# Supplementary material for: Biofilm lifestyle across different lineages of ammonia-oxidizing archaea
Source: ISME J. 2025 Sep 9;19(1):wraf182. doi: 10.1093/ismejo/wraf182 (PMC12448741; doi:10.1093/ismejo/wraf182)
Supplement: Dataset_S1_growth_data_wraf182 [file dataset_s1_growth_data_wraf182.xlsx]

## Sheet: N. viennensis (CG, Figure1)
time (days)	sampletype	transfer	nitrite1 (µM)	nitrite2 (µM)	nitrite3 (µM)	nitrite4 (µM)	nitrite5 (µM)	nitrite6 (µM)	nitrite7 (µM)	nitrite8 (µM)		nitrite_average (µM)	nitrite_standard devation (n ≥ 3) or min-max (n = 2) (µM)
0	experimental	0	3.24874	3.24874	3.24874	3.24874	3.24874	3.24874	3.24874	3.24874		3.24874	0
2.03125	experimental	0	33.7026	30.3827	25.9561	30.3827	30.3827	32.596	31.4893	30.3827		30.6593	2.12508
2.8125	experimental	0	81.9349	80.824	83.0458	86.3785	84.1567	86.3785	84.1567	83.0458		83.7401	1.83698
3.94792	experimental	0	341.843	331.066	343.999	350.465	346.154	354.776	337.532	341.843		343.46	6.87958
5.01042	experimental	0	1039.76	979.184	1065.72	1048.41	1022.45	1070.05	1026.78	1048.41		1037.6	27.0209
5.80208	experimental	0	1668.6	1568.84	1616.55	1625.23	1642.58	1681.62	1586.19	1573.18		1620.35	39.7788
0	experimental	1	1	1	1	1	1	1	1	1		1	0
0.979167	experimental	1	58.9653	18.0146	16.9369	30.9464	23.4028	24.4805	20.1699	26.6358		27.444	12.6681
2.02083	experimental	1	274.469	94.0735	87.3922	154.205	118.572	125.253	98.5277	123.026		134.44	56.5661
3	experimental	1	799.288	331.849	301.691	499.868	385.701	392.163	321.078	407.242		429.86	151.298
3.9375	experimental	1	1620.48	927.847	852.715	1256.55	1061.68	1089.85	920.804	1134.46		1108.05	229.277
4.5	experimental	1	1902.65	1348.55	1334.46	1860.39	1531.68	1583.34	1390.81	1658.47		1576.29	206.388
0	experimental	2	1	1	1	1	1	1	1	1		1	0
0.625	experimental	2	5.4042	5.4042	9.906	23.4114	5.4042	21.1605	43.6695	16.6587		16.3773	12.3511
1.47917	experimental	2	81.9348	90.9384	126.953	104.444	95.4402	174.222	246.25	126.953		130.892	51.4363
2.5	experimental	2	367.44	369.66	462.938	431.846	407.416	649.494	780.527	518.461		498.473	137.166
2.8125	experimental	2	501.376	596.292	712.781	622.179	574.72	937.13	1062.25	747.296		719.253	179.877
3.52083	experimental	2	1023.42	988.903	1170.11	1148.54	1096.76	1450.54	1545.46	1308.17		1216.49	187.611
3.8125	experimental	2	1243.44	1230.66	1384.02	1362.72	1315.86	1567.19	1665.16	1516.07		1410.64	146.944
0	experimental	3	1	1	1	1	1	1	1	1		1	0
0.645833	experimental	3	80.7264	89.246	72.2068	95.6357	97.7656	65.8171	48.7779	82.8563		79.129	15.3497
0.958333	experimental	3	114.297	123.207	92.0206	123.207	147.711	78.655	54.1514	100.931		104.272	27.4637
1.6875	experimental	3	337.057	352.65	288.049	368.243	412.795	252.408	156.621	310.325		309.769	74.0216
1.95833	experimental	3	451.025	455.707	383.145	500.18	570.401	298.88	216.955	434.64		413.867	105.152
2.875	experimental	3	1196.98	1173.57	1033.13	1323.38	1374.87	925.457	621.166	1140.8		1098.67	225.316
3.76042	experimental	3	1674.14	1669.84	1558.24	1768.57	1802.92	1579.7	1244.88	1425.17		1590.43	172.507
0	experimental	4	1	1	1	1	1	1	1	1		1	0
0.927083	experimental	4	85.8636	94.4488	88.0099	79.4247	85.8636	113.766	118.058	126.643		99.0097	16.6403
1.86458	experimental	4	375.238	345.96	333.412	322.956	348.051	419.156	435.886	467.255		380.989	49.8606
2.23958	experimental	4	579.767	499.166	496.987	499.166	525.307	616.799	651.654	701.757		571.325	73.8767
2.875	experimental	4	1068.04	911.196	898.125	932.98	1007.05	1159.53	1107.25	1246.67		1041.36	118.085
3.26042	experimental	4	1278.62	1173.73	1178.29	1274.06	1274.06	1378.94	1397.18	1488.39		1305.41	102.159
0	experimental	5	1	1	1	1	1	1	1	1		1	0
0.791667	experimental	5	155.927	203.809	160.488	187.849	162.768	146.807	121.726	162.768		162.768	23.1966
1.60417	experimental	5	554.945	564.065	481.982	611.947	486.542	497.942	422.699	559.505		522.453	56.6222
1.93056	experimental	5	817.497	821.754	689.787	834.525	706.815	740.871	621.675	766.413		749.917	69.9638
2.83333	experimental	5	1553.96	1579.5	1439.02	1541.19	1404.96	1451.79	1336.85	1468.82		1472.01	76.9137
0	experimental	6	1	1	1	1	1	1	1	1		1	0
0.875	experimental	6	308.608	216.081	258.785	308.608	249.296	261.158	239.806	227.943		258.786	32.0068
1.8125	experimental	6	903.458	601.395	698.325	885.424	689.309	802.019	632.954	612.666		728.194	112.799
2.125	experimental	6	1214.27	833.19	886.364	1245.29	966.126	1121.22	912.952	957.264		1017.08	145.658
2.79167	experimental	6	1847.93	1395.95	1542.18	1865.66	1608.65	1723.86	1497.87	1449.13		1616.4	167.138
3.02083	experimental	6	1954.04	1608.27	1673.92	1954.04	1792.1	1726.45	1630.16	1713.32		1756.54	125.913
0	experimental	7	1	1	1	1	1	1	1	1		1	0
0.78125	experimental	7	298.931	310.07	290.02	316.754	278.881	316.754	298.931	274.426		298.096	15.1481
1.125	experimental	7	530.629	455.762	446.687	503.405	426.269	505.674	467.106	428.538		470.509	36.1393
1.8125	experimental	7	1011.35	802.627	825.314	965.973	807.164	1070.33	843.463	784.477		888.837	103.07
2.0625	experimental	7	1216.59	940.34	954.153	1101.49	912.715	1267.24	995.591	935.736		1040.48	128.912
2.66667	experimental	7	1705.85	1415.03	1498.75	1595.69	1467.9	1855.67	1560.44	1419.43		1564.84	142.648
0	experimental	8	1	1	1	1	1	1	1	1		1	0
0.875	experimental	8	568.711	564.305	509.225	811.063	535.663	575.321	619.385	518.038		587.714	90.6058
1.19792	experimental	8	822.861	758.589	728.596	1088.52	750.02	814.292	895.703	805.722		833.038	108.248
1.8125	experimental	8	1375.6	1195.64	1114.23	1649.83	1169.93	1229.92	1414.16	1341.32		1311.33	161.648
0	experimental	9	1	1	1	1	1	1	1	1		1	0
0.979167	experimental	9	607.757	612.415	605.427	486.638	565.831	596.111	556.514	561.173		573.983	39.1486
1.375	experimental	9	938.666	884.591	875.186	764.684	832.866	849.324	799.951	839.92		848.149	49.805
1.9375	experimental	9	1501.16	1355.39	1355.39	1247.24	1369.49	1322.47	1322.47	1355.39		1353.62	66.4134
2.17708	experimental	9	1719.91	1550.8	1490.09	1472.75	1503.1	1442.4	1503.1	1533.46		1526.95	79.3951
0	experimental	10	1	1	1	1	1	1	1	1		1	0
0.729167	experimental	10	380.806	461.026	415.495	580.271	413.327	424.168	369.965	367.797		426.607	65.065
1.11111	experimental	10	560.048	661.441	630.582	855.41	612.948	608.54	542.414	555.639		628.378	93.9569
1.76042	experimental	10	877.452	1128.73	1084.65	1432.91	1031.75	903.903	956.804	859.819		1034.5	176.211
2.01042	experimental	10	1183.05	1275.76	1266.93	1492.07	1244.86	1213.95	1156.56	1108		1242.65	108.293
0	experimental	11	1	1	1	1	1	1	1	1		1	0
0.729167	experimental	11	439.222	701.891	507.649	392.869	478.954	432.601	459.088	459.088		483.92	88.2144
1.09028	experimental	11	673.196	946.901	746.037	582.697	715.135	653.331	699.684	693.062		713.755	99.058
1.19792	experimental	11	729.331	1059.3	794.395	641.031	785.1	729.331	771.158	757.216	sampled for scanning electron microscopy	783.357	113.575
1.70833	experimental	11	NA	1458.97	NA	NA	NA	NA	NA	NA		1458.97	NA
0	control	5% inoculation volume	0	0	NA	NA	NA	NA	NA	NA		0	0
0.708333	control	5% inoculation volume	58.796	58.796	NA	NA	NA	NA	NA	NA		58.796	0
1.04167	control	5% inoculation volume	84.7322	97.5416	NA	NA	NA	NA	NA	NA		91.1369	12.8094
1.70833	control	5% inoculation volume	293.952	302.492	NA	NA	NA	NA	NA	NA		298.222	8.5396
2	control	5% inoculation volume	517.526	513.057	NA	NA	NA	NA	NA	NA		515.291	4.4692
2.72917	control	5% inoculation volume	1049.36	1022.55	NA	NA	NA	NA	NA	NA		1035.95	26.8152
3.08333	control	5% inoculation volume	1330.48	1339.15	NA	NA	NA	NA	NA	NA		1334.81	8.6708
3.77083	control	5% inoculation volume	1868.07	1755.35	NA	NA	NA	NA	NA	NA		1811.71	112.72

## Sheet: N. viennensis (MS)
time (days)	transfer	nitrite1 (µM)	nitrite2 (µM)	nitrite3 (µM)	nitrite4 (µM)	nitrite5 (µM)	nitrite6 (µM)	nitrite7 (µM)	nitrite8 (µM)		nitrite_average (µM)	nitrite_standard devation (n ≥ 3) or min-max (n = 2) (µM)
0	0	4.09536	4.09536	4.09536	4.09536	4.09536	4.09536	4.09536	4.09536		4.09536	0
0.9375	0	25.5629	26.5405	26.0517	25.074	26.0517	27.5181	28.4958	25.074		26.2961	1.12003
1.6875	0	64.731	67.3572	60.7917	64.731	69.108	68.2326	68.2326	68.6703		66.4818	2.6714
2.78125	0	250.055	254.477	199.199	243.421	256.688	272.166	265.532	214.677		244.527	23.5303
4.09375	0	1037.15	1068.55	691.73	1032.67	1090.98	1113.41	1099.96	983.32		1014.72	128.381
4.64583	0	1539.17	1547.95	1030.05	1561.12	1552.34	1609.4	1556.73	1490.89		1485.96	174.948
0	1	1	1	1	1	1	1	1	1		1	0
1.04167	1	2.0578	1	1.6189	2.4967	5.1301	2.9356	2.0578	1.6189		2.36448	1.18078
2.05208	1	10.5053	2.991	13.845	15.0973	24.2815	13.4275	16.7672	10.9227		13.4797	5.65284
3.0625	1	45.0384	15.9873	59.1915	65.8956	100.161	57.7017	71.8548	51.7425		58.4466	22.3718
4.25	1	185.426	72.1712	244.319	271.5	400.611	237.524	282.825	196.752		236.391	87.7196
5.29167	1	647.326	247.02	855.654	927.788	1320.02	815.078	1026.97	720.402		820.033	290.218
6.05208	1	1241.88	557.576	1434.21	1443.15	1684.67	1438.68	1349.23	1264.25		1301.71	309.022
0	2	1	1	1	1	1	1	1	1		1	0
1.02083	2	54.1075	37.9774	69.7896	13.3341	12.438	25.8798	26.3278	17.8147		32.2086	19.2163
2.11458	2	254.419	171.617	332.919	56.5545	52.2531	114.623	120	79.1369		147.69	93.7064
3.11458	2	934.306	589.368	1205.4	258.275	222.722	456.042	478.263	336.049		560.053	322.092
3.98958	2	1527.96	1414.03	1728.48	643.868	570.953	1095.03	1044.9	830.713		1106.99	393.683
4.14583	2	1617.51	1540.78	1829.67	759.854	547.696	1328.62	1373.76	1084.86		1260.34	408.813
0	3	1	1	1	1	1	1	1	1		1	0
0.854167	3	54.5435	70.3425	50.0295	69.214	119.996	122.253	157.237	110.969		94.3231	36.0977
2.07292	3	301.874	410.845	281.858	426.412	702.176	733.31	893.431	662.145		551.506	210.763
2.84375	3	700.995	944.064	705.67	878.622	1308.67	1332.04	1687.29	1397.48		1119.35	338.346
3.25	3	1161.65	1409.98	1062.32	1387.4	1581.55	1847.93	1888.57	1717		1507.05	285.527
0	4	1	1	1	1	1	1	1	1		1	0
0.645833	4	308.473	271.225	230.589	235.105	167.38	212.53	192.212	198.984		227.062	42.4725
1.64583	4	1391.52	1176.2	1064.06	1104.43	965.372	974.344	871.17	925		1059.01	156.352
2.03125	4	1599.25	1635.2	1680.14	1446.44	1388.01	1446.44	1459.92	1513.85		1521.16	98.1576
0	5	1	1	1	1	1	1	1	1		1	0
0.552083	5	302.992	305.239	258.048	280.52	372.655	338.947	374.902	307.486		317.598	38.9875
1.08333	5	701.249	782.602	710.289	791.641	999.543	904.631	990.504	877.514		844.747	109.098
1.72917	5	1506.45	1461.25	1583.28	1560.68	1745.99	1691.75	1723.39	1633		1613.23	96.4841
1.82292	5	1604.79	1627.41	1586.69	1591.21	1423.78	1545.96	1568.59	1324.22		1534.08	98.2848
0	6	1	1	1	1	1	1	1	1		1	0
0.625	6	739.513	734.969	803.123	616.835	644.097	625.923	664.543	621.379		681.298	64.7955
0.9375	6	1154.91	1222	1239.89	1038.62	976.005	1052.04	1056.51	1007.31		1093.41	92.9007
1.52083	6	1552.97	1642.42	1575.33	1481.41	1579.81	1530.61	1387.48	1544.03		1536.76	70.8924
0	7	1	1	1	1	1	1	1	1		1	0
1.08333	7	1152.27	975.784	993.885	980.31	1088.91	740.474	1052.71	1079.86		1008.03	116.242
2.02083	7	2160.78	1797.09	1805.85	1880.34	1810.24	2024.94	2029.33	1801.47		1913.76	130.592
0	8	1	1	1	1	1	1	1	1		1	0
1	8	715.317	793.806	844.593	821.508	826.125	812.274	807.657	863.061		810.543	41.2917
2.03125	8	1770.8	1788.33	1823.38	1819	1814.62	1998.65	1814.62	1902.25		1841.46	69.3667
0	9	1	1	1	1	1	1	1	1		1	0
0.9375	9	1029.16	1037.97	1055.59	1037.97	1024.76	1082.02	1222.98	1363.94		1106.8	114.613
1.17708	9	1470.91	1914.01	1457.48	1439.58	1488.81	1497.76	1734.98	1596.23	sampled for transcriptomics	1574.97	157.064
1.9375	9	NA	NA	NA	NA	NA	1985.62	1949.82	1976.67		1970.71	15.2148
0	10	NA	NA	NA	NA	NA	1	1	1		1	0
1.01042	10	NA	NA	NA	NA	NA	1201.72	1279.75	1293.52		1258.33	40.4221
1.41667	10	NA	NA	NA	NA	NA	1970.93	1943.81	1862.46		1925.73	46.089

## Sheet: N. viennensis (MS pretests)
Dry*								3X Dip*
time (days)	transfer	nitrite1 (µM)	nitrite2 (µM)		nitrite_average (µM)	nitrite_standard devation (n ≥ 3) or min-max (n = 2) (µM)		time (days)	transfer	nitrite1 (µM)	nitrite2 (µM)	nitrite3 (µM)		nitrite_average (µM)	nitrite_standard devation (n ≥ 3) or min-max (n = 2) (µM)
0	0	1	1		1	0		0	0	1	1	1		1	0
0.833333	0	8.3503	8.3503		8.3503	0		2.73958	0	89.3701	87.122	87.122		87.8714	1.05976
1.875	0	26.8382	27.7501		27.2942	0.91184		4.02083	0	431.781	469.091	410.794		437.222	24.1088
2.86458	0	87.2198	92.115		89.6674	4.8952		5.01042	0	1236.67	1287.97	1213.35		1245.99	31.1696
4.03125	0	304.306	333.521		318.914	29.2152		5.8125	0	1749.68	1754.35	1633.09		1712.37	56.095
4.97917	0	827.726	949.456		888.591	121.73		0	1	1	1	1		1	0
5.90625	0	1601.16	1787.44		1694.3	186.28		1.11458	1	38.7008	172.979	29.1095		80.2631	65.6769
0	1	1	1		1	0		1.92708	1	144.225	547.341	122.668		271.412	195.31
0.270833	1	35.0057	30.6735		32.8396	4.3322		2.94792	1	485.667	1370.81	399.731		752.069	438.919
0.9375	1	191.313	147.991		169.652	43.322		3.90625	1	1406.38	1548.74	1013.81		1322.98	226.21
1.97917	1	916.188	728.918		822.553	187.27		0	2	1	1	1		1	0
0	2	1	1		1	0		1.1875	2	14.6124	150.313	92.4734		85.7996	55.6002
0.791667	2	195.801	193.536		194.668	2.2646		2.3125	2	131.556	870.124	411.856		471.179	304.423
1.66667	2	807.721	798.88		803.3	8.8408		3.0625	2	375.601	1391.32	1074.91		947.279	424.375
1.85417	2	971.992	962.79		967.391	9.2024		3.95833	2	949.875	1515.84	1507.33		1324.35	264.817
0	3	1	1		1	0		0	3	1	1	1		1	0
1	3	299.648	686.148		492.898	386.501		0.916667	3	24.3052	63.5596	48.294		45.3863	16.1569
2.04167	3	1137.64	1565.55		1351.59	427.912		1.91667	3	71.6218	176.681	129.74		126.014	42.971
								2.85417	3	483.495	863.782	803.737		717.005	166.926
*During transfers excess liquid was removed using either two different methods, termed "Dry" and "Dip", which are detailled in the material and methdods. The data shown in this sheet is from initial pretests comparing these two methods during the updcaling process of growing biofilm on microscopy slides (MS) rather than cover glasse (CS). The accelerationin of nitrite production was considerably …								3.10417	3	626.028	1315.87	860.068		933.988	286.435
								3.85417	3	1165.05	1376.02	1274.93		1272	86.1529
								0	4	1	1	1		1	0
								1.14583	4	259.48	336.396	312.223		302.7	32.1147
								2.05208	4	881.782	1101.44	1053.12		1012.11	94.2464
								2.97917	4	1358.81	1262.21	1416.77		1345.93	63.7527
								0	5	1	1	1		1	0
								1	5	429.539	124.241	255.083		269.621	125.061
								2.02083	5	1453.13	604.154	954.818		1004.03	348.336
								0	6	1	1	1		1	0
								0.791667	6	584.875	463.646	699.609		582.71	96.3437
								1.04167	6	804.476	707.482	1016.1		842.685	128.856
								1.83333	6	1567.2	1492.25	1602.47		1553.97	45.9588
								0	7	1	1	1		1	0
								0.833333	7	676.91	415.55	550.736		547.732	106.721
								1.1875	7	1173.64	684.042	837.041		898.241	204.508
								1.8125	7	1536.47	1282.92	1125.55		1314.98	169.279

## Sheet: N. vie (Regression analysis)
1) Nitrite values
inoculation volume (% v/v)*	0.25		1		2		5		7.5		10		15		20
time (hours)	nitrite1 (µM)	nitrite2 (µM)	nitrite1 (µM)	nitrite2 (µM)	nitrite1 (µM)	nitrite2 (µM)	nitrite1 (µM)	nitrite2 (µM)	nitrite1 (µM)	nitrite2 (µM)	nitrite1 (µM)	nitrite2 (µM)	nitrite1 (µM)	nitrite2 (µM)	nitrite1 (µM)	nitrite2 (µM)
0	0	0	0	0	0	0	0	0	0	0	0	0	0	0	0	0
17	4.3892	4.3892	8.7784	39.5028	24.1406	-4.3892	58.796	58.796	87.3258	82.9366	124.634	111.466	197.056	186.083	247.532	247.532
25	-8.8442	-8.6651	8.0559	12.3854	37.646	33.2568	84.7322	97.5416	145.749	150.019	193.956	198.226	318.064	285.862	395.205	386.307
41	-0.3046	6.2792	63.5633	63.623	127.312	118.653	293.952	302.492	448.905	465.984	561.159	578.238	757.854	793.968	1005.79	932.842
48	33.8348	40.4186	114.4	123.299	224.096	226.41	517.526	513.057	694.659	721.475	836.039	853.916	1036.16	1051.92	1348.01	1392.94
65.5	82.996	87.3452	288.699	304.301	530.236	537.02	1049.36	1022.55	1226.49	1052.2	1242.74	1354.47	1590.34	1659.73	1826.21	1786.23
74	105.508	114.26	413.241	430.609	744.764	755.549	1330.48	1339.15	1457.97	1379.93	1490.08	1542.11	1768.88	1753.63	1882.93	1813.41
90.5	253.912	251.825	845.613	886.826	1367.89	1385.18	1868.07	1755.35	1692.08	1774.45	1819.57	1806.57	1872.93	1862.01	1666.16	1878.44
96	348.3	354.884	1051.44	1075.28
120.5	947.807	1007.54
142	1749.19	1808.34
* all inoculation volume replicates were started from the same culture at 1281.3893 µM nitrite
2) Regression analysis. Time to produce 1000 µM nitrite vs. Inoculation volume.
Based on the nitrite values the time to produce 1000µM of NO2 was calculated for each inoculation volume via linear regression.
A script automating that process can be found at: https://github.com/pribasnig/Biofilm_NV_NF_NM/									Regression equation
									y = 198.19e-0.056x
time (hours) to 1000 µM nitrite	inoculation volume (% v/v)
121.197	0.25								Coefficient R2
94.1209	1								0.9979
80.5822	2
64.3007	5
60.3927	7.5
54.0812	10
46.8408	15
41.4351	20
3) Quantification of biofilm transfers based on the time it takes each transfer to produce 1000 µM nitrite
Transfer	time (hours) to 1000 µM nitrite*	Equivalent inoculation volume (% v/v)a
Transfer00	119.358	0.247881
Transfer01	90.7629	1.22937
Transfer02	77.2444	2.62095
Transfer03	69.1424	4.12578
Transfer04	66.6909	4.73288
Transfer05	54.0685	9.59644
Transfer06	51.3455	11.1772
Transfer07	48.2676	13.2797
Transfer08	42.7711	18.0663
Transfer09	36.8709	25.1399
Transfer10	40.6776	20.3134
Transfer11	34.5002	28.7092
	*A script automating that process can be found at: https://github.com/pribasnig/Biofilm_NV_NF_NM/
	aThese values are calculated based on the regression equation, solving for y (inoculation volume) as x is known (time to produce 1000 µM nitrite)

## Sheet: N. franklandianus (CG, Figure1)
time (days)	sampletype	transfer	nitrite1 (µM)	nitrite2 (µM)	nitrite3 (µM)	nitrite4 (µM)	nitrite5 (µM)	nitrite6 (µM)	nitrite7 (µM)	nitrite8 (µM)		nitrite_average (µM)	nitrite_standard devation (n ≥ 3) or min-max (n = 2) (µM)
0	experimental	0	10	10	10	10	10	10	10	10		10	0
3.95833	experimental	0	46.2954	50.7242	52.9386	52.9386	52.9386	52.9386	48.5098	48.5098		50.7242	2.47577
4.85417	experimental	0	103.272	116.416	120.797	112.035	112.035	114.225	114.225	114.225		113.404	4.63889
5.72917	experimental	0	202.347	222.146	230.945	206.746	215.546	215.546	230.945	224.346		218.571	9.83441
5.97917	experimental	0	272.9	292.353	301	275.061	275.061	279.384	294.515	290.192		285.058	10.0188
6.625	experimental	0	439.335	476.081	489.05	447.981	445.82	454.466	478.242	447.981		459.87	17.2582
7.625	experimental	0	844.212	956.095	925.972	882.94	921.669	917.366	844.212	822.696		889.395	44.9782
7.9375	experimental	0	987.953	1121.17	1086.79	1022.33	1052.41	1048.11	1078.19	966.467		1045.43	48.2808
8.67708	experimental	0	1384.85	1476.45	1393.18	1368.19	1309.9	1376.52	1418.16	1247.44		1371.84	64.2845
0	experimental	1	1	1	1	1	1	1	1	1		1	0
0.302083	experimental	1	1	1	1	1	1	1	1	1		1	0
0.947917	experimental	1	11.565	15.778	19.991	3.139	22.0975	22.0975	22.0975	5.2455		15.2514	7.2781
1.32292	experimental	1	49.1104	57.7608	66.4112	29.647	64.2486	55.5982	64.2486	42.6226		53.7059	11.8666
2.01042	experimental	1	93.8956	119.847	128.497	67.9444	124.172	111.196	137.148	76.5948		107.412	23.6345
2.47917	experimental	1	117.168	149.404	175.193	80.6329	162.299	153.702	175.193	110.72		140.539	31.9204
3.26042	experimental	1	231.07	295.543	344.972	153.702	301.99	293.394	338.525	209.579		271.097	62.4714
4.10417	experimental	1	466.709	573.352	651.703	294.773	599.469	555.941	645.173	412.299		524.927	116.426
5.03125	experimental	1	950.46	1102.18	1188.87	634.02	1115.18	1076.17	1206.21	842.09		1014.4	182.818
5.3125	experimental	1	1075.28	1252	1353.61	757.18	1269.67	1225.49	1388.95	995.752		1164.74	197.143
0	experimental	2	1	1	1	1	1	1	1	1		1	0
0.697917	experimental	2	14.5894	30.0986	23.4518	1	12.3738	12.3738	7.9426	5.727		13.4446	8.84453
1.01042	experimental	2	57.2274	73.749	63.423	32.445	46.9014	42.771	38.6406	36.5754		48.9666	13.5424
1.72917	experimental	2	129.509	170.813	143.966	69.6186	104.727	100.597	94.401	84.075		112.213	31.3363
2.10417	experimental	2	172.096	239.977	202.951	91.873	149.469	143.298	128.899	124.785		156.669	44.0698
2.70833	experimental	2	295.516	410.708	353.112	161.811	256.433	231.749	223.521	213.236		268.261	75.8846
3	experimental	2	391.973	535.833	457.556	222.725	345.429	298.886	305.233	273.499		353.892	96.4572
3.67708	experimental	2	667.001	918.757	743.162	402.551	599.301	565.452	525.255	495.637		614.639	150.638
4.95833	experimental	2	1479.98	1697.46	1510.43	1079.82	1327.75	1306	1184.21	1192.91		1347.32	190.689
0	experimental	3	1	1	1	1	1	1	1	1		1	0
0.71875	experimental	3	28.5288	60.0258	26.429	26.429	24.3292	20.1296	28.5288	39.0278		31.6785	11.8318
1.04167	experimental	3	53.7303	104.162	47.1522	44.9595	44.9595	36.1887	42.7668	66.8865		55.1007	20.3914
1.72917	experimental	3	148.016	253.266	119.511	126.089	97.5843	93.1989	117.319	167.751		140.342	48.4507
2.09375	experimental	3	216.114	367.962	184.479	190.806	157.062	152.844	178.152	251.967		212.423	65.9611
2.73958	experimental	3	378.507	623.151	321.564	340.545	270.948	262.512	319.455	443.886		370.071	109.972
3.0625	experimental	3	487.463	757.617	404.502	415.138	334.305	327.923	395.993	561.915		460.607	133.298
3.70833	experimental	3	809.004	1174.88	664.355	711.153	562.249	553.74	668.609	949.4		761.674	197.457
4.48958	experimental	3	1445.61	1742.21	1171.13	1224.26	989.624	1025.04	1188.84	1520.86		1288.45	242.669
0	experimental	4	1	1	1	1	1	1	1	1		1	0
0.416667	experimental	4	63.1795	63.1795	38.831	14.4825	29.977	14.4825	49.8985	34.404		38.5543	17.9975
1.1875	experimental	4	294.333	278.725	200.682	104.8	147.167	100.341	222.98	185.073		191.763	68.0911
1.6875	experimental	4	496.758	478.762	334.801	168.345	258.321	159.348	402.283	316.806		326.928	120.248
2.27083	experimental	4	904.079	846.499	651.614	314.995	443.442	306.137	687.048	540.884		586.837	211.444
2.61458	experimental	4	1178.69	1116.68	873.074	470.017	620.61	416.867	921.796	757.915		794.456	262.976
3.61458	experimental	4	1887.66	1844.42	1559.02	1126.6	1221.74	970.933	1615.24	1433.62		1457.41	310.711
3.79167	experimental	4	1979.16	1939.95	1643.67	1282.04	1386.61	1120.83	1726.46	1582.68		1582.68	285.342
0	experimental	5	1	1	1	1	1	1	1	1		1	0
0.510417	experimental	5	155.216	179.18	155.216	166.109	192.251	181.358	194.429	177.002		175.095	14.1367
0.8125	experimental	5	256.976	290.792	265.43	273.884	309.813	307.7	314.04	290.792		288.678	20.0782
1.47917	experimental	5	547.767	585.81	535.086	568.902	628.08	636.534	644.988	594.264		592.679	38.5062
1.76042	experimental	5	750.093	804.766	775.326	771.121	842.616	876.261	888.878	821.588		816.331	47.196
2.47917	experimental	5	1200.09	1237.94	1208.5	1225.33	1347.29	1410.37	1465.04	1229.53		1290.51	95.9716
0	experimental	6	1	1	1	1	1	1	1	1		1	0
0.28125	experimental	6	157.405	117.53	141.898	117.53	135.252	46.6404	139.683	110.884		120.853	31.5632
1.0625	experimental	6	542.868	469.763	525.145	489.7	640.341	272.601	580.528	474.193		499.392	101.269
1.35417	experimental	6	677.303	594.9	685.977	620.922	777.054	373.713	768.38	620.922		639.896	118.554
2.05208	experimental	6	1050.29	993.904	1115.34	1050.29	1323.52	716.336	1284.48	976.556		1063.84	177.624
2.53125	experimental	6	1457.36	1323.81	1465.98	1375.51	1672.77	1022.24	1655.54	1297.96		1408.9	195.653
0	experimental	7	1	1	1	1	1	1	1	1		1	0
0.6875	experimental	7	379.718	368.947	396.95	407.721	455.111	319.403	368.947	349.56		380.795	37.9727
1.53125	experimental	7	912.589	813.355	833.202	888.332	947.872	747.199	916.999	769.251		853.6	68.9786
1.76042	experimental	7	1052.62	951.586	960.371	1030.65	1083.36	885.697	1122.9	955.978		1005.39	74.5368
2.5	experimental	7	1487.48	1324.96	1425.99	1474.31	1729.08	1461.13	1891.6	1527.02		1540.19	170.323
0	experimental	8	1	1	1	1	1	1	1	1		1	0
0.302083	experimental	8	218.108	155.078	184.492	184.492	199.199	178.189	192.896	176.088		186.068	17.2215
0.927083	experimental	8	499.246	419.408	507.65	499.246	528.66	499.246	465.63	402.6		477.711	41.9378
1.95833	experimental	8	953.192	897.864	995.752	965.96	1085.13	1038.31	851.048	919.144		963.3	71.1191
2.26042	experimental	8	1201.08	1175.67	1302.75	1230.74	1489.14	1379	1167.19	1196.85		1267.8	107.268
3.03125	experimental	8	1709.43	1802.62	1895.82	1798.39	1942.42	1887.35	1819.57	1764.5		1827.51	71.4976
0	experimental	9	1	1	1	1	1	1	1	1		1	0
0.9375	experimental	9	672.984	542.264	519.797	505.499	487.117	466.691	656.644	548.392		549.923	71.0173
2.04167	experimental	9	1464.43	1121.29	1247.93	1113.12	1039.59	1125.38	1407.24	1235.67	sampled for scanning electron microscopy	1219.33	140.755
3.08333	experimental	9	NA	NA	NA	NA	NA	1715.23	1873.55	NA		1794.39	158.323
0	control	5% inoculation volume	0	0	NA	NA	NA	NA	NA	NA		0	0
0.854167	control	5% inoculation volume	31.9046	27.3468	NA	NA	NA	NA	NA	NA		29.6257	4.5578
1.85417	control	5% inoculation volume	91.156	66.0881	NA	NA	NA	NA	NA	NA		78.6221	25.0679
2.79167	control	5% inoculation volume	225.481	227.746	NA	NA	NA	NA	NA	NA		226.613	2.2654
3.75	control	5% inoculation volume	478.717	521.995	NA	NA	NA	NA	NA	NA		500.356	43.2784
4.875	control	5% inoculation volume	882.921	969.418	NA	NA	NA	NA	NA	NA		926.169	86.4964
5.89583	control	5% inoculation volume	1454.33	1519.23	NA	NA	NA	NA	NA	NA		1486.78	64.8956
6.77083	control	5% inoculation volume	1918.35	1825.91	NA	NA	NA	NA	NA	NA		1872.13	92.4306

## Sheet: N. franklandianus (MS)
time (days)	transfer	nitrite1 (µM)	nitrite2 (µM)	nitrite3 (µM)	nitrite4 (µM)	nitrite5 (µM)	nitrite6 (µM)	nitrite7 (µM)	nitrite8 (µM)		nitrite_average (µM)	nitrite_standard devation (n ≥ 3) or min-max (n = 2) (µM)
0	0	10.8861	10.8861	10.8861	10.8861	10.8861	10.8861	10.8861	10.8861		10.8861	0
0.916667	0	34.8504	35.3393	33.384	35.8281	35.3393	34.3616	35.8281	34.3616		34.9115	0.789618
1.66667	0	53.7885	56.4147	52.0377	56.4147	54.6639	52.0377	56.8524	60.354		55.3204	2.6079
2.76042	0	108.544	119.6	104.122	126.233	119.6	108.544	121.811	110.755		114.901	7.36976
4.07292	0	229.229	354.837	274.089	350.351	314.463	260.631	298.762	285.304		295.958	40.4168
4.92708	0	462.356	648.889	508.441	631.333	604.999	446.995	532.58	466.745		537.792	75.399
5.96875	0	837.642	1223.12	873.088	1143.37	1138.94	842.072	935.119	806.626		974.996	155.584
6.66667	0	1248.89	1674.7	1365.78	1582.86	1528.59	1240.54	1344.91	1361.61		1418.49	148.594
0	1	1	1	1	1	1	1	1	1		1	0
1.02083	1	45.7945	93.1701	56.0741	63.6721	66.8007	39.5373	38.1965	49.37		56.5769	16.921
2.20833	1	171.992	362.26	215.029	227.487	241.077	140.28	118.762	185.582		207.808	70.4163
3.25	1	355.693	750.178	389.506	461.64	540.537	274.541	227.203	403.031		425.291	153.598
4.03125	1	579.939	1246.36	687.282	861.713	852.768	396.563	347.364	651.501		702.936	269.555
5.03125	1	1114.59	2028.63	1777.72	1701.55	1782.2	957.771	679.974	1643.3		1460.72	447.218
0	2	1	1	1	1	1	1	1	1		1	0
1.02083	2	317.698	261.78	215.325	149.513	295.761	124.565	119.833	140.05		203.066	75.2158
2.02083	2	993.79	853.798	720.472	476.041	893.796	396.046	387.157	460.486		647.698	230.174
2.88542	2	1573.54	1386.69	1318.33	958.315	1464.16	753.241	735.012	835.27		1128.07	320.941
0	3	1	1	1	1	1	1	1	1		1	0
0.90625	3	251.278	276.105	230.965	84.26	309.96	91.031	104.573	118.115		183.286	86.8317
2.125	3	813.371	1006.85	846.729	333.008	1026.87	386.382	424.188	488.681		665.759	269.204
2.89583	3	1308.67	1495.64	1215.18	537.391	1575.11	682.298	747.739	920.692		1060.34	366.355
3.27083	3	1712.48	1726.03	1437.07	719.183	1694.42	850.118	899.783	1116.5		1269.45	395.62
0	4	1	1	1	1	1	1	1	1		1	0
0.677083	4	127.873	215.916	182.053	79.337	212.53	109.813	117.715	123.358		146.074	47.4459
1.67708	4	489.415	780.992	657.632	312.226	704.733	428.856	442.314	466.986		535.394	150.228
2.61458	4	1113.85	1536.32	1365.54	709.354	1361.04	970.03	938.569	1037.45		1129.02	255.43
3.13542	4	1565.2	1962.93	1822.82	1049.97	1818.3	1411.54	1230.75	1465.77		1540.91	294.685
0	5	1	1	1	1	1	1	1	1		1	0
0.65625	5	192.794	204.093	149.858	48.1672	176.976	86.5838	86.5838	73.025		127.26	56.6642
1.55208	5	600.933	637.282	466.897	187.465	489.615	291.968	312.414	269.25		406.978	154.273
2.46875	5	1226.47	1132.55	908.916	340.896	877.608	640.56	685.286	631.615		805.487	271.067
3.51042	5	1672.67	1975.85	1726.97	894.331	1559.54	1482.61	1464.51	1432.83		1526.16	291.278
0	6	1	1	1	1	1	1	1	1		1	0
0.96875	6	129.275	95.012	234.348	126.991	275.464	218.359	234.348	165.822		184.952	60.3147
1.96875	6	510.02	320.722	690.082	461.541	639.295	697.008	793.965	653.147		595.723	143.454
3.01042	6	1407.11	1117.91	1753.27	1393.96	1770.8	1630.58	1928.54	1928.54		1616.34	269.122
0	7	1	1	1	1	1	1	1	1		1	0
0.8125	7	272.307	226.054	245.876	199.624	243.674	166.587	226.054	248.079		228.532	30.6464
1.8125	7	929.336	795.062	718.973	710.022	696.594	557.844	759.255	848.771		751.982	103.886
2.80208	7	1908.58	1807.6	1550.56	1573.51	1752.52	1366.96	1656.13	2050.87		1708.34	203.583
0	8	1	1	NA	1	1	1	1	1		1	0
0.427083	8	181.01	126.777	NA	190.048	185.529	232.983	212.645	223.944		193.277	32.8097
1.11458	8	635.209	458.953	NA	653.287	587.756	800.167	712.039	730.117		653.933	102.339
2.30208	8	1744.96	1415.04	NA	1722.36	1645.53	2210.45	1989	1979.96		1815.33	243.795
0	9	1	1	NA	1	1	1	1	1		1	0
0.802083	9	532.744	497.517	NA	474.031	499.865	713.579	626.684	525.699		552.874	79.739
1.67708	9	1451.22	1327.17	NA	1272.03	1336.36	1713.11	1561.49	1354.73		1430.87	145.333
1.88542	9	1768.26	1554.48	NA	1549.83	1573.07	1972.74	1847.26	1554.48		1688.59	160.73
0	10	1	1	NA	1	1	1	1	1		1	0
0.791667	10	633.169	723.793	NA	772.591	607.608	830.684	951.516	661.054		740.059	113.049
1.20833	10	1194.83	1238.52	NA	1325.89	1111.82	1439.48	1566.18	1225.41	sampled for transcriptomics	1300.3	144.811
1.80208	10	1771.51	1727.82	NA	NA	NA	NA	NA	NA		1749.67	43.688
0	11	1	1	NA	NA	NA	NA	NA	NA		1	0
1.26042	11	1170.18	1288.13	NA	NA	NA	NA	NA	NA		1229.16	117.95
2.21875	11	2388.44	2210.98	NA	NA	NA	NA	NA	NA		2299.71	177.458

## Sheet: N. fra (Regression analysis)
1) Nitrite values
inoculation volume (% v/v)*	0.05		0.25		1		2		5		7.5		10		20
time (hours)	nitrite1 (µM)	nitrite2 (µM)	nitrite1 (µM)	nitrite2 (µM)	nitrite1 (µM)	nitrite2 (µM)	nitrite1 (µM)	nitrite2 (µM)	nitrite1 (µM)	nitrite2 (µM)	nitrite1 (µM)	nitrite2 (µM)	nitrite1 (µM)	nitrite2 (µM)	nitrite1 (µM)	nitrite2 (µM)
0	0	0	0	0	0	0	0	0	0	0	0	0	0	0	0	0
20.5	-0.69054	3.41148	4.32304	2.04414	10.704	13.8944	16.6291	10.2482	31.9046	27.3468	50.1358	52.4147	64.323	68.8693	125.339	125.34
44.5	1.13258	4.32304	6.60194	4.77882	24.8331	23.9216	40.3038	35.746	91.156	66.0881	141.292	161.802	173.846	186.965	347.826	388.846
67	0.25754	3.90486	12.0965	11.1833	47.5971	53.9732	82.1123	79.828	225.481	227.746	339.253	346.081	415.077	435.154	707.155	852.827
90	1.6583	5.7605	25.3504	25.3495	93.9963	111.082	204.474	206.749	478.717	521.995	765.733	729.284	901.113	915.228	1528.31	1409.85
117	12.4631	11.3711	59.9404	52.0117	193.869	209.186	410.534	399.351	882.921	969.418	1229.12	1216.08	1539.54	1583.52	1773.65	1725.63
141.5	20.7056	27.0048	113.715	131.028	442.106	474.86	815.903	835.188	1454.33	1519.23	1748.95	1805.54
162.5	34.1732	40.485	198.609	187.56	772.785	862.764	1125.7	1351.27	1918.35	1825.91
183	73.5501	75.9154	354.276	378.308	1227.07	1356.51	1669.44	1745.92
207.5	122.085	133.271	681.133	731.88	1663.9	1816.42
234.5	284.359	309.346	1212.54	1346.46
254	496.811	508.059
303	1501.7	1401.82
* all inoculation volume replicates were started from the same culture at 1107.5876 µM nitrite
2) Regression analysis. Time to produce 1000 µM nitrite vs. Inoculation volume.
Based on the nitrite values the time to produce 1000µM of NO2 was calculated for each inoculation volume via linear regression.
A script automating that process can be found at: https://github.com/pribasnig/Biofilm_NV_NF_NM/									Regression equation
									y = 169.76e-0.03x
time (hours) to 1000 µM nitrite	inoculation volume (% v/v)
221.48	0.25								Coefficient R2
170.263	1								0.996
151.093	2
120.191	5
104.333	7.5
93.7727	10
74.1396	20
3) Quantification of biofilm transfers based on the time it takes each transfer to produce 1000 µM nitrite
Transfer	time (hours) to 1000 µM nitrite*	Equivalent inoculation volume (% v/v)a
Transfer00	188.679	0.590967
Transfer01	118.022	4.92211
Transfer02	104.822	7.31347
Transfer03	98.021	8.96884
Transfer04	71.0198	20.1618
Transfer05	49.1551	38.8509
Transfer06	47.2309	41.1597
Transfer07	42.0986	48.0109
Transfer08	47.6311	40.6685
Transfer09	40.8167	49.8932
	*A script automating that process can be found at: https://github.com/pribasnig/Biofilm_NV_NF_NM/
	aThese values are calculated based on the regression equation, solving for y (inoculation volume) as x is known (time to produce 1000 µM nitrite)

## Sheet: N. sinensis (CG, Figure1)
time (days)	transfer	nitrite1 (µM)	nitrite2 (µM)	nitrite3 (µM)	nitrite4 (µM)	nitrite5 (µM)	nitrite6 (µM)	nitrite7 (µM)	nitrite8 (µM)			nitrite_average (µM)	nitrite_standard devation (n ≥ 3) or min-max (n = 2) (µM)
0	0	3.6	3.6	3.6	3.6	3.6	3.6	3.6	3.6			3.6	4.44089e-16
3.79167	0	13.9331	16.064	15.2116	15.2116	15.6378	17.3425	14.3593	15.2116			15.3715	0.975047
5.78125	0	44.2776	50.0985	48.7552	49.6508	52.3373	51.4418	50.0985	49.203			49.4829	2.24927
7.9375	0	145.086	157.313	158.219	152.332	160.483	165.012	162.295	158.672			157.426	5.8204
10.8542	0	208.6	207.845	224.45	221.431	225.96	228.224	228.979	222.941			221.054	7.7708
11.8333	0	234.678	233.93	245.905	235.427	248.151	249.647	253.39	248.151			243.66	7.23733
0	1	1	1	1	1	1	1	1	1			1	0
2.03125	1	1	1.1708	0.71976	0.71976	0.71976	1.1708	0.71976	1.1708			0.92393	0.210761
6.22917	1	34.3903	42.1705	41.7128	54.0697	51.7814	51.7814	55.4426	51.3237			47.834	6.98564
7.22917	1	60.802	70.7848	73.5073	83.9438	81.2212	82.5825	86.6664	80.3137			77.4777	8.00777
8.08333	1	77.1374	88.0276	89.8427	101.187	100.279	100.733	103.455	99.8254			95.0609	8.57354
9.125	1	121.007	106.82	108.457	114.459	113.368	114.459	118.824	112.277			113.709	4.44054
10.2292	1	123.776	131.528	136.179	142.38	143.155	143.93	154.783	143.93			139.958	8.76519
0	2	1	1	1	1	1	1	1	1			1	0
2.84375	2	2.6402	2.1751	4.0355	2.6402	3.5704	4.0355	4.0355	2.6402			3.22157	0.726137
4.03125	2	6.8897	8.2652	9.6407	8.7237	9.1822	11.0162	10.5577	7.8067			9.01026	1.29557
4.89583	2	13.3087	16.0597	18.8107	18.8107	20.1862	21.5617	22.9372	16.5182			18.5241	2.93527
6.01042	2	30.7312	36.5849	41.9882	36.5849	40.1871	42.8888	45.5905	37.0352			38.9489	4.36998
6.91667	2	47.3916	56.3972	61.3503	59.9994	64.052	67.2039	68.1045	59.5492			60.506	6.18393
9.8125	2	118.084	121.812	126.286	124.795	130.015	132.998	132.252	128.524			126.846	4.82909
0	3	1	1	1	1	1	1	1	1			1	0
2.03125	3	0.58426	0.58426	1.03732	2.84956	1.94344	2.3965	1.49038	1.94344			1.60365	0.776506
3.13542	3	3.2896	5.088	4.6384	6.4368	6.8864	8.6848	5.9872	6.4368			5.931	1.51532
4.125	3	5.27604	8.3762	9.70484	14.1336	11.4764	13.6908	11.4764	11.4764			10.7013	2.70075
7.16667	3	29.39	42.1457	48.1483	60.904	54.151	63.9053	56.402	55.6517			51.3372	10.4762
9.15625	3	65.748	83.584	90.2725	106.622	97.7042	114.797	97.7042	96.961			94.1741	13.9121
9.97917	3	86.3963	107.116	115.256	124.136	120.436	121.916	121.176	115.996			114.054	11.5825
0	4	1	1	1	1	1	1	1	1			1	0
4	4	29.0583	8.83416	18.9462	35.0336	15.7288	20.3252	7.45524	13.4306			18.6015	8.92385
6.1875	4	83.5205	34.6493	61.1402	92.6553	56.1161	66.6211	30.9954	49.7217			59.4274	20.2075
7.17708	4	107.97	54.5038	87.69	112.58	79.3934	91.3774	49.4336	74.3233			82.159	21.2486
8	4	122.463	73.5528	106.309	128.745	99.5786	110.348	67.7195	93.2965			100.252	20.1986
0	5	1	1	1	1	1	1	1	1			1	0
3.01042	5	57.9767	80.8156	76.6207	77.0868	60.7733	48.1886	30.4768	79.8834			63.9777	16.9045
4.09375	5	89.9679	110.856	107.607	105.75	93.2171	80.6843	54.6902	109.463			94.0295	17.9787
5.19792	5	121.872	135.587	132.277	133.223	124.237	111.941	89.241	133.695			122.759	14.6956
0	6	1	1	1	1	1	1	1	1			1	0
1.82292	6	57.9767	80.8156	76.6207	77.0868	60.7733	48.1886	30.4768	79.8834			63.9777	16.9045
4.92708	6	138.584	147.887	142.46	156.414	131.608	137.034	135.484	142.46			141.491	7.31065
0	7	1	1	1	1	1	1	1	1			1	0
1.125	7	21.1405	15.9384	19.7217	15.4654	17.3571	12.155	21.1405	19.7217			17.83	2.97226
2.125	7	66.0679	55.1907	64.1762	58.5012	58.0282	47.1511	58.0282	64.1762			58.915	5.70666
3.07292	7	103.318	96.0068	101.033	97.3776	95.5499	84.5838	96.0068	101.49			96.9207	5.416
4.02083	7	131.253	123.642	126.686	128.209	128.97	115.27	123.642	128.97			125.83	4.69848
0	8	1	1	1	1	1	1	1	1			1	0
3.03125	8	110.789	116.025	112.535	107.299	106.136	107.299	117.77	109.626			110.935	3.97483
3.875	8	135.83	151.643	140.348	130.559	132.818	132.065	137.336	131.312			136.489	6.52592
0	9	1	1	1	1	1	1	1	1			1	0
1.20833	9	35.4144	41.2878	41.2878	39.0288	22.764	24.1194	45.354	37.6734			35.8662	7.6806
1.92708	9	67.944	71.1066	74.2692	70.6548	47.613	49.4202	80.5944	70.203			66.4757	10.9643
2.90625	9	103.797	110.825	112.231	107.546	82.2433	84.1175	117.385	104.734			102.86	12.0671
3.85417	9	121.753	138.651	134.977	132.773	110.732	111.467	138.651	130.569			127.447	10.6832
0	10	1	1	1	1	1	1	1	1			1	0
2.14583	10	67.7619	77.0191	51.0107	71.2884	58.5046	84.513	73.0517	75.2558			69.8007	9.97447
3.42708	10	104.5	121.449	92.8118	112.682	98.656	156.514	116.773	113.851			114.655	18.1782
5.13542	10	141.777	150.846	136.676	150.279	142.911	235.866	149.712	150.279			157.293	30.0911

## Sheet: N. maritimus (CG, Figure1)
time (days)	transfer	nitrite1 (µM)	nitrite2 (µM)	nitrite3 (µM)	nitrite4 (µM)	nitrite5 (µM)	nitrite6 (µM)	nitrite7 (µM)	nitrite8 (µM)		nitrite_average (µM)	nitrite_standard devation (n ≥ 3) or min-max (n = 2) (µM)
0	0	1	1	1	1	1	1	1	1		1	0
0.729167	0	47.2508	45.1676	43.0844	43.0844	43.0844	43.0844	47.2508	45.1676		44.6468	1.7273
1.83333	0	88.9148	86.8316	93.0812	82.6652	86.8316	86.8316	86.8316	86.8316		87.3524	2.70616
2.67708	0	153.494	149.328	153.494	145.161	149.328	149.328	143.078	147.244		148.807	3.41511
3.67708	0	286.758	284.667	293.03	282.577	276.305	282.577	280.486	278.395		283.099	4.87495
4.70833	0	532.841	519.606	541.664	521.812	519.606	524.018	524.018	515.195		524.845	7.94834
5.04167	0	595.646	582.326	602.307	582.326	582.326	595.646	591.206	571.225		587.876	9.41909
5.6875	0	731.072	706.651	704.431	691.111	757.714	768.814	724.412	704.431		723.58	25.8415
0	1	1	1	1	1	1	1	1	1		1	0
1.16667	1	1.08656	4.18518	7.72646	1.97188	0.6439	3.74252	2.8572	1.52922		2.96787	2.14302
1.9375	1	3.89056	12.3334	18.5544	6.11236	5.22364	10.556	6.55672	6.55672		8.72298	4.53942
3.08333	1	20.0877	40.7795	60.1781	26.985	25.2606	40.3484	31.7268	24.8296		33.7745	12.1427
4.14583	1	54.7486	102.343	143.448	65.5656	63.4022	95.8532	85.0362	65.5656		84.4954	27.3169
5.1875	1	86.1004	172.848	248.753	120.8	107.787	168.511	131.643	103.45		142.487	49.2276
5.91667	1	184.745	357.169	475.71	251.559	236.472	344.237	279.578	230.006		294.935	87.2327
6.25	1	234.381	425.911	563.992	314.556	303.421	414.776	356.871	290.058		362.996	96.7171
6.95833	1	379.142	601.852	726.57	483.816	483.816	615.215	539.494	463.772		536.71	101.368
7.30208	1	443.862	652.81	769.131	545.105	558.029	667.888	611.882	532.18		597.611	93.4426
8	1	583.878	738.974	848.833	704.508	687.275	745.436	719.587	661.426		711.24	70.9419
0	2	1	1	1	1	1	1	1	1		1	0
1.3125	2	35.6455	26.2539	16.8623	19.2102	30.9497	30.9497	26.2539	19.2102		25.6669	6.29461
2.125	2	39.1677	25.6623	21.1605	27.9132	50.4222	48.1713	34.6659	18.9096		33.2591	11.1378
3.02083	2	108.946	75.1821	68.4294	79.6839	120.2	115.698	88.6875	61.6767		89.813	20.995
4.04167	2	240.848	191.988	176.442	205.314	280.824	274.162	214.197	169.779		219.194	39.5537
4.35417	2	304.618	239.902	214.015	257.159	343.447	349.919	257.159	207.544		271.72	51.5109
5.0625	2	455.622	371.491	365.019	414.635	567.796	481.508	431.893	343.447		428.926	68.6157
6	2	655.799	598.292	615.331	632.37	674.969	709.047	685.618	579.123		643.819	42.3033
0	3	1	1	1	1	1	1	1	1		1	0
1.04167	3	7.3718	7.3718	14.0546	7.3718	9.5994	5.1442	11.827	14.0546		9.5994	3.1503
2.22917	3	32.0399	32.0399	43.7434	27.3585	39.062	17.9957	48.4248	57.7876		37.3065	11.8055
3.13194	3	81.571	85.8636	113.766	70.8395	105.18	66.5469	115.912	141.667		97.6683	24.1638
4.04167	3	171.716	176.008	223.227	158.838	214.642	137.375	233.958	283.323		199.886	44.4993
4.98958	3	341.777	348.051	427.521	327.138	410.79	297.86	433.795	488.168		384.388	60.899
6	3	549.269	557.983	599.372	547.091	621.156	499.166	642.94	684.33		587.663	56.4489
6.30208	3	577.746	602.827	657.549	582.306	650.709	559.505	675.79	698.591		625.628	48.1528
0	4	1	1	1	1	1	1	1	1		1	0
0.875	4	21.4015	7.7209	0.8806	25.9617	10.001	10.001	5.4408	5.4408		10.856	7.97526
1.67708	4	87.5244	55.603	35.0821	94.3647	55.603	64.7234	46.4826	55.603		61.8733	18.6895
2.91667	4	308.709	223.569	172.485	306.581	238.469	253.368	212.926	219.312		241.927	43.7242
3.78125	4	512.643	396.39	308.608	486.546	408.253	434.351	370.293	384.528		412.701	60.8517
4.69792	4	660.004	536.023	475.16	610.412	547.294	567.582	540.531	545.04		560.256	51.4006
0	5	1	1	1	1	1	1	1	1		1	0
1.01042	5	161.801	152.939	126.351	144.076	139.645	135.214	155.154	128.567		142.968	12.0338
2.01042	5	312.298	298.931	263.287	278.881	274.426	265.514	307.843	261.059		282.78	19.3495
3.04167	5	492.061	478.449	446.687	462.568	451.225	460.3	489.793	458.031		467.389	16.1396
3.90625	5	608.369	603.962	564.305	581.93	592.946	592.946	617.182	586.337		593.497	15.5302
0	6	1	1	1	1	1	1	1	1		1	0
1.10417	6	119.258	130.274	132.478	106.039	136.884	139.087	132.478	136.884		129.173	10.4507
2.04167	6	263.605	237.896	261.463	220.757	255.035	267.89	265.747	278.602		256.374	17.3368
3.0625	6	405.116	370.178	395.799	363.191	391.141	407.445	400.458	423.75		394.635	18.5607
3.45833	6	426.126	419.073	454.339	421.424	428.477	447.286	440.233	487.255		440.527	21.2068
0	7	1	1	1	1	1	1	1	1		1	0
0.826389	7	64.2633	81.6081	81.6081	46.9185	72.9357	83.7762	77.2719	79.44		73.4777	11.6125
1.53125	7	129.306	148.819	148.819	96.7848	142.315	148.819	135.811	140.147		136.353	16.3239
2.5625	7	229.327	242.552	255.778	167.61	229.327	264.594	229.327	255.778		234.287	28.351
3.54167	7	370.796	377.418	399.491	275.882	379.625	406.113	361.967	386.247		369.692	37.9277
4.52083	7	527.325	534.296	545.914	464.585	520.354	552.885	513.382	522.677		522.677	25.1883
4.9375	7	587.119	575.938	589.355	515.564	542.397	598.299	564.758	582.647		569.51	26.0157
0	8	1	1	1	1	1	1	1	1		1	0
0.958333	8	30.3301	28.094	30.3301	28.094	25.8579	21.3857	23.6218	28.094		26.9759	2.95808
1.66667	8	86.2326	75.0521	90.7048	95.177	75.0521	72.816	79.5243	77.2882		81.4809	7.70056
2.79167	8	204.496	168.099	185.227	228.047	170.24	165.958	183.086	178.804		185.495	19.8097
3.625	8	382.271	322.153	337.182	410.184	324.3	313.564	330.741	324.3		343.087	32.0945
4.83333	8	595.081	542.27	567.528	659.372	551.455	544.567	572.12	565.231		574.703	35.7639
0	9	1	1	1	1	1	1	1	1		1	0
1	9	59.8326	49.8143	38.6828	57.6064	48.7012	48.7012	57.6064	45.3617		50.7883	6.71215
1.9375	9	110.82	90.31	69.7999	106.262	92.5889	90.31	108.541	76.6366		93.1586	13.9437
2.97917	9	204.255	179.187	158.677	240.717	227.044	222.486	252.112	204.255		211.092	29.1619
4.02083	9	418.667	377.545	308.288	399.188	397.024	392.696	427.324	362.395		385.391	34.9643
4.83333	9	547.912	531.978	477.349	552.464	561.569	563.845	593.436	531.978		545.066	31.5348
5.08333	9	561.709	549.173	496.941	563.799	578.424	582.602	593.049	544.995		558.836	27.9907
0	10	1	1	1	1	1	1	1	1		1	0
0.78125	10	43.5628	37.2949	33.1163	43.5628	39.3842	35.2056	39.3842	35.2056		38.3396	3.61877
1.97917	10	110.677	110.677	88.7935	119.43	108.488	99.735	112.865	104.112		106.847	8.73609
2.9375	10	268.529	266.422	239.031	266.422	266.422	247.459	262.208	260.101		259.574	9.98049
3.79167	10	409.062	431.585	391.044	406.81	406.81	395.548	406.81	411.315		407.373	11.2474
4.72917	10	570.488	605.568	585.835	570.488	574.873	581.45	577.065	592.413		582.273	11.2833
0	11	1	1	1	1	1	1	1	1		1	0
1.0625	11	62.3144	54.3697	56.6396	62.3144	66.8542	62.3144	64.5843	54.3697		60.4701	4.42985
2.10417	11	132.557	114.719	123.638	123.638	137.017	132.557	132.557	121.408		127.261	7.04574
3.08333	11	240.018	237.774	244.508	251.243	269.202	269.202	269.202	253.488		254.33	12.4959
3.25	11	264.978	245.989	267.352	248.363	283.967	279.22	286.34	260.231	sampled for scanning electron microscopy	267.055	14.3616
4.04861	11							454.866	438.251		446.558	16.6152
5.01042	11							637.083	632.561		634.822	4.5222

## Sheet: N. maritimus (MS)
time (days)	transfer	nitrite1 (µM)	nitrite2 (µM)	nitrite3 (µM)	nitrite4 (µM)	nitrite5 (µM)	nitrite6 (µM)	nitrite7 (µM)	nitrite8 (µM)		nitrite_average (µM)	nitrite_standard devation (n ≥ 3) or min-max (n = 2) (µM)
0	0	37.5206	37.5206	37.5206	37.5206	37.5206	37.5206	37.5206	37.5206		37.5206	0
2.64583	0	201.318	203.952	209.219	210.096	194.296	202.196	217.997	211.413		206.311	6.86615
3.66667	0	379.421	388.199	386.736	402.097	364.791	382.347	405.755	390.393		387.467	12.0587
4.67708	0	553.478	561.828	563.915	566.002	530.518	540.955	582.701	574.351		559.218	15.9903
4.95833	0	666.772	680.297	669.026	693.823	644.23	687.06	698.331	662.264		675.225	16.8971
0	1	1	1	1	1	1	1	1	1		1	0
2.02083	1	1.74968	1.74968	1.29666	5.37384	1.29666	1.74968	3.56176	23.4946		5.03408	7.10083
3.05208	1	8.02092	8.02092	4.86504	14.3327	6.21756	6.6684	11.6276	63.4742		15.4034	18.3948
3.85417	1	14.6097	15.057	10.5844	30.2638	14.1625	14.1625	23.5549	128.213		31.3259	37.1013
4.83333	1	33.0487	35.289	22.7433	70.2377	30.3604	34.3929	53.6595	241.414		65.1432	68.1025
5.92708	1	67.5275	72.3666	53.0103	154.093	62.6885	80.9694	116.994	465.824		134.184	129.168
6.92708	1	162.725	167.169	109.395	342.715	138.282	176.058	253.831	731.583		260.22	191.015
7.83333	1	287.755	312.82	210.283	499.665	258.133	333.327	415.357	793.604		388.868	174.952
8.8125	1	531.146	551.459	429.581	673.337	470.207	540.174	628.197	908.065		591.521	140.119
10.0208	1	755.549	762.221	688.832	802.251	726.639	739.982	771.117	946.805		774.174	72.2848
0	2	1	1	1	1	1	1	1	1		1	0
0.78125	2	1	1	1	1	1	1	1	1		1	0
1.85417	2	1.0328	1.9358	2.3873	1	1.9358	1.0328	1	1		1.41556	0.535801
2.85417	2	8.61552	10.8584	11.307	1.43824	10.8584	6.8212	6.8212	5.92404		7.83051	3.11392
3.77083	2	22.3959	27.7892	29.1375	8.91272	28.2386	20.1487	21.9465	16.1038		21.8341	6.4497
4.94792	2	60.6275	78.141	82.0956	27.2955	73.6214	54.4131	56.6729	44.244		59.6388	17.184
5.86458	2	109.635	138.033	151.663	55.112	145.984	109.635	110.771	113.043		116.735	28.4528
6.77083	2	210.701	224.119	293.444	116.777	293.444	226.355	237.537	177.157		222.442	54.4087
7.83333	2	465.266	539.932	539.932	266.157	512.781	453.953	442.64	379.287		449.994	86.0365
8.80208	2	551.852	652.357	627.231	419.368	604.389	592.968	590.683	524.442		570.411	68.2727
0	3	1	1	1	1	1	1	1	1		1	0
0.989583	3	12.8958	13.3575	15.2043	8.2788	14.2809	11.9724	11.5107	-0.9552		10.8181	4.85883
2.04167	3	46.9404	46.9404	56.1422	34.6714	57.0186	46.0641	48.255	10.1333		43.2707	14.0814
2.96875	3	103.867	101.114	119.835	80.1904	123.139	101.114	107.722	24.0266		95.1261	29.5387
3.96875	3	214.431	197.647	236.81	166.316	249.118	213.312	221.144	60.0156		194.849	56.0397
4.96875	3	403.489	362.179	419.554	318.574	463.159	408.079	433.324	137.269		368.203	96.5397
6.08333	3	630.69	565.159	635.209	529.004	639.729	621.651	621.651	296.254		567.418	108.812
7.25	3	804.687	739.156	727.857	682.663	750.454	786.609	743.675	544.821		722.49	75.463
0	4	1	1	1	1	1	1	1	1		1	0
0.78125	4	15.427	18.2452	15.8967	17.3058	10.2603	14.9573	10.73	20.124		15.3683	3.21528
1.65625	4	50.9328	58.7436	52.3111	55.0679	36.6895	50.0138	43.5814	64.7166		51.5071	8.10185
2.65625	4	120.432	132.825	114.236	129.727	84.802	116.559	104.166	149.091		118.98	18.1381
3.6875	4	235.36	279.048	221.161	276.863	177.473	241.913	213.516	285.601		241.367	35.2478
4.92708	4	493.091	570.938	481.296	535.553	372.782	474.219	457.706	540.271		490.732	57.2999
5.88542	4	644.29	671.703	626.38	632.653	457.085	595.867	577.666	643.644		606.161	62.6564
6.69792	4	773.304	753.378	711.312	755.592	698.028	779.946	704.67	791.016		745.906	34.065
0	5	1	1	1	1	1	1	1	1		1	0
0.947917	5	43.4207	41.5912	47.0797	47.5371	37.0174	46.165	41.1338	41.1338		43.1348	3.39154
1.97917	5	122.198	118.392	137.421	138.182	111.541	137.421	122.959	126.004		126.765	9.32235
2.95833	5	271.212	248.376	280.346	291.763	254.085	296.33	263.219	259.794		270.641	16.3673
4.1875	5	488.881	453.585	497.705	491.087	480.057	504.323	493.293	464.615		484.193	16.1143
5.0625	5	662.733	637.216	669.692	702.168	669.692	627.937	678.971	648.815		662.153	22.2724
5.98958	5	762.043	746.186	759.778	807.349	782.431	759.778	741.655	759.778		764.875	19.6426
0	6	1	1	1	1	1	1	1	1		1	0
1.17708	6	65.3212	60.4183	67.5498	62.2012	60.4183	71.1156	67.9956	50.1668		63.1484	6.07651
2.13542	6	154.774	142.131	148.081	151.055	143.619	161.467	152.543	113.872		145.943	13.4244
3.05208	6	324.212	324.212	362.239	324.212	295.132	337.633	321.975	254.868		318.06	29.5438
4.01042	6	497.208	494.88	473.935	548.408	492.553	450.662	455.316	425.061		479.753	35.1415
4.9375	6	643.275	629.616	602.298	636.446	611.404	586.362	666.04	570.427		618.234	29.5288
5.26042	6	702.388	695.41	683.779	676.8	662.843	648.886	730.303	688.431		686.105	23.262
0	7	1	1	1	1	1	1	1	1		1	0
0.84375	7	62.0028	70.4326	62.9394	62.4711	63.4078	60.5978	53.1047	54.978		61.2418	4.99995
1.875	7	151.731	181.391	161.878	168.122	164.22	158.756	143.145	155.634		160.61	10.6946
2.75	7	251.106	290.651	267.389	285.999	285.999	267.389	244.127	262.737		269.424	15.9237
3.70833	7	447.227	466.089	428.364	466.089	433.08	400.071	416.575	426.006	sampled for transcriptomics	435.438	21.7059
4.72917	7	NA	NA	NA	NA	NA	576.275	576.275	576.275		576.275	0
0	8	NA	NA	NA	NA	NA	1	1	1		1	0
1.20833	8	NA	NA	NA	NA	NA	63.6744	62.1326	71.3834		65.7302	4.04672
2.11458	8	NA	NA	NA	NA	NA	117.017	123.955	133.206		124.726	6.63153
4.98958	8	NA	NA	NA	NA	NA	528.678	588.808	632.749		583.411	42.658
5.41667	8	NA	NA	NA	NA	NA	593.988	655.983	609.486		619.819	26.3427
0	9	NA	NA	NA	NA	NA	1	1	1		1	0
1	9	NA	NA	NA	NA	NA	31.7953	36.2245	27.3661		31.7953	3.61643
1.85417	9	NA	NA	NA	NA	NA	80.3056	91.3786	69.2326		80.3056	9.04107
2.70833	9	NA	NA	NA	NA	NA	181.123	172.264	123.543		158.977	25.315
3.8125	9	NA	NA	NA	NA	NA	328.296	363.721	272.943		321.654	37.3564
6.70833	9	NA	NA	NA	NA	NA	719.59	640.747	604.521		654.953	48.0386
0	10	NA	NA	NA	NA	NA	1	1	1		1	0
0.697917	10	NA	NA	NA	NA	NA	40.6956	25.9195	46.0687		37.5612	8.51922
1.71875	10	NA	NA	NA	NA	NA	135.736	87.2289	128.274		117.08	21.3263
2.85417	10	NA	NA	NA	NA	NA	246.58	146.397	224.317		205.765	42.9521
6.79167	10	NA	NA	NA	NA	NA	836.381	695.994	847.702		793.359	69.0024
7.02083	10	NA	NA	NA	NA	NA	876.361	750.07	876.361		834.264	59.5342

[truncated: 4 more sheets: N. mar (Regression analysis), N. adriaticus (CG, Figure1), N. piranensis (CG, Figure1), NV, NF, NM Biof. quantification]
