# Supplementary material for: Biofilm lifestyle across different lineages of ammonia-oxidizing archaea
Source: ISME J. 2025 Sep 9;19(1):wraf182. doi: 10.1093/ismejo/wraf182 (PMC12448741; doi:10.1093/ismejo/wraf182)
Supplement: Dataset_S2_Nviennensis_wraf182 [file dataset_s2_nviennensis_wraf182.xlsx]

## Sheet: all_info
Locus_Genbank	Locus_RefSeq	Info	log2FC	padj	average_TPM_BF	average_TPM_Ctrl	average_log2TPM_BF	log2TPM_Ctrl	Protein family		AOA conserved (Abby et al. 2021)	AOA exclusive (Abby et al 2021)	Conserved (NV,NF,NM) (this study)	Soil Conserved (this study)	Rank TPM BF	Rank padj BF	arCOG_ID	Functional_Class	Funclass_Name	arCOG_GeneName	arCOG_Annotation
NVIE_000020	NVIE_RS00005	conserved protein of unknown function	0.146988	0.168354	191.045	212.02	7.57409	7.72654	Thaumi_prot_LH_FAM003048		N	Y	NV+NF	No	752	2086	#N/A	#N/A	#N/A	#N/A	#N/A
NVIE_000030	NVIE_RS00010	Putative nitroreductase family protein	-0.539145	2.56505e-06	57.9592	103.215	5.8518	6.68737	Thaumi_prot_LH_FAM001600		N	Y	NV	No	1701	682	arCOG00288	C	Energy production and conversion	NfnB	Nitroreductase
NVIE_000040	NVIE_RS00015	protein of unknown function	-0.406037	0.00380311	46.2836	75.1378	5.51764	6.22746	Thaumi_prot_LH_FAM003470		N	Y	NV	No	1854	1287	#N/A	#N/A	#N/A	#N/A	#N/A
NVIE_000050	NVIE_RS00020	putative hydroxymethylglutaryl-CoA synthase	0.550286	1.17444e-11	1267.81	1061.69	10.3072	10.0519	Thaumi_prot_LH_FAM000538		Y	N	NV+NF+NM	Yes	86	311	arCOG01767	I	Lipid transport and metabolism	PksG	3-hydroxy-3-methylglutaryl CoA synthase
NVIE_000060	NVIE_RS00025	threonine ammonia-lyase	-0.480885	0.00039207	142.511	244.059	7.14026	7.9201	Thaumi_prot_LH_FAM000455		N	N	NV+NF+NM	Yes	975	1037	arCOG01431	E	Amino acid transport and metabolism	IlvA	Threonine dehydratase
NVIE_000070	NVIE_RS00030	conserved protein of unknown function	-0.254983	0.0272545	168.213	246.002	7.38389	7.94135	Thaumi_prot_LH_FAM002909		N	Y	NV	No	849	1631	#N/A	#N/A	#N/A	#N/A	#N/A
NVIE_000080	NVIE_RS00035	putative protein of unknown function DUF2024	-0.995469	1.23106e-12	411.155	1003.19	8.66199	9.96617	Thaumi_prot_LH_FAM000535		Y	Y	NV+NF+NM	Yes	360	283	arCOG08720	S	Function unknown	Traf5	Uncharacterized metal-binding protein, DUF2024 family
NVIE_000090	NVIE_RS00040	putative hydroxyacylglutathione hydrolase	-0.574142	5.80007e-06	196.177	357.989	7.60541	8.47897	Thaumi_prot_LH_FAM000888		N	N	NV+NF+NM	Yes	732	730	arCOG00517	R	General function prediction only	-	Rhodanese Homology Domain fused to Zn-dependent hydrolase of beta-lactamase superfamily
NVIE_000100	NVIE_RS00045	putative thioredoxin	-0.37691	6.54602e-05	157.815	251.741	7.29894	7.97438	Thaumi_prot_LH_FAM001729		N	Y	NV	No	892	880	arCOG03562	O	Posttranslational modification, protein turnover, chaperones	TrxA	Thiol-disulfide isomerase or thioredoxin
NVIE_000110	NVIE_RS00050	nitroreductase-like protein	1.05823	4.58819e-07	180.303	106.879	7.42667	6.73082	Thaumi_prot_LH_FAM001931		N	N	NV+NF+NM	No	794	604	arCOG00288	C	Energy production and conversion	NfnB	Nitroreductase
NVIE_000120	NVIE_RS00055	putative protein of unknown function DUF432	-0.092028	0.529436	123.005	160.773	6.92681	7.32691	Thaumi_prot_LH_FAM003046		N	Y	NV	No	1085	2601	arCOG01766	S	Function unknown	-	Uncharacterized protein
NVIE_000130	NVIE_RS00060	putative CorA ion transporter	-0.390046	0.00262597	102.282	164.197	6.66986	7.35124	Thaumi_prot_LH_FAM000907		N	N	NV+NF+NM	No	1243	1235	arCOG02265	P	Inorganic ion transport and metabolism	CorA	Mg2+ and Co2+ transporter
NVIE_000140	NVIE_RS00065	putative mechanosensitive ion channel MscS	0.0265203	0.903548	242.947	294.771	7.90245	8.17766	Thaumi_prot_LH_FAM002008		N	Y	NV+NM	No	601	3046	arCOG01568	M	Cell wall/membrane/envelope biogenesis	MscS	Small-conductance mechanosensitive channel
NVIE_000150	NVIE_RS00070	major facilitator superfamily MFS-1	-0.00442824	0.984402	74.8991	92.8996	6.18803	6.50749	Thaumi_prot_LH_FAM003045		N	Y	NV	No	1502	3166	arCOG00130	G	Carbohydrate transport and metabolism	-	MFS family permease
NVIE_000160	NVIE_RS00075	hypothetical protein	-0.524142	1.36028e-05	132.667	233.532	7.04376	7.86296	Thaumi_prot_LH_FAM000453		N	Y	NV+NM	No	1024	768	arCOG08708	S	Function unknown	-	Uncharacterized protein
NVIE_000170	NVIE_RS00080	protein of unknown function	0.147005	0.383317	17.0889	18.924	4.07903	4.23443	Thaumi_prot_LH_FAM008419		N	Y	NV	No	2440	2429	#N/A	#N/A	#N/A	#N/A	#N/A
NVIE_000190	NVIE_RS00090	putative adenylate/guanylate cyclase	0.191861	0.0367526	166.791	179.016	7.38067	7.48245	Thaumi_prot_LH_FAM000452		N	Y	NV+NF+NM	Yes	860	1692	arCOG07810	T	Signal transduction mechanisms	CyaA	Adenylate cyclase, family 3
NVIE_000200	NVIE_RS00095	30S ribosomal protein S9p	-0.598447	6.15969e-05	352.247	651.049	8.42839	9.33004	Thaumi_prot_LH_FAM000825		Y	N	NV+NF+NM	Yes	423	873	arCOG04243	J	Translation, ribosomal structure and biogenesis	RpsI	Ribosomal protein S9
NVIE_0022	NVIE_RS00100	50S ribosomal protein L13p	-0.462329	9.04444e-05	251.858	423.766	7.96235	8.72079	Thaumi_prot_LH_FAM000826		Y	N	NV+NF+NM	Yes	571	903	arCOG04242	J	Translation, ribosomal structure and biogenesis	RplM	Ribosomal protein L13
NVIE_000210	NVIE_RS00105	50S ribosomal protein L18e	-0.508486	1.27213e-06	517.235	898.116	9.0009	9.8086	Thaumi_prot_LH_FAM000827		Y	N	NV+NF+NM	Yes	284	650	arCOG00780	J	Translation, ribosomal structure and biogenesis	RPL18A	Ribosomal protein L18E
NVIE_000220	NVIE_RS00110	DNA-directed RNA polymerase, subunit D	-0.289396	0.0199574	646.775	974.1	9.33038	9.91867	Thaumi_prot_LH_FAM000854		Y	N	NV+NF+NM	Yes	205	1566	arCOG04241	K	Transcription	RpoA/Rpo1	DNA-directed RNA polymerase subunit D
NVIE_000230	NVIE_RS00115	putative ribosome maturation protein SDO1	0.363706	1.09452e-05	186.524	177.399	7.53769	7.46921	Thaumi_prot_LH_FAM000853		Y	N	NV+NF+NM	Yes	763	758	arCOG04187	J	Translation, ribosomal structure and biogenesis	Sdo1	Ribosome maturation protein Sdo1
NVIE_000240	NVIE_RS00120	exosome complex RNA-binding protein	-0.44499	0.00363242	482.618	806.616	8.89528	9.64566	Thaumi_prot_LH_FAM000852		N	N	NV+NF+NM	Yes	301	1277	arCOG00678	J	Translation, ribosomal structure and biogenesis	Rrp4	Exosome complex RNA-binding protein Rrp4, contains S1 and KH domains
NVIE_000250	NVIE_RS00125	putative exosome complex exonuclease	-0.0568543	0.810569	762.636	978.509	9.52917	9.91871	Thaumi_prot_LH_FAM000851		Y	N	NV+NF+NM	Yes	171	2928	arCOG01575	J	Translation, ribosomal structure and biogenesis	Rph/Rrp42	Ribonuclease PH
NVIE_000260	NVIE_RS00130	putative exosome complex exonuclease	-0.478876	2.25333e-05	643.261	1100.86	9.32	10.0967	Thaumi_prot_LH_FAM000850		Y	N	NV+NF+NM	Yes	208	808	arCOG01574	J	Translation, ribosomal structure and biogenesis	Rrp42	Exosome complex RNA-binding protein Rrp42, RNase PH superfamily
NVIE_000270	NVIE_RS00135	50S ribosomal protein L37ae	-0.321498	0.150459	585.614	900.389	9.14464	9.76423	Thaumi_prot_LH_FAM000849		N	N	NV+NF+NM	Yes	236	2037	arCOG04208	J	Translation, ribosomal structure and biogenesis	RPL43A	Ribosomal protein L37AE/L43A
NVIE_0030	NVIE_RS00140	protein of unknown function	-0.929332	2.67815e-14	162.968	377.605	7.32465	8.56	Thaumi_prot_LH_FAM001272		N	Y	NV+NM	No	875	238	arCOG04414	J	Translation, ribosomal structure and biogenesis	Pcc1	Subunit of KEOPS complex (Cgi121BUD32KAE1)
NVIE_000290	NVIE_RS00145	prefoldin, subunit beta	-0.481896	1.43214e-05	259.448	442.851	8.00492	8.78402	Thaumi_prot_LH_FAM000006		Y	N	NV+NF+NM	Yes	555	773	arCOG01342	O	Posttranslational modification, protein turnover, chaperones	GimC	Prefoldin, chaperonin cofactor
NVIE_000300	NVIE_RS00150	putative DNA repair nuclease XPF	-0.316828	0.00985798	133.591	204.65	7.05647	7.67104	Thaumi_prot_LH_FAM000008		N	N	NV+NF+NM	Yes	1022	1441	arCOG04206	L	Replication, recombination and repair	MUS81	ERCC4-type nuclease
NVIE_000310	NVIE_RS00155	putative Rhodanese-related sulfurtransferase	-0.557091	4.03331e-07	101.448	183.587	6.66017	7.51051	Thaumi_prot_LH_FAM000233_0		Y	N	NV+NF+NM	Yes	1254	602	arCOG02019	P	Inorganic ion transport and metabolism	SseA	Rhodanese-related sulfurtransferase
NVIE_000320	NVIE_RS00160	putative nucleotide binding protein	-0.262341	0.0848803	90.9139	133.87	6.48931	7.0616	Thaumi_prot_LH_FAM000009		N	N	NV+NF+NM	Yes	1352	1882	arCOG00721	J	Translation, ribosomal structure and biogenesis	Nob1	Endonuclease Nob1, consists of a PIN domain and a Zn-ribbon module
NVIE_000330	NVIE_RS00165	putative inorganic polyphosphate/ATP-NAD kinase	-0.292433	0.0205786	141.382	213.243	7.13789	7.72089	Thaumi_prot_LH_FAM000746		Y	N	NV+NF+NM	Yes	977	1574	arCOG01348	H	Coenzyme transport and metabolism	nadF	NAD kinase
NVIE_000340	NVIE_RS00170	thiosulfate sulfurtransferase	-0.108269	0.295717	356.665	472.894	8.47613	8.88071	Thaumi_prot_LH_FAM000233_0		Y	N	NV+NF+NM	Yes	420	2301	arCOG02019	P	Inorganic ion transport and metabolism	SseA	Rhodanese-related sulfurtransferase
NVIE_000350	NVIE_RS00175	protein of unknown function	-0.177634	0.217461	86.8655	119.516	6.41836	6.89585	Thaumi_prot_LH_FAM000752		N	Y	NV+NF+NM	Yes	1387	2189	arCOG08760	S	Function unknown	-	Uncharacterized protein
NVIE_000370	NVIE_RS00185	phosphopantetheine adenylyltransferase	0.0359825	0.860654	64.4624	77.2713	5.98998	6.24116	Thaumi_prot_LH_FAM000053		N	N	NV+NF+NM	Yes	1621	2997	arCOG01223	H	Coenzyme transport and metabolism	CAB4	Phosphopantetheine adenylyltransferase
NVIE_000380	NVIE_RS00190	hypothetical protein	0.211041	0.0937164	245.671	259.847	7.92513	8.01651	Thaumi_prot_LH_FAM000052		N	N	NV+NF+NM	Yes	593	1909	arCOG08641	S	Function unknown	-	Uncharacterized protein
NVIE_000390	NVIE_RS00195	hypothetical protein	-0.289205	0.059664	29.6466	44.1339	4.86641	5.4592	Thaumi_prot_LH_FAM001758		N	Y	NV+NF+NM	Yes	2136	1799	arCOG10585	S	Function unknown	-	Uncharacterized protein
NVIE_000400	NVIE_RS00200	tryptophan--tRNA ligase	-0.448672	1.19036e-08	187.02	313.283	7.54559	8.29047	Thaumi_prot_LH_FAM000051		Y	N	NV+NF+NM	Yes	760	471	arCOG01887	J	Translation, ribosomal structure and biogenesis	TrpS	Tryptophanyl-tRNA synthetase
NVIE_000410	NVIE_RS00205	phenylalanine--tRNA ligase alpha chain	-0.508558	1.27683e-05	101.02	175.63	6.64846	7.45303	Thaumi_prot_LH_FAM000050		Y	N	NV+NF+NM	Yes	1256	765	arCOG00410	J	Translation, ribosomal structure and biogenesis	PheS	Phenylalanyl-tRNA synthetase alpha subunit
NVIE_000420	NVIE_RS00210	phenylalanine--tRNA ligase beta chain	-0.479366	0.00017414	70.9718	121.264	6.13407	6.92062	Thaumi_prot_LH_FAM000049		N	N	NV+NF+NM	Yes	1547	956	arCOG00412	J	Translation, ribosomal structure and biogenesis	PheT	Phenylalanyl-tRNA synthetase beta subunit
NVIE_000430	NVIE_RS00215	putative thiamine biosynthesis protein	-0.237407	0.010868	173.692	250.643	7.43219	7.96586	Thaumi_prot_LH_FAM000829		N	N	NV+NF+NM	Yes	829	1454	#N/A	#N/A	#N/A	#N/A	#N/A
NVIE_000440	NVIE_RS00220	putative SepF homologue	0.515226	1.93984e-05	384.143	327.774	8.56612	8.35131	Thaumi_prot_LH_FAM000828		Y	N	NV+NF+NM	Yes	387	798	arCOG02263	D	Cell cycle control, cell division, chromosome partitioning	-	Predicted cell division protein, SepF homolog
NVIE_000450	NVIE_RS00225	Putative beta-lactamase domain-containing metal-dependent RNase	-0.314091	0.0257155	146.405	224.021	7.17866	7.79497	Thaumi_prot_LH_FAM000855		Y	N	NV+NF+NM	Yes	947	1622	arCOG00543	J	Translation, ribosomal structure and biogenesis	-	Zn-dependent RNase, consists of a metallo-beta-lactamase domain and an RNA-binding KH domain, implicated in mRNA turnover
NVIE_000460	NVIE_RS00230	putative deoxyribonuclease/rho motif-related TRAM-domain containing protein	0.135403	0.749425	335.784	373.991	8.28788	8.48909	Thaumi_prot_LH_FAM001622		N	N	NV+NF	Yes	443	2853	arCOG01641	O	Posttranslational modification, protein turnover, chaperones	-	Cold shock responsive RNA-binding protein, contains TRAM domain
NVIE_000470	NVIE_RS00235	glycerol-1-phosphate dehydrogenase	0.0880627	0.599207	261.905	302.478	8.00878	8.23262	Thaumi_prot_LH_FAM000856		N	N	NV+NF+NM	Yes	550	2702	arCOG00982	C	Energy production and conversion	GldA	Glycerol dehydrogenase or related enzyme
NVIE_000480	NVIE_RS00240	putative cyclase/dehydrase	0.0277157	0.897181	21.4365	25.6688	4.40535	4.66757	Thaumi_prot_LH_FAM003042		N	Y	NV	No	2331	3036	arCOG04604	R	General function prediction only	-	Lipid binding protein
NVIE_t0010	NVIE_RS00245	tRNA-Cys	-0.688918	0.159854	4.54714	8.92028	2.01505	3.1184	#N/A		#N/A	#N/A	#N/A	No	2894	2064	#N/A	#N/A	#N/A	#N/A	#N/A
NVIE_000490	NVIE_RS00250	hypothetical protein	-0.293571	0.00742747	32.4619	48.8031	5.01316	5.60661	Thaumi_prot_LH_FAM001910		N	N	NV+NF+NM	No	2088	1400	arCOG00928	L	Replication, recombination and repair	-	Endonuclease V homolog
NVIE_000500	NVIE_RS00255	putative translation elongation factor EF Tu-like protein	-0.390532	0.00110724	166.679	268.649	7.37252	8.06827	Thaumi_prot_LH_FAM000760		N	Y	NV+NF+NM	Yes	861	1132	arCOG01564	J	Translation, ribosomal structure and biogenesis	SelB	Selenocysteine-specific translation elongation factor or SelB-II domain
NVIE_000510	NVIE_RS00260	protein of unknown function	0.00434689	0.970619	124.368	151.622	6.94979	7.24252	Thaumi_prot_LH_FAM003471		N	Y	NV	No	1072	3143	#N/A	#N/A	#N/A	#N/A	#N/A
NVIE_000520	NVIE_RS00265	hypothetical protein	0.3652	0.0281795	34.4447	32.5733	5.07419	5.01746	Thaumi_prot_LH_FAM001193		N	N	NV	No	2039	1634	#N/A	#N/A	#N/A	#N/A	#N/A
NVIE_000530	NVIE_RS00270	putative copper-containing nitrite reductase	0.397351	7.16116e-05	15688.3	14589.1	13.9312	13.8319	Thaumi_prot_LH_FAM002621		N	Y	NV	No	9	884	arCOG03914	Q	Secondary metabolites biosynthesis, transport and catabolism	SufI	Multicopper oxidase
NVIE_000540	NVIE_RS00275	ammonia monooxygenase subunit C	-0.900239	5.04e-15	810.361	1856.63	9.6522	10.852	Thaumi_prot_LH_FAM000259		N	Y	NV+NF+NM	Yes	156	221	arCOG08699	C	Energy production and conversion	-	Methane monooxygenase/Ammonia monooxygenase, subunit C
NVIE_000550	NVIE_RS00280	hypothetical protein	-0.99022	2.31677e-15	104.996	255.613	6.69699	7.98821	Thaumi_prot_LH_FAM003041		N	Y	NV	No	1218	210	#N/A	#N/A	#N/A	#N/A	#N/A
NVIE_000560	NVIE_RS00285	hypothetical protein	-0.741086	7.80835e-08	50.7156	103.764	5.6508	6.69333	Thaumi_prot_LH_FAM003040		N	Y	NV+NF	No	1785	542	#N/A	#N/A	#N/A	#N/A	#N/A
NVIE_000570	NVIE_RS00290	protein of unknown function	0.231139	0.0389445	625.639	654.673	9.28636	9.35296	Thaumi_prot_LH_FAM003039		N	Y	NV	No	217	1702	#N/A	#N/A	#N/A	#N/A	#N/A
NVIE_000590	NVIE_RS00295	putative Zinc/iron permease	1.34844	1.6359e-17	134.923	65.1685	7.04862	6.0035	Thaumi_prot_LH_FAM000877		N	Y	NV+NF+NM	No	1009	166	arCOG00576	P	Inorganic ion transport and metabolism	-	Predicted divalent heavy-metal cations transporter
NVIE_000600	NVIE_RS00300	multicopper oxidase type 3	1.28096	9.46336e-31	112.937	57.1247	6.81026	5.83515	Thaumi_prot_LH_FAM000878		N	N	NV+NF+NM	No	1159	76	arCOG03914	Q	Secondary metabolites biosynthesis, transport and catabolism	SufI	Multicopper oxidase
NVIE_000610	NVIE_RS00305	putative protein of unknown function DUF309	0.484212	0.00108563	42.9426	37.8629	5.41934	5.21585	Thaumi_prot_LH_FAM000281		N	N	NV+NF+NM	No	1904	1130	arCOG03705	R	General function prediction only	-	Predicted metal-dependent hydrolase
NVIE_000620	NVIE_RS00310	hypothetical protein	0.238326	0.124926	116.212	121.449	6.83982	6.91974	Thaumi_prot_LH_FAM003037		N	Y	NV	No	1127	1987	#N/A	#N/A	#N/A	#N/A	#N/A
NVIE_000630	NVIE_RS00315	ribose-phosphate pyrophosphokinase	-0.39662	0.00521819	184.095	296.572	7.50091	8.20367	Thaumi_prot_LH_FAM001063		N	N	NV+NF+NM	Yes	773	1335	arCOG00067	F	Nucleotide transport and metabolism	PrsA	Phosphoribosylpyrophosphate synthetase
NVIE_000640	NVIE_RS00320	ribonuclease Z	-0.281587	0.0182818	66.6206	99.6233	6.04971	6.63618	Thaumi_prot_LH_FAM001061		Y	N	NV+NF+NM	Yes	1592	1543	arCOG00501	J	Translation, ribosomal structure and biogenesis	Rnz	Ribonuclease Z, beta-lactamase superfamily hydrolase
NVIE_000650	NVIE_RS00325	putative serine/threonine-protein phosphatase	0.487073	0.000418619	52.2552	45.9126	5.69192	5.51396	Thaumi_prot_LH_FAM001678		N	Y	NV+NF	No	1767	1046	arCOG01143	T	Signal transduction mechanisms	ApaH	Serine/threonine protein phosphatase PP2A family
NVIE_000660	NVIE_RS00330	protein of unknown function	-0.516384	0.0169697	8.87487	15.3957	3.10456	3.92507	Thaumi_prot_LH_FAM003035		N	Y	NV	No	2713	1532	#N/A	#N/A	#N/A	#N/A	#N/A
NVIE_000670	NVIE_RS00335	50S ribosomal protein L32e	-0.399367	0.000270322	1358.18	2186.27	10.3921	11.0914	Thaumi_prot_LH_FAM000215		N	N	NV+NF+NM	Yes	78	998	arCOG00781	J	Translation, ribosomal structure and biogenesis	RPL32	Ribosomal protein L32E
NVIE_000680	NVIE_RS00340	50S ribosomal protein L19e	-0.347627	0.00597129	1086.61	1699.55	10.0789	10.7128	Thaumi_prot_LH_FAM000216		Y	N	NV+NF+NM	Yes	106	1365	arCOG04089	J	Translation, ribosomal structure and biogenesis	RPL19A	Ribosomal protein L19E
NVIE_000690	NVIE_RS00345	putative methylated-DNA--protein-cysteine methyltransferase	0.649927	0.00159826	26.3302	20.4665	4.66614	4.33798	Thaumi_prot_LH_FAM000217		Y	N	NV+NF+NM	Yes	2205	1165	arCOG02724	L	Replication, recombination and repair	Ada	Methylated DNA-protein cysteine methyltransferase
NVIE_000700	NVIE_RS00350	putative D-tyrosyl-tRNA(Tyr) deacylase	-0.109169	0.587776	22.4021	29.8221	4.46911	4.87321	Thaumi_prot_LH_FAM000218		Y	N	NV+NF+NM	Yes	2305	2676	arCOG01616	J	Translation, ribosomal structure and biogenesis	GEK1	D-aminoacyl-tRNA deacylase, involved in ethanol tolerance
NVIE_000720	NVIE_RS00360	putative siroheme synthase	-0.377826	0.0010744	92.0754	145.624	6.5061	7.18562	Thaumi_prot_LH_FAM000772		N	N	NV+NF+NM	Yes	1343	1129	arCOG01044	H	Coenzyme transport and metabolism	CysG	Siroheme synthase (precorrin-2 oxidase/ferrochelatase domain)
NVIE_000730	NVIE_RS00365	glutamyl-tRNA reductase	-0.343518	0.00259788	192.735	299.527	7.57943	8.22513	Thaumi_prot_LH_FAM000771		Y	N	NV+NF+NM	Yes	743	1232	arCOG01036	H	Coenzyme transport and metabolism	HemA	Glutamyl-tRNA reductase
NVIE_000740	NVIE_RS00370	delta-aminolevulinic acid dehydratase	-0.0225621	0.915015	174.041	217.052	7.40897	7.75439	Thaumi_prot_LH_FAM000770		Y	N	NV+NF+NM	Yes	826	3058	arCOG04300	H	Coenzyme transport and metabolism	HemB	Delta-aminolevulinic acid dehydratase
NVIE_000750	NVIE_RS00375	hypothetical protein	-0.686159	2.01204e-07	26.2056	51.3231	4.68819	5.67927	Thaumi_prot_LH_FAM000611		Y	Y	NV+NF+NM	Yes	2208	578	arCOG08734	S	Function unknown	-	Uncharacterized protein
NVIE_t0020	NVIE_RS00380	tRNA-Gly	-1.35024	2.98801e-05	25.9981	79.6218	4.4974	6.28669	#N/A		#N/A	#N/A	#N/A	No	2219	832	#N/A	#N/A	#N/A	#N/A	#N/A
NVIE_000760	NVIE_RS00385	protein of unknown function	-0.0773191	0.658991	105.026	135.457	6.68446	7.07856	Thaumi_prot_LH_FAM008420		N	Y	NV	No	1217	2767	#N/A	#N/A	#N/A	#N/A	#N/A
NVIE_000770	NVIE_RS00390	protein of unknown function	0.311028	0.099592	24.9667	24.605	4.59751	4.61186	Thaumi_prot_LH_FAM008421		N	Y	NV	No	2242	1922	#N/A	#N/A	#N/A	#N/A	#N/A
NVIE_000780	NVIE_RS00395	protein of unknown function	-0.28437	0.201994	25.5071	37.6667	4.60166	5.23054	Thaumi_prot_LH_FAM008422		N	Y	NV	No	2232	2147	#N/A	#N/A	#N/A	#N/A	#N/A
NVIE_000790	NVIE_RS00400	protein of unknown function	0.0979213	0.723643	41.5302	46.7261	5.27675	5.53783	Thaumi_prot_LH_FAM008423		N	Y	NV	No	1923	2822	#N/A	#N/A	#N/A	#N/A	#N/A
NVIE_000810	NVIE_RS00405	hypothetical protein	-0.417293	0.00150398	23.0442	37.6299	4.51058	5.22547	Thaumi_prot_LH_FAM000603		N	Y	NV+NF+NM	Yes	2292	1160	arCOG08731	S	Function unknown	-	Uncharacterized protein
NVIE_000840	NVIE_RS00415	hypothetical protein	1.04534	6.43287e-31	876.455	522.535	9.77419	9.02893	Thaumi_prot_LH_FAM001281		N	Y	NV+NF	Yes	139	75	#N/A	#N/A	#N/A	#N/A	#N/A
NVIE_000850	NVIE_RS00420	hypothetical protein	1.00984	6.181e-14	1674.53	1025.11	10.7	9.99916	Thaumi_prot_LH_FAM001280		N	Y	NV+NF	Yes	61	242	#N/A	#N/A	#N/A	#N/A	#N/A
NVIE_000880	NVIE_RS00430	putative glycosyl transferase family 2	0.113573	0.343585	327.679	372.984	8.3525	8.53452	Thaumi_prot_LH_FAM000600		N	N	NV+NM	No	449	2366	arCOG01389	M	Cell wall/membrane/envelope biogenesis	-	Glycosyl transferase family 2
NVIE_000900	NVIE_RS00440	putative pyruvate dehydrogenase/ pyruvate oxidase	0.80262	8.24852e-07	165.194	117.187	7.34098	6.86205	Thaumi_prot_LH_FAM003099		N	N	NV+NF	No	865	631	arCOG01999	G	Carbohydrate transport and metabolism	-	Pyruvate oxidase
NVIE_000920	NVIE_RS00450	putative transcriptional regulator TrmB	-0.0522767	0.812662	66.3127	84.3246	6.03955	6.35442	Thaumi_prot_LH_FAM003472		N	Y	NV	No	1596	2937	arCOG02037	K	Transcription	-	Sugar-specific transcriptional regulator TrmB
NVIE_000930	NVIE_RS00455	putative peptidase M10A	0.775332	0.103847	104.591	75.3172	6.70044	6.00225	Thaumi_prot_LH_FAM003473		N	Y	NV	No	1221	1936	#N/A	#N/A	#N/A	#N/A	#N/A
NVIE_000940	NVIE_RS00460	cell surface protein with DUF11 domain	5.87593	2.16899e-287	2255.24	47.0129	11.1186	5.52557	Thaumi_prot_LH_FAM003474		N	Y	NV	No	42	5	#N/A	#N/A	#N/A	#N/A	#N/A
NVIE_000950	NVIE_RS00465	hypothetical protein with HTH ARSR and V4R signature	2.41946	4.25375e-61	563.729	128.975	9.11904	6.9862	Thaumi_prot_LH_FAM002725		N	Y	NV	No	252	23	#N/A	#N/A	#N/A	#N/A	#N/A
NVIE_000960	NVIE_RS00470	protein of unknown function	0.873242	8.23924e-06	71.962	47.7713	6.11792	5.56121	Thaumi_prot_LH_FAM003475		N	Y	NV	No	1534	749	#N/A	#N/A	#N/A	#N/A	#N/A
NVIE_000970	NVIE_RS00475	hypothetical protein	4.40553	9.4406e-213	28590.3	1651.89	14.778	10.6809	Thaumi_prot_LH_FAM002293		N	Y	NV	No	4	6	arCOG11426	S	Function unknown	-	Uncharacterized protein
NVIE_000980	NVIE_RS00480	protein of unknown function	0.267044	0.0621459	106.148	108.218	6.72678	6.74956	Thaumi_prot_LH_FAM003476		N	Y	NV	No	1207	1806	#N/A	#N/A	#N/A	#N/A	#N/A
NVIE_000990	NVIE_RS00485	hypothetical protein	3.36145	1.24623e-139	2405.08	287.421	11.2248	8.15845	Thaumi_prot_LH_FAM002293		N	Y	NV	No	38	10	arCOG11426	S	Function unknown	-	Uncharacterized protein
NVIE_001000	NVIE_RS00490	putative surface-associated Ca2+-binding protein, Haemolysin-type	4.9776	1.3733e-168	1271.31	49.7531	10.2907	5.59585	Thaumi_prot_LH_FAM003477		N	Y	NV	No	85	7	arCOG11990	S	Function unknown	-	Uncharacterized protein
NVIE_001010	NVIE_RS00495	putative surface-associated Ca2+-binding protein, Haemolysin-type	1.64003	9.84e-25	240.211	95.2886	7.88318	6.55379	Thaumi_prot_LH_FAM003478		N	Y	NV	No	607	92	#N/A	#N/A	#N/A	#N/A	#N/A
NVIE_001020	NVIE_RS00500	putative cell wall surface anchor family protein	5.21516	0	805.868	26.7467	9.64188	4.73066	Thaumi_prot_LH_FAM003479		N	Y	NV	No	158	1	#N/A	#N/A	#N/A	#N/A	#N/A
NVIE_001030	NVIE_RS00505	protein of unknown function	2.06276	1.16424e-57	207.903	61.1895	7.68231	5.92863	Thaumi_prot_LH_FAM003480		N	Y	NV	No	695	25	#N/A	#N/A	#N/A	#N/A	#N/A
NVIE_001040	NVIE_RS00510	putative membrane associated signal transduction histidine kinase, with phosphoacceptor and ATP binding domain	0.587562	4.01327e-08	361.9	296.56	8.49572	8.21163	Thaumi_prot_LH_FAM002723		N	Y	NV	No	412	511	arCOG07619	T	Signal transduction mechanisms	-	Signal transduction histidine kinase
NVIE_001050	NVIE_RS00515	zinc finger C2H2 domain-containing protein	0.241383	0.757308	0.692931	0.724581	-0.628967	-0.834167	Thaumi_prot_LH_FAM002676		N	Y	NV	No	3118	2864	#N/A	#N/A	#N/A	#N/A	#N/A
NVIE_001070	NVIE_RS00520	conserved protein of unknown function	-0.239929	0.472538	20.6305	29.7916	4.23146	4.87968	Thaumi_prot_LH_FAM002674		N	Y	NV	No	2353	2528	#N/A	#N/A	#N/A	#N/A	#N/A
NVIE_001080	NVIE_RS00525	putative ketosteroid isomerase-like protein	0.332349	0.00609421	106.646	103.663	6.72621	6.68892	Thaumi_prot_LH_FAM008425		N	Y	NV	No	1204	1370	#N/A	#N/A	#N/A	#N/A	#N/A
NVIE_001100	NVIE_RS00535	protein of unknown function	1.50124	5.63888e-08	6.6636	2.8864	2.69269	1.46474	Thaumi_prot_LH_FAM003481		N	Y	NV	No	2809	522	#N/A	#N/A	#N/A	#N/A	#N/A
NVIE_001110	NVIE_RS00540	protein of unknown function	1.54256	0.000471253	3.52741	1.45994	1.66572	0.446513	Thaumi_prot_LH_FAM003482		N	Y	NV	No	2955	1058	#N/A	#N/A	#N/A	#N/A	#N/A
NVIE_001120	NVIE_RS00545	protein of unknown function	0.544492	0.0316035	3.23574	2.71297	1.66529	1.421	Thaumi_prot_LH_FAM003483		N	Y	NV	No	2969	1659	arCOG07960	R	General function prediction only	-	Predicted ATPase, AAA+ superfamily
NVIE_001130	NVIE_RS00550	putative transcriptional regulator	-0.0635614	0.6659	28.0116	35.7664	4.78745	5.15857	Thaumi_prot_LH_FAM003484		N	Y	NV	No	2181	2777	arCOG07592	S	Function unknown	-	Uncharacterized protein
NVIE_001140	NVIE_RS00560	protein of unknown function	-0.669139	3.35094e-05	12.7683	24.8593	3.64078	4.62831	Thaumi_prot_LH_FAM008427		N	Y	NV	No	2583	836	#N/A	#N/A	#N/A	#N/A	#N/A
NVIE_001150	NVIE_RS00565	exported protein of unknown function	0.417053	0.229594	6.52766	5.89827	2.62762	2.53426	Thaumi_prot_LH_FAM003485		N	Y	NV	No	2816	2203	#N/A	#N/A	#N/A	#N/A	#N/A
NVIE_001160	NVIE_RS00570	protein of unknown function	0.980228	1.83542e-09	13.6303	8.45001	3.75714	3.0615	Thaumi_prot_LH_FAM003486		N	Y	NV	No	2548	413	#N/A	#N/A	#N/A	#N/A	#N/A
NVIE_001170	NVIE_RS00575	protein of unknown function	0.0843261	0.663061	10.7445	12.3692	3.39978	3.61929	Thaumi_prot_LH_FAM003008		N	Y	NV	No	2647	2774	arCOG07088	S	Function unknown	-	Uncharacterized protein
NVIE_001180	NVIE_RS00580	protein of unknown function	1.2974	9.85667e-34	159.759	79.3331	7.30519	6.30841	Thaumi_prot_LH_FAM003487		N	Y	NV	No	885	67	#N/A	#N/A	#N/A	#N/A	#N/A
NVIE_001190	NVIE_RS00585	hypothetical protein	-0.0441584	0.708278	261.678	331.113	8.02707	8.36875	Thaumi_prot_LH_FAM000262		N	Y	NV+NM	No	552	2813	arCOG08677	S	Function unknown	-	Zn-ribbon domain containing protein
NVIE_001230	NVIE_RS00600	C-5 cytosine-specific DNA methylase	-0.376931	9.94685e-05	61.0801	96.974	5.92539	6.59836	Thaumi_prot_LH_FAM003488		N	Y	NV	No	1662	914	arCOG04157	L	Replication, recombination and repair	Dcm	Site-specific DNA methylase
NVIE_001240	NVIE_RS00605	putative HhH-GPD superfamily base excision DNA repair protein	-0.428198	0.00358779	13.6487	22.4517	3.76811	4.47864	Thaumi_prot_LH_FAM008429		N	Y	NV	No	2547	1274	arCOG00462	L	Replication, recombination and repair	MutY	A/G-specific DNA glycosylase
NVIE_001250	NVIE_RS00610	protein of unknown function	0.09405	0.535181	18.6179	21.4194	4.21855	4.40841	Thaumi_prot_LH_FAM008430		N	Y	NV	No	2404	2612	#N/A	#N/A	#N/A	#N/A	#N/A
NVIE_001260	NVIE_RS00615	protein of unknown function	0.0619609	0.614387	18.3559	21.6253	4.19565	4.43308	Thaumi_prot_LH_FAM008431		N	Y	NV	No	2408	2724	#N/A	#N/A	#N/A	#N/A	#N/A
NVIE_001270	NVIE_RS00620	putative DEAD-box superfamily II helicase	-0.158168	0.157904	49.289	67.4238	5.61662	6.0746	Thaumi_prot_LH_FAM003489		N	Y	NV	No	1801	2058	#N/A	#N/A	#N/A	#N/A	#N/A
NVIE_001280	NVIE_RS00625	protein of unknown function	-0.113306	0.27422	50.4583	66.9048	5.65388	6.06374	Thaumi_prot_LH_FAM008432		N	Y	NV	No	1788	2269	#N/A	#N/A	#N/A	#N/A	#N/A
NVIE_001290	NVIE_RS00630	protein of unknown function	0.109563	0.338602	23.678	26.8472	4.55734	4.74563	Thaumi_prot_LH_FAM008433		N	Y	NV	No	2278	2354	#N/A	#N/A	#N/A	#N/A	#N/A
NVIE_001300	NVIE_RS00635	hypothetical protein	-1.02685	4.75685e-09	11.9484	29.8179	3.54675	4.88302	Thaumi_prot_LH_FAM003449		N	Y	NV	No	2616	444	#N/A	#N/A	#N/A	#N/A	#N/A
NVIE_0132	NVIE_RS00640	putative signal transduction response regulator, receiver domain	0.143452	0.199817	798.903	883.585	9.62813	9.7864	Thaumi_prot_LH_FAM002724		N	Y	NV	No	159	2142	arCOG02391	T	Signal transduction mechanisms	CheY	Rec domain
NVIE_001310	NVIE_RS00645	putative thymidylate synthase ThyX	-0.22881	0.0870812	61.75	89.0591	5.93917	6.47275	Thaumi_prot_LH_FAM000161		Y	Y	NV+NF+NM	Yes	1651	1892	arCOG01884	F	Nucleotide transport and metabolism	THY1	Thymidylate synthase, domain duplication
NVIE_001320	NVIE_RS00650	hypothetical protein	-0.796974	1.4746e-05	139.956	294.418	7.05915	8.20028	Thaumi_prot_LH_FAM003033		N	Y	NV	No	989	776	arCOG08754	S	Function unknown	-	Uncharacterized protein
NVIE_001330	NVIE_RS00655	putative archaeal cell division protein CdvA with coiled-coil domain	0.24546	0.101665	1153.42	1189	10.145	10.2145	Thaumi_prot_LH_FAM000163		N	Y	NV+NF+NM	Yes	95	1927	arCOG04054	D	Cell cycle control, cell division, chromosome partitioning	-	Potential cell division protein, a component of ESCRT system
NVIE_001340	NVIE_RS00660	heme-copper oxidase subunit I	0.910399	4.28383e-09	29.7987	19.5505	4.88486	4.27794	Thaumi_prot_LH_FAM001146		N	N	NV+NF+NM	Yes	2134	440	arCOG01237	C	Energy production and conversion	CyoB	Heme/copper-type cytochrome/quinol oxidase, subunit 1 and 3
NVIE_001350	NVIE_RS00665	protein of unknown function	-0.0732595	0.59872	67.2583	86.849	6.06861	6.43547	Thaumi_prot_LH_FAM003490		N	Y	NV	No	1584	2699	arCOG08765	S	Function unknown	-	Uncharacterized membrane protein
NVIE_001360	NVIE_RS00670	hypothetical protein	-0.377229	0.00748875	56.7287	90.9809	5.81376	6.50565	Thaumi_prot_LH_FAM001491		N	Y	NV	No	1714	1401	arCOG02017	C	Energy production and conversion	RutF	NADH-FMN oxidoreductase RutF, flavin reductase (DIM6/NTAB) family
NVIE_001370	NVIE_RS00675	glutamate-1-semialdehyde 2,1-aminomutase	-0.574374	3.00599e-06	305.163	558.54	8.24149	9.11861	Thaumi_prot_LH_FAM000622		Y	N	NV+NF+NM	Yes	481	689	arCOG00918	H	Coenzyme transport and metabolism	HemL	Glutamate-1-semialdehyde aminotransferase
NVIE_001390	NVIE_RS00680	hypothetical protein	-0.410026	4.92854e-06	415.261	674.993	8.69333	9.3978	Thaumi_prot_LH_FAM002795		N	Y	NV	No	353	716	#N/A	#N/A	#N/A	#N/A	#N/A
NVIE_001400	NVIE_RS00685	hypothetical protein	0.0639255	0.590405	157.437	184.951	7.29484	7.53065	Thaumi_prot_LH_FAM001496		N	N	NV+NM	No	895	2680	arCOG05906	V	Defense mechanisms	-	PD-(D/E)xK superfamily nuclease
NVIE_001410	NVIE_RS00690	putative helicase	-0.199011	0.130069	28.6441	40.4885	4.83558	5.32733	Thaumi_prot_LH_FAM002833		N	Y	NV+NF	No	2158	2000	arCOG00874	K	Transcription	xpb	ssDNA-dependent ATPase, helicase superfamily II
NVIE_001420	NVIE_RS00695	DUF367 domain-containing protein	-0.348021	0.0584589	40.0727	62.9082	5.31605	5.92811	Thaumi_prot_LH_FAM000655		Y	N	NV+NF+NM	Yes	1941	1797	arCOG04733	J	Translation, ribosomal structure and biogenesis	Tsr3	Ribosome biogenesis protein Tsr3, contains Fer4-like metal-binding domain ortholog of eukaryotic RNase L inhibitor RLI N-terminal domain
NVIE_RNA0139656D	NVIE_RS00700	miscellaneous RNA (RNaseP_arch)	0.635399	0.000186127	48259.1	38227.5	15.549	15.2038	#N/A		#N/A	#N/A	#N/A	No	2	959	#N/A	#N/A	#N/A	#N/A	#N/A
NVIE_001430	NVIE_RS00705	protein of unknown function	0.318534	0.619432	1.42704	1.42705	0.407328	0.396163	Thaumi_prot_LH_FAM003491		N	Y	NV	No	3070	2731	#N/A	#N/A	#N/A	#N/A	#N/A
NVIE_001440	NVIE_RS00710	protein of unknown function	-0.936026	0.0265872	1.95043	4.4987	0.760277	2.13968	Thaumi_prot_LH_FAM003492		N	Y	NV	No	3037	1626	#N/A	#N/A	#N/A	#N/A	#N/A
NVIE_0148	NVIE_RS00715	hypothetical protein	-0.162832	0.240922	98.3271	134.946	6.61547	7.0717	Thaumi_prot_LH_FAM002832		N	Y	NV	No	1272	2216	arCOG10549	S	Function unknown	-	Uncharacterized protein
NVIE_001470	NVIE_RS00720	putative NOL1/NOP2/sun family putative RNA methylase	-0.0738435	0.561307	92.8568	119.677	6.52922	6.89763	Thaumi_prot_LH_FAM002831		N	Y	NV+NF	No	1335	2642	arCOG00973	J	Translation, ribosomal structure and biogenesis	RsmB	16S rRNA C967 or C1407 C5-methylase, RsmB/RsmF family
NVIE_001480	NVIE_RS00725	PUA domain-containing protein	0.163704	0.210761	30.8331	33.7392	4.93846	5.06577	Thaumi_prot_LH_FAM002830		N	Y	NV	No	2111	2167	arCOG00993	J	Translation, ribosomal structure and biogenesis	NIP7	Protein involved in ribosomal biogenesis, contains PUA domain
NVIE_001500	NVIE_RS00730	protein of unknown function	0.0821921	0.496309	1171.57	1355.99	10.1901	10.4036	Thaumi_prot_LH_FAM002828		N	Y	NV+NF	No	92	2554	arCOG08742	S	Function unknown	-	Uncharacterized protein, containing cysteine-rich C-terminal cluster
NVIE_001510	NVIE_RS00735	LPPG:FO 2-phospho-L-lactate transferase	-0.246829	0.0328715	39.3434	57.1744	5.29345	5.83128	Thaumi_prot_LH_FAM000653		Y	N	NV+NF+NM	Yes	1954	1668	arCOG04395	H	Coenzyme transport and metabolism	CofD	LPPG:FO 2-phospho-L-lactate transferase, F420 biosynthesis enzyme
NVIE_001520	NVIE_RS00740	2-phospho-L-lactate guanylyltransferase	-0.93535	2.98696e-10	190.899	448.565	7.55422	8.79651	Thaumi_prot_LH_FAM000652		N	N	NV+NM	No	753	372	arCOG04472	H	Coenzyme transport and metabolism	CofC	2-phospho-L-lactate guanylyltransferase, coenzyme F420 biosynthesis enzyme, CobY/MobA/RfbA family
NVIE_001530	NVIE_RS00745	protein of unknown function	-0.435238	0.0852752	21.876	35.8695	4.35197	5.13878	Thaumi_prot_LH_FAM002827		N	Y	NV	No	2318	1884	#N/A	#N/A	#N/A	#N/A	#N/A
NVIE_0156	NVIE_RS00750	hypothetical protein	0.54413	0.0111336	76.3046	64.9982	6.20413	5.99759	Thaumi_prot_LH_FAM000709		N	Y	NV+NF+NM	Yes	1487	1462	arCOG03727	L	Replication, recombination and repair	-	Holliday junction resolvase, archaeal type
NVIE_001540	NVIE_RS00755	DUF2070-domain containing protein	-0.268776	0.0480503	174.955	259.709	7.44019	8.01243	Thaumi_prot_LH_FAM000708		Y	Y	NV+NF+NM	Yes	818	1740	arCOG04351	I	Lipid transport and metabolism	-	Predicted membrane associated lipid hydrolase, neutral ceramidase superfamily
NVIE_0158	NVIE_RS00760	protein translocase subunit SecB	-0.265412	0.175932	44.589	65.9048	5.45069	6.01955	Thaumi_prot_LH_FAM000707		N	N	NV+NF+NM	Yes	1884	2107	arCOG02957	U	Intracellular trafficking, secretion, and vesicular transport	SBH1	Preprotein translocase subunit Sec61beta
NVIE_001550	NVIE_RS00765	hypothetical protein	0.110161	0.595948	74.8568	84.6225	6.17899	6.37962	Thaumi_prot_LH_FAM000648		Y	N	NV+NF+NM	Yes	1504	2694	arCOG00578	R	General function prediction only	-	Uncharacterized Zn-finger containing protein
NVIE_001560	NVIE_RS00770	protein translation factor SUI1	-0.149181	0.1181	737.571	999.267	9.51765	9.96354	Thaumi_prot_LH_FAM000650		Y	N	NV+NF+NM	Yes	179	1965	arCOG04223	J	Translation, ribosomal structure and biogenesis	SUI1	Translation initiation factor 1 (eIF-1/SUI1)
NVIE_001570	NVIE_RS00775	putative membrane associated signal transduction histidine kinase, with extracellular ligand binding and ATP binding domain	0.422034	0.000166381	194.066	178.676	7.59629	7.47653	Thaumi_prot_LH_FAM003494		N	Y	NV	No	738	952	arCOG07619	T	Signal transduction mechanisms	-	Signal transduction histidine kinase
NVIE_001580	NVIE_RS00780	protein of unknown function	0.134957	0.195664	305.051	339.947	8.24815	8.40722	Thaumi_prot_LH_FAM002826		N	Y	NV	No	482	2135	#N/A	#N/A	#N/A	#N/A	#N/A
NVIE_001590	NVIE_RS00785	transcription initiation factor IIB	0.0504745	0.709696	678.77	808.278	9.40616	9.6477	Thaumi_prot_LH_FAM000723_0		Y	N	NV+NF+NM	Yes	197	2814	arCOG01981	K	Transcription	SUA7	Transcription initiation factor TFIIB, Brf1 subunit/Transcription initiation factor TFIIB
NVIE_001610	NVIE_RS00795	hypothetical protein	-0.00775506	0.951075	726.423	892.901	9.5004	9.80026	Thaumi_prot_LH_FAM002825		N	Y	NV	No	186	3104	#N/A	#N/A	#N/A	#N/A	#N/A
NVIE_001620	NVIE_RS00800	ribose-5-phosphate isomerase	-0.0700246	0.533146	170.442	219.497	7.40939	7.77677	Thaumi_prot_LH_FAM000022		Y	N	NV+NF+NM	Yes	840	2607	arCOG01122	G	Carbohydrate transport and metabolism	RpiA	Ribose 5-phosphate isomerase
NVIE_001630	NVIE_RS00805	large-conductance mechanosensitive ion channel	-0.164014	0.0964256	135.794	186.564	7.08418	7.54233	Thaumi_prot_LH_FAM001407		N	N	NV	No	1000	1912	arCOG05213	M	Cell wall/membrane/envelope biogenesis	MscL	Large-conductance mechanosensitive channel
NVIE_001640	NVIE_RS00810	putative amidohydrolase family protein	-0.424944	0.000932088	169.663	279.546	7.38926	8.12375	Thaumi_prot_LH_FAM000021		Y	N	NV+NF+NM	Yes	843	1115	arCOG00689	F	Nucleotide transport and metabolism	AllB	Dihydroorotase or related cyclic amidohydrolase
NVIE_t0030	NVIE_RS00815	tRNA-Ala	-1.20069	0.0187298	4.20998	11.58	2.04749	3.3533	#N/A		#N/A	#N/A	#N/A	No	2915	1553	#N/A	#N/A	#N/A	#N/A	#N/A
NVIE_001690	NVIE_RS00825	hypothetical protein	0.36228	0.206102	17.2798	16.4432	4.09286	3.96842	Thaumi_prot_LH_FAM003047		N	Y	NV	No	2435	2160	#N/A	#N/A	#N/A	#N/A	#N/A
NVIE_001700	NVIE_RS00830	hypothetical protein	0.802185	0.0151925	14.4215	10.0949	3.69484	3.28221	Thaumi_prot_LH_FAM008435		N	Y	NV	No	2528	1510	arCOG08833	S	Function unknown	-	Uncharacterized protein
NVIE_001720	NVIE_RS00835	protein of unknown function	0.292827	0.0233023	22.7881	22.7505	4.50555	4.50553	Thaumi_prot_LH_FAM008436		N	N	NV	No	2296	1601	#N/A	#N/A	#N/A	#N/A	#N/A
NVIE_001730	NVIE_RS00840	putative polysaccharide deacetylase domain containing protein	0.316493	0.158691	3.36134	3.28383	1.70747	1.7085	Thaumi_prot_LH_FAM003495		N	Y	NV	No	2964	2059	arCOG02876	G	Carbohydrate transport and metabolism	CDA1	Peptidoglycan/xylan/chitin deacetylase, PgdA/CDA1 family
NVIE_001740	NVIE_RS00845	protein of unknown function	0.800056	4.65065e-09	348.306	246.87	8.43394	7.94452	Thaumi_prot_LH_FAM001524		Y	N	NV+NF	No	428	442	arCOG01055	K	Transcription	-	Transcriptional regulator, contains HTH domain
NVIE_001760	NVIE_RS00855	protein of unknown function	0.328659	0.118825	15.3188	14.7752	3.90438	3.86494	Thaumi_prot_LH_FAM003497		N	Y	NV	No	2505	1970	#N/A	#N/A	#N/A	#N/A	#N/A
NVIE_001780	NVIE_RS00865	putative Patatin-like phospholipase	0.296759	0.0122823	28.1528	28.1744	4.80868	4.809	Thaumi_prot_LH_FAM003498		N	Y	NV+NF	No	2172	1470	#N/A	#N/A	#N/A	#N/A	#N/A
NVIE_001790	NVIE_RS00870	cupin domain-containing protein	0.755215	1.76881e-06	15.4347	11.1904	3.94029	3.47728	Thaumi_prot_LH_FAM002925		N	N	NV+NF	No	2500	663	#N/A	#N/A	#N/A	#N/A	#N/A
NVIE_001800	NVIE_RS00875	protein of unknown function	0.270968	0.0675714	99.1026	100.444	6.61441	6.64461	Thaumi_prot_LH_FAM003499		N	Y	NV	No	1269	1827	#N/A	#N/A	#N/A	#N/A	#N/A
NVIE_001810	NVIE_RS00880	protein of unknown function	0.423568	0.102479	38.2865	34.873	5.16217	5.09227	Thaumi_prot_LH_FAM003500		N	Y	NV	No	1971	1931	#N/A	#N/A	#N/A	#N/A	#N/A
NVIE_001830	NVIE_RS00890	NAD(P)-dependent malic enzyme	0.523693	2.45854e-05	176.256	151.084	7.45685	7.23511	Thaumi_prot_LH_FAM001623		N	N	NV+NF	Yes	814	818	arCOG00853	C	Energy production and conversion	SfcA	Malic enzyme
NVIE_001840	NVIE_RS00895	putative Zn-finger domain containing protein	-0.0708834	0.797583	9.22196	11.8259	3.1574	3.55978	Thaumi_prot_LH_FAM000266		N	Y	NV+NF+NM	Yes	2703	2910	#N/A	#N/A	#N/A	#N/A	#N/A
NVIE_001850	NVIE_RS00900	exported protein of unknown function	4.69286	9.2339e-37	1318.19	63.0711	10.3202	5.85216	Thaumi_prot_LH_FAM003501		N	Y	NV	No	81	56	#N/A	#N/A	#N/A	#N/A	#N/A
NVIE_001860	NVIE_RS00905	''Winged helix'' DNA-binding domain containing protein	0.93153	4.5602e-07	38.0122	24.606	5.22933	4.60136	Thaumi_prot_LH_FAM003502		N	Y	NV	No	1979	603	arCOG01055	K	Transcription	-	Transcriptional regulator, contains HTH domain
NVIE_001870	NVIE_RS00910	exported protein of unknown function	-0.174243	0.333011	20.8206	28.6934	4.36454	4.83052	Thaumi_prot_LH_FAM003503		N	Y	NV	No	2347	2351	#N/A	#N/A	#N/A	#N/A	#N/A
NVIE_001890	NVIE_RS00920	protein of unknown function	1.31102	6.11758e-13	52.5475	26.2155	5.67916	4.70796	Thaumi_prot_LH_FAM002622		N	Y	NV	No	1758	276	#N/A	#N/A	#N/A	#N/A	#N/A
NVIE_001900	NVIE_RS00925	putative Zinc/iron permease	1.50645	2.08176e-22	32.5285	14.0766	5.00178	3.81103	Thaumi_prot_LH_FAM003504		N	Y	NV	No	2086	109	arCOG00576	P	Inorganic ion transport and metabolism	-	Predicted divalent heavy-metal cations transporter
NVIE_001910	NVIE_RS00930	zinc-binding CMP/dCMP deaminase	-0.251821	0.0765916	19.7936	28.9151	4.30105	4.84717	Thaumi_prot_LH_FAM002566		N	Y	NV	No	2380	1851	arCOG01488	J	Translation, ribosomal structure and biogenesis	TadA	tRNA(Arg) A34 adenosine deaminase TadA
NVIE_001920	NVIE_RS00935	protein of unknown function	-0.453867	6.94124e-06	207.179	349.115	7.69204	8.44046	Thaumi_prot_LH_FAM003200		N	Y	NV+NF	No	697	739	arCOG08764	C	Energy production and conversion	-	Periplasmic protein of plastocyanin/azurin/halocyanin family protein
NVIE_001930	NVIE_RS00940	Putative sensor protein	-0.443853	0.000155953	100.2	167.741	6.63959	7.38618	Thaumi_prot_LH_FAM003505		N	Y	NV	No	1263	946	arCOG02362	N	Cell motility	Tar	Methyl-accepting chemotaxis protein
NVIE_001950	NVIE_RS00950	putative sensor protein	-0.365459	0.00223377	79.3044	124.796	6.29795	6.96101	Thaumi_prot_LH_FAM003506		N	Y	NV	No	1450	1206	arCOG02362	N	Cell motility	Tar	Methyl-accepting chemotaxis protein
NVIE_001960	NVIE_RS00955	Acetyltransferase, GNAT family	0.66148	1.19456e-07	30.6115	23.648	4.91994	4.55672	Thaumi_prot_LH_FAM003507		N	Y	NV	No	2116	553	arCOG05161	K	Transcription	WecD	Acetyltransferase (GNAT) family
NVIE_001970	NVIE_RS00960	putative Purine phosphoribosyltransferase (GpT-2)	-0.258406	0.111159	49.7159	72.7577	5.62033	6.17803	Thaumi_prot_LH_FAM003508		N	Y	NV+NF	No	1793	1954	arCOG00040	H	Coenzyme transport and metabolism	Hpt1	Hypoxanthine phosphoribosyltransferase
NVIE_001990	NVIE_RS00965	protein of unknown function	-0.361104	0.00389107	73.1547	114.731	6.17982	6.84163	Thaumi_prot_LH_FAM002647		N	Y	NV	No	1518	1295	#N/A	#N/A	#N/A	#N/A	#N/A
NVIE_002000	NVIE_RS00970	conserved protein of unknown function	-0.426342	0.00211712	111.399	182.819	6.7787	7.50805	Thaumi_prot_LH_FAM000040_0		Y	N	NV+NF+NM	Yes	1173	1198	arCOG08684	R	General function prediction only	-	Roadblock/LC7 domain superfamily protein
NVIE_002010	NVIE_RS00975	hypothetical protein	0.968693	3.6144e-12	352.759	222.518	8.4516	7.7949	Thaumi_prot_LH_FAM002821		N	Y	NV	No	422	296	#N/A	#N/A	#N/A	#N/A	#N/A
NVIE_002020	NVIE_RS00980	putative hemerythrin HHE cation binding domain protein	-0.342812	0.00222796	105.968	164.135	6.71689	7.35409	Thaumi_prot_LH_FAM000988		N	Y	NV+NF+NM	No	1209	1205	arCOG01471	R	General function prediction only	-	Hemerythrin HHE cation binding domain containing protein
NVIE_002030	NVIE_RS00985	hypothetical protein	-0.387563	0.000814021	89.3278	143.255	6.47028	7.1548	Thaumi_prot_LH_FAM002820		N	Y	NV	No	1373	1105	#N/A	#N/A	#N/A	#N/A	#N/A
NVIE_002040	NVIE_RS00990	protein of unknown function	0.039679	0.814222	312.82	374.095	8.2793	8.5235	Thaumi_prot_LH_FAM002819		N	Y	NV	No	469	2944	arCOG02833	O	Posttranslational modification, protein turnover, chaperones	DegQ	Serine protease Do (heat-shock protein)
NVIE_002050	NVIE_RS00995	acetylornithine aminotransferase	0.478491	0.0024186	100.736	89.3338	6.63602	6.46363	Thaumi_prot_LH_FAM001300		N	N	NV	No	1258	1218	arCOG00915	E	Amino acid transport and metabolism	GabT	4-aminobutyrate aminotransferase or related aminotransferase
NVIE_002060	NVIE_RS01000	putative acyl-CoA dehydrogenase	0.694524	1.29177e-09	46.8781	35.6206	5.54397	5.14761	Thaumi_prot_LH_FAM001299		N	N	NV	No	1842	404	arCOG01707	I	Lipid transport and metabolism	CaiA	Acyl-CoA dehydrogenase
NVIE_002070	NVIE_RS01005	protein of unknown function	0.0339624	0.851296	45.7758	54.6568	5.49422	5.75704	Thaumi_prot_LH_FAM001396		N	Y	NV+NF+NM	No	1865	2982	arCOG10570	S	Function unknown	-	Uncharacterized protein
NVIE_002090	NVIE_RS01015	protein of unknown function	0.955453	0.00972305	6.20826	3.89633	2.54738	1.84404	Thaumi_prot_LH_FAM008438		#N/A	#N/A	NV	No	2829	1440	#N/A	#N/A	#N/A	#N/A	#N/A
NVIE_002120	NVIE_RS01030	protein of unknown function	-0.427314	0.0450468	4.83144	7.92505	2.22865	2.98157	Thaumi_prot_LH_FAM008440		N	Y	NV	No	2881	1726	#N/A	#N/A	#N/A	#N/A	#N/A
NVIE_002130	NVIE_RS01035	hypothetical protein	0.205964	0.208162	174.715	186.31	7.42866	7.53858	Thaumi_prot_LH_FAM000703		N	Y	NV+NF+NM	Yes	823	2162	arCOG08750	S	Function unknown	-	Membrane associated Zn finger protein
NVIE_002140	NVIE_RS01040	protein of unknown function	0.253455	0.101282	62.682	64.1173	5.94579	5.99855	Thaumi_prot_LH_FAM003510		N	Y	NV	No	1643	1926	#N/A	#N/A	#N/A	#N/A	#N/A
NVIE_002170	NVIE_RS01055	putative peptidyl-prolyl cis-trans isomerase	-0.154596	0.217116	302.037	414.357	8.23338	8.69287	Thaumi_prot_LH_FAM000797		N	N	NV+NF+NM	Yes	485	2185	arCOG04767	O	Posttranslational modification, protein turnover, chaperones	PpiB	Peptidyl-prolyl cis-trans isomerase (rotamase) - cyclophilin family
NVIE_002180	NVIE_RS01060	putative transcriptional regulator, TetR family (modular protein)	0.00138123	0.996096	504.981	620.044	8.90387	9.26838	Thaumi_prot_LH_FAM002811		N	Y	NV+NF	No	290	3174	arCOG02643	K	Transcription	AcrR	Transcriptional regulator, TetR/AcrR family
NVIE_0219	NVIE_RS01065	hypothetical protein	0.266845	0.0552054	20.6918	21.0021	4.36812	4.38523	Thaumi_prot_LH_FAM001877		N	Y	NV+NF+NM	No	2349	1779	arCOG08670	C	Energy production and conversion	-	Electron transfer protein DM13
NVIE_002190	NVIE_RS01070	ribonuclease H	0.0953872	0.516405	110.704	127.133	6.78628	6.98461	Thaumi_prot_LH_FAM002810		N	N	NV	No	1182	2579	arCOG02942	L	Replication, recombination and repair	RnhA	Ribonuclease HI
NVIE_0221	NVIE_RS01075	protein of unknown function	1.20376	4.1457e-05	14.6666	7.68267	3.78788	2.91357	Thaumi_prot_LH_FAM003067		N	Y	NV+NF	No	2521	847	#N/A	#N/A	#N/A	#N/A	#N/A
NVIE_002210	NVIE_RS01080	protein of unknown function DUF541	0.475375	0.00057273	32.4864	28.5575	5.00701	4.83299	Thaumi_prot_LH_FAM000607		N	Y	NV+NF+NM	Yes	2087	1080	arCOG04715	S	Function unknown	-	Uncharacterized secereted protein, contains kinase-interacting SIMPL domain
NVIE_002220	NVIE_RS01085	Beta propeller domain containing protein	-0.414218	0.0023852	135.355	221.65	7.07016	7.78895	Thaumi_prot_LH_FAM001883		N	Y	NV+NM	No	1003	1213	arCOG02284	R	General function prediction only	-	Secreted protein containing C-terminal beta-propeller domain distantly related to WD-40 repeats
NVIE_002230	NVIE_RS01090	protein of unknown function	1.25818	1.24259e-14	20.6206	10.6038	4.33896	3.40052	Thaumi_prot_LH_FAM003511		N	Y	NV	No	2354	229	#N/A	#N/A	#N/A	#N/A	#N/A
NVIE_002240	NVIE_RS01095	protein of unknown function	0.0914305	0.646956	348.097	398.43	8.39075	8.62897	Thaumi_prot_LH_FAM003512		N	Y	NV	No	429	2757	#N/A	#N/A	#N/A	#N/A	#N/A
NVIE_002250	NVIE_RS01100	putative cupredoxin	-0.474127	0.000232466	1144.42	1949.54	10.1439	10.9265	Thaumi_prot_LH_FAM003513		N	Y	NV+NF	No	97	980	#N/A	#N/A	#N/A	#N/A	#N/A
NVIE_002270	NVIE_RS01105	protein of unknown function	-0.301031	0.0577608	143.031	214.659	7.13838	7.73822	Thaumi_prot_LH_FAM003514		N	Y	NV	No	967	1793	arCOG11430	S	Function unknown	-	Uncharacterized protein
NVIE_0230	NVIE_RS01110	hypothetical protein	-0.0920379	0.559111	87.6455	114.468	6.44498	6.83208	Thaumi_prot_LH_FAM002837		N	Y	NV	No	1381	2641	#N/A	#N/A	#N/A	#N/A	#N/A
NVIE_002280	NVIE_RS01115	protein of unknown function	-1.44821	8.36169e-21	17.5389	58.7018	4.12522	5.86579	Thaumi_prot_LH_FAM003515		N	Y	NV	No	2424	130	#N/A	#N/A	#N/A	#N/A	#N/A
NVIE_002290	NVIE_RS01120	protein of unknown function	0.283199	0.0170704	13.1058	13.2114	3.70557	3.72043	Thaumi_prot_LH_FAM003516		N	Y	NV	No	2567	1534	#N/A	#N/A	#N/A	#N/A	#N/A
NVIE_002300	NVIE_RS01125	putative DNA methylase	-0.513296	4.53244e-06	61.0855	107.133	5.92464	6.73859	Thaumi_prot_LH_FAM002838		N	N	NV	No	1661	712	arCOG00115	L	Replication, recombination and repair	-	DNA modification methylase
NVIE_002310	NVIE_RS01130	hypothetical protein	0.23944	0.0124586	372.018	386.992	8.53896	8.59495	Thaumi_prot_LH_FAM001490		N	Y	NV	No	407	1472	arCOG12283	S	Function unknown	-	Uncharacterized membrane protein
NVIE_002320	NVIE_RS01135	protein of unknown function	-0.0849392	0.533146	173.97	226.05	7.43694	7.81779	Thaumi_prot_LH_FAM002839		N	Y	NV+NF	No	827	2608	arCOG05148	S	Function unknown	-	Uncharacterized protein
NVIE_002330	NVIE_RS01140	ammonia monooxygenase subunit C	-0.525798	0.000938116	21.5416	38.0914	4.41114	5.23504	Thaumi_prot_LH_FAM000259		N	Y	NV+NF+NM	Yes	2326	1116	arCOG08699	C	Energy production and conversion	-	Methane monooxygenase/Ammonia monooxygenase, subunit C
NVIE_002340	NVIE_RS01145	carbohydrate kinase, YjeF-like protein	-0.536551	4.16067e-08	198.254	352.667	7.62554	8.45611	Thaumi_prot_LH_FAM000889		Y	N	NV+NF+NM	Yes	724	513	arCOG00018	F	Nucleotide transport and metabolism	Nnr2	NAD(P)H-hydrate repair enzyme Nnr, NAD(P)H-hydrate dehydratase domain
NVIE_002350	NVIE_RS01150	putative hydroxyacylglutathione hydrolase	-0.28994	0.0108055	151.788	227.337	7.23677	7.82662	Thaumi_prot_LH_FAM000888		N	N	NV+NF+NM	Yes	926	1453	arCOG00517	R	General function prediction only	-	Rhodanese Homology Domain fused to Zn-dependent hydrolase of beta-lactamase superfamily
NVIE_002360	NVIE_RS01155	putative UPF0284 protein	-0.203635	0.150421	134.173	190.277	7.06169	7.553	Thaumi_prot_LH_FAM000887		Y	Y	NV+NF+NM	Yes	1015	2035	arCOG04272	H	Coenzyme transport and metabolism	CobT	NaMN:DMB phosphoribosyltransferase
NVIE_002370	NVIE_RS01160	hypothetical protein	0.244178	0.0242538	244.247	252.323	7.92345	7.97654	Thaumi_prot_LH_FAM002840		N	Y	NV	No	598	1604	arCOG08641	S	Function unknown	-	Uncharacterized protein
NVIE_002380	NVIE_RS01165	putative 3-methyladenine DNA glycosylase	0.0643989	0.809792	12.283	14.4678	3.6057	3.78846	Thaumi_prot_LH_FAM000391		N	N	NV+NF+NM	Yes	2602	2926	arCOG04295	L	Replication, recombination and repair	Mpg	3-methyladenine DNA glycosylase
NVIE_002390	NVIE_RS01170	putative uracil DNA glycosylase superfamily protein	-0.174583	0.164666	119.082	165.619	6.89397	7.35583	Thaumi_prot_LH_FAM000390		Y	N	NV+NF+NM	Yes	1107	2077	arCOG00905	L	Replication, recombination and repair	-	Uracil-DNA glycosylase
NVIE_002400	NVIE_RS01175	protein of unknown function	-0.395068	0.00187043	57.8994	93.245	5.84079	6.53548	Thaumi_prot_LH_FAM002841		N	Y	NV	No	1702	1184	#N/A	#N/A	#N/A	#N/A	#N/A
NVIE_002410	NVIE_RS01180	hypothetical protein	0.00452702	0.974309	218.822	267.801	7.77094	8.0621	Thaumi_prot_LH_FAM000109		N	Y	NV+NF+NM	Yes	660	3148	arCOG03032	R	General function prediction only	-	TPR repeats containing protein
NVIE_002420	NVIE_RS01185	ammonium transporter	0.686014	1.26907e-07	493.538	379.334	8.94125	8.55619	Thaumi_prot_LH_FAM000351		Y	N	NV+NF+NM	Yes	297	554	arCOG04397	P	Inorganic ion transport and metabolism	AmtB	Ammonia permease
NVIE_002430	NVIE_RS01190	hypothetical protein	-0.111319	0.509829	142.949	189.476	7.15626	7.55427	Thaumi_prot_LH_FAM001776		N	N	NV	No	968	2570	#N/A	#N/A	#N/A	#N/A	#N/A
NVIE_002440	NVIE_RS01195	putative Na+(Li+)/H+ antiporter	0.652664	2.36394e-07	166.981	130.489	7.37281	7.02542	Thaumi_prot_LH_FAM000602		N	Y	NV+NF+NM	No	859	584	arCOG01955	P	Inorganic ion transport and metabolism	KefB	Potassium-efflux system protein KefB
NVIE_002460	NVIE_RS01200	8-oxoguanine DNA glycosylase	-0.123977	0.357097	62.8593	84.0131	5.96463	6.39172	Thaumi_prot_LH_FAM000916		Y	N	NV+NF+NM	Yes	1641	2385	arCOG00464	L	Replication, recombination and repair	AlkA	3-methyladenine DNA glycosylase/8-oxoguanine DNA glycosylase
NVIE_002480	NVIE_RS01205	protein of unknown function	-0.279393	0.344159	4.15139	6.25434	2.02232	2.61622	Thaumi_prot_LH_FAM003517		N	Y	NV	No	2918	2370	#N/A	#N/A	#N/A	#N/A	#N/A
NVIE_002490	NVIE_RS01210	hypothetical protein	-0.143243	0.274689	203.321	273.71	7.64995	8.09517	Thaumi_prot_LH_FAM000719		N	Y	NV+NF+NM	Yes	705	2275	arCOG03937	K	Transcription	AbrB	AbrB family transcriptional regulator
NVIE_002500	NVIE_RS01215	putative alpha/beta hydrolase fold protein	-0.118647	0.496088	220.503	295.271	7.76852	8.18624	Thaumi_prot_LH_FAM000718		N	N	NV+NF+NM	Yes	652	2553	arCOG01653	R	General function prediction only	MhpC	Alpha/beta superfamily hydrolase
NVIE_002510	NVIE_RS01220	protein of unknown function	0.518036	0.000916662	70.7164	60.4567	6.11977	5.90565	Thaumi_prot_LH_FAM001524		Y	N	NV+NF	No	1549	1114	arCOG01055	K	Transcription	-	Transcriptional regulator, contains HTH domain
NVIE_002520	NVIE_RS01225	protein of unknown function	0.552074	0.00116161	54.7918	45.4498	5.74681	5.49405	Thaumi_prot_LH_FAM003192		N	Y	NV	No	1734	1138	#N/A	#N/A	#N/A	#N/A	#N/A
NVIE_002530	NVIE_RS01230	hypothetical protein	2.06468	6.30429e-15	28.6811	8.33646	4.77017	3.01387	Thaumi_prot_LH_FAM002844		N	Y	NV	No	2157	223	#N/A	#N/A	#N/A	#N/A	#N/A
NVIE_002540	NVIE_RS01235	hypothetical protein	-0.885835	1.52057e-13	102.27	230.336	6.66129	7.8444	Thaumi_prot_LH_FAM000004		Y	Y	NV+NF+NM	Yes	1245	254	arCOG08633	S	Function unknown	-	Uncharacterized protein
NVIE_002550	NVIE_RS01240	protein of unknown function	-1.31776	8.52119e-09	8.62674	26.4699	3.06351	4.71866	Thaumi_prot_LH_FAM008441		N	Y	NV	No	2720	465	#N/A	#N/A	#N/A	#N/A	#N/A
NVIE_002570	NVIE_RS01245	protein of unknown function	NA	NA	0	0	0	0	Thaumi_prot_LH_FAM003519		N	N	NV	No	3180	3182	arCOG07514	V	Defense mechanisms	-	RHH/CopG family DNA-binding protein
NVIE_002580	NVIE_RS01250	putative Integrase family protein	-0.252383	0.321274	2.51325	3.65307	1.29366	1.85383	Thaumi_prot_LH_FAM003520		N	N	NV	No	3001	2344	arCOG02134	X	Mobilome: prophages, transposons	-	Transposase
NVIE_002590	NVIE_RS01255	hypothetical protein	0.0696409	0.640429	58.7525	68.6947	5.86603	6.09742	Thaumi_prot_LH_FAM008442		N	Y	NV	No	1693	2748	#N/A	#N/A	#N/A	#N/A	#N/A
NVIE_002600	NVIE_RS01260	putative blue (type1) copper domain-containing protein	-0.254726	0.00991736	1631.43	2382.29	10.6667	11.217	Thaumi_prot_LH_FAM000003_0		Y	N	NV+NF+NM	Yes	62	1442	arCOG02926	C	Energy production and conversion	PetE	Plastocyanin/azurin/halocyanin family protein
NVIE_002610	NVIE_RS01265	putative cytochrome b/b6	0.299009	0.0445088	1433.58	1435.22	10.4692	10.4841	Thaumi_prot_LH_FAM000002		N	N	NV+NF+NM	Yes	72	1722	arCOG01721	C	Energy production and conversion	QcrB	Cytochrome b subunit of the bc complex
NVIE_002620	NVIE_RS01270	putative Rieske 2Fe-2S domain cytochrome b6-f complex iron-sulfur subunit	0.181738	0.109825	1023.71	1107.59	9.99919	10.1103	Thaumi_prot_LH_FAM000001		Y	N	NV+NF+NM	Yes	113	1953	arCOG01720	C	Energy production and conversion	QcrA	Rieske Fe-S protein
NVIE_002630	NVIE_RS01275	pentapeptide repeat protein	-0.557409	6.65986e-07	103.243	185.147	6.67246	7.53098	Thaumi_prot_LH_FAM002845		N	Y	NV+NF	No	1234	621	arCOG03124	S	Function unknown	-	Pentapeptide repeats containing protein
NVIE_002640	NVIE_RS01280	putative diphthine synthase	-0.279918	0.00777834	82.8033	123.307	6.36701	6.9435	Thaumi_prot_LH_FAM000085		N	N	NV+NF+NM	Yes	1426	1412	arCOG04161	J	Translation, ribosomal structure and biogenesis	DPH5	Diphthamide biosynthesis methyltransferase
NVIE_002650	NVIE_RS01285	acetyl-lysine deacetylase	-0.35522	0.0358595	167.858	264.324	7.37084	8.01793	Thaumi_prot_LH_FAM000084		Y	N	NV+NF+NM	Yes	853	1688	arCOG01107	E	Amino acid transport and metabolism	ArgE	Acetylornithine deacetylase/Succinyl-diaminopimelate desuccinylase or related deacylase
NVIE_002670	NVIE_RS01295	alpha-aminoadipate carrier protein LysW	0.0879592	0.519236	74.8738	86.4068	6.22084	6.43214	Thaumi_prot_LH_FAM000082		Y	N	NV+NF+NM	Yes	1503	2585	arCOG01588	E	Amino acid transport and metabolism	LysW	Lysine biosynthesis protein LysW
NVIE_002680	NVIE_RS01300	putative 2-isopropylmalate synthase	0.0504618	0.765522	174.844	208.539	7.43939	7.69676	Thaumi_prot_LH_FAM000395		Y	N	NV+NF+NM	Yes	822	2877	arCOG02092	E	Amino acid transport and metabolism	LeuA	Isopropylmalate/homocitrate/citramalate synthase
NVIE_002690	NVIE_RS01305	argininosuccinate lyase	-0.115184	0.318985	117.056	155.984	6.86857	7.28252	Thaumi_prot_LH_FAM000948		Y	N	NV+NF+NM	Yes	1118	2338	arCOG01748	E	Amino acid transport and metabolism	ArgH	Argininosuccinate lyase
NVIE_002700	NVIE_RS01310	hypothetical protein	0.0118962	0.952028	98.0943	119.394	6.5929	6.89507	Thaumi_prot_LH_FAM002846		N	Y	NV	No	1274	3108	#N/A	#N/A	#N/A	#N/A	#N/A
NVIE_002710	NVIE_RS01315	DUF59 domain-containing protein	-0.0857163	0.548178	464.286	606.978	8.85321	9.24468	Thaumi_prot_LH_FAM000949		Y	N	NV+NF+NM	Yes	314	2627	arCOG01852	O	Posttranslational modification, protein turnover, chaperones	PaaD	Metal-sulfur cluster biosynthetic enzyme
NVIE_002720	NVIE_RS01320	putative sialidase (neuraminidase) family protein	-0.343586	0.0045934	7.99324	12.5044	2.99691	3.63912	Thaumi_prot_LH_FAM003521		N	Y	NV	No	2752	1314	#N/A	#N/A	#N/A	#N/A	#N/A
NVIE_002730	NVIE_RS01325	FeS-center protein of succinate dehydrogenase/fumarate reductase	-0.703138	1.294e-11	414.969	827.461	8.68679	9.68989	Thaumi_prot_LH_FAM000950		Y	N	NV+NF+NM	Yes	355	313	arCOG00962	C	Energy production and conversion	FrdB	Succinate dehydrogenase/fumarate reductase, Fe-S protein subunit
NVIE_002740	NVIE_RS01330	putative succinate dehydrogenase/fumarate reductase	-0.306394	0.0296385	122.598	185.933	6.92384	7.52839	Thaumi_prot_LH_FAM000951		Y	N	NV+NF+NM	Yes	1086	1645	arCOG04162	C	Energy production and conversion	SdhD	Succinate dehydrogenase, hydrophobic anchor subunit
NVIE_002750	NVIE_RS01335	putative succinate dehydrogenase/fumarate reductase	-0.35441	0.00195442	97.4436	152.009	6.59034	7.24682	Thaumi_prot_LH_FAM000952		Y	N	NV+NF+NM	Yes	1282	1190	arCOG02244	C	Energy production and conversion	SdhC	Succinate dehydrogenase/fumarate reductase, cytochrome b subunit
NVIE_002760	NVIE_RS01340	succinate dehydrogenase flavoprotein subunit/fumarate reductase	-0.457494	0.000150419	102.692	172.382	6.66331	7.42374	Thaumi_prot_LH_FAM000953		N	N	NV+NF+NM	Yes	1238	944	arCOG00571	C	Energy production and conversion	SdhA	Succinate dehydrogenase/fumarate reductase, flavoprotein subunit
NVIE_002770	NVIE_RS01345	protein of unknown function	-0.803503	4.70058e-13	57.6692	123.04	5.83687	6.93885	Thaumi_prot_LH_FAM008443		N	Y	NV	No	1705	272	#N/A	#N/A	#N/A	#N/A	#N/A
NVIE_002780	NVIE_RS01350	protein of unknown function	0.274947	0.0256965	155.14	156.709	7.27264	7.2855	Thaumi_prot_LH_FAM002101		N	Y	NV+NM	No	908	1620	arCOG10581	S	Function unknown	-	Uncharacterized membrane protein
NVIE_002790	NVIE_RS01355	hypothetical protein	0.066276	0.599449	295.472	347.422	8.20512	8.43751	Thaumi_prot_LH_FAM003000		N	Y	NV	No	492	2705	arCOG08725	S	Function unknown	-	Uncharacterized protein
NVIE_002800	NVIE_RS01360	hypothetical protein	-0.473814	3.68343e-07	135.288	230.011	7.07473	7.84456	Thaumi_prot_LH_FAM002999		N	Y	NV+NF	No	1005	599	#N/A	#N/A	#N/A	#N/A	#N/A
NVIE_002810	NVIE_RS01365	histidine--tRNA ligase	-0.286914	0.0195082	41.6582	62.468	5.37049	5.95848	Thaumi_prot_LH_FAM000967		N	N	NV+NF+NM	Yes	1921	1562	arCOG00404	J	Translation, ribosomal structure and biogenesis	HisS	Histidyl-tRNA synthetase
NVIE_002820	NVIE_RS01370	protein of unknown function	0.245746	0.21192	481.529	495.668	8.89225	8.91586	Thaumi_prot_LH_FAM003522		N	N	NV	No	302	2170	#N/A	#N/A	#N/A	#N/A	#N/A
NVIE_002830	NVIE_RS01375	PIN-domain containing protein	0.0882264	0.609277	182.612	210.814	7.5048	7.70812	Thaumi_prot_LH_FAM003523		N	N	NV	No	780	2719	arCOG00726	V	Defense mechanisms	-	PIN domain containing protein, often a toxin of type II toxin-antitoxin systems
NVIE_002840	NVIE_RS01380	putative archease protein family (DUF101/UPF0211)	-0.33029	0.0126659	40.4934	62.6964	5.33585	5.95967	Thaumi_prot_LH_FAM001151		Y	N	NV+NF+NM	Yes	1936	1480	arCOG04055	J	Translation, ribosomal structure and biogenesis	-	Archease, SHS2 domain containing protein involved in activation of tRNA ligase RtcB
NVIE_002850	NVIE_RS01385	putative heat-shock protein Hsp20	2.27733	1.07771e-12	255.46	64.7286	7.85797	6.00963	Thaumi_prot_LH_FAM002176		N	Y	NV+NF	No	563	282	arCOG01832	O	Posttranslational modification, protein turnover, chaperones	IbpA	Molecular chaperone (HSP20 family)
NVIE_002880	NVIE_RS01390	putative restriction endonuclease/methyltransferase	-0.771688	1.66524e-07	26.9234	56.1067	4.71554	5.80889	Thaumi_prot_LH_FAM008444		N	Y	NV	No	2196	567	arCOG03521	V	Defense mechanisms	-	Type II restriction enzyme, methylase subunit
NVIE_002890	NVIE_RS01395	ferritin Dps family protein	-1.22227	2.48982e-22	63.9555	182.309	5.97506	7.50344	Thaumi_prot_LH_FAM000324		N	N	NV+NF+NM	Yes	1628	110	arCOG01093	R	General function prediction only	-	Protein distantly related to bacterial ferritins
NVIE_002900	NVIE_RS01400	protein of unknown function	-1.13816	1.58252e-09	11.7178	31.2126	3.49404	4.96129	Thaumi_prot_LH_FAM003524		N	Y	NV	No	2621	410	arCOG01210	R	General function prediction only	-	Predicted nucleotidyltransferase and HTH domain
NVIE_002910	NVIE_RS01405	flap structure-specific endonuclease	0.455194	0.00125209	274.071	245.804	8.08162	7.9392	Thaumi_prot_LH_FAM000165		Y	N	NV+NF+NM	Yes	533	1144	arCOG04050	L	Replication, recombination and repair	FEN1	5'-3' exonuclease
NVIE_0294	NVIE_RS01410	hypothetical protein	0.513895	2.40625e-07	273.233	235.298	8.09221	7.87783	Thaumi_prot_LH_FAM002998		N	Y	NV+NF	No	536	585	#N/A	#N/A	#N/A	#N/A	#N/A
NVIE_002920	NVIE_RS01415	hypothetical protein	0.340631	0.000197572	356.555	345.728	8.47724	8.43082	Thaumi_prot_LH_FAM000704		Y	Y	NV+NF+NM	Yes	421	967	arCOG08751	S	Function unknown	-	Uncharacterized protein
NVIE_002930	NVIE_RS01420	hypothetical protein	0.13657	0.339086	457.386	510.402	8.82311	8.97839	Thaumi_prot_LH_FAM000703		N	Y	NV+NF+NM	Yes	319	2358	arCOG08750	S	Function unknown	-	Membrane associated Zn finger protein
NVIE_002940	NVIE_RS01425	hypothetical protein	0.253318	0.248643	17.2116	17.7351	4.08592	4.13202	Thaumi_prot_LH_FAM002997		N	Y	NV	No	2438	2231	#N/A	#N/A	#N/A	#N/A	#N/A
NVIE_002960	NVIE_RS01430	putative Mov34/MPN/PAD-1 family protein	0.0982749	0.529787	45.7191	52.0968	5.50332	5.69167	Thaumi_prot_LH_FAM000702		Y	N	NV+NF+NM	Yes	1869	2602	arCOG01139	O	Posttranslational modification, protein turnover, chaperones	Rri1	Proteasome lid subunit RPN8/RPN11, contains Jab1/MPN domain metalloenzyme (JAMM) motif
NVIE_002970	NVIE_RS01435	putative integrase family protein	-1.12363	0.079462	0.321907	0.849193	-1.91208	-0.353188	Thaumi_prot_LH_FAM002609		N	N	NV+NF	No	3156	1859	arCOG02134	X	Mobilome: prophages, transposons	-	Transposase
NVIE_002980	NVIE_RS01440	hypothetical protein	0.910096	5.35076e-16	285.236	185.917	8.14479	7.53272	Thaumi_prot_LH_FAM002996		N	Y	NV	No	513	193	arCOG03838	H	Coenzyme transport and metabolism	PqqD	Coenzyme PQQ synthesis protein D
NVIE_002990	NVIE_RS01445	hypothetical protein	-0.332777	0.00282016	434.834	672.238	8.76013	9.39013	Thaumi_prot_LH_FAM002995		N	Y	NV+NF	No	333	1241	#N/A	#N/A	#N/A	#N/A	#N/A
NVIE_003000	NVIE_RS01450	exported or cell surface associated protein of unknown function containing glycoside hydrolase/deacetylase and HYR-domains	-0.34315	0.00469665	28.2842	44.1298	4.81606	5.46305	Thaumi_prot_LH_FAM003526		N	Y	NV	No	2169	1321	arCOG02876	G	Carbohydrate transport and metabolism	CDA1	Peptidoglycan/xylan/chitin deacetylase, PgdA/CDA1 family
NVIE_003010	NVIE_RS01455	poly(R)-hydroxyalkanoic acid synthase	-0.333323	0.0204017	186.578	288.688	7.53334	8.16729	Thaumi_prot_LH_FAM000721		N	Y	NV+NF+NM	Yes	761	1572	arCOG06344	I	Lipid transport and metabolism	PhaC	Poly(3-hydroxyalkanoate) synthetase
NVIE_003020	NVIE_RS01460	putative poly(3-hydroxyalkanoate) synthase component	-0.279677	0.0166113	91.2834	135.373	6.49907	7.08004	Thaumi_prot_LH_FAM002994		N	Y	NV	No	1348	1529	arCOG06343	Q	Secondary metabolites biosynthesis, transport and catabolism	-	Poly(R)-hydroxyalkanoic acid synthase, class III, PhaE subunit
NVIE_003030	NVIE_RS01465	hypothetical protein	-0.80789	0.0782967	0.599847	1.26372	-0.995489	0.331114	Thaumi_prot_LH_FAM003527		N	Y	NV	No	3127	1858	#N/A	#N/A	#N/A	#N/A	#N/A
NVIE_003040	NVIE_RS01475	putative integrase family protein	-0.82894	1.01964e-15	29.1855	63.5089	4.86359	5.98702	Thaumi_prot_LH_FAM001254		N	N	NV	No	2145	201	arCOG01241	X	Mobilome: prophages, transposons	XerC	XerD/XerC family integrase
NVIE_003050	NVIE_RS01480	protein of unknown function	-0.544871	0.0668281	7.67184	13.4291	2.81267	3.73337	Thaumi_prot_LH_FAM008445		N	Y	NV	No	2768	1822	#N/A	#N/A	#N/A	#N/A	#N/A
NVIE_003060	NVIE_RS01485	protein of unknown function	-0.53948	0.0145633	6.20804	10.9941	2.60865	3.44465	Thaumi_prot_LH_FAM003528		N	Y	NV	No	2830	1505	#N/A	#N/A	#N/A	#N/A	#N/A
NVIE_003070	NVIE_RS01490	protein of unknown function	-0.222402	0.415461	15.5154	22.2348	3.90066	4.44677	Thaumi_prot_LH_FAM003380		N	Y	NV	No	2498	2473	#N/A	#N/A	#N/A	#N/A	#N/A
NVIE_003080	NVIE_RS01495	protein of unknown function	0.517579	2.10249e-06	54.6483	46.863	5.76915	5.54617	Thaumi_prot_LH_FAM003381		N	Y	NV	No	1737	671	#N/A	#N/A	#N/A	#N/A	#N/A
NVIE_003100	NVIE_RS01500	protein of unknown function	0.241068	0.201994	113.01	116.587	6.78459	6.85138	Thaumi_prot_LH_FAM008446		N	Y	NV	No	1157	2148	#N/A	#N/A	#N/A	#N/A	#N/A
NVIE_0314	NVIE_RS01505	protein of unknown function	0.24287	0.0295234	115.362	119.689	6.84312	6.90096	Thaumi_prot_LH_FAM003529		N	Y	NV	No	1137	1643	#N/A	#N/A	#N/A	#N/A	#N/A
NVIE_003110	NVIE_RS01510	hypothetical protein	0.447351	1.59146e-05	574.094	517.876	9.16138	9.00992	Thaumi_prot_LH_FAM001448		N	Y	NV	No	245	784	#N/A	#N/A	#N/A	#N/A	#N/A
NVIE_003120	NVIE_RS01515	3-hydroxypropionyl-CoA synthetase	-0.587888	3.48911e-06	574.312	1058.71	9.15476	10.0436	Thaumi_prot_LH_FAM000098		Y	Y	NV+NF+NM	Yes	244	700	arCOG01340	C	Energy production and conversion	-	Acyl-CoA synthetase (NDP forming)
NVIE_003130	NVIE_RS01520	putative Glutamine amidotransferase class-I	-0.0372173	0.76725	67.6513	85.1502	6.07647	6.41049	Thaumi_prot_LH_FAM000099		N	N	NV+NF+NM	Yes	1578	2880	arCOG00090	F	Nucleotide transport and metabolism	GuaA	GMP synthase - Glutamine amidotransferase domain
NVIE_003140	NVIE_RS01525	Toprim (topoisomerase-primase) domain - containing protein	1.19849	5.73257e-16	226.208	120.716	7.79721	6.90949	Thaumi_prot_LH_FAM001737		N	N	NV+NF+NM	Yes	644	194	arCOG01486	J	Translation, ribosomal structure and biogenesis	RnmV	5S rRNA maturation endonuclease (Ribonuclease M5), contains TOPRIM domain
NVIE_003150	NVIE_RS01530	putative DNA primase	0.00922792	0.957753	837.678	1022.32	9.69484	9.98548	Thaumi_prot_LH_FAM000088		Y	N	NV+NF+NM	Yes	148	3122	arCOG04281	L	Replication, recombination and repair	DnaG	DNA primase (bacterial type)
NVIE_003160	NVIE_RS01535	riboflavin kinase	-0.389889	0.000531378	115.392	185.423	6.84054	7.53467	Thaumi_prot_LH_FAM000087		Y	N	NV+NF+NM	Yes	1136	1071	arCOG01904	H	Coenzyme transport and metabolism	-	CTP-dependent Riboflavin kinase
NVIE_003170	NVIE_RS01540	putative FAD synthase	-0.299442	0.00482905	105.197	158.113	6.70606	7.30428	Thaumi_prot_LH_FAM000086		N	N	NV+NF+NM	Yes	1215	1325	arCOG01222	M	Cell wall/membrane/envelope biogenesis	TagD	Cytidylyltransferase fused to conserved domain of DUF357 family
NVIE_003180	NVIE_RS01545	methyltransferase type 11	0.541332	1.01918e-09	68.4984	57.9037	6.09706	5.85301	Thaumi_prot_LH_FAM002118		N	Y	NV+NF+NM	No	1565	402	arCOG01778	Q	Secondary metabolites biosynthesis, transport and catabolism	-	SAM-dependent methyltransferase
NVIE_0323	NVIE_RS01550	DUF650 and DUF651 domain-containing protein	0.347448	0.00037668	192.441	186.062	7.58625	7.53665	Thaumi_prot_LH_FAM000288		Y	N	NV+NF+NM	Yes	744	1035	arCOG04269	L	Replication, recombination and repair	NreA	DNA repair protein NreA
NVIE_003190	NVIE_RS01555	hypothetical protein	-0.54326	0.00126852	83.4615	147.82	6.33318	7.20702	Thaumi_prot_LH_FAM000240		Y	N	NV+NF+NM	Yes	1423	1146	arCOG07440	S	Function unknown	-	Predicted metal-binding protein
NVIE_003210	NVIE_RS01570	proline--tRNA ligase	-0.83733	2.08743e-08	99.4801	217.647	6.61326	7.76035	Thaumi_prot_LH_FAM000241		N	N	NV+NF+NM	Yes	1266	496	arCOG00402	J	Translation, ribosomal structure and biogenesis	ProS	Prolyl-tRNA synthetase
NVIE_003220	NVIE_RS01575	DedA family protein	-0.125919	0.165209	100.323	134.214	6.64705	7.06818	Thaumi_prot_LH_FAM000392		N	N	NV+NF+NM	No	1262	2082	arCOG03119	S	Function unknown	-	Membrane protein DedA family
NVIE_003230	NVIE_RS01580	hypothetical protein	-0.144983	0.204449	102.143	138.55	6.66745	7.11281	Thaumi_prot_LH_FAM000196		Y	Y	NV+NF+NM	Yes	1246	2157	arCOG08666	S	Function unknown	-	Uncharacterized protein
NVIE_003250	NVIE_RS01585	chromosome segregation protein SMC	0.107894	0.253122	131.863	149.981	7.03814	7.22737	Thaumi_prot_LH_FAM000247		N	N	NV+NF+NM	Yes	1026	2237	arCOG00371	D	Cell cycle control, cell division, chromosome partitioning	Smc	Chromosome segregation ATPase
NVIE_003260	NVIE_RS01590	myo-inositol-1-phosphate synthase	-0.673696	5.06814e-09	320.033	625.212	8.31158	9.28692	Thaumi_prot_LH_FAM000248		Y	N	NV+NF+NM	Yes	461	446	arCOG04213	I	Lipid transport and metabolism	INO1	Myo-inositol-1-phosphate synthase
NVIE_003270	NVIE_RS01595	Gcn5-related N-acetyltransferase (GNAT) domain-containing protein	-0.627248	0.00333868	5.3769	10.248	2.38159	3.34189	Thaumi_prot_LH_FAM002942		N	Y	NV	No	2862	1260	#N/A	#N/A	#N/A	#N/A	#N/A
NVIE_003280	NVIE_RS01600	cysteine--tRNA ligase	-0.409242	0.00187043	23.9105	39.0515	4.56872	5.27533	Thaumi_prot_LH_FAM001532		N	N	NV	No	2271	1185	arCOG00486	J	Translation, ribosomal structure and biogenesis	CysS	Cysteinyl-tRNA synthetase
NVIE_003290	NVIE_RS01605	putative radical SAM domain protein	-0.253775	0.0161897	96.8689	141.515	6.59446	7.14325	Thaumi_prot_LH_FAM002941		N	Y	NV+NF	No	1288	1523	arCOG00938	R	General function prediction only	-	Radical SAM superfamily enzyme
NVIE_003300	NVIE_RS01610	L-lysine exporter family protein	0.106076	0.586057	15.9465	18.1662	3.99332	4.16566	Thaumi_prot_LH_FAM001913		N	Y	NV+NM	No	2482	2667	arCOG01947	E	Amino acid transport and metabolism	LysE	Lysine efflux protein
NVIE_003310	NVIE_RS01615	DNA/RNA-binding protein Alba	0.29945	0.0698709	276.953	274.338	8.07121	8.09046	Thaumi_prot_LH_FAM000184		Y	N	NV+NF+NM	Yes	524	1835	arCOG01753	K	Transcription	Ssh10b	Archaeal DNA-binding protein Alba
NVIE_003320	NVIE_RS01620	hypothetical protein	-0.168647	0.600742	12.0262	16.2778	3.46872	4.01041	Thaumi_prot_LH_FAM000252		N	Y	NV+NF+NM	Yes	2612	2707	arCOG08668	S	Function unknown	-	Uncharacterized protein
NVIE_003330	NVIE_RS01625	putative streptogramin lyase	-0.0115707	0.939153	573.563	710.082	9.15651	9.47147	Thaumi_prot_LH_FAM002936		N	N	NV+NF	No	246	3093	arCOG03564	V	Defense mechanisms	Vgb	Streptogramin lyase
NVIE_003340	NVIE_RS01630	drug/metabolite transporter superfamily protein	0.218758	0.155925	82.4961	87.5847	6.35448	6.44346	Thaumi_prot_LH_FAM001364		N	Y	NV+NM	No	1428	2052	arCOG00273	G	Carbohydrate transport and metabolism	RhaT	Permease of the drug/metabolite transporter (DMT) superfamily
NVIE_003350	NVIE_RS01635	peptidyl-tRNA hydrolase	-0.197537	0.121845	86.077	121.001	6.42407	6.91491	Thaumi_prot_LH_FAM000344		Y	N	NV+NF+NM	Yes	1401	1981	arCOG04228	J	Translation, ribosomal structure and biogenesis	Pth2	Peptidyl-tRNA hydrolase
NVIE_003360	NVIE_RS01640	Geranylgeranyl reductase family protein	0.160946	0.346925	66.9368	73.3831	6.03984	6.17634	Thaumi_prot_LH_FAM000345		N	N	NV+NF+NM	Yes	1589	2374	arCOG00570	I	Lipid transport and metabolism	-	Geranylgeranyl reductase, flavoprotein
NVIE_003370	NVIE_RS01645	putative Zn-ribbon RNA-binding protein	-0.31437	0.0645548	85.1468	129.516	6.38026	7.0011	Thaumi_prot_LH_FAM000350		N	N	NV+NF+NM	No	1409	1816	arCOG01989	J	Translation, ribosomal structure and biogenesis	-	Zn-ribbon RNA-binding protein with a function in translation
NVIE_003380	NVIE_RS01650	translation elongation factor EF-1 beta	-0.365718	0.0016677	462.885	727.805	8.84567	9.50343	Thaumi_prot_LH_FAM000349		Y	N	NV+NF+NM	Yes	315	1168	arCOG01988	J	Translation, ribosomal structure and biogenesis	EFB1	Translation elongation factor EF-1beta
NVIE_003390	NVIE_RS01655	AAA family ATPase, CDC48 subfamily	-0.323581	0.000686795	246.535	378.594	7.94037	8.56258	Thaumi_prot_LH_FAM000348_0		Y	N	NV+NF+NM	Yes	590	1088	arCOG01308	O	Posttranslational modification, protein turnover, chaperones	Cdc48	ATPase of the AAA+ class , CDC48 family
NVIE_003400	NVIE_RS01660	protein of unknown function	-0.347261	0.00763461	126.464	197.398	6.97704	7.61959	Thaumi_prot_LH_FAM000347		Y	N	NV+NF+NM	Yes	1058	1407	arCOG07192	K	Transcription	-	Transcriptional regulator, PadR family
NVIE_003410	NVIE_RS01665	protoheme IX farnesyltransferase	0.138627	0.20186	290.366	324.295	8.17882	8.33999	Thaumi_prot_LH_FAM000346		Y	N	NV+NF+NM	Yes	504	2146	arCOG00479	O	Posttranslational modification, protein turnover, chaperones	CyoE	Polyprenyltransferase (cytochrome oxidase assembly factor)
NVIE_003420	NVIE_RS01670	hypothetical protein	0.163506	0.507183	13.6016	14.9375	3.73147	3.88404	Thaumi_prot_LH_FAM002937		N	Y	NV	No	2550	2565	#N/A	#N/A	#N/A	#N/A	#N/A
NVIE_003430	NVIE_RS01675	putative blue (type 1) copper domain protein	0.0247925	0.894389	1222.52	1475.51	10.2335	10.5252	Thaumi_prot_LH_FAM000352		N	Y	NV+NF+NM	Yes	88	3028	arCOG02929	C	Energy production and conversion	PetE	Plastocyanin/azurin/halocyanin family protein
NVIE_003440	NVIE_RS01680	putative mov34/MPN/PAD-1 family protein	-0.291993	0.0243842	135.018	203.159	7.06404	7.65834	Thaumi_prot_LH_FAM000353		Y	N	NV+NF+NM	Yes	1007	1607	arCOG01138	O	Posttranslational modification, protein turnover, chaperones	Rri1	Proteasome lid subunit RPN8/RPN11, contains Jab1/MPN domain metalloenzyme (JAMM) motif
NVIE_003450	NVIE_RS01685	aspartyl-tRNA synthetase	-0.572312	2.23657e-06	104.583	190.471	6.69436	7.56262	Thaumi_prot_LH_FAM000143		Y	N	NV+NF+NM	Yes	1222	674	arCOG00406	J	Translation, ribosomal structure and biogenesis	AsnS	Aspartyl/asparaginyl-tRNA synthetase
NVIE_003460	NVIE_RS01690	putative transcription elongation factor NusA	-0.84638	2.39458e-10	287.777	634.512	8.15805	9.30285	Thaumi_prot_LH_FAM001529		N	N	NV+NF+NM	Yes	510	369	arCOG01761	K	Transcription	NusA	Transcription elongation factor
NVIE_003470	NVIE_RS01695	protein of unknown function	1.65792	7.60292e-09	19.4595	7.54568	4.18212	2.87453	Thaumi_prot_LH_FAM000040_0		Y	N	NV+NF+NM	Yes	2388	460	arCOG08684	R	General function prediction only	-	Roadblock/LC7 domain superfamily protein
NVIE_003480	NVIE_RS01700	peptide/opine/nickel ABC uptake transporter, putative ATP-binding protein	0.123565	0.473792	78.3134	88.2337	6.26563	6.45382	Thaumi_prot_LH_FAM000246		Y	N	NV+NF+NM	Yes	1462	2534	arCOG00181	E	Amino acid transport and metabolism	DppD	ABC-type dipeptide/oligopeptide/nickel transport system, ATPase component
NVIE_003490	NVIE_RS01705	putative DNA repair helicase XPD	-0.247855	0.00737538	160.303	233.465	7.32143	7.86693	Thaumi_prot_LH_FAM002940		N	N	NV+NF	No	884	1397	arCOG00770	K	Transcription	DinG	Rad3-related DNA helicase
NVIE_003500	NVIE_RS01710	putative exosortase/archaeosortase family protein	0.071227	0.621752	294.654	344.737	8.19577	8.42821	Thaumi_prot_LH_FAM000254		N	N	NV+NM	No	493	2734	arCOG08669	U	Intracellular trafficking, secretion, and vesicular transport	EpsH	Exosortase
NVIE_003510	NVIE_RS01715	DNA polymerase IV	0.146093	0.255547	33.3145	36.9361	5.05354	5.20508	Thaumi_prot_LH_FAM000253		N	N	NV+NM	No	2064	2241	arCOG04582	L	Replication, recombination and repair	Dpo4/DinP	Family Y DNA polymerase
NVIE_003520	NVIE_RS01720	phosphoglycerate kinase	-0.517872	1.21799e-05	165.491	291.451	7.36451	8.17707	Thaumi_prot_LH_FAM000733		Y	N	NV+NF+NM	Yes	864	763	arCOG00496	G	Carbohydrate transport and metabolism	Pgk	3-phosphoglycerate kinase
NVIE_003530	NVIE_RS01725	protein of unknown function DUF929	-0.474836	4.39726e-05	236.794	404.025	7.88041	8.65698	Thaumi_prot_LH_FAM002933		N	Y	NV	No	617	850	arCOG03842	R	General function prediction only	-	TlpA/TrxA-like family protein
NVIE_003540	NVIE_RS01730	50S ribosomal protein L10e	-0.305166	5.4005e-05	720.341	1088.94	9.48791	10.0883	Thaumi_prot_LH_FAM000604		Y	N	NV+NF+NM	Yes	190	865	arCOG04113	J	Translation, ribosomal structure and biogenesis	RplP	Ribosomal protein L10AE/L16
NVIE_0359	NVIE_RS01735	putative tRNA-splicing endonuclease	0.200777	0.0681545	90.4561	96.2987	6.49414	6.58377	Thaumi_prot_LH_FAM000605		Y	N	NV+NF+NM	Yes	1357	1831	arCOG01701	J	Translation, ribosomal structure and biogenesis	SEN2	tRNA splicing endonuclease
NVIE_003550	NVIE_RS01740	hypothetical protein	0.196166	0.292502	30.384	32.3786	4.9161	5.00221	Thaumi_prot_LH_FAM001133		N	Y	NV+NM	No	2123	2295	arCOG10416	S	Function unknown	-	Uncharacterized protein
NVIE_003560	NVIE_RS01745	hypothetical protein	-0.192239	0.132522	261.886	365.915	8.02834	8.50872	Thaumi_prot_LH_FAM002932		N	Y	NV+NF	No	551	2007	arCOG08684	R	General function prediction only	-	Roadblock/LC7 domain superfamily protein
NVIE_003580	NVIE_RS01750	hypothetical protein	1.35637	1.11008e-18	1327.52	639.676	10.3529	9.31061	Thaumi_prot_LH_FAM002556		N	Y	NV+NF	No	80	146	#N/A	#N/A	#N/A	#N/A	#N/A
NVIE_003600	NVIE_RS01755	protein of unknown function	0.124932	0.399506	32.7118	36.6844	5.02655	5.19175	Thaumi_prot_LH_FAM003532		N	Y	NV	No	2081	2446	arCOG08684	R	General function prediction only	-	Roadblock/LC7 domain superfamily protein
NVIE_003620	NVIE_RS01765	Deoxyribonuclease/rho motif-related TRAM domain containing protein	0.332804	0.0135832	201.084	195.727	7.63158	7.6074	Thaumi_prot_LH_FAM001622		N	N	NV+NF	Yes	714	1492	#N/A	#N/A	#N/A	#N/A	#N/A
NVIE_003640	NVIE_RS01770	putative signal transduction protein	-0.0758769	0.646956	52.2246	67.3127	5.68755	6.07093	Thaumi_prot_LH_FAM001413_0		N	N	NV+NF+NM	Yes	1769	2758	arCOG00606	R	General function prediction only	-	CBS domain
NVIE_t0060	NVIE_RS01775	tRNA-Glu	-1.80095	0.00105497	7.90177	32.8839	2.28126	4.97387	#N/A		#N/A	#N/A	#N/A	No	2758	1126	#N/A	#N/A	#N/A	#N/A	#N/A
NVIE_003660	NVIE_RS01780	protein of unknown function	0.512384	1.40161e-07	90.3474	77.7672	6.4958	6.27962	Thaumi_prot_LH_FAM003533		N	Y	NV	No	1359	558	#N/A	#N/A	#N/A	#N/A	#N/A
NVIE_003670	NVIE_RS01785	small GTP-binding protein	0.0755637	0.427588	203.068	236.076	7.66142	7.88157	Thaumi_prot_LH_FAM000226		Y	N	NV+NF+NM	Yes	707	2481	arCOG00358	J	Translation, ribosomal structure and biogenesis	DRG	Ribosome-interacting GTPase 1
NVIE_003680	NVIE_RS01790	putative cupredoxin	-0.467868	2.8593e-05	111.803	188.781	6.79605	7.55808	Thaumi_prot_LH_FAM002930		N	Y	NV+NF	No	1169	828	arCOG02929	C	Energy production and conversion	PetE	Plastocyanin/azurin/halocyanin family protein
NVIE_003690	NVIE_RS01795	TRAM domain-containing protein	-0.583377	3.45283e-06	1774.58	3243.51	10.7734	11.6603	Thaumi_prot_LH_FAM001622		N	N	NV+NF	Yes	56	698	arCOG01641	O	Posttranslational modification, protein turnover, chaperones	-	Cold shock responsive RNA-binding protein, contains TRAM domain
NVIE_003700	NVIE_RS01800	L-aspartate dehydrogenase	-0.715639	1.0334e-08	220.439	442.34	7.77908	8.77903	Thaumi_prot_LH_FAM000525		Y	Y	NV+NF+NM	Yes	653	468	arCOG00254	R	General function prediction only	-	Predicted dinucleotide-utilizing enzyme
NVIE_003710	NVIE_RS01805	30S ribosomal protein S30e	-0.131691	0.676135	14.3878	19.0293	3.79634	4.20404	Thaumi_prot_LH_FAM000363		Y	N	NV+NF+NM	Yes	2530	2785	arCOG04293	J	Translation, ribosomal structure and biogenesis	RPS30	Ribosomal protein S30
NVIE_003720	NVIE_RS01810	hypothetical protein	-0.372921	0.540206	1.34948	2.09288	0.121624	0.94021	Thaumi_prot_LH_FAM000040_0		Y	N	NV+NF+NM	Yes	3073	2618	arCOG08684	R	General function prediction only	-	Roadblock/LC7 domain superfamily protein
NVIE_003730	NVIE_RS01815	quinolinate synthase A	0.774971	5.61458e-09	694.613	499.614	9.43173	8.962	Thaumi_prot_LH_FAM000526		N	N	NV+NF+NM	Yes	196	451	arCOG04459	H	Coenzyme transport and metabolism	NadA	Quinolinate synthase
NVIE_003740	NVIE_RS01820	nicotinate-nucleotide pyrophosphorylase	-0.596133	5.73791e-06	41.948	77.7845	5.37869	6.27375	Thaumi_prot_LH_FAM000527		Y	N	NV+NF+NM	Yes	1914	728	arCOG01482	H	Coenzyme transport and metabolism	NadC	Nicotinate-nucleotide pyrophosphorylase
NVIE_003750	NVIE_RS01825	DNA-directed RNA polymerase, subunit E``	-0.123266	0.381986	179.145	237.582	7.46437	7.88946	Thaumi_prot_LH_FAM000528		N	N	NV+NF+NM	Yes	802	2428	arCOG04077	K	Transcription	Spt4	Transcription elongation factor Spt4/RpoE2, zinc finger protein
NVIE_003760	NVIE_RS01830	DNA-directed RNA polymerase, subunit E`	-0.263532	0.0186867	493.791	725.065	8.93947	9.50056	Thaumi_prot_LH_FAM000529		Y	N	NV+NF+NM	Yes	296	1549	arCOG00675	K	Transcription	RPB7	DNA-directed RNA polymerase, subunit E'/Rpb7
NVIE_003770	NVIE_RS01835	Mrp family signature-containing protein and domain of unknown function DUF59	0.0988276	0.366458	533.442	612.913	9.05731	9.25888	Thaumi_prot_LH_FAM000530		N	N	NV+NF+NM	Yes	274	2411	arCOG01846	O	Posttranslational modification, protein turnover, chaperones	PaaD	Metal-sulfur cluster biosynthetic enzyme
NVIE_003780	NVIE_RS01840	protein of unknown function DUF359	-0.278419	0.017059	91.2367	135.417	6.50174	7.07775	Thaumi_prot_LH_FAM000531		Y	N	NV+NF+NM	Yes	1349	1533	arCOG04076	S	Function unknown	-	Uncharacterized protein, DUF359 family
NVIE_003800	NVIE_RS01845	hypothetical protein	-1.25438	1.33605e-16	224.308	649.272	7.77695	9.3311	Thaumi_prot_LH_FAM001846		N	Y	NV+NM	No	648	182	arCOG10521	S	Function unknown	-	Uncharacterized protein
NVIE_003810	NVIE_RS01850	putative FAD linked oxidase-like	0.146886	0.259152	47.7803	53.2158	5.572	5.73236	Thaumi_prot_LH_FAM001017		N	Y	NV+NF+NM	No	1826	2251	arCOG00337	C	Energy production and conversion	GlcD	FAD/FMN-containing dehydrogenase
NVIE_003820	NVIE_RS01855	putative methyltransferase	-0.211869	0.120218	29.0966	41.3913	4.85362	5.36566	Thaumi_prot_LH_FAM002927		N	N	NV	No	2147	1976	arCOG01783	Q	Secondary metabolites biosynthesis, transport and catabolism	-	SAM-dependent methyltransferase
NVIE_003830	NVIE_RS01860	putative glyoxalase/bleomycin resistance protein/dioxygenase	0.168847	0.165023	555.912	607.633	9.11509	9.24528	Thaumi_prot_LH_FAM000451		Y	Y	NV+NF+NM	Yes	258	2078	arCOG02708	E	Amino acid transport and metabolism	GloA	Lactoylglutathione lyase or related enzyme
NVIE_0388	NVIE_RS01865	protein of unknown function	0.281999	0.278562	11.3385	11.4089	3.47781	3.49015	Thaumi_prot_LH_FAM008448		N	Y	NV	No	2632	2281	#N/A	#N/A	#N/A	#N/A	#N/A
NVIE_003840	NVIE_RS01870	protein of unknown function	0.0199138	0.943642	8.46683	10.2589	3.07458	3.3423	Thaumi_prot_LH_FAM008449		N	Y	NV	No	2726	3096	#N/A	#N/A	#N/A	#N/A	#N/A
NVIE_003860	NVIE_RS01875	vacuolar iron transporter family protein	0.239657	0.112983	20.1976	20.9884	4.33185	4.38163	Thaumi_prot_LH_FAM001258		N	N	NV+NF	Yes	2368	1960	arCOG01096	P	Inorganic ion transport and metabolism	CCC1	Predicted Fe2+/Mn2+ transporter, VIT1/CCC1 family
NVIE_003880	NVIE_RS01880	hypothetical protein	3.41943	2.28961e-10	70.1827	8.06997	5.75264	3.00661	Thaumi_prot_LH_FAM002982		N	N	NV+NF	No	1556	367	arCOG10856	S	Function unknown	-	Uncharacterized membrane protein
NVIE_003890	NVIE_RS01885	protein of unknown function	5.01907	3.10025e-16	102.627	3.90504	6.2146	1.92459	Thaumi_prot_LH_FAM008451		N	Y	NV	No	1240	189	#N/A	#N/A	#N/A	#N/A	#N/A
NVIE_003900	NVIE_RS01890	heat-shock protein Hsp20	6.20635	1.1153e-24	383.286	6.36314	8.07458	2.6598	Thaumi_prot_LH_FAM002176		N	Y	NV+NF	No	389	94	arCOG01832	O	Posttranslational modification, protein turnover, chaperones	IbpA	Molecular chaperone (HSP20 family)
NVIE_003910	NVIE_RS01895	putative cupredoxin	4.97485	1.62144e-17	747.982	29.1698	9.07866	4.86593	Thaumi_prot_LH_FAM003534		N	Y	NV+NF	No	177	165	#N/A	#N/A	#N/A	#N/A	#N/A
NVIE_003920	NVIE_RS01900	Nitrogen regulatory protein P-II	3.39514	4.58531e-12	85.9216	10.021	6.11459	3.31228	Thaumi_prot_LH_FAM001030_0		N	N	NV+NF+NM	Yes	1402	300	arCOG02305	E	Amino acid transport and metabolism	GlnK	Nitrogen regulatory protein PII
NVIE_003930	NVIE_RS01905	hypothetical protein	2.65131	2.8833e-13	94.7534	18.4922	6.40133	4.19344	Thaumi_prot_LH_FAM002992		N	Y	NV+NF	No	1316	264	#N/A	#N/A	#N/A	#N/A	#N/A
NVIE_003940	NVIE_RS01910	protein of unknown function	2.74174	5.56851e-56	357.841	65.7136	8.44265	6.03109	Thaumi_prot_LH_FAM001413_0		N	N	NV+NF+NM	Yes	417	28	arCOG00606	R	General function prediction only	-	CBS domain
NVIE_003960	NVIE_RS01915	putative universal stress family protein	3.51436	9.04491e-12	167.059	17.9507	7.04343	4.16209	Thaumi_prot_LH_FAM000499_1		N	N	NV+NF+NM	Yes	858	306	arCOG02053	T	Signal transduction mechanisms	UspA	Nucleotide-binding protein, UspA family
NVIE_003970	NVIE_RS01920	hypothetical protein	0.977213	2.07436e-07	220.084	137.079	7.72581	7.09322	Thaumi_prot_LH_FAM002990		N	Y	NV	No	655	580	#N/A	#N/A	#N/A	#N/A	#N/A
NVIE_003980	NVIE_RS01925	hypothetical protein	0.325817	0.00872304	95.2049	93.3139	6.5684	6.53163	Thaumi_prot_LH_FAM001027		N	Y	NV+NF+NM	Yes	1308	1429	arCOG08805	V	Defense mechanisms	-	CopG/RHH family DNA binding protein
NVIE_003990	NVIE_RS01930	UspA domain containing protein	4.1615	1.01675e-15	94.4154	6.49319	6.23246	2.66867	Thaumi_prot_LH_FAM000499_1		N	N	NV+NF+NM	Yes	1318	200	arCOG02053	T	Signal transduction mechanisms	UspA	Nucleotide-binding protein, UspA family
NVIE_004000	NVIE_RS01935	CBS and zinc finger C2H2 domain-containing protein	4.45778	2.94053e-15	119.478	6.64002	6.46603	2.72906	Thaumi_prot_LH_FAM001413_0		N	N	NV+NF+NM	Yes	1103	214	arCOG00606	R	General function prediction only	-	CBS domain
NVIE_004010	NVIE_RS01940	CBS domain-containing protein (modular protein)	4.5102	2.96613e-17	156.844	8.44768	6.91196	3.07158	Thaumi_prot_LH_FAM001413_0		N	Y	NV+NF+NM	Yes	899	174	arCOG00606	R	General function prediction only	-	CBS domain
NVIE_004020	NVIE_RS01945	Universal stress protein YxiE	4.74124	1.43867e-15	73.1112	3.36445	5.81021	1.64915	Thaumi_prot_LH_FAM000499_0		N	N	NV+NF+NM	Yes	1522	207	arCOG02053	T	Signal transduction mechanisms	UspA	Nucleotide-binding protein, UspA family
NVIE_004030	NVIE_RS01950	putative amino acid transporter	3.8087	3.00837e-13	55.6781	4.90664	5.45116	2.28285	Thaumi_prot_LH_FAM002151		N	N	NV+NF+NM	No	1726	265	arCOG00009	E	Amino acid transport and metabolism	PotE	Amino acid transporter
NVIE_004060	NVIE_RS01955	protein of unknown function	3.88105	4.07441e-17	41.0901	3.42846	5.09516	1.76722	Thaumi_prot_LH_FAM002984		N	Y	NV	No	1928	177	#N/A	#N/A	#N/A	#N/A	#N/A
NVIE_004070	NVIE_RS01960	NAD-dependent alcohol dehydrogenase	3.21045	1.96536e-11	123.058	16.2865	6.65249	4.01972	Thaumi_prot_LH_FAM000338		Y	N	NV+NF+NM	Yes	1084	325	arCOG01455	R	General function prediction only	AdhP	Zn-dependent alcohol dehydrogenase
NVIE_004090	NVIE_RS01965	putative UspA domain protein	1.11863	0.0054889	16.8734	9.40081	3.76492	3.21643	Thaumi_prot_LH_FAM002279		N	Y	NV	No	2449	1346	arCOG02053	T	Signal transduction mechanisms	UspA	Nucleotide-binding protein, UspA family
NVIE_004100	NVIE_RS01970	protein of unknown function	1.74166	6.99425e-07	23.5394	8.5915	4.3394	3.0657	Thaumi_prot_LH_FAM008453		N	Y	NV	No	2280	625	arCOG02053	T	Signal transduction mechanisms	UspA	Nucleotide-binding protein, UspA family
NVIE_004110	NVIE_RS01975	putative signal transduction protein with CBS domains	1.53841	1.62535e-10	40.6277	17.1634	5.23303	4.08681	Thaumi_prot_LH_FAM002440		N	N	NV	No	1933	358	arCOG00606	R	General function prediction only	-	CBS domain
NVIE_004120	NVIE_RS01980	putative UspA domain protein	-0.449893	0.000529091	35.8924	59.752	5.14615	5.89851	Thaumi_prot_LH_FAM000499_1		N	N	NV+NF+NM	Yes	2011	1069	arCOG02053	T	Signal transduction mechanisms	UspA	Nucleotide-binding protein, UspA family
NVIE_004130	NVIE_RS01985	UspA domain protein (modular protein)	-0.171639	0.302978	15.1641	20.9772	3.90682	4.38515	Thaumi_prot_LH_FAM000499_1		N	N	NV+NF+NM	Yes	2509	2311	arCOG02053	T	Signal transduction mechanisms	UspA	Nucleotide-binding protein, UspA family
NVIE_004140	NVIE_RS01990	hypothetical protein	4.01107	3.60545e-17	932.195	71.3634	9.58074	6.14405	Thaumi_prot_LH_FAM002979		N	Y	NV+NF	No	128	176	#N/A	#N/A	#N/A	#N/A	#N/A
NVIE_004150	NVIE_RS01995	protein of unknown function	2.05636	1.35111e-15	39.7493	11.74	5.17923	3.54764	Thaumi_prot_LH_FAM002987		N	Y	NV	No	1946	206	#N/A	#N/A	#N/A	#N/A	#N/A
NVIE_004160	NVIE_RS02000	RDD family protein	4.51638	1.58822e-13	90.2259	4.84538	6.02284	2.2292	Thaumi_prot_LH_FAM002228		N	Y	NV+NF	No	1363	255	arCOG03633	S	Function unknown	-	Uncharacterized membrane protein YckC, RDD family
NVIE_004170	NVIE_RS02005	hypothetical protein	4.35191	2.23126e-15	124.208	7.43139	6.55245	2.88696	Thaumi_prot_LH_FAM002981		N	Y	NV	No	1075	209	#N/A	#N/A	#N/A	#N/A	#N/A
NVIE_004180	NVIE_RS02010	protein of unknown function	4.21579	1.76542e-12	45.3539	2.96969	5.04965	1.547	Thaumi_prot_LH_FAM003535		N	Y	NV	No	1876	286	#N/A	#N/A	#N/A	#N/A	#N/A
NVIE_004190	NVIE_RS02015	hypothetical protein	3.50994	1.66145e-11	67.2779	7.26237	5.74483	2.83532	Thaumi_prot_LH_FAM002980		N	Y	NV	No	1583	321	#N/A	#N/A	#N/A	#N/A	#N/A
NVIE_004200	NVIE_RS02020	putative cupredoxin	1.91932	1.39296e-09	19.3055	6.23652	4.06024	2.63769	Thaumi_prot_LH_FAM002106		N	Y	NV+NM	No	2389	408	arCOG11327	P	Inorganic ion transport and metabolism	-	Cupredoxin-like protein
NVIE_004210	NVIE_RS02025	protein of unknown function	-0.254785	0.0625708	145.413	211.393	7.16007	7.72225	Thaumi_prot_LH_FAM008454		N	Y	NV	No	954	1808	#N/A	#N/A	#N/A	#N/A	#N/A
NVIE_004220	NVIE_RS02030	putative methyltransferase type 11	-0.510816	2.67339e-09	37.577	65.6251	5.22781	6.03457	Thaumi_prot_LH_FAM000831		N	Y	NV+NM	No	1983	429	arCOG01783	Q	Secondary metabolites biosynthesis, transport and catabolism	-	SAM-dependent methyltransferase
NVIE_0426	NVIE_RS02040	hypothetical protein	0.2675	0.0128214	174.919	178.451	7.44859	7.47874	Thaumi_prot_LH_FAM000046		Y	Y	NV+NF+NM	Yes	819	1484	arCOG08639	S	Function unknown	-	Uncharacterized protein
NVIE_0427	NVIE_RS02045	hypothetical protein	-0.0391841	0.797583	87.3047	110.54	6.44345	6.78735	Thaumi_prot_LH_FAM002923		N	Y	NV	No	1382	2912	#N/A	#N/A	#N/A	#N/A	#N/A
NVIE_004240	NVIE_RS02050	Pyridoxamine 5'-phosphate oxidase-related FMN-binding protein	-0.0138951	0.932456	57.2078	71.1882	5.83471	6.1434	Thaumi_prot_LH_FAM000394		Y	N	NV+NF+NM	Yes	1709	3088	arCOG00516	V	Defense mechanisms	NimA	Nitroimidazol reductase NimA or a related FMN-containing flavoprotein, pyridoxamine 5'-phosphate oxidase superfamily
NVIE_004250	NVIE_RS02055	putative tetrahydromethanopterin S-methyltransferase, subunit A	0.277869	0.0440147	32.8531	33.2044	5.02772	5.04342	Thaumi_prot_LH_FAM000791		N	Y	NV+NF+NM	Yes	2078	1719	arCOG03220	H	Coenzyme transport and metabolism	MtrA	Tetrahydromethanopterin S-methyltransferase, subunit A
NVIE_004260	NVIE_RS02060	DUTPase superfamily protein	-0.48442	4.10168e-05	102.271	175.48	6.66938	7.45256	Thaumi_prot_LH_FAM000792		Y	N	NV+NF+NM	Yes	1244	845	arCOG08766	F	Nucleotide transport and metabolism	Dut2	Dimeric dUTPase, all-alpha-NTP-PPase (MazG) superfamily
NVIE_004270	NVIE_RS02065	hypothetical protein	0.305676	0.00703189	1106.6	1099.97	10.1104	10.1009	Thaumi_prot_LH_FAM002922		N	Y	NV	No	102	1392	#N/A	#N/A	#N/A	#N/A	#N/A
NVIE_004280	NVIE_RS02070	dolichol-phosphate mannosyltransferase	0.232481	0.0437455	310.203	324.282	8.27203	8.33901	Thaumi_prot_LH_FAM001096		N	N	NV+NF+NM	Yes	476	1713	arCOG00894	M	Cell wall/membrane/envelope biogenesis	-	Glycosyl transferase family 2
NVIE_004290	NVIE_RS02075	putative DNA repair and recombination protein RadA	0.302419	0.0333794	29.355	29.2547	4.86668	4.85944	Thaumi_prot_LH_FAM001123		N	Y	NV+NM	No	2141	1671	arCOG00417	L	Replication, recombination and repair	RadB	RecA/RadA recombinase
NVIE_004300	NVIE_RS02080	putative snRNP Sm-like protein	-0.478255	1.04411e-06	790.464	1345.06	9.61456	10.3915	Thaumi_prot_LH_FAM000024		Y	N	NV+NF+NM	Yes	162	636	arCOG00998	K	Transcription	LSM1	Small nuclear ribonucleoprotein (snRNP) homolog
NVIE_004310	NVIE_RS02085	methionine adenosyltransferase	-0.343781	0.0122454	735.832	1146.79	9.50781	10.1609	Thaumi_prot_LH_FAM001122		Y	N	NV+NF+NM	Yes	181	1469	arCOG07444	H	Coenzyme transport and metabolism	MetK	S-adenosylmethionine synthetase
NVIE_004320	NVIE_RS02090	3-oxoacyl-(acyl-carrier-protein) reductase	-0.401556	1.68159e-05	93.501	150.834	6.53881	7.23631	Thaumi_prot_LH_FAM000716_0		Y	N	NV+NF+NM	Yes	1329	788	arCOG01259	I	Lipid transport and metabolism	FabG	Short-chain alcohol dehydrogenase
NVIE_004330	NVIE_RS02095	cobalt-precorrin-6A synthase [deacetylating]	-0.373991	0.000599939	62.9682	100.249	5.97178	6.63656	Thaumi_prot_LH_FAM001114		N	Y	NV+NF+NM	Yes	1640	1082	arCOG04383	H	Coenzyme transport and metabolism	CbiD	Cobalamin biosynthesis protein CbiD
NVIE_004340	NVIE_RS02100	putative AsnC family transcriptional regulator	0.00561706	0.970224	92.3853	112.911	6.52745	6.81454	Thaumi_prot_LH_FAM002053		N	Y	NV+NF+NM	No	1339	3139	arCOG01585	K	Transcription	-	DNA-binding transcriptional regulator, Lrp family
NVIE_004350	NVIE_RS02105	putative Glycosyl transferase, family 39	0.340413	0.0139901	56.6781	55.1432	5.8172	5.7832	Thaumi_prot_LH_FAM001552		N	Y	NV+NF	No	1717	1494	arCOG00563	M	Cell wall/membrane/envelope biogenesis	-	Oligosaccharyl transferase, PMT/STT3 family
NVIE_004360	NVIE_RS02110	cobalamin (Vitamin B12) biosynthesis protein CbiG	-0.0437153	0.711108	43.4258	55.0903	5.43993	5.77899	Thaumi_prot_LH_FAM001115		N	Y	NV+NF+NM	Yes	1895	2818	arCOG00651	H	Coenzyme transport and metabolism	CbiG	Cobalamin biosynthesis protein CbiG
NVIE_004380	NVIE_RS02125	cobyrinic acid A,C-diamide synthase	0.225545	0.0124663	39.7478	41.6126	5.3066	5.3777	Thaumi_prot_LH_FAM001118		N	Y	NV+NF+NM	Yes	1947	1473	arCOG00106	H	Coenzyme transport and metabolism	CfbB	Cobyrinic acid a,c-diamide synthase, coenzyme F430 biosynthesis enzyme
NVIE_004390	NVIE_RS02130	protein of unknown function	0.0879628	0.58002	28.8539	33.2244	4.83101	5.05171	Thaumi_prot_LH_FAM003066		N	Y	NV	No	2154	2665	#N/A	#N/A	#N/A	#N/A	#N/A
NVIE_004400	NVIE_RS02135	cob(I)alamin adenosyltransferase	-0.584784	6.60953e-05	34.2163	62.6778	5.08231	5.96027	Thaumi_prot_LH_FAM001119		Y	N	NV+NF+NM	Yes	2043	881	arCOG04678	H	Coenzyme transport and metabolism	BtuR	ATP:corrinoid adenosyltransferase
NVIE_004410	NVIE_RS02140	translation initiation factor 2, subunit alpha	-0.597379	1.54237e-09	243.697	449.924	7.9177	8.81247	Thaumi_prot_LH_FAM001120		Y	N	NV+NF+NM	Yes	600	409	arCOG04107	J	Translation, ribosomal structure and biogenesis	SUI2	Translation initiation factor 2, alpha subunit (eIF-2alpha)
NVIE_004420	NVIE_RS02145	putative ribosome biogenesis protein Nop10	-0.686858	5.41974e-07	155.799	309.134	7.27287	8.25574	Thaumi_prot_LH_FAM001211		N	N	NV+NF+NM	Yes	906	611	arCOG00906	J	Translation, ribosomal structure and biogenesis	Nop10	rRNA maturation protein Nop10, contains Zn-ribbon domain
NVIE_004430	NVIE_RS02150	hypothetical protein	-0.279097	0.0769019	95.1529	141.976	6.55512	7.12597	Thaumi_prot_LH_FAM000167		Y	N	NV+NF+NM	Yes	1310	1852	arCOG00570	I	Lipid transport and metabolism	-	Geranylgeranyl reductase, flavoprotein
NVIE_004440	NVIE_RS02155	putative thioesterase superfamily protein	-0.776898	6.15839e-08	51.5998	107.801	5.65805	6.75127	Thaumi_prot_LH_FAM001717		N	N	NV+NF+NM	Yes	1777	530	arCOG00773	I	Lipid transport and metabolism	-	Acyl-CoA hydrolase
NVIE_004450	NVIE_RS02160	protein of unknown function	-0.662414	1.72733e-07	132.816	257.125	7.04177	8.00138	Thaumi_prot_LH_FAM003537		N	Y	NV	No	1023	568	#N/A	#N/A	#N/A	#N/A	#N/A
NVIE_004460	NVIE_RS02165	putative isocitrate lyase /carboxyphosphonoenolpyruvate phosphonomutase	-0.509442	1.74626e-07	158.485	276.17	7.30281	8.10802	Thaumi_prot_LH_FAM000956		Y	N	NV+NF+NM	Yes	888	570	arCOG00581	G	Carbohydrate transport and metabolism	PrpB	PEP phosphonomutase or related enzyme
NVIE_004470	NVIE_RS02170	putative glyoxalase/bleomycin resistance protein/dioxygenase	-0.151446	0.186612	91.8429	124.726	6.51187	6.96248	Thaumi_prot_LH_FAM002919		N	Y	NV	No	1345	2123	arCOG03101	E	Amino acid transport and metabolism	GloA	Lactoylglutathione lyase or related enzyme
NVIE_004490	NVIE_RS02175	hypothetical protein	0.276495	0.401212	5.67227	5.6615	2.45403	2.41913	Thaumi_prot_LH_FAM003538		N	Y	NV+NF	No	2845	2447	arCOG01580	K	Transcription	-	DNA-binding transcriptional regulator, Lrp family
NVIE_004510	NVIE_RS02185	AMMECR1 domain protein	0.239181	0.231672	97.1842	101.476	6.55716	6.65463	Thaumi_prot_LH_FAM001101		N	N	NV+NM	No	1286	2206	arCOG01336	S	Function unknown	AMMECR1	Uncharacterized protein
NVIE_004520	NVIE_RS02190	putative glycosyltransferase	-0.417085	0.00251184	157.208	257.725	7.28121	8.00612	Thaumi_prot_LH_FAM002916		N	N	NV+NF	No	897	1226	arCOG01393	G	Carbohydrate transport and metabolism	-	Glycosyl transferase, related to UDP-glucuronosyltransferase
NVIE_004530	NVIE_RS02195	protein of unknown function	-0.222189	0.0178116	55.272	78.887	5.78237	6.29995	Thaumi_prot_LH_FAM003539		N	Y	NV	No	1730	1540	#N/A	#N/A	#N/A	#N/A	#N/A
NVIE_004540	NVIE_RS02200	hypothetical protein	0.126338	0.310528	3792.41	4250.58	11.8802	12.045	Thaumi_prot_LH_FAM000255		Y	Y	NV+NF+NM	Yes	26	2327	arCOG08672	S	Function unknown	-	Uncharacterized membrane protein
NVIE_004550	NVIE_RS02205	hypothetical protein	0.549896	4.79681e-06	12102.7	10167.2	13.5605	13.3082	Thaumi_prot_LH_FAM001769		Y	Y	NV+NF+NM	Yes	12	713	arCOG10587	S	Function unknown	-	Uncharacterized membrane protein
NVIE_004560	NVIE_RS02210	30S ribosomal protein S15p/S13e	-0.365565	0.0121877	622.26	984.859	9.2714	9.93751	Thaumi_prot_LH_FAM000068		Y	N	NV+NF+NM	Yes	218	1467	arCOG04185	J	Translation, ribosomal structure and biogenesis	RpsO	Ribosomal protein S15P
NVIE_004570	NVIE_RS02215	Phosphoesterase DHHA1, RecJ-like	-0.424229	2.74801e-05	113.781	187.141	6.8206	7.54629	Thaumi_prot_LH_FAM000067		N	N	NV+NM	No	1149	826	arCOG00427	L	Replication, recombination and repair	RecJ/Cdc45	Single-stranded DNA-specific exonuclease RecJ
NVIE_004580	NVIE_RS02220	hypothetical protein	-0.349066	0.00573844	59.4588	92.2701	5.876	6.52774	Thaumi_prot_LH_FAM001770		N	N	NV+NF+NM	Yes	1682	1352	#N/A	#N/A	#N/A	#N/A	#N/A
NVIE_004590	NVIE_RS02225	Serine--tRNA ligase	-0.319169	0.00579283	126.403	193.28	6.97274	7.59365	Thaumi_prot_LH_FAM000066		N	N	NV+NF+NM	Yes	1059	1356	arCOG00403	J	Translation, ribosomal structure and biogenesis	SerS	Seryl-tRNA synthetase
NVIE_004600	NVIE_RS02230	30S ribosomal protein S3ae	-0.640451	3.9414e-09	1016.19	1936.33	9.98156	10.9167	Thaumi_prot_LH_FAM000065		Y	N	NV+NF+NM	Yes	114	438	arCOG04186	J	Translation, ribosomal structure and biogenesis	RPS1A	Ribosomal protein S3AE
NVIE_004610	NVIE_RS02235	uncharacterised protein family UPF0201	-0.533731	1.48395e-05	104.547	185.42	6.70378	7.53004	Thaumi_prot_LH_FAM002915		N	N	NV	No	1223	777	arCOG01042	J	Translation, ribosomal structure and biogenesis	-	Exosome subunit, RNA binding protein with dsRBD fold
NVIE_004620	NVIE_RS02240	hypothetical protein	-0.407818	0.000723456	38.5715	62.8747	5.2637	5.97307	Thaumi_prot_LH_FAM002914		N	Y	NV	No	1968	1093	#N/A	#N/A	#N/A	#N/A	#N/A
NVIE_004630	NVIE_RS02245	hypothetical protein	-0.69255	1.53512e-05	38.079	75.3149	5.24234	6.21815	Thaumi_prot_LH_FAM002913		N	Y	NV	No	1977	778	arCOG01365	J	Translation, ribosomal structure and biogenesis	POP5	RNase P/RNase MRP subunit POP5
NVIE_004640	NVIE_RS02250	protein of unknown function	-0.144087	0.373713	15.0352	20.3081	3.90028	4.33174	Thaumi_prot_LH_FAM008455		N	Y	NV	No	2511	2421	#N/A	#N/A	#N/A	#N/A	#N/A
NVIE_004650	NVIE_RS02255	protein of unknown function	-0.18237	0.119328	44.3791	61.5709	5.46591	5.94107	Thaumi_prot_LH_FAM008456		N	Y	NV	No	1888	1973	#N/A	#N/A	#N/A	#N/A	#N/A
NVIE_004660	NVIE_RS02260	radical SAM domain protein	-0.402689	0.000167298	171.396	278.02	7.41742	8.11753	Thaumi_prot_LH_FAM000011		N	Y	NV+NF+NM	Yes	837	953	arCOG01363	C	Energy production and conversion	-	Radical SAM superfamily enzyme
NVIE_004670	NVIE_RS02265	putative polysaccharide deacetylase	-0.0579646	0.728334	8.13989	10.397	3.01549	3.37202	Thaumi_prot_LH_FAM002912		N	Y	NV	No	2738	2830	arCOG02876	G	Carbohydrate transport and metabolism	CDA1	Peptidoglycan/xylan/chitin deacetylase, PgdA/CDA1 family
NVIE_0472	NVIE_RS02270	putative phosphate transport regulator	-0.65621	2.14536e-09	155.843	299.616	7.26657	8.22385	Thaumi_prot_LH_FAM000569		Y	N	NV+NF+NM	Yes	905	423	arCOG02640	P	Inorganic ion transport and metabolism	-	YkaA-like protein involved in regulation of phosphate transport, PhoU/UPF0111/DUF47 family
NVIE_0473	NVIE_RS02275	tRNA-splicing endonuclease	-0.691605	2.024e-07	266.948	530.617	8.0451	9.04374	Thaumi_prot_LH_FAM000570		Y	N	NV+NF+NM	Yes	546	579	arCOG01701	J	Translation, ribosomal structure and biogenesis	SEN2	tRNA splicing endonuclease
NVIE_004690	NVIE_RS02280	hypothetical protein	0.0792609	0.771981	438.571	505.51	8.6791	8.95449	Thaumi_prot_LH_FAM002911		N	Y	NV+NF	No	330	2885	#N/A	#N/A	#N/A	#N/A	#N/A
NVIE_004700	NVIE_RS02285	hypothetical protein	0.340269	0.0038408	102.067	98.9461	6.66714	6.6239	Thaumi_prot_LH_FAM002910		N	Y	NV	No	1249	1289	#N/A	#N/A	#N/A	#N/A	#N/A
NVIE_004710	NVIE_RS02290	putative histidine triad protein	-0.556973	3.22415e-06	113.313	204.823	6.8178	7.66372	Thaumi_prot_LH_FAM000272		Y	N	NV+NF+NM	Yes	1155	692	arCOG00419	F	Nucleotide transport and metabolism	Hit	HIT family hydrolase
NVIE_004730	NVIE_RS02300	protein of unknown function	0.305123	0.214721	8.46914	8.30247	3.03127	3.02944	Thaumi_prot_LH_FAM003540		N	Y	NV	No	2725	2177	#N/A	#N/A	#N/A	#N/A	#N/A
NVIE_004740	NVIE_RS02305	hypothetical protein	-0.617371	4.40449e-05	185.215	346.882	7.50019	8.43697	Thaumi_prot_LH_FAM002908		N	Y	NV+NF	No	768	851	#N/A	#N/A	#N/A	#N/A	#N/A
NVIE_004750	NVIE_RS02310	protein of unknown function	-0.402422	0.246223	3.90122	6.3445	1.86301	2.66081	Thaumi_prot_LH_FAM008457		N	Y	NV	No	2930	2228	#N/A	#N/A	#N/A	#N/A	#N/A
NVIE_004760	NVIE_RS02315	dihydroxy-acid dehydratase	0.156624	0.0505938	421.09	463.571	8.71656	8.85533	Thaumi_prot_LH_FAM000692		N	N	NV+NF+NM	Yes	347	1757	arCOG04045	E	Amino acid transport and metabolism	IlvD	Dihydroxyacid dehydratase/phosphogluconate dehydratase
NVIE_004770	NVIE_RS02320	anthranilate synthase component 1	-0.262591	0.0122069	103.054	151.241	6.67901	7.23908	Thaumi_prot_LH_FAM000691		Y	N	NV+NF+NM	Yes	1236	1468	arCOG02014	E	Amino acid transport and metabolism	TrpE	Anthranilate/para-aminobenzoate synthase component I
NVIE_004780	NVIE_RS02325	threonine synthase	-0.123164	0.302978	240.622	320.731	7.90322	8.32337	Thaumi_prot_LH_FAM000354		Y	N	NV+NF+NM	Yes	606	2312	arCOG01434	H	Coenzyme transport and metabolism	0	Cysteate synthase
NVIE_004790	NVIE_RS02330	hypothetical protein	-0.670639	0.00805991	29.9449	57.3788	4.77737	5.82763	Thaumi_prot_LH_FAM000384		N	Y	NV+NM	No	2130	1417	arCOG08697	S	Function unknown	-	Uncharacterized protein
NVIE_004800	NVIE_RS02335	GCN5-related N-acetyltransferase	-0.0856088	0.614387	19.4965	25.3475	4.26777	4.66103	Thaumi_prot_LH_FAM003541		N	Y	NV+NF	No	2387	2725	arCOG00826	K	Transcription	WecD	Acetyltransferase (GNAT) family
NVIE_004810	NVIE_RS02340	SNF7-domain-containing protein	0.0927965	0.499014	1818.9	2091.24	10.8227	11.0274	Thaumi_prot_LH_FAM000545		Y	N	NV+NF+NM	Yes	54	2557	arCOG00452	D	Cell cycle control, cell division, chromosome partitioning	ESCRTIII	Archaeal division protein CdvB, Snf7/Vps24/ESCRT-III family
NVIE_004820	NVIE_RS02345	hypothetical protein	0.406673	0.0169422	23.3336	21.783	4.53941	4.43415	Thaumi_prot_LH_FAM000546		N	Y	NV+NF+NM	Yes	2288	1531	arCOG08722	S	Function unknown	-	Uncharacterized protein
NVIE_004830	NVIE_RS02350	8-amino-7-oxononanoate synthase	-0.212954	0.0830303	35.6952	50.6499	5.14998	5.66072	Thaumi_prot_LH_FAM000542		N	N	NV+NF+NM	Yes	2013	1870	arCOG00113	H	Coenzyme transport and metabolism	BioF	7-keto-8-aminopelargonate synthetase or related enzyme
NVIE_004840	NVIE_RS02355	biotin synthase	0.00450605	0.973573	290.774	354.334	8.17521	8.4679	Thaumi_prot_LH_FAM000541		Y	Y	NV+NF+NM	Yes	503	3147	arCOG00658	E	Amino acid transport and metabolism	PylB/HcgA	(2R,3R)-3-methylornithine synthase involved in pyrrolysine biosynthesis/Iron-guanylylpyridinol (FeGP) cofactor biosynthesis protein HcgA
NVIE_004850	NVIE_RS02360	cupin domain protein	-0.508957	5.62608e-06	20.414	35.5269	4.34767	5.14953	Thaumi_prot_LH_FAM001553		N	Y	NV	No	2358	727	#N/A	#N/A	#N/A	#N/A	#N/A
NVIE_004870	NVIE_RS02370	putative resolvase	0.221089	0.140732	53.4517	56.4792	5.73769	5.8057	Thaumi_prot_LH_FAM002907		N	Y	NV+NF	No	1748	2019	arCOG03162	X	Mobilome: prophages, transposons	PinR	Site-specific recombinase, DNA invertase Pin homolog
NVIE_004880	NVIE_RS02375	adenosylmethionine-8-amino-7-oxononanoate transaminase	-0.33849	0.000835239	57.6007	89.3285	5.84358	6.48076	Thaumi_prot_LH_FAM000540		Y	Y	NV+NF+NM	Yes	1706	1106	arCOG00917	H	Coenzyme transport and metabolism	BioA	Adenosylmethionine-8-amino-7-oxononanoate aminotransferase
NVIE_004890	NVIE_RS02380	dethiobiotin synthase	0.890437	1.68781e-14	88.112	58.4426	6.45855	5.86591	Thaumi_prot_LH_FAM000539		Y	Y	NV+NF+NM	Yes	1380	232	arCOG00100	H	Coenzyme transport and metabolism	BioD	Dethiobiotin synthetase
NVIE_004900	NVIE_RS02385	hypothetical protein	-0.680425	4.76413e-07	32.4218	63.6954	5.00121	5.99075	Thaumi_prot_LH_FAM002906		N	Y	NV	No	2090	605	arCOG08721	S	Function unknown	-	Uncharacterized protein
NVIE_004910	NVIE_RS02390	hypothetical protein	0.656796	6.36732e-05	574.677	450.7	9.15208	8.78036	Thaumi_prot_LH_FAM000457		Y	Y	NV+NF+NM	Yes	243	876	arCOG08709	S	Function unknown	-	Uncharacterized membrane protein
NVIE_004920	NVIE_RS02395	putative mannose-1-phosphate guanyltransferase	-0.18885	0.1758	123.18	172.055	6.92638	7.41577	Thaumi_prot_LH_FAM000286		Y	N	NV+NF+NM	Yes	1082	2106	arCOG00663	M	Cell wall/membrane/envelope biogenesis	GCD1	Nucleoside-diphosphate-sugar pyrophosphorylase involved in lipopolysaccharide biosynthesis/translation initiation factor 2B, gamma/epsilon subunit
NVIE_004930	NVIE_RS02400	luciferase-like monooxygenase family protein	-0.513496	6.81641e-05	48.2911	84.6852	5.58195	6.40137	Thaumi_prot_LH_FAM000386		Y	N	NV+NF+NM	Yes	1819	882	arCOG02410	C	Energy production and conversion	Mer	Coenzyme F420-dependent N5,N10-methylene tetrahydromethanopterin reductase or related flavin-dependent oxidoreductase
NVIE_004940	NVIE_RS02405	acetoacetyl-CoA thiolase subunit A	0.227999	0.0712412	119.236	124.623	6.88727	6.95928	Thaumi_prot_LH_FAM000385		Y	N	NV+NF+NM	Yes	1105	1837	arCOG01278	I	Lipid transport and metabolism	PaaJ	Acetyl-CoA acetyltransferase
NVIE_004950	NVIE_RS02410	putative acetoacetyl-CoA thiolase subunit B	-0.000681204	0.997046	26.5631	32.3386	4.70069	5.00104	Thaumi_prot_LH_FAM001489		N	Y	NV+NF+NM	Yes	2203	3179	arCOG01289	R	General function prediction only	-	OB-fold domain and Zn-ribbon containing protein, possible acyl-CoA-binding protein
NVIE_004960	NVIE_RS02415	hypothetical protein	-0.275829	0.0635371	112.838	166.687	6.79151	7.37905	Thaumi_prot_LH_FAM000383		N	Y	NV+NF+NM	Yes	1161	1811	arCOG11395	S	Function unknown	-	Uncharacterized protein
NVIE_004970	NVIE_RS02420	Regulatory protein, ArsR	-0.0791136	0.614387	61.4687	79.2468	5.92806	6.30279	Thaumi_prot_LH_FAM002759		N	N	NV	No	1659	2726	arCOG05900	K	Transcription	-	Predicted transcriptional regulator
NVIE_t0070	NVIE_RS02425	tRNA-Undet	-0.831976	9.26456e-05	33.0249	72.3359	4.99543	6.16888	#N/A		#N/A	#N/A	#N/A	No	2072	908	#N/A	#N/A	#N/A	#N/A	#N/A
NVIE_004980	NVIE_RS02430	50S ribosomal protein L6p	-0.556414	1.72003e-05	821.154	1474.09	9.66427	10.5204	Thaumi_prot_LH_FAM000475		Y	N	NV+NF+NM	Yes	150	789	arCOG04090	J	Translation, ribosomal structure and biogenesis	RplF	Ribosomal protein L6P
NVIE_004990	NVIE_RS02435	30S ribosomal protein S8p	-0.620897	1.09083e-07	536.13	1009.36	9.05299	9.97379	Thaumi_prot_LH_FAM000474		Y	N	NV+NF+NM	Yes	271	550	arCOG04091	J	Translation, ribosomal structure and biogenesis	RpsH	Ribosomal protein S8
NVIE_005000	NVIE_RS02440	30S ribosomal protein S14p	-0.611912	8.78974e-06	298.527	556.093	8.1923	9.11284	Thaumi_prot_LH_FAM000473		N	N	NV+NF+NM	Yes	489	752	arCOG00782	J	Translation, ribosomal structure and biogenesis	RpsN	Ribosomal protein S14
NVIE_0504	NVIE_RS02445	50S ribosomal protein L5p	-0.767174	1.84009e-09	458.707	949.982	8.81182	9.89077	Thaumi_prot_LH_FAM000472		Y	N	NV+NF+NM	Yes	317	415	arCOG04092	J	Translation, ribosomal structure and biogenesis	RplE	Ribosomal protein L5
NVIE_005010	NVIE_RS02450	30S ribosomal protein S4e	-0.853275	2.12597e-12	547.846	1207.58	9.07765	10.2341	Thaumi_prot_LH_FAM000471		Y	N	NV+NF+NM	Yes	265	288	arCOG04093	J	Translation, ribosomal structure and biogenesis	RPS4A	Ribosomal protein S4E
NVIE_005020	NVIE_RS02455	30S ribosomal protein L24p	-0.915091	3.16282e-10	433.128	994.9	8.72568	9.94546	Thaumi_prot_LH_FAM000470		N	N	NV+NF+NM	Yes	334	374	arCOG04094	J	Translation, ribosomal structure and biogenesis	RplX	Ribosomal protein L24
NVIE_005030	NVIE_RS02460	50S ribosomal protein L14p	-0.716192	1.48757e-10	472.76	950.485	8.87087	9.88923	Thaumi_prot_LH_FAM000469		Y	N	NV+NF+NM	Yes	310	356	arCOG04095	J	Translation, ribosomal structure and biogenesis	RplN	Ribosomal protein L14
NVIE_005040	NVIE_RS02465	30S ribosomal protein S17p	-0.759119	5.31505e-06	90.369	186.436	6.45545	7.52205	Thaumi_prot_LH_FAM000468		Y	N	NV+NF+NM	Yes	1358	722	arCOG04096	J	Translation, ribosomal structure and biogenesis	RpsQ	Ribosomal protein S17
NVIE_005050	NVIE_RS02470	ribonuclease P protein component 1	-1.11715	1.97222e-13	403.073	1065.81	8.63621	10.0394	Thaumi_prot_LH_FAM000467		N	N	NV+NM	No	368	257	arCOG00784	J	Translation, ribosomal structure and biogenesis	POP4	RNase P/RNase MRP subunit p29
NVIE_005060	NVIE_RS02475	50S ribosomal protein L29p	-0.398614	0.357479	44.8961	70.9866	5.27566	6.13855	Thaumi_prot_LH_FAM000466		Y	N	NV+NF+NM	Yes	1881	2387	arCOG00785	J	Translation, ribosomal structure and biogenesis	RpmC	Ribosomal protein L29
NVIE_005070	NVIE_RS02480	30S ribosomal protein S3p	-0.787	4.97893e-11	337.118	709.311	8.37519	9.46855	Thaumi_prot_LH_FAM000465		Y	N	NV+NF+NM	Yes	442	341	arCOG04097	J	Translation, ribosomal structure and biogenesis	RpsC	Ribosomal protein S3
NVIE_005080	NVIE_RS02485	50S ribosomal protein L22p	-0.666058	5.20506e-08	1405.82	2737.27	10.4467	11.4174	Thaumi_prot_LH_FAM000464		Y	N	NV+NF+NM	Yes	74	521	arCOG04098	J	Translation, ribosomal structure and biogenesis	RplV	Ribosomal protein L22
NVIE_005090	NVIE_RS02490	30S ribosomal protein S19p	-0.75183	5.61895e-10	567.282	1163.89	9.12821	10.182	Thaumi_prot_LH_FAM000463		Y	N	NV+NF+NM	Yes	248	387	arCOG04099	J	Translation, ribosomal structure and biogenesis	RpsS	Ribosomal protein S19
NVIE_005100	NVIE_RS02495	50S ribosomal protein L23p	-1.18577	1.27896e-18	160.642	445.011	7.29729	8.79651	Thaumi_prot_LH_FAM000462		Y	N	NV+NF+NM	Yes	883	147	arCOG04072	J	Translation, ribosomal structure and biogenesis	RplW	Ribosomal protein L23
NVIE_005110	NVIE_RS02500	50S ribosomal protein L4p	-0.700458	3.49336e-06	748.579	1492.47	9.51753	10.5382	Thaumi_prot_LH_FAM000461		N	N	NV+NF+NM	Yes	176	701	arCOG04071	J	Translation, ribosomal structure and biogenesis	RplD	Ribosomal protein L4
NVIE_005120	NVIE_RS02505	50S ribosomal protein L3p	-0.768896	1.86943e-09	577.329	1205.7	9.15632	10.2338	Thaumi_prot_LH_FAM000460		Y	N	NV+NF+NM	Yes	239	416	arCOG04070	J	Translation, ribosomal structure and biogenesis	RplC	Ribosomal protein L3
NVIE_005130	NVIE_RS02510	protein of unknown function DUF171	-0.387447	1.33029e-05	97.6454	157.068	6.60827	7.29264	Thaumi_prot_LH_FAM000548		N	N	NV+NF+NM	Yes	1279	767	arCOG04069	R	General function prediction only	MTH1	RNA methyltransferase, SPOUT superfamily
NVIE_005140	NVIE_RS02515	alkyl hydroperoxide reductase/thiol specific antioxidant family protein	-0.668494	3.01163e-13	153.695	298.891	7.25483	8.22147	Thaumi_prot_LH_FAM000519		N	Y	NV+NF+NM	Yes	915	266	arCOG08717	C	Energy production and conversion	-	Protein disulfide reductases, TlpA family
NVIE_005150	NVIE_RS02520	proteasome subunit alpha	-0.179422	0.154506	1005.94	1395.16	9.96603	10.4394	Thaumi_prot_LH_FAM000101		Y	N	NV+NF+NM	Yes	116	2044	arCOG00971	O	Posttranslational modification, protein turnover, chaperones	PRE1	20S proteasome, alpha subunit
NVIE_005160	NVIE_RS02525	hypothetical protein	0.378956	0.00344306	312.538	295.685	8.28359	8.20342	Thaumi_prot_LH_FAM003542		N	Y	NV	No	471	1267	#N/A	#N/A	#N/A	#N/A	#N/A
NVIE_005170	NVIE_RS02530	protein of unknown function DUF371	-0.609647	3.06102e-06	27.3369	50.8675	4.75417	5.66679	Thaumi_prot_LH_FAM000547		N	N	NV+NF+NM	Yes	2189	691	arCOG04171	S	Function unknown	-	Uncharacterized protein
NVIE_005180	NVIE_RS02535	putative transcriptional regulator, ArsR family	0.247991	0.100687	21.6308	22.3102	4.42442	4.47073	Thaumi_prot_LH_FAM000482		N	Y	NV+NM	No	2323	1924	arCOG01687	K	Transcription	ArsR	Transcriptional regulator containing HTH domain, ArsR family
NVIE_005190	NVIE_RS02540	phosphoribosylaminoimidazole-succinocarboxamide synthase	-0.0372118	0.787276	77.4195	97.464	6.26928	6.60458	Thaumi_prot_LH_FAM000483		N	N	NV+NF+NM	Yes	1471	2902	arCOG04421	F	Nucleotide transport and metabolism	PurC	Phosphoribosylaminoimidazolesuccinocarboxamide (SAICAR) synthase
NVIE_005200	NVIE_RS02545	phosphoribosylaminoimidazole carboxylase ATPase subunit	-0.528202	7.17872e-06	129.68	228.843	7.00715	7.83585	Thaumi_prot_LH_FAM000456		Y	Y	NV+NF+NM	Yes	1038	743	arCOG01597	F	Nucleotide transport and metabolism	PurK	Phosphoribosylaminoimidazole carboxylase (NCAIR synthetase)
NVIE_005210	NVIE_RS02550	phosphoribosylaminoimidazole carboxylase catalytic subunit	-0.065117	0.592815	121.69	155.802	6.92039	7.28238	Thaumi_prot_LH_FAM000608		Y	N	NV+NF+NM	Yes	1093	2690	arCOG02464	F	Nucleotide transport and metabolism	PurE	Phosphoribosylcarboxyaminoimidazole (NCAIR) mutase
NVIE_005220	NVIE_RS02555	protein of unknown function	0.228519	0.0817839	795.816	836.023	9.62981	9.70578	Thaumi_prot_LH_FAM000572		N	Y	NV+NM	No	160	1864	arCOG08727	S	Function unknown	-	Uncharacterized protein
NVIE_005230	NVIE_RS02560	hypothetical protein	0.175163	0.154506	232.488	252.562	7.85327	7.96808	Thaumi_prot_LH_FAM000571		N	Y	NV+NM	No	629	2045	arCOG08726	S	Function unknown	-	Uncharacterized protein
NVIE_005240	NVIE_RS02565	glucose/ribitol dehydrogenase family protein	-0.719837	3.69107e-11	232.636	469.936	7.85097	8.87231	Thaumi_prot_LH_FAM000639		Y	Y	NV+NF+NM	Yes	628	335	arCOG01259	I	Lipid transport and metabolism	FabG	Short-chain alcohol dehydrogenase
NVIE_005250	NVIE_RS02570	putative sulfonate transporter	-0.316133	0.042961	56.8057	86.9652	5.81197	6.42202	Thaumi_prot_LH_FAM000640		N	Y	NV+NF+NM	Yes	1713	1710	arCOG02050	P	Inorganic ion transport and metabolism	-	Sulfite exporter, TauE/SafE family
NVIE_005260	NVIE_RS02575	putative transcriptional regulator, AsnC family	-0.108674	0.527523	63.4339	83.6371	5.96627	6.37731	Thaumi_prot_LH_FAM002903		Y	N	NV	No	1632	2595	arCOG01580	K	Transcription	-	DNA-binding transcriptional regulator, Lrp family
NVIE_005270	NVIE_RS02580	homoserine dehydrogenase	-0.31678	0.0309998	197.689	303.541	7.61758	8.22609	Thaumi_prot_LH_FAM000158		Y	N	NV+NF+NM	Yes	725	1653	arCOG01351	E	Amino acid transport and metabolism	ThrA	Homoserine dehydrogenase
NVIE_005290	NVIE_RS02585	protein of unknown function	0.220727	0.0846406	45.5915	48.2136	5.5045	5.58437	Thaumi_prot_LH_FAM002432		N	Y	NV	No	1872	1880	arCOG01907	S	Function unknown	AIM24	Uncharacterized protein, AIM24 family
NVIE_005300	NVIE_RS02590	PUA domain containing protein	-0.201911	0.0652621	134.741	190.411	7.07195	7.57175	Thaumi_prot_LH_FAM000157		Y	N	NV+NF+NM	Yes	1010	1819	arCOG00985	J	Translation, ribosomal structure and biogenesis	Tma20	Predicted RNA-binding protein, contains PUA domain
NVIE_005310	NVIE_RS02595	Transcriptional regulator, Lrp family	3.76253	1.36368e-123	321.392	28.9774	8.30151	4.83693	Thaumi_prot_LH_FAM003543		N	N	NV	No	459	13	arCOG01580	K	Transcription	-	DNA-binding transcriptional regulator, Lrp family
NVIE_005320	NVIE_RS02600	proteasome, subunit beta	-0.418438	3.78011e-05	619.886	1013.67	9.2664	9.98463	Thaumi_prot_LH_FAM000156		Y	N	NV+NF+NM	Yes	220	840	arCOG00970	O	Posttranslational modification, protein turnover, chaperones	PRE1	20S proteasome, beta subunit
NVIE_005330	NVIE_RS02605	hypothetical protein with ATP-binding domain	-0.0404002	0.731337	383.73	483.162	8.57629	8.91537	Thaumi_prot_LH_FAM002901		N	Y	NV+NF	No	388	2834	#N/A	#N/A	#N/A	#N/A	#N/A
NVIE_005340	NVIE_RS02610	Putative copper-binding , plastocyanin/azurin family protein	-0.780389	6.37901e-08	233.781	488.971	7.85189	8.91625	Thaumi_prot_LH_FAM000003_0		Y	N	NV+NF+NM	Yes	624	531	arCOG02926	C	Energy production and conversion	PetE	Plastocyanin/azurin/halocyanin family protein
NVIE_005350	NVIE_RS02615	peptide chain release factor subunit 1	-0.20589	0.0181173	330.487	467.87	8.36523	8.86645	Thaumi_prot_LH_FAM000693		N	N	NV+NF+NM	Yes	447	1542	arCOG01742	J	Translation, ribosomal structure and biogenesis	eRF1	Peptide chain release factor eRF1
NVIE_0541	NVIE_RS02620	putative transcriptional regulator, XRE family	0.521911	2.69546e-05	76.386	65.1716	6.24182	6.01832	Thaumi_prot_LH_FAM000315		N	N	NV+NF+NM	Yes	1483	825	arCOG00608	K	Transcription	-	Predicted transcriptional regulator with C-terminal CBS domains
NVIE_005360	NVIE_RS02625	Undecaprenyl-diphosphatase	-0.0201617	0.895526	16.8881	21.0737	4.07626	4.39633	Thaumi_prot_LH_FAM003277		N	Y	NV	No	2448	3031	arCOG04761	I	Lipid transport and metabolism	UppP	Undecaprenyl pyrophosphate phosphatase
NVIE_005370	NVIE_RS02630	hypothetical protein	-0.405879	0.007233	87.0887	141.457	6.41846	7.13436	Thaumi_prot_LH_FAM000132		N	N	NV+NF+NM	No	1386	1395	arCOG08653	S	Function unknown	-	Uncharacterized membrane protein
NVIE_005380	NVIE_RS02635	putative glyceraldehyde-3-phosphate dehydrogenase, phosphorylating	-0.1286	0.161383	175.631	235.183	7.45	7.87562	Thaumi_prot_LH_FAM000537		N	N	NV+NF+NM	Yes	817	2067	arCOG00493	G	Carbohydrate transport and metabolism	GapA	Glyceraldehyde-3-phosphate dehydrogenase/erythrose-4-phosphate dehydrogenase
NVIE_005390	NVIE_RS02640	anthranilate synthase component II	0.154543	0.180801	307.995	339.384	8.26487	8.40246	Thaumi_prot_LH_FAM000690		N	N	NV+NF+NM	Yes	477	2115	arCOG00086	E	Amino acid transport and metabolism	TrpG	Anthranilate/para-aminobenzoate synthase component II
NVIE_005400	NVIE_RS02645	anthranilate phosphoribosyltransferase	0.76782	6.76402e-08	76.972	55.6188	6.24429	5.79127	Thaumi_prot_LH_FAM000689		N	N	NV+NF+NM	Yes	1476	536	arCOG02012	E	Amino acid transport and metabolism	TrpD	Anthranilate phosphoribosyltransferase
NVIE_005410	NVIE_RS02650	DNA repair and recombination protein RadA	-0.0232399	0.843218	550.386	687.548	9.10292	9.41731	Thaumi_prot_LH_FAM000147		N	N	NV+NF+NM	Yes	262	2972	arCOG00415	L	Replication, recombination and repair	RadA	RecA/RadA recombinase, contains N-terminal HHH domain
NVIE_005420	NVIE_RS02655	hypothetical protein	0.979293	3.72707e-08	1456.32	907.542	10.481	9.78764	Thaumi_prot_LH_FAM003545		N	Y	NV	No	70	508	#N/A	#N/A	#N/A	#N/A	#N/A
NVIE_005430	NVIE_RS02660	hypothetical protein	0.101923	0.381339	242.056	275.959	7.91282	8.10249	Thaumi_prot_LH_FAM002898		N	Y	NV	No	604	2424	#N/A	#N/A	#N/A	#N/A	#N/A
NVIE_005440	NVIE_RS02665	protein of unknown function	0.0727483	0.587903	31.3423	36.6148	4.96718	5.19252	Thaumi_prot_LH_FAM008458		N	Y	NV	No	2104	2678	#N/A	#N/A	#N/A	#N/A	#N/A
NVIE_005450	NVIE_RS02670	hypothetical protein	-0.419392	0.0753285	8.98932	14.809	3.12504	3.87473	Thaumi_prot_LH_FAM002897		N	Y	NV+NF	No	2709	1844	#N/A	#N/A	#N/A	#N/A	#N/A
NVIE_005460	NVIE_RS02675	tryptophan synthase, alpha chain	0.158389	0.405887	115.511	127.321	6.81715	6.98269	Thaumi_prot_LH_FAM000686		Y	N	NV+NF+NM	Yes	1134	2455	arCOG01086	E	Amino acid transport and metabolism	TrpA	Tryptophan synthase alpha chain
NVIE_005470	NVIE_RS02680	tryptophan synthase, beta chain	-0.0979497	0.53422	276.778	363.366	8.09387	8.49385	Thaumi_prot_LH_FAM000687		Y	N	NV+NF+NM	Yes	526	2611	arCOG01433	E	Amino acid transport and metabolism	TrpB	Tryptophan synthase beta chain
NVIE_005480	NVIE_RS02685	indole-3-glycerol-phosphate synthase	-0.565744	2.13898e-05	94.4472	171.64	6.54734	7.41796	Thaumi_prot_LH_FAM000688		Y	N	NV+NF+NM	Yes	1317	807	arCOG01088	E	Amino acid transport and metabolism	TrpC	Indole-3-glycerol phosphate synthase
NVIE_0556	NVIE_RS02690	putative cell division control protein 6	0.0947455	0.507882	102.97	118.888	6.68044	6.88049	Thaumi_prot_LH_FAM002893		N	N	NV	No	1237	2569	arCOG00467	L	Replication, recombination and repair	CDC6	Cdc6-related protein, AAA superfamily ATPase
NVIE_005490	NVIE_RS02695	hypothetical protein	-0.0264828	0.908524	28.2703	35.0059	4.79279	5.1174	Thaumi_prot_LH_FAM002892		N	Y	NV	No	2170	3052	arCOG04056	K	Transcription	ArsR	Transcriptional regulator containing HTH domain, ArsR family
NVIE_005510	NVIE_RS02705	protein of unknown function	0.510946	0.000189908	193.838	166.462	7.57881	7.36749	Thaumi_prot_LH_FAM002891		N	Y	NV+NF	No	739	961	#N/A	#N/A	#N/A	#N/A	#N/A
NVIE_005520	NVIE_RS02710	CTP synthase	-0.0565598	0.709933	335.628	429.396	8.37902	8.7444	Thaumi_prot_LH_FAM000685		Y	N	NV+NF+NM	Yes	444	2816	arCOG00063	F	Nucleotide transport and metabolism	PyrG	CTP synthase (UTP-ammonia lyase)
NVIE_005530	NVIE_RS02715	putative inorganic polyphosphate/ATP-NAD kinase	-0.105223	0.483479	145.61	192.428	7.16987	7.58623	Thaumi_prot_LH_FAM000684		N	Y	NV+NF+NM	Yes	953	2542	arCOG01348	H	Coenzyme transport and metabolism	nadF	NAD kinase
NVIE_005540	NVIE_RS02720	PfkB family carbohydrate kinase	-0.221209	0.0856178	96.4047	137.195	6.57065	7.09814	Thaumi_prot_LH_FAM000683		N	N	NV+NF+NM	Yes	1294	1889	arCOG00016	G	Carbohydrate transport and metabolism	RbsK	Sugar kinase, ribokinase family
NVIE_005550	NVIE_RS02725	30S ribosomal protein S26e	-0.392297	0.00661	237.044	378.376	7.85277	8.56282	Thaumi_prot_LH_FAM000755		Y	N	NV+NF+NM	Yes	615	1383	arCOG04305	J	Translation, ribosomal structure and biogenesis	RPS26B	Ribosomal protein S26
NVIE_005560	NVIE_RS02730	CDP-diacylglycerol--glycerol-3-phosphate 3-phosphatidyltransferase	-0.2706	0.17902	107.417	160.362	6.72992	7.27726	Thaumi_prot_LH_FAM000754		N	N	NV+NM	No	1199	2110	arCOG00670	I	Lipid transport and metabolism	PgsA	Phosphatidylglycerophosphate synthase
NVIE_005570	NVIE_RS02735	protein of unknown function	0.530225	0.0615387	10.3989	8.71412	3.29211	3.1144	Thaumi_prot_LH_FAM003129		N	Y	NV	No	2660	1804	#N/A	#N/A	#N/A	#N/A	#N/A
NVIE_005580	NVIE_RS02740	putative CheY-like signal transduction response regulator, receiver domain	0.515909	1.37028e-05	56.7168	48.4811	5.81511	5.59314	Thaumi_prot_LH_FAM001253_0		N	N	NV+NF+NM	Yes	1715	769	arCOG02391	T	Signal transduction mechanisms	CheY	Rec domain
NVIE_005590	NVIE_RS02745	putative membrane associated signal transduction histidine kinase, with phosphoacceptor and ATP binding domain	1.12743	3.47167e-27	44.3302	24.9294	5.46408	4.63769	Thaumi_prot_LH_FAM003009		N	Y	NV+NF	No	1891	88	arCOG07619	T	Signal transduction mechanisms	-	Signal transduction histidine kinase
NVIE_005600	NVIE_RS02750	putative quinoprotein glucose/ sorbosone dehydrogenase	1.10548	2.09909e-17	211.031	121.253	7.70995	6.91746	Thaumi_prot_LH_FAM001362		N	Y	NV+NF	No	682	173	arCOG02796	G	Carbohydrate transport and metabolism	-	Glucose/sorbosone dehydrogenase
NVIE_005610	NVIE_RS02755	putative class II aldolase/adducin family protein	0.244245	0.102647	35.0938	36.229	5.1221	5.16678	Thaumi_prot_LH_FAM002890		N	N	NV	No	2027	1933	arCOG04226	G	Carbohydrate transport and metabolism	AraD	Ribulose-5-phosphate 4-epimerase/Fuculose-1-phosphate aldolase
NVIE_005620	NVIE_RS02760	archaeal A1A0-type ATP synthase, subunit F	-0.647254	4.6939e-10	307.637	590.686	8.25643	9.2043	Thaumi_prot_LH_FAM000399		N	N	NV+NM	No	478	382	arCOG04102	C	Energy production and conversion	NtpG	Archaeal/vacuolar-type H+-ATPase subunit F
NVIE_005630	NVIE_RS02765	protein of unknown function	0.411694	0.0038758	1293.64	1194.09	10.325	10.2161	Thaumi_prot_LH_FAM003546		N	Y	NV	No	82	1291	#N/A	#N/A	#N/A	#N/A	#N/A
NVIE_005650	NVIE_RS02770	protein of unknown function	0.494586	0.0132586	22.7185	19.8707	4.49377	4.27486	Thaumi_prot_LH_FAM002636		N	Y	NV+NF	No	2297	1491	arCOG06513	R	General function prediction only	-	Predicted ester cyclase
NVIE_005660	NVIE_RS02775	hypothetical protein	-0.312953	0.167597	35.0733	53.2933	5.08816	5.69842	Thaumi_prot_LH_FAM002889		N	Y	NV	No	2030	2085	#N/A	#N/A	#N/A	#N/A	#N/A
NVIE_005670	NVIE_RS02780	putative chaperone protein DnaJ	0.027632	0.844072	65.6682	78.9317	6.03421	6.29827	Thaumi_prot_LH_FAM002888		N	Y	NV+NF	No	1604	2973	#N/A	#N/A	#N/A	#N/A	#N/A
NVIE_005680	NVIE_RS02785	protein of unknown function	0.354771	0.00563092	179.936	173.843	7.48826	7.4326	Thaumi_prot_LH_FAM000327		N	Y	NV	No	797	1349	arCOG10407	S	Function unknown	-	Uncharacterized membrane protein
NVIE_005690	NVIE_RS02790	putative polyketide cyclase/dehydrase	-0.0554995	0.7436	39.1083	49.6907	5.27329	5.62458	Thaumi_prot_LH_FAM002887		N	Y	NV+NF	No	1961	2843	arCOG05264	S	Function unknown	-	Uncharacterized protein
NVIE_005700	NVIE_RS02795	hypothetical protein	-0.580621	2.33824e-09	85.6967	157.619	6.4175	7.29743	Thaumi_prot_LH_FAM002886		N	Y	NV	No	1405	426	arCOG08673	S	Function unknown	-	Uncharacterized protein
NVIE_005720	NVIE_RS02800	hypothetical protein	0.226326	0.0746297	211.965	223.622	7.72259	7.79749	Thaumi_prot_LH_FAM002885		N	Y	NV	No	677	1843	#N/A	#N/A	#N/A	#N/A	#N/A
NVIE_005730	NVIE_RS02805	zinc finger C2H2 domain-containing protein	-0.485442	0.0246845	13.3377	23.0315	3.707	4.50664	Thaumi_prot_LH_FAM002883		N	Y	NV+NF	No	2560	1614	#N/A	#N/A	#N/A	#N/A	#N/A
NVIE_0582	NVIE_RS02810	putative prephenate dehydrogenase	-0.243726	0.0408813	64.4233	93.5597	6.00144	6.54576	Thaumi_prot_LH_FAM000128		N	Y	NV+NM	No	1622	1706	arCOG00245	E	Amino acid transport and metabolism	TyrA	Prephenate dehydrogenase
NVIE_005740	NVIE_RS02815	putative chorismate mutase	-0.150282	0.155798	84.5073	114.972	6.39396	6.84025	Thaumi_prot_LH_FAM000127		Y	N	NV+NF+NM	Yes	1415	2051	arCOG01130	E	Amino acid transport and metabolism	-	Aspartate/tyrosine/aromatic aminotransferase
NVIE_005750	NVIE_RS02820	chorismate synthase	-0.148688	0.368039	112.924	153.969	6.80535	7.23925	Thaumi_prot_LH_FAM000126		Y	N	NV+NF+NM	Yes	1160	2414	arCOG04133	E	Amino acid transport and metabolism	AroC	Chorismate synthase
NVIE_005760	NVIE_RS02825	3-phosphoshikimate 1-carboxyvinyltransferase	-0.39831	0.00174065	93.4668	150.959	6.53064	7.22659	Thaumi_prot_LH_FAM000123		Y	N	NV+NF+NM	Yes	1330	1175	arCOG04134	E	Amino acid transport and metabolism	AroA	5-enolpyruvylshikimate-3-phosphate synthase
NVIE_005770	NVIE_RS02830	shikimate kinase	-0.110463	0.441043	59.2122	78.5528	5.87951	6.27822	Thaumi_prot_LH_FAM000122		N	N	NV+NF+NM	Yes	1685	2494	arCOG01025	E	Amino acid transport and metabolism	AroK2	Archaeal shikimate kinase
NVIE_0587	NVIE_RS02835	shikimate 5-dehydrogenase	-0.212161	0.0575929	83.8322	118.912	6.38484	6.89091	Thaumi_prot_LH_FAM000121		N	N	NV+NF+NM	Yes	1417	1788	arCOG01033	E	Amino acid transport and metabolism	AroE	Shikimate 5-dehydrogenase
NVIE_005780	NVIE_RS02840	3-dehydroquinate dehydratase	-0.227714	0.027404	239.707	344.995	7.90276	8.43024	Thaumi_prot_LH_FAM000120		Y	N	NV+NF+NM	Yes	609	1633	arCOG02097	E	Amino acid transport and metabolism	AroD	3-dehydroquinate dehydratase
NVIE_005800	NVIE_RS02845	hypothetical protein	-0.081386	0.881336	1.02504	1.34063	-0.0285421	0.372268	Thaumi_prot_LH_FAM003548		N	Y	NV	No	3091	3019	#N/A	#N/A	#N/A	#N/A	#N/A
NVIE_005810	NVIE_RS02850	hypothetical protein	-0.816324	3.86397e-09	71.4966	154.388	6.1477	7.25708	Thaumi_prot_LH_FAM002881		N	Y	NV	No	1542	437	#N/A	#N/A	#N/A	#N/A	#N/A
NVIE_005820	NVIE_RS02855	putative DNA methylase N-4/N-6 domain protein	0.391096	0.00227992	609.873	571.78	9.2457	9.15757	Thaumi_prot_LH_FAM001323		N	Y	NV+NF	No	224	1209	arCOG00115	L	Replication, recombination and repair	-	DNA modification methylase
NVIE_005830	NVIE_RS02860	protein of unknown function	0.216655	0.530709	7.17488	7.48636	2.75536	2.8691	Thaumi_prot_LH_FAM008459		N	Y	NV	No	2782	2603	#N/A	#N/A	#N/A	#N/A	#N/A
NVIE_005840	NVIE_RS02865	3-dehydroquinate synthase	-0.377969	0.00116889	143.904	228.533	7.15166	7.83556	Thaumi_prot_LH_FAM000119		Y	N	NV+NF+NM	Yes	959	1139	arCOG04353	E	Amino acid transport and metabolism	-	3-dehydroquinate synthase
NVIE_005850	NVIE_RS02870	putative 3-deoxy-7-phosphoheptulonate synthase	-0.331168	0.016222	205.099	316.854	7.66285	8.30249	Thaumi_prot_LH_FAM000118		Y	N	NV+NF+NM	Yes	700	1526	arCOG04044	E	Amino acid transport and metabolism	-	2-amino-3,7-dideoxy-D-threo-hept-6-ulosonic acid synthase, DhnA-aldolase family
NVIE_005860	NVIE_RS02875	protein of unknown function	1.37269	5.72052e-09	11.0467	5.26602	3.42325	2.37229	Thaumi_prot_LH_FAM003001		N	Y	NV	No	2636	453	arCOG01688	R	General function prediction only	-	Predicted transcriptional regulator, contains HTH and 4VR domain
NVIE_005870	NVIE_RS02880	protein of unknown function	0.0624275	0.674343	48.4716	56.7912	5.5896	5.8239	Thaumi_prot_LH_FAM000271		N	Y	NV+NF+NM	Yes	1813	2783	arCOG08680	S	Function unknown	-	Uncharacterized protein
NVIE_005880	NVIE_RS02885	putative endonuclease 4	-0.057683	0.702498	179.288	229.235	7.47448	7.82858	Thaumi_prot_LH_FAM001103		Y	N	NV+NF+NM	Yes	801	2806	arCOG01894	L	Replication, recombination and repair	Nfo	Endonuclease IV
NVIE_005890	NVIE_RS02890	DNA primase, large subunit	0.37408	0.000327196	53.452	50.7415	5.73783	5.66375	Thaumi_prot_LH_FAM001104		Y	N	NV+NF+NM	Yes	1747	1021	arCOG03013	L	Replication, recombination and repair	PRI2	Eukaryotic-type DNA primase, large subunit
NVIE_005900	NVIE_RS02895	DNA primase, small subunit	0.290826	0.022679	78.8153	79.4811	6.2939	6.3057	Thaumi_prot_LH_FAM001105		Y	N	NV+NF+NM	Yes	1455	1593	arCOG04110	L	Replication, recombination and repair	PRI1	Eukaryotic-type DNA primase, catalytic (small) subunit
NVIE_005910	NVIE_RS02900	hypothetical protein	0.323731	0.00751503	333.139	327.539	8.37281	8.35354	Thaumi_prot_LH_FAM001106		N	N	NV+NM	No	446	1403	arCOG06128	S	Function unknown	-	Uncharacterized membrane associated protein
NVIE_005920	NVIE_RS02905	putative GMP synthase	0.0765398	0.621752	76.6072	89.536	6.25432	6.48114	Thaumi_prot_LH_FAM001107		Y	Y	NV+NF+NM	Yes	1478	2735	arCOG00090	F	Nucleotide transport and metabolism	GuaA	GMP synthase - Glutamine amidotransferase domain
NVIE_005930	NVIE_RS02910	TPR repeat protein	-0.369329	3.99909e-05	157.355	249.493	7.29463	7.9621	Thaumi_prot_LH_FAM001108		N	Y	NV+NF+NM	Yes	896	844	#N/A	#N/A	#N/A	#N/A	#N/A
NVIE_005940	NVIE_RS02915	protein of unknown function	-0.244081	0.058547	45.7382	66.0606	5.50392	6.04341	Thaumi_prot_LH_FAM002880		N	Y	NV	No	1868	1798	arCOG04806	S	Function unknown	-	Uncharacterized protein
NVIE_005970	NVIE_RS02920	aldo/keto reductase	-0.531256	6.9907e-06	113.937	201.602	6.82582	7.65195	Thaumi_prot_LH_FAM000637		Y	N	NV+NF+NM	Yes	1148	740	arCOG01623	C	Energy production and conversion	Tas	Aryl-alcohol dehydrogenase related enzyme
NVIE_0609	NVIE_RS02925	hypothetical protein	1.22591	5.05557e-22	189.115	100.008	7.56111	6.62673	Thaumi_prot_LH_FAM002879		N	Y	NV	No	756	114	#N/A	#N/A	#N/A	#N/A	#N/A
NVIE_005980	NVIE_RS02930	hypothetical protein	1.36578	2.51573e-14	107.432	51.6068	6.73651	5.63561	Thaumi_prot_LH_FAM002396		Y	N	NV+NF	No	1198	235	arCOG01055	K	Transcription	-	Transcriptional regulator, contains HTH domain
NVIE_005990	NVIE_RS02935	protein of unknown function	0.70917	2.0818e-09	75.6902	56.875	6.23528	5.82765	Thaumi_prot_LH_FAM003549		N	Y	NV	No	1494	421	#N/A	#N/A	#N/A	#N/A	#N/A
NVIE_006020	NVIE_RS02945	protein of unknown function	0.227625	0.734383	0.68488	0.729352	-0.740378	-0.529929	Thaumi_prot_LH_FAM008462		N	Y	NV	No	3119	2836	arCOG08033	S	Function unknown	-	Uncharacterized protein
NVIE_006030	NVIE_RS02950	protein of unknown function	-0.125609	0.232576	285.314	381.322	8.152	8.57408	Thaumi_prot_LH_FAM008463		N	Y	NV	No	512	2207	arCOG06468	U	Intracellular trafficking, secretion, and vesicular transport	-	Sortase E
NVIE_006050	NVIE_RS02960	protein of unknown function	0.0746073	0.591958	11.484	13.407	3.51605	3.74432	Thaumi_prot_LH_FAM003550		N	Y	NV	No	2629	2689	#N/A	#N/A	#N/A	#N/A	#N/A
NVIE_006060	NVIE_RS02970	1,4-dihydroxy-2-naphthoate octaprenyltransferase	0.0759932	0.70271	31.0856	36.3232	4.93976	5.15678	Thaumi_prot_LH_FAM000635		Y	N	NV+NF+NM	Yes	2108	2809	arCOG00480	H	Coenzyme transport and metabolism	MenA	1,4-dihydroxy-2-naphthoate octaprenyltransferase
NVIE_006070	NVIE_RS02975	putative transcriptional regulator, AsnC family	-0.264149	0.0126591	326.55	479.347	8.34512	8.90107	Thaumi_prot_LH_FAM000047_0		Y	N	NV+NF+NM	Yes	455	1475	arCOG01117	K	Transcription	-	Lrp/AsnC family C-terminal domain
NVIE_006080	NVIE_RS02980	hypothetical protein	0.104639	0.440671	134.284	152.846	7.06017	7.24967	Thaumi_prot_LH_FAM000634		Y	N	NV+NF+NM	Yes	1014	2493	arCOG05495	S	Function unknown	-	Uncharacterized protein, contains N-terminal coiled-coil domain
NVIE_006090	NVIE_RS02985	putative Na+(Li+)/H+ antiporter	-0.38799	0.000864143	49.1231	78.7824	5.60929	6.29821	Thaumi_prot_LH_FAM002799		N	Y	NV	No	1802	1109	arCOG01953	P	Inorganic ion transport and metabolism	KefB	Potassium-efflux system protein KefB
NVIE_006100	NVIE_RS02990	putative glycogen debranching enzyme	-0.00142051	0.991823	154.638	190.514	7.26617	7.5729	Thaumi_prot_LH_FAM002878		N	Y	NV	No	911	3171	arCOG03287	G	Carbohydrate transport and metabolism	GDB1	Glycogen debranching enzyme
NVIE_006110	NVIE_RS02995	mannosyl-3-phosphoglycerate synthase	-0.133481	0.162074	277.795	373.553	8.11543	8.54454	Thaumi_prot_LH_FAM002877		N	Y	NV+NF	No	522	2071	arCOG04158	G	Carbohydrate transport and metabolism	-	Mannosyl-3-phosphoglycerate synthase
NVIE_006120	NVIE_RS03000	conserved protein of unknown function	0.20124	0.228152	230.913	245.375	7.82567	7.92258	Thaumi_prot_LH_FAM002876		N	Y	NV	No	632	2201	#N/A	#N/A	#N/A	#N/A	#N/A
NVIE_006130	NVIE_RS03005	hypothetical protein	0.342252	0.0190638	69.8166	67.2185	6.09861	6.06716	Thaumi_prot_LH_FAM002642		N	Y	NV+NF	No	1558	1557	arCOG02155	R	General function prediction only	-	Protein implicated in RNA metabolism, contains PRC-barrel domain
NVIE_006140	NVIE_RS03010	putative hydroxypyruvate reductase	-0.200204	0.0445102	44.3737	62.5699	5.46775	5.96589	Thaumi_prot_LH_FAM000435		N	N	NV+NF+NM	Yes	1889	1724	arCOG04170	G	Carbohydrate transport and metabolism	GckA	Glycerate kinase
NVIE_006150	NVIE_RS03015	biotin-[acetyl-CoA-carboxylase] ligase	0.16255	0.359277	90.4613	99.3228	6.47473	6.60908	Thaumi_prot_LH_FAM000726		N	Y	NV+NM	No	1356	2389	arCOG01940	H	Coenzyme transport and metabolism	BirA	Biotin-(acetyl-CoA carboxylase) ligase
NVIE_006160	NVIE_RS03020	hypothetical protein	0.0259698	0.859735	78.1826	93.8384	6.28329	6.54876	Thaumi_prot_LH_FAM002875		N	Y	NV+NF	No	1464	2993	#N/A	#N/A	#N/A	#N/A	#N/A
NVIE_006170	NVIE_RS03025	putative GTP binding protein	0.34734	0.0231594	255.083	246.863	7.9779	7.92863	Thaumi_prot_LH_FAM000729		Y	N	NV+NF+NM	Yes	564	1599	arCOG00357	J	Translation, ribosomal structure and biogenesis	GTP1	Ribosome-binding ATPase YchF, GTP1/OBG family
NVIE_006180	NVIE_RS03030	hypothetical protein	0.820797	3.76078e-11	69.269	48.2655	6.10246	5.58818	Thaumi_prot_LH_FAM003551		N	Y	NV	No	1561	337	#N/A	#N/A	#N/A	#N/A	#N/A
NVIE_006210	NVIE_RS03040	protein of unknown function	0.104933	0.624222	12.8578	14.6397	3.67387	3.86997	Thaumi_prot_LH_FAM008466		N	Y	NV	No	2578	2736	#N/A	#N/A	#N/A	#N/A	#N/A
NVIE_006220	NVIE_RS03045	protein of unknown function	0.892426	0.0454584	4.17368	2.74246	2.01515	1.22977	Thaumi_prot_LH_FAM002857		N	Y	NV+NF	No	2916	1730	#N/A	#N/A	#N/A	#N/A	#N/A
NVIE_006230	NVIE_RS03050	protein of unknown function	1.68159	4.97325e-15	28.073	10.7096	4.75773	3.40251	Thaumi_prot_LH_FAM003225		N	Y	NV	No	2176	220	arCOG08684	R	General function prediction only	-	Roadblock/LC7 domain superfamily protein
NVIE_006240	NVIE_RS03055	protein of unknown function	0.800543	1.89266e-06	59.0166	41.5266	5.85289	5.35851	Thaumi_prot_LH_FAM008467		N	Y	NV	No	1688	666	#N/A	#N/A	#N/A	#N/A	#N/A
NVIE_006250	NVIE_RS03060	protein of unknown function	1.04458	1.31249e-13	28.3194	16.7582	4.80663	4.0587	Thaumi_prot_LH_FAM003552		N	Y	NV	No	2167	250	#N/A	#N/A	#N/A	#N/A	#N/A
NVIE_006260	NVIE_RS03065	putative CoA-binding domain protein	0.0517523	0.698275	190.741	225.13	7.56634	7.81176	Thaumi_prot_LH_FAM001404		N	N	NV+NF+NM	Yes	754	2801	arCOG04227	R	General function prediction only	-	Predicted CoA-binding protein
NVIE_006270	NVIE_RS03070	protein of unknown function	-0.362408	0.0757787	25.3462	39.9769	4.61199	5.30906	Thaumi_prot_LH_FAM008468		N	Y	NV	No	2235	1847	#N/A	#N/A	#N/A	#N/A	#N/A
NVIE_006280	NVIE_RS03075	protein of unknown function	-0.465333	0.148097	15.8138	26.4789	3.80772	4.70947	Thaumi_prot_LH_FAM008469		N	Y	NV	No	2490	2031	#N/A	#N/A	#N/A	#N/A	#N/A
NVIE_006300	NVIE_RS03085	hypothetical protein	0.564903	0.00168513	74.6077	61.8697	6.18505	5.94367	Thaumi_prot_LH_FAM001349		N	Y	NV+NF+NM	Yes	1508	1169	arCOG10549	S	Function unknown	-	Uncharacterized protein
NVIE_006310	NVIE_RS03090	amidophosphoribosyltransferase	0.50854	0.000757207	479.675	415.463	8.88333	8.68509	Thaumi_prot_LH_FAM001092		Y	N	NV+NF+NM	Yes	305	1096	arCOG00093	F	Nucleotide transport and metabolism	PurF	Glutamine phosphoribosylpyrophosphate amidotransferase
NVIE_006320	NVIE_RS03095	phosphoribosylformylglycinamidine synthase II	-0.0401347	0.834144	334.329	424.696	8.36829	8.71267	Thaumi_prot_LH_FAM001093		N	N	NV+NF+NM	Yes	445	2964	arCOG00641	F	Nucleotide transport and metabolism	PurL	Phosphoribosylformylglycinamidine (FGAM) synthase, synthetase domain
NVIE_006330	NVIE_RS03100	phosphoribosylformylglycinamidine synthase I	-0.300237	0.0247088	521.907	790.264	9.01257	9.61847	Thaumi_prot_LH_FAM001094		N	N	NV+NF+NM	Yes	283	1615	arCOG00102	F	Nucleotide transport and metabolism	PurL	Phosphoribosylformylglycinamidine (FGAM) synthase, glutamine amidotransferase domain
NVIE_006340	NVIE_RS03105	putative signal transduction protein with CBS domains	0.0130006	0.91964	121.244	147.001	6.91503	7.19913	Thaumi_prot_LH_FAM001413_0		N	N	NV+NF+NM	Yes	1096	3063	arCOG00606	R	General function prediction only	-	CBS domain
NVIE_006350	NVIE_RS03110	putative phosphoribosylformylglycinamidine synthase PurS	-0.23017	0.128404	104.785	150.508	6.69735	7.2262	Thaumi_prot_LH_FAM000228		N	N	NV+NF+NM	Yes	1220	1995	arCOG04462	F	Nucleotide transport and metabolism	PurS	Phosphoribosylformylglycinamidine (FGAM) synthase, PurS component
NVIE_006360	NVIE_RS03115	nitroreductase-like protein	0.695375	1.16917e-07	82.1064	62.2941	6.35069	5.94116	Thaumi_prot_LH_FAM003080		N	N	NV+NF	No	1430	552	arCOG00288	C	Energy production and conversion	NfnB	Nitroreductase
NVIE_006380	NVIE_RS03125	protein of unknown function	0.929529	1.10728e-10	34.0071	22.069	5.08076	4.45483	Thaumi_prot_LH_FAM003553		N	Y	NV	No	2048	349	#N/A	#N/A	#N/A	#N/A	#N/A
NVIE_006400	NVIE_RS03135	protein of unknown function	0.449483	0.0844433	14.1414	12.5612	3.72511	3.64081	Thaumi_prot_LH_FAM008471		N	Y	NV	No	2535	1876	#N/A	#N/A	#N/A	#N/A	#N/A
NVIE_006410	NVIE_RS03140	hypothetical protein	0.257735	0.348284	11.649	11.9229	3.45653	3.56022	Thaumi_prot_LH_FAM002696		N	Y	NV+NF	No	2625	2376	#N/A	#N/A	#N/A	#N/A	#N/A
NVIE_006430	NVIE_RS03145	protein of unknown function	-0.289542	0.0488282	22.3823	33.6522	4.47067	5.06569	Thaumi_prot_LH_FAM008472		N	Y	NV	No	2306	1747	#N/A	#N/A	#N/A	#N/A	#N/A
NVIE_006440	NVIE_RS03150	protein of unknown function	-0.0470555	0.796325	24.6827	31.1046	4.61412	4.95271	Thaumi_prot_LH_FAM003554		N	Y	NV+NF	No	2253	2908	#N/A	#N/A	#N/A	#N/A	#N/A
NVIE_t0080	NVIE_RS03155	tRNA-Thr	-0.665611	0.00106746	56.6989	109.911	5.78841	6.76335	#N/A		#N/A	#N/A	#N/A	No	1716	1127	#N/A	#N/A	#N/A	#N/A	#N/A
NVIE_006450	NVIE_RS03160	ABC efflux transporter, permease protein	0.055477	0.781757	71.5124	84.5836	6.13069	6.38655	Thaumi_prot_LH_FAM002873		N	N	NV+NF	No	1541	2898	arCOG01469	V	Defense mechanisms	-	ABC-type multidrug transport system, permease component
NVIE_006460	NVIE_RS03165	ABC efflux transporter, ATP-binding protein	0.277192	0.0962532	86.1092	86.8948	6.3938	6.42422	Thaumi_prot_LH_FAM001126		Y	N	NV+NF+NM	Yes	1400	1911	arCOG00196	V	Defense mechanisms	CcmA	ABC-type multidrug transport system, ATPase component
NVIE_006480	NVIE_RS03170	hypothetical protein	0.408529	0.000216355	180.278	166.029	7.48336	7.36945	Thaumi_prot_LH_FAM001810		N	Y	NV+NF+NM	Yes	795	974	arCOG10524	S	Function unknown	-	Uncharacterized protein
NVIE_006490	NVIE_RS03175	putative peptidase M50	0.674966	3.35447e-07	932.63	720.24	9.85253	9.48617	Thaumi_prot_LH_FAM002872		N	N	NV+NF	No	127	597	arCOG04064	O	Posttranslational modification, protein turnover, chaperones	RseP	Membrane-associated protease RseP, regulator of RpoE activity in bacteria
NVIE_006500	NVIE_RS03180	hypothetical protein	-0.181007	0.390232	31.4739	43.6918	4.94247	5.43487	Thaumi_prot_LH_FAM002993		N	Y	NV	No	2102	2437	#N/A	#N/A	#N/A	#N/A	#N/A
NVIE_006510	NVIE_RS03185	protein of unknown function	-0.429894	0.0295177	7.97773	13.2866	2.97177	3.72957	Thaumi_prot_LH_FAM008473		N	Y	NV	No	2754	1642	#N/A	#N/A	#N/A	#N/A	#N/A
NVIE_006520	NVIE_RS03190	protein of unknown function	-0.191164	0.466186	8.17461	11.3451	2.96347	3.49232	Thaumi_prot_LH_FAM008474		N	Y	NV	No	2736	2518	#N/A	#N/A	#N/A	#N/A	#N/A
NVIE_006550	NVIE_RS03195	protein of unknown function	-0.207949	0.21192	82.5631	116.633	6.33815	6.86286	Thaumi_prot_LH_FAM008476		N	Y	NV	No	1427	2171	#N/A	#N/A	#N/A	#N/A	#N/A
NVIE_006560	NVIE_RS03200	putative integrase family protein	0.183233	0.349669	3.7661	4.07137	1.89053	2.01905	Thaumi_prot_LH_FAM001759		N	N	NV	No	2939	2380	arCOG02134	X	Mobilome: prophages, transposons	-	Transposase
NVIE_006570	NVIE_RS03205	protein of unknown function	-0.24773	0.162363	14.6975	21.235	3.8397	4.40625	Thaumi_prot_LH_FAM008477		N	Y	NV	No	2519	2072	#N/A	#N/A	#N/A	#N/A	#N/A
NVIE_006580	NVIE_RS03210	Putative metal-dependent RNase with beta-lactamase domain	0.0935973	0.425229	357.16	411.727	8.47614	8.68034	Thaumi_prot_LH_FAM000855		Y	N	NV+NF+NM	Yes	418	2478	arCOG00543	J	Translation, ribosomal structure and biogenesis	-	Zn-dependent RNase, consists of a metallo-beta-lactamase domain and an RNA-binding KH domain, implicated in mRNA turnover
NVIE_006600	NVIE_RS03215	protein of unknown function	0.48612	0.0517773	28.0595	24.4211	4.72693	4.5639	Thaumi_prot_LH_FAM002716		N	Y	NV	No	2177	1767	arCOG12009	S	Function unknown	-	Uncharacterized protein
NVIE_006610	NVIE_RS03220	uncharacterised protein family UPF0147	-0.495421	0.00037391	614.594	1056.13	9.2557	10.0305	Thaumi_prot_LH_FAM000901		Y	N	NV+NF+NM	Yes	222	1033	arCOG04308	S	Function unknown	-	Uncharacterized protein
NVIE_006620	NVIE_RS03225	hypothetical protein	0.705432	1.2864e-10	245.604	184.675	7.92896	7.5262	Thaumi_prot_LH_FAM002871		N	Y	NV	No	594	352	#N/A	#N/A	#N/A	#N/A	#N/A
NVIE_006630	NVIE_RS03230	protein of unknown function	-0.0928225	0.44379	155.503	203.89	7.28015	7.66744	Thaumi_prot_LH_FAM002870		N	Y	NV	No	907	2498	#N/A	#N/A	#N/A	#N/A	#N/A
NVIE_006640	NVIE_RS03235	putative UspA domain protein	0.164861	0.0876936	208.887	228.593	7.70595	7.83593	Thaumi_prot_LH_FAM000499_0		N	N	NV+NF+NM	Yes	688	1894	arCOG02053	T	Signal transduction mechanisms	UspA	Nucleotide-binding protein, UspA family
NVIE_006650	NVIE_RS03240	putative calcium/cation antiporter family protein	-0.288633	0.126802	270.407	406.876	8.03642	8.65958	Thaumi_prot_LH_FAM001357		N	Y	NV+NF	No	541	1989	arCOG02881	P	Inorganic ion transport and metabolism	ECM27	Ca2+/Na+ antiporter
NVIE_006660	NVIE_RS03245	protein of unknown function	-0.118067	0.434552	68.0259	90.6422	6.0741	6.5012	Thaumi_prot_LH_FAM000164		N	Y	NV+NM	No	1573	2487	arCOG00910	J	Translation, ribosomal structure and biogenesis	-	Predicted RNA methylase
NVIE_006670	NVIE_RS03250	protein of unknown function	0.123821	0.805773	2.88964	3.22365	1.48003	1.6281	Thaumi_prot_LH_FAM003556		N	Y	NV	No	2987	2920	#N/A	#N/A	#N/A	#N/A	#N/A
NVIE_006680	NVIE_RS03255	protein of unknown function	-0.313715	0.00147011	76.7454	116.637	6.2584	6.86446	Thaumi_prot_LH_FAM003557		N	Y	NV	No	1477	1157	#N/A	#N/A	#N/A	#N/A	#N/A
NVIE_006690	NVIE_RS03260	protein of unknown function	-0.175523	0.553131	13.076	18.0581	3.64348	4.15114	Thaumi_prot_LH_FAM003558		N	Y	NV	No	2570	2634	#N/A	#N/A	#N/A	#N/A	#N/A
NVIE_006720	NVIE_RS03265	succinyl-CoA ligase (ADP-forming) alpha subunit	-0.939445	2.80296e-10	266.739	626.685	8.03304	9.27918	Thaumi_prot_LH_FAM000072		N	N	NV+NF+NM	Yes	547	371	arCOG01339	C	Energy production and conversion	SucD	Succinyl-CoA synthetase, alpha subunit
NVIE_006730	NVIE_RS03270	succinyl-CoA ligase (ADP-forming) beta subunit	-0.853507	2.10667e-09	412.007	911.839	8.66357	9.82525	Thaumi_prot_LH_FAM000073		Y	N	NV+NF+NM	Yes	358	422	arCOG01337	C	Energy production and conversion	SucC	Succinyl-CoA synthetase, beta subunit
NVIE_006740	NVIE_RS03275	putative hydroxymethylpyrimidine transporter CytX	-0.186794	0.242	101.188	142.362	6.64994	7.13359	Thaumi_prot_LH_FAM002869		N	Y	NV+NF	No	1255	2217	arCOG03447	F	Nucleotide transport and metabolism	CodB	Purine-cytosine permease or related protein
NVIE_006750	NVIE_RS03280	phosphomethylpyrimidine synthase	0.114639	0.278562	316.686	359.969	8.3059	8.49105	Thaumi_prot_LH_FAM000130		N	Y	NV+NM	No	465	2280	arCOG02741	H	Coenzyme transport and metabolism	ThiC	Thiamine biosynthesis protein ThiC
NVIE_006780	NVIE_RS03285	Thiamine biosynthesis bifunctional protein : putative hydroxymethylpyrimidine/phosphomethylpyrimidine kinase ; Thiamine-phosphate synthase ThiN	-0.265939	0.00742512	75.1357	111.067	6.22879	6.79005	Thaumi_prot_LH_FAM000131		N	Y	NV+NF+NM	Yes	1497	1399	arCOG00020	H	Coenzyme transport and metabolism	ThiD	Hydroxymethylpyrimidine/phosphomethylpyrimidine kinase
NVIE_006800	NVIE_RS03290	nucleotidyl-transferase	-0.165526	0.22548	213.046	293.815	7.7277	8.19747	Thaumi_prot_LH_FAM000286		Y	N	NV+NF+NM	Yes	672	2199	arCOG00663	M	Cell wall/membrane/envelope biogenesis	GCD1	Nucleoside-diphosphate-sugar pyrophosphorylase involved in lipopolysaccharide biosynthesis/translation initiation factor 2B, gamma/epsilon subunit
NVIE_006810	NVIE_RS03295	putative glucosamine-1-phosphate N-acetyltransferase	-0.16869	0.20277	86.3956	119.607	6.42271	6.89719	Thaumi_prot_LH_FAM002868		N	N	NV	No	1397	2149	arCOG05599	M	Cell wall/membrane/envelope biogenesis	GCD1	Nucleoside-diphosphate-sugar pyrophosphorylase involved in lipopolysaccharide biosynthesis/translation initiation factor 2B, gamma/epsilon subunit
NVIE_006830	NVIE_RS03310	protein of unknown function	-0.17154	0.240725	29.2653	40.1969	4.85189	5.3262	Thaumi_prot_LH_FAM008479		N	Y	NV	No	2144	2215	#N/A	#N/A	#N/A	#N/A	#N/A
NVIE_006840	NVIE_RS03315	protein of unknown function	0.341631	0.0438314	77.838	75.0041	6.26482	6.21051	Thaumi_prot_LH_FAM003381		N	Y	NV	No	1470	1716	#N/A	#N/A	#N/A	#N/A	#N/A
NVIE_006860	NVIE_RS03325	putative 5-methylcytosine restriction system component-like protein	-0.320534	0.0328591	12.4925	19.1265	3.62043	4.25302	Thaumi_prot_LH_FAM008480		N	Y	NV	No	2593	1667	#N/A	#N/A	#N/A	#N/A	#N/A
NVIE_006870	NVIE_RS03330	putative AAA+ ATPase associated with various cellular activities	-0.558501	0.000116973	30.5284	54.9564	4.90293	5.77802	Thaumi_prot_LH_FAM008481		N	Y	NV	No	2119	930	arCOG03779	V	Defense mechanisms	McrB	GTPase subunit of restriction endonuclease
NVIE_006880	NVIE_RS03335	protein of unknown function DUF541	-0.213735	0.0913771	199.374	283.193	7.62609	8.14495	Thaumi_prot_LH_FAM003024		N	Y	NV	No	719	1900	arCOG04715	S	Function unknown	-	Uncharacterized secereted protein, contains kinase-interacting SIMPL domain
NVIE_006890	NVIE_RS03340	putative UDP-N-acetylglucosamine 2-epimerase	-0.157906	0.172521	60.6054	82.7524	5.91147	6.37015	Thaumi_prot_LH_FAM002867		N	Y	NV+NF	No	1668	2098	arCOG01392	M	Cell wall/membrane/envelope biogenesis	WecB	UDP-N-acetylglucosamine 2-epimerase
NVIE_0699	NVIE_RS03345	hypothetical protein	0.258876	0.272274	226.363	233.903	7.75431	7.84576	Thaumi_prot_LH_FAM000284		Y	Y	NV+NF+NM	Yes	643	2265	arCOG08683	S	Function unknown	-	Uncharacterized membrane protein
NVIE_006900	NVIE_RS03350	putative UDP-glucose-hexose-1-phosphate uridylyltransferase	-0.159033	0.234706	276.115	380.399	8.10119	8.56545	Thaumi_prot_LH_FAM000283		N	N	NV+NF+NM	Yes	528	2209	arCOG00422	G	Carbohydrate transport and metabolism	GalT	Galactose-1-phosphate uridylyltransferase
NVIE_0702	NVIE_RS03355	protein of unknown function	-0.611878	0.000124341	11.8015	22.0541	3.55164	4.45769	Thaumi_prot_LH_FAM003563		N	Y	NV	No	2619	935	arCOG08710	S	Function unknown	-	Uncharacterized protein
NVIE_006920	NVIE_RS03360	2,3-bisphosphoglycerate-independent phosphoglycerate mutase	-0.300133	0.0161424	312.812	473.875	8.28066	8.87701	Thaumi_prot_LH_FAM000282		Y	N	NV+NF+NM	Yes	470	1521	arCOG01696	G	Carbohydrate transport and metabolism	ApgM	2,3-bisphosphoglycerate-independent phosphoglycerate mutase
NVIE_006940	NVIE_RS03365	hypothetical protein	0.442538	2.61812e-08	643.235	579.837	9.32622	9.17923	Thaumi_prot_LH_FAM002864		N	Y	NV	No	209	501	#N/A	#N/A	#N/A	#N/A	#N/A
NVIE_006950	NVIE_RS03370	transcription initiation factor IIB	0.449824	0.000203569	728.153	655.468	9.50107	9.35545	Thaumi_prot_LH_FAM000723_0		Y	N	NV+NF+NM	Yes	185	969	arCOG01981	K	Transcription	SUA7	Transcription initiation factor TFIIB, Brf1 subunit/Transcription initiation factor TFIIB
NVIE_006960	NVIE_RS03375	Putative H/ACA RNA-protein complex component Gar1	0.534825	0.0218414	779.499	663.673	9.56016	9.29814	Thaumi_prot_LH_FAM000777		Y	N	NV+NF+NM	Yes	168	1584	arCOG02466	J	Translation, ribosomal structure and biogenesis	GAR1	RNA-binding protein involved in rRNA processing
NVIE_006970	NVIE_RS03380	signal recognition particle 19 kDa protein	-0.727798	3.44063e-06	26.1341	52.5251	4.67444	5.71064	Thaumi_prot_LH_FAM000776		Y	N	NV+NF+NM	Yes	2211	695	arCOG01217	U	Intracellular trafficking, secretion, and vesicular transport	SEC65	Signal recognition particle 19 kDa protein
NVIE_006980	NVIE_RS03385	30S ribosomal protein S8e	-0.3579	0.00846032	280.552	437.242	8.09908	8.77081	Thaumi_prot_LH_FAM000775		Y	N	NV+NF+NM	Yes	520	1425	arCOG04154	J	Translation, ribosomal structure and biogenesis	RPS8A	Ribosomal protein S8E
NVIE_006990	NVIE_RS03390	Chromosome segregation and condensation protein ScpB	-0.143277	0.260602	185.258	250.941	7.5251	7.9632	Thaumi_prot_LH_FAM000774		Y	N	NV+NF+NM	Yes	767	2253	arCOG02613	K	Transcription	-	Chromosome segregation and condensation protein B
NVIE_007000	NVIE_RS03395	putative chromosome segregation and condensation protein ScpA	-0.257619	0.0644261	252.166	370.175	7.96679	8.52746	Thaumi_prot_LH_FAM000773		Y	Y	NV+NF+NM	Yes	570	1815	arCOG02610	L	Replication, recombination and repair	ScpA	Chromatin segregation and condensation protein Rec8/ScpA/Scc1, kleisin family
NVIE_007010	NVIE_RS03400	putative nuclease	0.7333	5.68809e-09	17.8317	13.2065	4.1523	3.72068	Thaumi_prot_LH_FAM003564		N	Y	NV	No	2417	452	#N/A	#N/A	#N/A	#N/A	#N/A
NVIE_007020	NVIE_RS03405	protein of unknown function	0.196099	0.128925	67.0792	71.5656	6.05135	6.15318	Thaumi_prot_LH_FAM002861		N	Y	NV	No	1587	1997	arCOG08689	S	Function unknown	-	Uncharacterized protein
NVIE_t0090	NVIE_RS03410	tRNA-Arg	-0.768066	0.00318301	21.9219	44.9317	4.37135	5.48509	#N/A		#N/A	#N/A	#N/A	No	2313	1252	#N/A	#N/A	#N/A	#N/A	#N/A
NVIE_007030	NVIE_RS03415	putative Pyridoxamine 5'-phosphate oxidase	-0.245909	0.0772838	48.3924	70.4539	5.58722	6.13621	Thaumi_prot_LH_FAM000394		Y	N	NV+NF+NM	Yes	1816	1855	arCOG00516	V	Defense mechanisms	NimA	Nitroimidazol reductase NimA or a related FMN-containing flavoprotein, pyridoxamine 5'-phosphate oxidase superfamily
NVIE_007040	NVIE_RS03420	Methyltransferase type 12	0.424349	0.000365472	126.293	115.713	6.97327	6.85113	Thaumi_prot_LH_FAM003565		N	Y	NV+NF	No	1061	1030	arCOG02702	Q	Secondary metabolites biosynthesis, transport and catabolism	-	SAM-dependent methyltransferase
NVIE_007050	NVIE_RS03425	NADH ubiquinone oxidoreductase 20 kDa subunit	-0.0439473	0.816996	8.33341	10.4909	3.03769	3.38403	Thaumi_prot_LH_FAM001430		Y	N	NV+NF	No	2729	2945	arCOG01553	C	Energy production and conversion	-	Ni,Fe-hydrogenase III small subunit
NVIE_007060	NVIE_RS03430	putative NADH-quinone oxidoreductase, subunit D - related	-0.268909	0.0985924	8.28517	12.2854	3.0328	3.60544	Thaumi_prot_LH_FAM001429		Y	N	NV+NF	No	2731	1917	arCOG01547	C	Energy production and conversion	HycE	Ni,Fe-hydrogenase III large subunit and subunit G
NVIE_007070	NVIE_RS03435	NADH:ubiquinone/plastoquinone oxidoreductase	-0.0173695	0.952893	10.3275	12.7987	3.29351	3.66041	Thaumi_prot_LH_FAM001428		N	N	NV+NF	No	2663	3111	arCOG01537	C	Energy production and conversion	NuoM	NADH:ubiquinone oxidoreductase subunit 4 (chain M)
NVIE_007080	NVIE_RS03440	Hydrogenase, membrane subunit 2-like protein	-0.428439	0.00960195	9.46557	15.6282	3.23762	3.95532	Thaumi_prot_LH_FAM001427		N	N	NV+NF	No	2695	1437	arCOG03626	C	Energy production and conversion	HyfE	Hydrogenase-4 membrane subunit HyfE
NVIE_007090	NVIE_RS03445	Hydrogenase, membrane subunit 3-like protein (EchB-like)	-0.557305	0.0106342	7.00149	12.8187	2.78839	3.6353	Thaumi_prot_LH_FAM001426		N	N	NV+NF	No	2792	1448	arCOG01545	C	Energy production and conversion	HyfC	Formate hydrogenlyase subunit 4
NVIE_007100	NVIE_RS03450	putative Hydrogenase-4 membrane subunit HyfB	-0.387268	0.0206929	12.2709	19.8016	3.59685	4.29137	Thaumi_prot_LH_FAM001425		N	N	NV+NF	No	2603	1578	arCOG01537	C	Energy production and conversion	NuoM	NADH:ubiquinone oxidoreductase subunit 4 (chain M)
NVIE_007110	NVIE_RS03455	protein of unknown function	-0.433219	0.00531189	12.0209	19.7499	3.56476	4.30127	Thaumi_prot_LH_FAM003566		N	N	NV+NF	No	2613	1340	#N/A	#N/A	#N/A	#N/A	#N/A
NVIE_007120	NVIE_RS03460	hypothetical protein	0.574095	0.00193404	32.88	27.1419	5.01514	4.74174	Thaumi_prot_LH_FAM003567		N	Y	NV	No	2077	1188	#N/A	#N/A	#N/A	#N/A	#N/A
NVIE_007130	NVIE_RS03465	putative FMN-binding pyridoxamine 5'-phosphate oxidase	1.05372	5.83311e-17	119.848	70.8136	6.89267	6.14139	Thaumi_prot_LH_FAM000394		Y	N	NV+NF+NM	Yes	1099	178	arCOG00516	V	Defense mechanisms	NimA	Nitroimidazol reductase NimA or a related FMN-containing flavoprotein, pyridoxamine 5'-phosphate oxidase superfamily
NVIE_007140	NVIE_RS03470	ABC superfamily ATP binding cassette transporter membrane protein, Drug Exporter-1 (DrugE1) Family	0.589112	7.46774e-07	84.3011	69.1877	6.39197	6.11062	Thaumi_prot_LH_FAM003568		N	Y	NV+NF	No	1416	626	arCOG01467	V	Defense mechanisms	-	ABC-type multidrug transport system, permease component
NVIE_007150	NVIE_RS03475	ABC efflux transporter, ATP-binding protein, Drug Exporter-1 (DrugE1) Family	0.41173	0.00228764	93.8993	87.4161	6.55042	6.43269	Thaumi_prot_LH_FAM001126		Y	N	NV+NF+NM	Yes	1323	1210	arCOG00196	V	Defense mechanisms	CcmA	ABC-type multidrug transport system, ATPase component
NVIE_007160	NVIE_RS03480	putative Alpha/beta hydrolase fold	0.531846	1.2991e-05	33.5313	28.3807	5.05849	4.82089	Thaumi_prot_LH_FAM003569		N	N	NV	No	2058	766	arCOG01648	R	General function prediction only	MhpC	Alpha/beta superfamily hydrolase
NVIE_007170	NVIE_RS03485	putative FkbM family methyltransferase	-0.067586	0.828229	1.81691	2.35117	0.841864	1.21785	Thaumi_prot_LH_FAM003570		N	Y	NV	No	3047	2957	arCOG01402	Q	Secondary metabolites biosynthesis, transport and catabolism	AglP	SAM-dependent methyltransferase
NVIE_007180	NVIE_RS03490	Beta-lactamase domain-containing protein	0.531038	2.88633e-06	92.0845	78.1534	6.52004	6.28219	Thaumi_prot_LH_FAM003180		N	Y	NV+NF	No	1342	687	arCOG00509	C	Energy production and conversion	NorV	Flavorubredoxin
NVIE_007200	NVIE_RS03495	protein of unknown function	0.62093	0.0693519	4.4167	3.49295	1.97453	1.77477	Thaumi_prot_LH_FAM003543		N	N	NV	No	2903	1834	arCOG01580	K	Transcription	-	DNA-binding transcriptional regulator, Lrp family
NVIE_007230	NVIE_RS03510	protein of unknown function	0.0936076	0.605976	17.4977	20.0733	4.11601	4.31747	Thaumi_prot_LH_FAM003162		N	Y	NV+NF	No	2428	2715	arCOG08805	V	Defense mechanisms	-	CopG/RHH family DNA binding protein
NVIE_007240	NVIE_RS03515	Amino acid ABC transporter substrate binding protein	-0.495889	0.000456471	110.889	192.154	6.77982	7.56411	Thaumi_prot_LH_FAM003573		N	Y	NV	No	1179	1054	arCOG01799	E	Amino acid transport and metabolism	HisJ	ABC-type amino acid transport/signal transduction system, periplasmic component/domain
NVIE_007270	NVIE_RS03535	protein of unknown function	1.49013	1.9632e-30	60.4209	26.4152	5.91431	4.71816	Thaumi_prot_LH_FAM000040_0		Y	N	NV+NF+NM	Yes	1670	78	arCOG08684	R	General function prediction only	-	Roadblock/LC7 domain superfamily protein
NVIE_007280	NVIE_RS03540	protein of unknown function	1.47852	2.2375e-10	18.1995	7.95342	4.17492	2.92549	Thaumi_prot_LH_FAM003575		N	Y	NV	No	2411	366	#N/A	#N/A	#N/A	#N/A	#N/A
NVIE_007300	NVIE_RS03550	exported protein of unknown function	-0.0563254	0.704155	46.4604	59.4969	5.52805	5.89083	Thaumi_prot_LH_FAM003496		N	Y	NV	No	1847	2811	#N/A	#N/A	#N/A	#N/A	#N/A
NVIE_007310	NVIE_RS03555	putative exported protein of unknown function with cupredoxin domain	0.381953	0.000295619	35.4318	33.5254	5.14551	5.06295	Thaumi_prot_LH_FAM003576		N	Y	NV	No	2015	1006	arCOG02929	C	Energy production and conversion	PetE	Plastocyanin/azurin/halocyanin family protein
NVIE_007320	NVIE_RS03560	protein of unknown function	0.57955	5.04152e-07	728.91	597.263	9.49582	9.21876	Thaumi_prot_LH_FAM003577		N	Y	NV	No	183	608	#N/A	#N/A	#N/A	#N/A	#N/A
NVIE_007360	NVIE_RS03565	membrane protein of unknown function	-0.0904232	0.684256	29.4887	38.3547	4.8204	5.2605	Thaumi_prot_LH_FAM002851		N	Y	NV	No	2140	2790	arCOG06091	S	Function unknown	-	Uncharacterized membrane protein
NVIE_007370	NVIE_RS03570	protein of unknown function	0.0793817	0.848819	7.93054	9.09004	2.91987	3.10156	Thaumi_prot_LH_FAM003579		N	Y	NV	No	2756	2976	#N/A	#N/A	#N/A	#N/A	#N/A
NVIE_t0100	NVIE_RS03575	tRNA-Pro	-1.25102	0.0110944	3.44098	10.0303	1.74224	3.1893	#N/A		#N/A	#N/A	#N/A	No	2957	1459	#N/A	#N/A	#N/A	#N/A	#N/A
NVIE_007390	NVIE_RS03580	Bmp family protein	0.749745	8.3128e-09	20.2014	14.7411	4.32419	3.87421	Thaumi_prot_LH_FAM003580		N	Y	NV	No	2367	464	arCOG00258	R	General function prediction only	Med	Uncharacterized ABC-type transport system, periplasmic component/surface lipoprotein
NVIE_007400	NVIE_RS03585	putative membrane associated signal transduction histidine kinase, with phosphoacceptor and ATP binding domain	0.493877	2.30655e-05	18.9863	16.5306	4.23907	4.04218	Thaumi_prot_LH_FAM002722		N	Y	NV+NF	No	2395	811	arCOG07619	T	Signal transduction mechanisms	-	Signal transduction histidine kinase
NVIE_007410	NVIE_RS03590	putative signal transduction response regulator, receiver domain	-0.119902	0.624222	10.595	13.9854	3.3545	3.79389	Thaumi_prot_LH_FAM001253_0		N	N	NV+NF+NM	Yes	2654	2737	arCOG02391	T	Signal transduction mechanisms	CheY	Rec domain
NVIE_007420	NVIE_RS03595	hypothetical protein	0.313482	0.402708	82.0236	81.6676	6.2425	6.33478	Thaumi_prot_LH_FAM003072		N	Y	NV	No	1433	2452	arCOG10526	T	Signal transduction mechanisms	-	Membrane associated signal transduction histidine kinase
NVIE_007430	NVIE_RS03600	protein of unknown function	-0.175976	0.209389	146.209	202.631	7.18775	7.6578	Thaumi_prot_LH_FAM003581		N	Y	NV	No	949	2163	#N/A	#N/A	#N/A	#N/A	#N/A
NVIE_007440	NVIE_RS03605	hypothetical protein	-0.451412	3.68504e-06	60.4444	101.231	5.91136	6.66065	Thaumi_prot_LH_FAM001785		N	N	NV+NF+NM	No	1669	703	arCOG10136	R	General function prediction only	-	HAD superfamily hydrolase
NVIE_007450	NVIE_RS03610	hypothetical protein	-0.286707	0.0312825	37.139	55.6911	5.20715	5.79564	Thaumi_prot_LH_FAM000149		N	Y	NV+NM	No	1993	1655	arCOG08657	S	Function unknown	-	Uncharacterized protein
NVIE_0759	NVIE_RS03615	putative amidophosphoribosyltransferase	-0.128744	0.265971	173.239	233.153	7.43229	7.86244	Thaumi_prot_LH_FAM002850		N	Y	NV+NF	No	832	2259	arCOG00093	F	Nucleotide transport and metabolism	PurF	Glutamine phosphoribosylpyrophosphate amidotransferase
NVIE_007460	NVIE_RS03620	3-isopropylmalate dehydratase small subunit	-0.114713	0.283669	108.761	144.335	6.76095	7.17186	Thaumi_prot_LH_FAM000824		Y	N	NV+NF+NM	Yes	1191	2288	arCOG02230	E	Amino acid transport and metabolism	LeuD	3-isopropylmalate dehydratase small subunit
NVIE_007470	NVIE_RS03625	3-isopropylmalate dehydratase large subunit	-0.0982729	0.471915	292.014	384.603	8.18379	8.57451	Thaumi_prot_LH_FAM000823		Y	N	NV+NF+NM	Yes	500	2526	arCOG01698	E	Amino acid transport and metabolism	LeuC	Homoaconitate hydratase/3-isopropylmalate dehydratase large subunit family protein
NVIE_0762	NVIE_RS03630	proteasome, subunit beta	-0.317973	0.00110786	725.773	1108.96	9.49884	10.1128	Thaumi_prot_LH_FAM000156		Y	N	NV+NF+NM	Yes	187	1133	arCOG00970	O	Posttranslational modification, protein turnover, chaperones	PRE1	20S proteasome, beta subunit
NVIE_007480	NVIE_RS03635	hypothetical protein	-0.284358	0.00831428	97.3188	145.315	6.59966	7.18194	Thaumi_prot_LH_FAM002849		N	N	NV	No	1284	1422	arCOG04758	E	Amino acid transport and metabolism	PepF	Oligoendopeptidase F
NVIE_007500	NVIE_RS03640	protein of unknown function	0.380428	0.0992352	9.78459	9.19973	3.25009	3.17478	Thaumi_prot_LH_FAM000040_0		Y	N	NV+NF+NM	Yes	2682	1918	arCOG08684	R	General function prediction only	-	Roadblock/LC7 domain superfamily protein
NVIE_007510	NVIE_RS03645	hypothetical protein	0.691771	0.00700922	30.1604	22.8359	4.85664	4.45841	Thaumi_prot_LH_FAM003582		N	Y	NV+NF	No	2125	1391	#N/A	#N/A	#N/A	#N/A	#N/A
NVIE_007520	NVIE_RS03650	protein of unknown function	0.831556	0.0106396	6.4291	4.52445	2.6528	2.13999	Thaumi_prot_LH_FAM003056		N	Y	NV	No	2820	1449	#N/A	#N/A	#N/A	#N/A	#N/A
NVIE_007530	NVIE_RS03655	hypothetical protein	1.97137	1.6164e-30	337.943	106.862	8.37221	6.73193	Thaumi_prot_LH_FAM002848		N	Y	NV	No	439	77	arCOG00731	K	Transcription	ArsR	Transcriptional regulator containing HTH domain, ArsR family
NVIE_007540	NVIE_RS03660	radical SAM domain protein	-0.617662	1.82851e-08	1860.57	3502.56	10.856	11.7715	Thaumi_prot_LH_FAM000558		Y	N	NV+NF+NM	Yes	51	494	arCOG00933	H	Coenzyme transport and metabolism	-	7,8-dihydro-6-hydroxymethylpterin dimethyltransferase, radical SAM superfamily enzyme
NVIE_007550	NVIE_RS03665	Transcription regulator, TrmB	0.357479	0.0129972	244.321	233.177	7.90817	7.86049	Thaumi_prot_LH_FAM000559		Y	N	NV+NF+NM	Yes	596	1486	arCOG02037	K	Transcription	-	Sugar-specific transcriptional regulator TrmB
NVIE_007560	NVIE_RS03670	putative iron (metal) dependent repressor, DtxR family	0.0696961	0.570326	586.254	683.797	9.19335	9.41443	Thaumi_prot_LH_FAM000560		Y	N	NV+NF+NM	Yes	235	2651	arCOG02099	K	Transcription	TroR	Mn-dependent transcriptional regulator (DtxR family)
NVIE_0772	NVIE_RS03675	hypothetical protein	0.14601	0.17321	103.411	114.622	6.68534	6.83812	Thaumi_prot_LH_FAM000563		N	N	NV+NM	No	1231	2100	arCOG08723	S	Function unknown	-	Uncharacterized protein
NVIE_007570	NVIE_RS03680	protein pelota	0.000579335	0.996519	71.6759	87.8554	6.15754	6.44904	Thaumi_prot_LH_FAM000562		N	N	NV+NF+NM	Yes	1539	3176	arCOG01741	J	Translation, ribosomal structure and biogenesis	PelA	Release factor eRF1
NVIE_007580	NVIE_RS03685	putative cutA1 divalent ion tolerance protein	-0.0359415	0.763208	53.3143	66.8587	5.72987	6.06201	Thaumi_prot_LH_FAM000561		N	N	NV+NF+NM	Yes	1750	2875	arCOG04231	P	Inorganic ion transport and metabolism	CutA	Uncharacterized protein involved in tolerance to divalent cations
NVIE_007590	NVIE_RS03690	hypothetical protein	0.149075	0.183248	229.061	253.842	7.8375	7.98628	Thaumi_prot_LH_FAM001129		N	N	NV+NF+NM	Yes	638	2119	arCOG00250	I	Lipid transport and metabolism	FadB	3-hydroxyacyl-CoA dehydrogenase
NVIE_007600	NVIE_RS03695	protein of unknown function DUF354	-0.298656	0.102087	168.572	255.142	7.37189	7.96128	Thaumi_prot_LH_FAM001128		N	N	NV+NF+NM	Yes	847	1929	arCOG01395	R	General function prediction only	-	Lipid-A-disaccharide synthase related glycosyltransferase
NVIE_007610	NVIE_RS03705	glyoxylate reductase	-0.58526	6.70836e-08	77.9155	143.51	6.27862	7.16246	Thaumi_prot_LH_FAM000194		Y	N	NV+NF+NM	Yes	1469	534	arCOG01755	C	Energy production and conversion	LdhA	Lactate dehydrogenase or related 2-hydroxyacid dehydrogenase
NVIE_007620	NVIE_RS03710	putative acetyltransferase	-0.0114821	0.930227	209.661	259.049	7.70565	8.01567	Thaumi_prot_LH_FAM000959		N	N	NV+NF+NM	Yes	686	3077	arCOG01848	R	General function prediction only	WbbJ	Acetyltransferase (isoleucine patch superfamily)
NVIE_007630	NVIE_RS03715	uncharacterised protein family UPF0434/Trm112	-0.271175	0.131701	19.5632	28.8377	4.2696	4.8399	Thaumi_prot_LH_FAM000958		Y	N	NV+NF+NM	Yes	2386	2005	arCOG04124	J	Translation, ribosomal structure and biogenesis	-	Trm112 RNA methyltransferase activating protein
NVIE_007640	NVIE_RS03720	putative oxidoreductase domain protein	-0.437771	0.000279483	167.912	279.312	7.38247	8.12365	Thaumi_prot_LH_FAM000957		N	N	NV+NF+NM	Yes	852	1004	arCOG01622	R	General function prediction only	MviM	Predicted dehydrogenase
NVIE_007650	NVIE_RS03725	branched-chain amino-acid aminotransferase	-0.775348	4.97128e-08	212.781	446.847	7.70967	8.79838	Thaumi_prot_LH_FAM000749		Y	N	NV+NF+NM	Yes	674	518	arCOG02297	E	Amino acid transport and metabolism	IlvE	Branched-chain amino acid aminotransferase/4-amino-4-deoxychorismate lyase
NVIE_007660	NVIE_RS03730	hypothetical protein	-0.655078	2.88741e-08	38.8112	74.8817	5.26407	6.22462	Thaumi_prot_LH_FAM001778		N	Y	NV+NF+NM	Yes	1966	503	arCOG00972	H	Coenzyme transport and metabolism	NadR	Nicotinamide mononucleotide adenylyltransferase
NVIE_007670	NVIE_RS03735	DNA/RNA-binding protein Alba	-0.599056	0.00109948	191.917	353.633	7.52064	8.45216	Thaumi_prot_LH_FAM000184		Y	N	NV+NF+NM	Yes	746	1131	arCOG01753	K	Transcription	Ssh10b	Archaeal DNA-binding protein Alba
NVIE_007680	NVIE_RS03740	protein of unknown function	-0.714728	1.59748e-05	14.2473	28.5606	3.80677	4.82105	Thaumi_prot_LH_FAM003583		N	Y	NV	No	2533	785	#N/A	#N/A	#N/A	#N/A	#N/A
NVIE_007690	NVIE_RS03745	protein of unknown function	-0.602644	1.192e-05	89.6258	165.831	6.45998	7.3684	Thaumi_prot_LH_FAM003538		N	Y	NV+NF	No	1372	760	arCOG01580	K	Transcription	-	DNA-binding transcriptional regulator, Lrp family
NVIE_007700	NVIE_RS03750	exported protein of unknown function	-0.7066	1.84009e-09	41.6118	83.1899	5.3698	6.36781	Thaumi_prot_LH_FAM003584		N	Y	NV	No	1922	414	#N/A	#N/A	#N/A	#N/A	#N/A
NVIE_007710	NVIE_RS03755	hypothetical protein	-0.783431	1.1771e-10	21.8828	46.2375	4.44979	5.5264	Thaumi_prot_LH_FAM000333		N	Y	NV+NF+NM	Yes	2317	350	arCOG08690	S	Function unknown	-	Uncharacterized protein
NVIE_007720	NVIE_RS03760	putative methyltransferase type 11	-0.172439	0.100904	121.757	168.545	6.9248	7.39636	Thaumi_prot_LH_FAM001537		N	Y	NV+NF+NM	Yes	1092	1925	arCOG01791	Q	Secondary metabolites biosynthesis, transport and catabolism	-	SAM-dependent methyltransferase
NVIE_007730	NVIE_RS03765	putative membrane-associated heat shock protein	0.0535474	0.694997	46.6848	55.1249	5.53835	5.78015	Thaumi_prot_LH_FAM003585		N	Y	NV	No	1843	2800	#N/A	#N/A	#N/A	#N/A	#N/A
NVIE_007740	NVIE_RS03770	putative transcriptional regulator, AsnC family	-0.171867	0.201113	100.939	138.716	6.63538	7.11386	Thaumi_prot_LH_FAM000047_0		Y	N	NV+NF+NM	Yes	1257	2145	arCOG01117	K	Transcription	-	Lrp/AsnC family C-terminal domain
NVIE_007750	NVIE_RS03775	putative phosphosugar isomerase	-0.11848	0.645177	70.4755	94.0661	6.07286	6.5154	Thaumi_prot_LH_FAM000497		N	N	NV+NM	No	1553	2756	arCOG00059	M	Cell wall/membrane/envelope biogenesis	AgaS	Phosphosugar isomerase
NVIE_007760	NVIE_RS03780	putative thiosulfate sulfurtransferase	-0.497529	6.44709e-05	31.2433	53.8934	4.95125	5.74471	Thaumi_prot_LH_FAM000233_0		Y	N	NV+NF+NM	Yes	2105	878	arCOG02019	P	Inorganic ion transport and metabolism	SseA	Rhodanese-related sulfurtransferase
NVIE_007770	NVIE_RS03785	putative iron (metal) dependent repressor, DtxR family	-0.00943823	0.956819	107.133	131.755	6.72594	7.03131	Thaumi_prot_LH_FAM000643		Y	N	NV+NF+NM	Yes	1201	3120	arCOG02100	K	Transcription	TroR	Mn-dependent transcriptional regulator (DtxR family)
NVIE_007780	NVIE_RS03790	putative PilT domain protein/Type II secretion system protein E	0.0377425	0.790224	50.5087	60.5904	5.65319	5.91555	Thaumi_prot_LH_FAM000644		N	N	NV+NF+NM	Yes	1787	2904	arCOG04116	L	Replication, recombination and repair	-	ATPase of PilT family involved in Holliday junction resolution
NVIE_007790	NVIE_RS03795	Nitrogen regulatory protein P-II	0.278704	0.0244321	211.548	213.167	7.70749	7.73275	Thaumi_prot_LH_FAM001030_0		N	N	NV+NF+NM	Yes	678	1610	arCOG02305	E	Amino acid transport and metabolism	GlnK	Nitrogen regulatory protein PII
NVIE_007800	NVIE_RS03800	putative secreted metalloprotease	0.780269	1.70214e-10	95.9561	68.8154	6.58215	6.09791	Thaumi_prot_LH_FAM003002		N	Y	NV	No	1300	360	arCOG04994	E	Amino acid transport and metabolism	-	Zn-dependent protease
NVIE_007810	NVIE_RS03805	methionine aminopeptidase	-0.355145	3.80801e-05	176.238	275.555	7.45688	8.10568	Thaumi_prot_LH_FAM000662		Y	N	NV+NF+NM	Yes	815	842	arCOG01001	J	Translation, ribosomal structure and biogenesis	Map	Methionine aminopeptidase
NVIE_007820	NVIE_RS03810	hypothetical protein	-0.632924	0.000407365	47.758	89.7802	5.52337	6.48672	Thaumi_prot_LH_FAM000663		N	N	NV+NM	No	1827	1041	arCOG03770	S	Function unknown	-	Zn finger protein
NVIE_007830	NVIE_RS03815	protein of unknown function DUF1512	-0.349956	2.62657e-05	81.0028	126.693	6.33674	6.98129	Thaumi_prot_LH_FAM000664		N	N	NV+NM	No	1439	820	arCOG04181	R	General function prediction only	-	Predicted aspartic protease of GPR/HybD family
NVIE_007840	NVIE_RS03820	hypothetical protein	-0.0222186	0.925403	68.402	85.5767	6.07417	6.38588	Thaumi_prot_LH_FAM003586		N	Y	NV	No	1568	3070	#N/A	#N/A	#N/A	#N/A	#N/A
NVIE_007850	NVIE_RS03825	hypothetical protein	-1.00393	2.48351e-08	32.7369	79.5563	4.97153	6.30676	Thaumi_prot_LH_FAM003004		N	Y	NV+NF	No	2080	499	arCOG08688	S	Function unknown	-	Uncharacterized protein
NVIE_007860	NVIE_RS03830	hypothetical protein	-1.12376	1.5555e-16	345.318	916.344	8.39648	9.83682	Thaumi_prot_LH_FAM003005		N	Y	NV+NF	No	433	184	arCOG01159	S	Function unknown	-	Uncharacterized archaeal coiled-coil protein
NVIE_007870	NVIE_RS03835	hypothetical protein	0.375995	0.0014576	288.299	271.416	8.15417	8.08141	Thaumi_prot_LH_FAM000115		N	Y	NV+NF+NM	Yes	507	1156	arCOG08652	S	Function unknown	-	Uncharacterized protein
NVIE_007880	NVIE_RS03840	putative Mn2+-dependent serine/threonine protein kinase	0.155858	0.257939	30.489	33.6534	4.9235	5.05808	Thaumi_prot_LH_FAM003006		N	Y	NV+NF	No	2120	2248	#N/A	#N/A	#N/A	#N/A	#N/A
NVIE_007890	NVIE_RS03845	putative menaquinone biosynthesis methyltransferase UbiE	1.17454	8.19327e-14	63.3826	34.5937	5.96428	5.09071	Thaumi_prot_LH_FAM002357		N	Y	NV+NF	No	1635	244	arCOG04348	H	Coenzyme transport and metabolism	UbiE	Ubiquinone/menaquinone biosynthesis C-methylase UbiE
NVIE_007900	NVIE_RS03850	hypothetical protein	1.48251	5.43834e-12	126.638	56.305	6.9379	5.76476	Thaumi_prot_LH_FAM002356		N	N	NV+NF	No	1056	302	arCOG00480	H	Coenzyme transport and metabolism	MenA	1,4-dihydroxy-2-naphthoate octaprenyltransferase
NVIE_007910	NVIE_RS03855	putative enzyme	0.983831	2.03214e-06	37.6355	23.566	5.20998	4.52294	Thaumi_prot_LH_FAM003007		N	Y	NV	No	1981	668	arCOG01031	H	Coenzyme transport and metabolism	UbiC	4-hydroxybenzoate synthetase (chorismate lyase)
NVIE_007920	NVIE_RS03860	protein of unknown function	-0.771444	0.00727532	15.592	32.4565	3.90139	4.92032	Thaumi_prot_LH_FAM003587		N	Y	NV	No	2494	1396	#N/A	#N/A	#N/A	#N/A	#N/A
NVIE_007930	NVIE_RS03865	hypothetical protein	0.660618	0.000210387	51.7223	40.3065	5.67299	5.31487	Thaumi_prot_LH_FAM003588		N	Y	NV	No	1776	971	#N/A	#N/A	#N/A	#N/A	#N/A
NVIE_t0110	NVIE_RS03870	tRNA-Ala	-1.27798	0.0328125	4.57217	13.1914	1.63857	3.61903	#N/A		#N/A	#N/A	#N/A	No	2893	1666	#N/A	#N/A	#N/A	#N/A	#N/A
NVIE_007940	NVIE_RS03875	putative NUDIX hydrolase	-0.112223	0.471915	25.0844	33.1398	4.63005	5.04251	Thaumi_prot_LH_FAM000817		N	N	NV+NF+NM	Yes	2240	2527	arCOG01078	L	Replication, recombination and repair	-	NUDIX family hydrolase
NVIE_007950	NVIE_RS03880	putative radical SAM domain protein	-0.186163	0.124774	812.123	1135.52	9.65735	10.1482	Thaumi_prot_LH_FAM000365		Y	N	NV+NF+NM	Yes	154	1986	arCOG01357	C	Energy production and conversion	-	Radical SAM superfamily enzyme
NVIE_007960	NVIE_RS03885	hypothetical protein	-0.212082	0.0977882	237.791	338.16	7.88774	8.39519	Thaumi_prot_LH_FAM000874		N	Y	NV+NF+NM	Yes	613	1914	arCOG06055	S	Function unknown	-	Uncharacterized protein
NVIE_007970	NVIE_RS03890	putative FAD/NAD(P)-binding oxidoreductase	-0.509239	4.84931e-05	712.799	1246.45	9.46665	10.2812	Thaumi_prot_LH_FAM000923		Y	Y	NV+NF+NM	Yes	191	857	arCOG02200	C	Energy production and conversion	Fpr	Flavodoxin reductase (ferredoxin-NADPH reductase) family 1
NVIE_007980	NVIE_RS03895	hypothetical protein	0.385164	0.00111884	203.309	190.779	7.66038	7.57329	Thaumi_prot_LH_FAM003010		N	Y	NV+NF	No	706	1137	#N/A	#N/A	#N/A	#N/A	#N/A
NVIE_007990	NVIE_RS03900	hypothetical protein	-0.251075	0.0753469	87.3007	127.744	6.43768	6.99496	Thaumi_prot_LH_FAM003011		N	Y	NV	No	1383	1845	#N/A	#N/A	#N/A	#N/A	#N/A
NVIE_008000	NVIE_RS03905	Protein of unknown function DUF1326	0.239918	0.155165	89.2954	92.6309	6.4498	6.52959	Thaumi_prot_LH_FAM002818		N	Y	NV	No	1374	2050	arCOG11393	S	Function unknown	-	Uncharacterized protein, DUF1326 family
NVIE_008010	NVIE_RS03910	AAA family ATPase, CDC48 subfamily protein	0.423399	5.232e-05	174.862	160.256	7.44853	7.32204	Thaumi_prot_LH_FAM000348_0		Y	N	NV+NF+NM	Yes	821	861	arCOG01308	O	Posttranslational modification, protein turnover, chaperones	Cdc48	ATPase of the AAA+ class , CDC48 family
NVIE_008040	NVIE_RS03920	putative fumarylacetoacetate hydrolase	-0.68595	8.4647e-10	181.562	358.031	7.49459	8.48201	Thaumi_prot_LH_FAM000900		N	N	NV+NF+NM	Yes	784	399	arCOG00235	Q	Secondary metabolites biosynthesis, transport and catabolism	MhpD	2-keto-4-pentenoate hydratase/2-oxohepta-3-ene-1,7-dioic acid hydratase (catechol pathway)
NVIE_0823	NVIE_RS03930	geranylgeranyl pyrophosphate synthase	-0.683681	1.6575e-05	326.286	645.234	8.32541	9.32219	Thaumi_prot_LH_FAM000898		Y	N	NV+NF+NM	Yes	456	786	arCOG01726	H	Coenzyme transport and metabolism	IspA	Geranylgeranyl pyrophosphate synthase
NVIE_008060	NVIE_RS03935	isopentenyl-diphosphate delta-isomerase	0.136779	0.29297	147.274	164.477	7.19526	7.35124	Thaumi_prot_LH_FAM003012		N	N	NV+NF	No	939	2297	arCOG00613	H	Coenzyme transport and metabolism	LldD/Idi	FMN-dependent dehydrogenase, includes L-lactate dehydrogenase and type II isopentenyl diphosphate isomerase
NVIE_008070	NVIE_RS03940	putative aspartate/glutamate/uridylate kinase	-0.64618	2.88345e-08	93.1948	179.422	6.53539	7.48376	Thaumi_prot_LH_FAM000896		Y	N	NV+NF+NM	Yes	1333	502	arCOG00860	I	Lipid transport and metabolism	-	Isopentenyl phosphate kinase, enzyme of modified mevalonate pathway
NVIE_008080	NVIE_RS03945	hypothetical protein	0.282755	0.0441742	68.0763	68.8379	6.07938	6.1022	Thaumi_prot_LH_FAM001389		N	N	NV	No	1571	1720	arCOG11931	S	Function unknown	-	Uncharacterized protein
NVIE_008090	NVIE_RS03950	TPR repeat protein	0.466399	5.09104e-06	443.384	391.941	8.77829	8.61361	Thaumi_prot_LH_FAM000231		Y	Y	NV+NF+NM	Yes	327	719	#N/A	#N/A	#N/A	#N/A	#N/A
NVIE_008100	NVIE_RS03955	putative myo-inositol-1-phosphate synthase	-0.323399	0.0161424	230.798	354.416	7.84079	8.46508	Thaumi_prot_LH_FAM000248		Y	N	NV+NF+NM	Yes	633	1522	arCOG04213	I	Lipid transport and metabolism	INO1	Myo-inositol-1-phosphate synthase
NVIE_008120	NVIE_RS03960	hypothetical protein	-1.12464	0.0844433	0.758119	2.04115	-0.732339	0.83914	Thaumi_prot_LH_FAM003589		N	Y	NV	No	3115	1877	#N/A	#N/A	#N/A	#N/A	#N/A
NVIE_008130	NVIE_RS03965	putative thiazole biosynthetic enzyme Thi4 family	-0.496864	4.17542e-06	558.435	965.095	9.1146	9.90918	Thaumi_prot_LH_FAM000234		N	Y	NV+NF+NM	Yes	254	707	arCOG00574	H	Coenzyme transport and metabolism	THI4	Archaeal ribulose 1,5-bisphosphate synthetase/yeast thiazole synthase
NVIE_008140	NVIE_RS03970	protein of unknown function	-0.179445	0.219179	22.4179	31.0611	4.47972	4.9492	Thaumi_prot_LH_FAM008485		N	Y	NV	No	2304	2191	#N/A	#N/A	#N/A	#N/A	#N/A
NVIE_008150	NVIE_RS03975	hypothetical protein	-0.366961	0.0580171	8.66878	13.5353	3.07392	3.74837	Thaumi_prot_LH_FAM000235		N	Y	NV+NM	No	2719	1794	arCOG04668	S	Function unknown	-	Uncharacterized protein
NVIE_008160	NVIE_RS03980	thioredoxin reductase	-0.588656	1.47121e-11	400.555	738.166	8.64207	9.52732	Thaumi_prot_LH_FAM000236		Y	N	NV+NF+NM	Yes	371	319	arCOG01296	O	Posttranslational modification, protein turnover, chaperones	TrxB	Thioredoxin reductase
NVIE_008170	NVIE_RS03985	cysteine synthase	0.0521623	0.590878	817.596	966.906	9.67473	9.91685	Thaumi_prot_LH_FAM001388		N	N	NV+NF+NM	Yes	152	2686	arCOG01430	E	Amino acid transport and metabolism	CysK	Cysteine synthase
NVIE_008180	NVIE_RS03990	putative SirA family protein	0.285712	0.0821569	242.256	242.642	7.88929	7.90334	Thaumi_prot_LH_FAM000237		N	N	NV+NF+NM	Yes	602	1866	arCOG02062	P	Inorganic ion transport and metabolism	TusA	TusA-related sulfurtransferase
NVIE_008190	NVIE_RS03995	Alpha/beta hydrolase fold protein	1.3085	1.61605e-23	45.9866	22.885	5.51573	4.5106	Thaumi_prot_LH_FAM003425		N	N	NV	No	1858	104	arCOG01648	R	General function prediction only	MhpC	Alpha/beta superfamily hydrolase
NVIE_008200	NVIE_RS04000	F420-0:gamma-L-glutamate ligase	-0.413799	0.00223612	78.1324	127.732	6.27301	6.99458	Thaumi_prot_LH_FAM000187		Y	N	NV+NF+NM	Yes	1465	1207	arCOG02714	H	Coenzyme transport and metabolism	CofE	F(420)-0:gamma-glutamyl ligase, F420 coenzyme biosynthesis enzyme
NVIE_008210	NVIE_RS04005	phosphoserine phosphatase SerB	-0.676949	1.26732e-08	156.714	305.091	7.26794	8.25118	Thaumi_prot_LH_FAM000239		Y	N	NV+NF+NM	Yes	900	475	arCOG01158	E	Amino acid transport and metabolism	SerB	Phosphoserine phosphatase
NVIE_0840	NVIE_RS04010	putative von Willebrand factor type A	-0.346092	0.000459147	129.113	200.792	7.00318	7.64897	Thaumi_prot_LH_FAM000880		N	Y	NV+NF	No	1043	1055	arCOG02900	V	Defense mechanisms	-	Predicted toxin of RNase A family, contains vWA domain
NVIE_008220	NVIE_RS04015	putative Mg-chelatase subunit	-0.183097	0.0296647	369.968	515.385	8.52969	9.00704	Thaumi_prot_LH_FAM000881		N	Y	NV+NF	No	409	1646	arCOG00438	R	General function prediction only	-	AAA family ATPase
NVIE_008240	NVIE_RS04020	30S ribosomal protein S13p	-0.167454	0.379064	603.606	825.101	9.18083	9.68456	Thaumi_prot_LH_FAM000884		N	N	NV+NF+NM	Yes	228	2422	arCOG01722	J	Translation, ribosomal structure and biogenesis	RpsM	Ribosomal protein S13
NVIE_008250	NVIE_RS04025	30S ribosomal protein S4p	-0.285843	0.0249036	1396.34	2088.55	10.4402	11.0255	Thaumi_prot_LH_FAM000885		Y	N	NV+NF+NM	Yes	76	1616	arCOG04239	J	Translation, ribosomal structure and biogenesis	RpsD	Ribosomal protein S4 or related protein
NVIE_008260	NVIE_RS04030	hypothetical protein	0.755035	8.29796e-09	59.0602	43.0097	5.86858	5.41725	Thaumi_prot_LH_FAM003016		N	N	NV+NF	No	1687	463	#N/A	#N/A	#N/A	#N/A	#N/A
NVIE_008270	NVIE_RS04035	glucosamine-fructose-6-phosphate aminotransferase	0.503787	1.9882e-07	360.281	312.927	8.49129	8.28488	Thaumi_prot_LH_FAM000886		Y	N	NV+NF+NM	Yes	414	575	arCOG00057	M	Cell wall/membrane/envelope biogenesis	GlmS	Glucosamine 6-phosphate synthetase
NVIE_008280	NVIE_RS04040	putative SNF7 protein	0.548303	6.79832e-06	1760.76	1479.9	10.7749	10.5281	Thaumi_prot_LH_FAM000545		Y	N	NV+NF+NM	Yes	60	738	arCOG00452	D	Cell cycle control, cell division, chromosome partitioning	ESCRTIII	Archaeal division protein CdvB, Snf7/Vps24/ESCRT-III family
NVIE_008290	NVIE_RS04045	hypothetical protein	0.0994244	0.446686	424.603	487.169	8.72501	8.92621	Thaumi_prot_LH_FAM001205		N	N	NV+NF+NM	No	343	2501	arCOG10514	S	Function unknown	-	Uncharacterized protein
NVIE_008300	NVIE_RS04050	putative Lysylphosphatidylglycerol synthetase/glycosyltransferase AglD	0.110024	0.470479	288.179	329.147	8.15752	8.35783	Thaumi_prot_LH_FAM001082		N	Y	NV+NF+NM	No	508	2521	arCOG00899	M	Cell wall/membrane/envelope biogenesis	AglD2	Predicted flippase
NVIE_008310	NVIE_RS04055	protein of unknown function	-0.384202	0.000638836	72.1524	115.201	6.16352	6.84447	Thaumi_prot_LH_FAM003590		N	Y	NV	No	1531	1084	arCOG08684	R	General function prediction only	-	Roadblock/LC7 domain superfamily protein
NVIE_008320	NVIE_RS04060	hypothetical protein	-0.616468	2.99749e-09	126.519	238.263	6.97727	7.89412	Thaumi_prot_LH_FAM001081		N	N	NV+NF+NM	No	1057	431	arCOG01225	R	General function prediction only	-	GTPase SAR1 or related small G protein
NVIE_008330	NVIE_RS04065	homoserine kinase	-0.176757	0.104222	118.623	165.022	6.88767	7.36518	Thaumi_prot_LH_FAM001080		N	N	NV+NF+NM	No	1110	1937	arCOG01027	E	Amino acid transport and metabolism	ThrB	Homoserine kinase
NVIE_008340	NVIE_RS04070	3-hydroxybutyryl-CoA dehydratase	-0.596364	3.11681e-08	379.31	705.28	8.56115	9.45812	Thaumi_prot_LH_FAM000097		Y	N	NV+NF+NM	Yes	396	507	arCOG00249	I	Lipid transport and metabolism	FadB	3-hydroxyacyl-CoA dehydrogenase, some fused to Enoyl-CoA hydratase
NVIE_008350	NVIE_RS04075	putative agmatinase	0.312243	0.00853266	191.81	190.717	7.5793	7.57302	Thaumi_prot_LH_FAM000753		Y	N	NV+NF+NM	Yes	747	1426	arCOG01700	E	Amino acid transport and metabolism	SpeB	Arginase family enzyme
NVIE_008360	NVIE_RS04080	hypothetical protein	-0.415321	1.43143e-05	106.104	173.555	6.72571	7.43817	Thaumi_prot_LH_FAM001495		N	Y	NV+NM	No	1208	771	arCOG10519	S	Function unknown	-	Uncharacterized protein
NVIE_008370	NVIE_RS04085	hypothetical protein	0.567422	0.26468	4.44201	3.72193	1.89139	1.87022	Thaumi_prot_LH_FAM003017		N	Y	NV	No	2902	2257	#N/A	#N/A	#N/A	#N/A	#N/A
NVIE_008380	NVIE_RS04090	Copper-exporting P-type ATPase A	0.391431	0.000342314	66.1411	61.9925	6.04371	5.94437	Thaumi_prot_LH_FAM002248		N	N	NV+NF	No	1600	1025	arCOG01576	P	Inorganic ion transport and metabolism	ZntA	Cation transport ATPase
NVIE_008400	NVIE_RS04095	putative proteasome assembly chaperone 2	0.292217	0.0123148	90.5714	90.9218	6.49932	6.50389	Thaumi_prot_LH_FAM001711		N	Y	NV+NM	No	1354	1471	arCOG00348	O	Posttranslational modification, protein turnover, chaperones	PbaB	20S proteasome assembly factor, ATP-grasp superfamily enzyme
NVIE_008410	NVIE_RS04100	protein of unknown function	-0.214425	0.345078	10.9732	15.5637	3.42047	3.94486	Thaumi_prot_LH_FAM003591		N	Y	NV	No	2641	2373	#N/A	#N/A	#N/A	#N/A	#N/A
NVIE_008420	NVIE_RS04105	hypothetical protein	-0.465592	0.00189395	143.824	243.822	7.16069	7.92107	Thaumi_prot_LH_FAM003021		N	Y	NV+NF	No	960	1186	#N/A	#N/A	#N/A	#N/A	#N/A
NVIE_008430	NVIE_RS04110	DNA ligase	0.0533043	0.75597	72.9477	86.3925	6.17529	6.42841	Thaumi_prot_LH_FAM000566		N	N	NV+NF+NM	Yes	1523	2858	arCOG01347	L	Replication, recombination and repair	CDC9	ATP-dependent DNA ligase
NVIE_008440	NVIE_RS04115	30S ribosomal protein S25e	-0.478509	1.54253e-05	197.099	334.753	7.60835	8.38584	Thaumi_prot_LH_FAM000152		Y	N	NV+NF+NM	Yes	727	780	arCOG04327	J	Translation, ribosomal structure and biogenesis	RPS25	Ribosomal protein S25
NVIE_008450	NVIE_RS04120	hypothetical protein	-0.448377	0.0101842	28.5354	47.9221	4.82237	5.54343	Thaumi_prot_LH_FAM001398		Y	N	NV+NF+NM	No	2164	1444	arCOG04488	S	Function unknown	-	Uncharacterized protein
NVIE_008470	NVIE_RS04125	DNA-directed RNA polymerase subunit K	-0.876469	9.07114e-10	422.615	950.403	8.70322	9.86737	Thaumi_prot_LH_FAM000185		Y	N	NV+NF+NM	Yes	344	401	arCOG01268	K	Transcription	Rpo6/RpoZ	DNA-directed RNA polymerase subunit K/omega
NVIE_008480	NVIE_RS04130	putative dihydrolipoamide dehydrogenase	0.877359	3.06216e-11	49.6889	33.329	5.62776	5.05577	Thaumi_prot_LH_FAM003101		N	N	NV	No	1797	334	arCOG01068	C	Energy production and conversion	Lpd	Pyruvate/2-oxoglutarate dehydrogenase complex, dihydrolipoamide dehydrogenase (E3) component or related enzyme
NVIE_008490	NVIE_RS04135	putative transcriptional regulator, ArsR family	-0.294178	0.00335955	103.977	155.778	6.68835	7.28095	Thaumi_prot_LH_FAM001538		N	Y	NV+NF+NM	No	1226	1262	arCOG04362	K	Transcription	-	Transcriptional regulator, contains HTH domain
NVIE_008500	NVIE_RS04140	hypothetical protein	-0.404693	1.03954e-05	1157.59	1882.04	10.1751	10.874	Thaumi_prot_LH_FAM002979		N	Y	NV+NF	No	94	757	#N/A	#N/A	#N/A	#N/A	#N/A
NVIE_008510	NVIE_RS04145	hypothetical protein	-0.0265329	0.828229	311.68	387.518	8.27615	8.59619	Thaumi_prot_LH_FAM000183		Y	N	NV+NF+NM	Yes	473	2958	arCOG00017	R	General function prediction only	-	Predicted transcriptional regulator
NVIE_008530	NVIE_RS04160	putative NAD-dependent alcohol dehydrogenase	-0.234479	0.065148	137.122	198.309	7.09057	7.62103	Thaumi_prot_LH_FAM000398		Y	N	NV+NF+NM	Yes	996	1818	arCOG01459	E	Amino acid transport and metabolism	Tdh	Threonine dehydrogenase or related Zn-dependent dehydrogenase
NVIE_008540	NVIE_RS04165	uncharacterised aldolase LsrF	-0.223918	0.0228681	461.791	662.333	8.84813	9.37072	Thaumi_prot_LH_FAM000118		#N/A	#N/A	NV+NF+NM	Yes	316	1595	arCOG04044	E	Amino acid transport and metabolism	-	2-amino-3,7-dideoxy-D-threo-hept-6-ulosonic acid synthase, DhnA-aldolase family
NVIE_008550	NVIE_RS04170	hypothetical protein	-1.53178	2.10138e-13	2.80319	9.96513	1.47865	3.30002	Thaumi_prot_LH_FAM001527		N	N	NV+NM	No	2990	258	arCOG10267	R	General function prediction only	-	NTF2-like superfamily enzyme
NVIE_008560	NVIE_RS04175	acetolactate synthase, large subunit	-0.330214	0.000142634	283.469	437.169	8.14376	8.77119	Thaumi_prot_LH_FAM000397		Y	N	NV+NF+NM	Yes	515	943	arCOG01998	E	Amino acid transport and metabolism	IlvB	Acetolactate synthase large subunit or other thiamine pyrophosphate-requiring enzyme
NVIE_008570	NVIE_RS04180	acetolactate synthase, small subunit	-0.30238	0.130909	29.62	44.6497	4.84552	5.454	Thaumi_prot_LH_FAM000396		Y	N	NV+NF+NM	Yes	2137	2002	arCOG04445	E	Amino acid transport and metabolism	IlvH	Acetolactate synthase, small subunit
NVIE_008580	NVIE_RS04185	2-isopropylmalate synthase	-0.0211611	0.858927	292.278	364.534	8.1894	8.50435	Thaumi_prot_LH_FAM000395		Y	N	NV+NF+NM	Yes	498	2990	arCOG02092	E	Amino acid transport and metabolism	LeuA	Isopropylmalate/homocitrate/citramalate synthase
NVIE_008590	NVIE_RS04190	3-isopropylmalate dehydrogenase	-0.580628	1.65533e-07	67.0313	122.591	6.05068	6.93539	Thaumi_prot_LH_FAM000312		Y	N	NV+NF+NM	Yes	1588	565	arCOG01163	C	Energy production and conversion	LeuB	Isocitrate/isopropylmalate dehydrogenase
NVIE_008600	NVIE_RS04195	hypothetical protein	0.135438	0.242	213.248	238.341	7.73078	7.89459	Thaumi_prot_LH_FAM003025		N	Y	NV	No	671	2218	#N/A	#N/A	#N/A	#N/A	#N/A
NVIE_008610	NVIE_RS04200	protein of unknown function	0.11379	0.381649	28.9864	32.8339	4.85357	5.03368	Thaumi_prot_LH_FAM008487		N	Y	NV	No	2152	2427	#N/A	#N/A	#N/A	#N/A	#N/A
NVIE_008620	NVIE_RS04205	carbamoyl-phosphate synthase small chain (glutamine-hydrolyzing)	-0.307843	0.00678025	356.734	540.673	8.46968	9.07433	Thaumi_prot_LH_FAM000419		Y	N	NV+NF+NM	Yes	419	1385	arCOG00064	E	Amino acid transport and metabolism	CarA	Carbamoylphosphate synthase small subunit
NVIE_008650	NVIE_RS04215	protein of unknown function	-0.181234	0.180101	9.31745	12.9544	3.21847	3.69309	Thaumi_prot_LH_FAM002941		N	Y	NV+NF	No	2699	2113	arCOG00938	R	General function prediction only	-	Radical SAM superfamily enzyme
NVIE_008660	NVIE_RS04220	putative phosphoesterase	0.472643	0.000118543	31.8263	28.3275	4.98873	4.82185	Thaumi_prot_LH_FAM000417		N	N	NV+NF+NM	Yes	2098	931	arCOG01150	R	General function prediction only	-	Phosphohydrolase, Icc/MPP superfamily
NVIE_0887	NVIE_RS04225	hypothetical protein	-0.1393	0.586438	12.2139	16.3865	3.58127	4.00101	Thaumi_prot_LH_FAM000416		N	N	NV+NM	No	2605	2670	arCOG01120	S	Function unknown	-	SWIM zinc finger
NVIE_008670	NVIE_RS04230	phosphoribosylamine--glycine ligase	-0.441438	0.000273196	118.399	197.631	6.87892	7.62327	Thaumi_prot_LH_FAM000076		N	N	NV+NF+NM	Yes	1112	999	arCOG04415	F	Nucleotide transport and metabolism	PurD	Phosphoribosylamine-glycine ligase
NVIE_0889	NVIE_RS04235	putative 5-formyltetrahydrofolate cyclo-ligase	-0.375651	0.00641443	66.0226	105.24	6.0291	6.71292	Thaumi_prot_LH_FAM000077		Y	N	NV+NF+NM	Yes	1602	1378	arCOG00474	H	Coenzyme transport and metabolism	FAU1	5-formyltetrahydrofolate cyclo-ligase
NVIE_008680	NVIE_RS04240	bifunctional protein FolD	-0.472794	2.42727e-05	281.172	479.266	8.12569	8.90321	Thaumi_prot_LH_FAM000078		N	N	NV+NF+NM	Yes	519	816	arCOG04538	H	Coenzyme transport and metabolism	FolD	5,10-methylene-tetrahydrofolate dehydrogenase/Methenyl tetrahydrofolate cyclohydrolase
NVIE_008690	NVIE_RS04245	protein of unknown function	0.365918	0.000888962	201.739	191.853	7.64958	7.57893	Thaumi_prot_LH_FAM002657		N	Y	NV+NF	No	711	1111	arCOG11431	S	Function unknown	-	Uncharacterized membrane protein
NVIE_008700	NVIE_RS04250	putative glycosyl transferase, family 2	0.513193	5.71984e-05	189.585	163.879	7.55937	7.35483	Thaumi_prot_LH_FAM002654		N	N	NV+NF	No	755	869	arCOG04936	M	Cell wall/membrane/envelope biogenesis	-	Glycosyl transferase family 2
NVIE_008710	NVIE_RS04255	putative asparagine synthase	-0.172122	0.197037	161.769	223.703	7.32914	7.80395	Thaumi_prot_LH_FAM000556		N	N	NV	No	877	2137	arCOG00071	E	Amino acid transport and metabolism	AsnB	Asparagine synthase (glutamine-hydrolyzing)
NVIE_008720	NVIE_RS04260	hypothetical protein	-0.0823527	0.548178	547.83	716.18	9.09402	9.47733	Thaumi_prot_LH_FAM003029		N	Y	NV	No	266	2628	arCOG08635	S	Function unknown	-	Uncharacterized protein
NVIE_008730	NVIE_RS04265	50S ribosomal protein L37e	-0.69509	2.35606e-08	728.502	1440.99	9.50208	10.4841	Thaumi_prot_LH_FAM000023		N	N	NV+NF+NM	No	184	497	arCOG04126	J	Translation, ribosomal structure and biogenesis	RPL37A	Ribosomal protein L37E
NVIE_008740	NVIE_RS04270	putative small nuclear ribonucleoprotein	-0.587733	7.52317e-08	179.411	330.215	7.47708	8.36425	Thaumi_prot_LH_FAM000024		Y	N	NV+NF+NM	Yes	800	541	arCOG00998	K	Transcription	LSM1	Small nuclear ribonucleoprotein (snRNP) homolog
NVIE_0897	NVIE_RS04275	putative creatinine amidohydrolase	-0.396667	0.00759438	134.346	218.253	7.05736	7.751	Thaumi_prot_LH_FAM000025		N	Y	NV+NF+NM	Yes	1013	1406	arCOG04536	H	Coenzyme transport and metabolism	ArfB	Creatinine amidohydrolase/Fe(II)-dependent formamide hydrolase involved in riboflavin and F420 biosynthesis
NVIE_008750	NVIE_RS04280	formyltetrahydrofolate deformylase	-0.390049	0.000344979	181.647	291.935	7.49952	8.18851	Thaumi_prot_LH_FAM000026		Y	N	NV+NF+NM	Yes	783	1027	arCOG02826	F	Nucleotide transport and metabolism	PurU	Formyltetrahydrofolate hydrolase
NVIE_008760	NVIE_RS04285	protein of unknown function	0.517513	0.00526141	13.0878	11.2225	3.70622	3.4593	Thaumi_prot_LH_FAM003593		N	Y	NV	No	2569	1339	#N/A	#N/A	#N/A	#N/A	#N/A
NVIE_008790	NVIE_RS04295	protein of unknown function	-0.221857	0.0488282	48.2571	68.9815	5.58879	6.10248	Thaumi_prot_LH_FAM008488		N	Y	NV	No	1821	1748	arCOG08684	R	General function prediction only	-	Roadblock/LC7 domain superfamily protein
NVIE_008800	NVIE_RS04300	protein of unknown function	0.345071	0.00587438	62.8577	60.7616	5.96504	5.91381	Thaumi_prot_LH_FAM002859		N	Y	NV+NF	No	1642	1363	#N/A	#N/A	#N/A	#N/A	#N/A
NVIE_008810	NVIE_RS04305	hypothetical protein	0.197804	0.245208	26.6192	28.5594	4.73385	4.81583	Thaumi_prot_LH_FAM001303		N	Y	NV+NF	No	2201	2222	arCOG01063	K	Transcription	-	Transcriptional regulator, contains HTH domain
NVIE_008820	NVIE_RS04310	protein of unknown function	1.01412	2.50647e-07	12.9979	7.9823	3.68912	2.9755	Thaumi_prot_LH_FAM002860		N	Y	NV	No	2574	590	#N/A	#N/A	#N/A	#N/A	#N/A
NVIE_008830	NVIE_RS04315	putative Polyketide cyclase/dehydrase	1.28358	1.72434e-08	12.2053	6.13863	3.57035	2.60061	Thaumi_prot_LH_FAM000665		N	Y	NV+NF+NM	Yes	2606	492	arCOG05400	S	Function unknown	-	Protein containing potental lipid transfer domain, START superfamily
NVIE_008840	NVIE_RS04320	protein of unknown function	1.15313	4.64091e-05	6.7454	3.77932	2.70694	1.90061	Thaumi_prot_LH_FAM003076		N	Y	NV	No	2804	854	#N/A	#N/A	#N/A	#N/A	#N/A
NVIE_008850	NVIE_RS04325	protein of unknown function	0.996744	0.00128926	5.71047	3.50624	2.48996	1.8014	Thaumi_prot_LH_FAM008489		N	Y	NV	No	2844	1148	#N/A	#N/A	#N/A	#N/A	#N/A
NVIE_008860	NVIE_RS04330	putative protein of unknown function DUF2078	0.449374	0.164581	5.93591	5.26012	2.51245	2.35672	Thaumi_prot_LH_FAM003075		N	N	NV	No	2840	2076	arCOG03911	S	Function unknown	-	Uncharacterized membrane protein
NVIE_008870	NVIE_RS04335	Uncharacterized HTH-type transcriptional regulator yvaP (modular protein)	0.802775	0.168987	1.67283	1.13855	0.400229	0.112309	Thaumi_prot_LH_FAM001380		N	N	NV+NF+NM	Yes	3057	2088	arCOG01057	K	Transcription	HxlR	DNA-binding transcriptional regulator, HxlR family
NVIE_008880	NVIE_RS04340	putative glycosyl transferase	0.463112	0.000883087	66.5699	59.4753	6.05321	5.88179	Thaumi_prot_LH_FAM003595		N	Y	NV+NF	No	1593	1110	arCOG01403	M	Cell wall/membrane/envelope biogenesis	AglL	Glycosyltransferase
NVIE_008890	NVIE_RS04345	protein of unknown function	0.321229	0.00490706	25.1004	24.6273	4.64527	4.62094	Thaumi_prot_LH_FAM003596		N	Y	NV+NF	No	2238	1327	#N/A	#N/A	#N/A	#N/A	#N/A
NVIE_008900	NVIE_RS04350	putative methyltransferase	0.10697	0.510047	12.5326	14.2896	3.63792	3.83589	Thaumi_prot_LH_FAM003597		N	Y	NV+NF	No	2592	2573	#N/A	#N/A	#N/A	#N/A	#N/A
NVIE_008910	NVIE_RS04355	UDP-N-acetylglucosamine 2-epimerase	-0.0171405	0.911869	65.4214	81.2253	6.0277	6.34052	Thaumi_prot_LH_FAM000550		N	N	NV+NF	No	1607	3055	arCOG01392	M	Cell wall/membrane/envelope biogenesis	WecB	UDP-N-acetylglucosamine 2-epimerase
NVIE_008920	NVIE_RS04360	protein of unknown function	0.176614	0.345011	14.0107	15.2771	3.78941	3.93171	Thaumi_prot_LH_FAM008490		N	Y	NV	No	2540	2371	#N/A	#N/A	#N/A	#N/A	#N/A
NVIE_008930	NVIE_RS04365	hypothetical protein	0.761591	8.86351e-07	10.518	7.66229	3.38492	2.92864	Thaumi_prot_LH_FAM003598		N	Y	NV	No	2657	634	#N/A	#N/A	#N/A	#N/A	#N/A
NVIE_008940	NVIE_RS04370	protein of unknown function	0.448471	0.00010447	32.8945	29.5775	5.03593	4.87867	Thaumi_prot_LH_FAM003498		N	Y	NV+NF	No	2075	920	#N/A	#N/A	#N/A	#N/A	#N/A
NVIE_008950	NVIE_RS04375	protein of unknown function	0.14296	0.507882	7.73727	8.58399	2.93071	3.07983	Thaumi_prot_LH_FAM008491		N	Y	NV	No	2762	2567	#N/A	#N/A	#N/A	#N/A	#N/A
NVIE_008960	NVIE_RS04380	protein of unknown function	-0.321909	0.146993	6.8661	10.4704	2.76731	3.37318	Thaumi_prot_LH_FAM008492		N	Y	NV	No	2801	2029	#N/A	#N/A	#N/A	#N/A	#N/A
NVIE_008970	NVIE_RS04385	hypothetical protein	-0.838626	0.000120938	4.83552	10.611	2.25641	3.39524	Thaumi_prot_LH_FAM003175		N	Y	NV	No	2880	933	#N/A	#N/A	#N/A	#N/A	#N/A
NVIE_008990	NVIE_RS04395	pyruvoyl-dependent arginine decarboxylase	0.662941	4.81669e-07	70.2796	54.6431	6.12913	5.75123	Thaumi_prot_LH_FAM000326		N	N	NV+NF+NM	Yes	1554	606	arCOG04490	E	Amino acid transport and metabolism	PdaD	Pyruvoyl-dependent arginine decarboxylase (PvlArgDC)
NVIE_009000	NVIE_RS04400	protein of unknown function	-0.11926	0.451313	16.5831	21.9984	4.04021	4.45335	Thaumi_prot_LH_FAM008493		N	Y	NV	No	2458	2505	#N/A	#N/A	#N/A	#N/A	#N/A
NVIE_009050	NVIE_RS04420	protein of unknown function	0.56747	5.50665e-05	174.872	145.53	7.43698	7.18431	Thaumi_prot_LH_FAM008494		N	Y	NV	No	820	868	#N/A	#N/A	#N/A	#N/A	#N/A
NVIE_009060	NVIE_RS04425	protein of unknown function	0.339307	0.00191882	122.234	118.352	6.92697	6.88601	Thaumi_prot_LH_FAM008495		N	Y	NV	No	1088	1187	#N/A	#N/A	#N/A	#N/A	#N/A
NVIE_009080	NVIE_RS04435	protein of unknown function	-0.00994799	0.934059	81.5295	100.379	6.34195	6.64881	Thaumi_prot_LH_FAM008497		N	Y	NV	No	1435	3091	#N/A	#N/A	#N/A	#N/A	#N/A
NVIE_009090	NVIE_RS04440	protein of unknown function	0.0385727	0.775419	95.8241	114.666	6.57844	6.83949	Thaumi_prot_LH_FAM008498		N	Y	NV	No	1303	2893	#N/A	#N/A	#N/A	#N/A	#N/A
NVIE_009100	NVIE_RS04445	protein of unknown function	-0.0991829	0.402524	52.7035	69.088	5.71426	6.10868	Thaumi_prot_LH_FAM008499		N	Y	NV	No	1756	2450	#N/A	#N/A	#N/A	#N/A	#N/A
NVIE_009110	NVIE_RS04450	protein of unknown function	0.218894	0.0576476	23.277	24.4329	4.53135	4.61	Thaumi_prot_LH_FAM008500		N	Y	NV	No	2289	1791	#N/A	#N/A	#N/A	#N/A	#N/A
NVIE_009120	NVIE_RS04455	protein of unknown function	0.07817	0.495235	48.5921	56.3659	5.60114	5.81454	Thaumi_prot_LH_FAM008501		N	Y	NV	No	1810	2552	#N/A	#N/A	#N/A	#N/A	#N/A
NVIE_009130	NVIE_RS04460	putative superfamily I DNA and RNA helicase	-0.0239066	0.840357	35.2736	43.9242	5.13648	5.45603	Thaumi_prot_LH_FAM000114		N	Y	NV	No	2023	2970	arCOG00803	L	Replication, recombination and repair	-	Superfamily I DNA/RNA helicase, contains Vsr family nuclease domain
NVIE_009140	NVIE_RS04465	putative UvrD/REP helicase	0.0033587	0.97777	34.1113	41.6262	5.08624	5.37747	Thaumi_prot_LH_FAM000306		N	Y	NV	No	2045	3158	arCOG00798	L	Replication, recombination and repair	UvrD	Superfamily I DNA and RNA helicase
NVIE_009150	NVIE_RS04470	putative Type II restriction-modification system methylase subunit, N6 adenine-specific DNA methyltransferase	-0.294092	0.00462396	37.0665	55.5513	5.20451	5.79453	Thaumi_prot_LH_FAM008502		N	Y	NV	No	1994	1315	arCOG04814	V	Defense mechanisms	-	Type II restriction enzyme, methylase subunit
NVIE_009160	NVIE_RS04475	putative superfamily II DNA/RNA helicase, SNF2 family	-0.441361	8.59402e-05	59.3221	98.4839	5.87971	6.61932	Thaumi_prot_LH_FAM008503		N	Y	NV	No	1683	899	arCOG04818	K	Transcription	HepA	Superfamily II DNA/RNA helicase, SNF2 family
NVIE_009170	NVIE_RS04480	putative Metal dependent phosphohydrolase	-0.245077	0.0360824	47.2646	68.5355	5.552	6.09493	Thaumi_prot_LH_FAM008504		N	Y	NV	No	1833	1689	arCOG04430	R	General function prediction only	-	HD superfamily phosphohydrolase
NVIE_009180	NVIE_RS04485	protein of unknown function	-0.27551	0.0226371	15.9237	23.605	3.98555	4.55773	Thaumi_prot_LH_FAM008505		N	Y	NV	No	2485	1591	arCOG08191	J	Translation, ribosomal structure and biogenesis	RsmD	16S rRNA G966 N2-methylase RsmD
NVIE_009190	NVIE_RS04490	putative Radical SAM domain protein	0.145588	0.18086	42.4314	47.0657	5.40511	5.55563	Thaumi_prot_LH_FAM008506		N	Y	NV	No	1908	2116	arCOG01290	L	Replication, recombination and repair	SplB	DNA repair photolyase
NVIE_009200	NVIE_RS04495	putative Gp37/Gp68 family protein	-0.150589	0.222444	96.5925	131.534	6.58932	7.03397	Thaumi_prot_LH_FAM002060		N	N	NV+NM	No	1290	2197	arCOG01290	L	Replication, recombination and repair	SplB	DNA repair photolyase
NVIE_009210	NVIE_RS04500	putative cell division control protein 6	-0.327709	0.0222592	71.6368	110.567	6.14828	6.78612	Thaumi_prot_LH_FAM002978		N	Y	NV	No	1540	1587	arCOG00467	L	Replication, recombination and repair	CDC6	Cdc6-related protein, AAA superfamily ATPase
NVIE_009220	NVIE_RS04505	hypothetical protein	-0.636862	0.00129079	16.048	30.5374	3.99046	4.89913	Thaumi_prot_LH_FAM002977		N	Y	NV	No	2478	1149	arCOG01207	K	Transcription	-	Predicted transcriptional regulator, MarR family
NVIE_009230	NVIE_RS04510	hypothetical protein	0.487851	0.274654	2.32053	2.05039	1.09185	0.97341	Thaumi_prot_LH_FAM002975		N	Y	NV	No	3009	2273	#N/A	#N/A	#N/A	#N/A	#N/A
NVIE_009240	NVIE_RS04515	hypothetical protein	1.3557	5.63731e-13	121.836	58.1118	6.89422	5.83238	Thaumi_prot_LH_FAM002974		N	Y	NV	No	1091	275	#N/A	#N/A	#N/A	#N/A	#N/A
NVIE_009250	NVIE_RS04520	hypothetical protein	0.843693	2.16603e-09	72.5403	49.6027	6.15925	5.63131	Thaumi_prot_LH_FAM002973		N	Y	NV	No	1529	425	arCOG01981	K	Transcription	SUA7	Transcription initiation factor TFIIB, Brf1 subunit/Transcription initiation factor TFIIB
NVIE_009260	NVIE_RS04525	ParB-like nuclease domain-containing protein	0.728464	1.09236e-06	23.2754	17.2066	4.51288	4.10328	Thaumi_prot_LH_FAM002972		N	Y	NV	No	2290	639	arCOG01875	R	General function prediction only	-	ParB-like NTPase domain
NVIE_009270	NVIE_RS04530	UpsA-like archaeal pilin	1.38264	6.24209e-24	617.404	288.533	9.23728	8.1686	Thaumi_prot_LH_FAM002971		N	Y	NV	No	221	96	arCOG03872	N	Cell motility	-	Pilin/Flagellin, FlaG/FlaF family
NVIE_009280	NVIE_RS04535	putative BasA-like protein	1.98212	1.09603e-36	102.492	31.7921	6.66256	4.97824	Thaumi_prot_LH_FAM002970		N	Y	NV	No	1241	57	arCOG03871	N	Cell motility	-	Pilin/Flagellin, FlaG/FlaF family
NVIE_009290	NVIE_RS04540	putative cell surface uncharacterised protein related to type IV pili	1.95276	6.38279e-38	86.8188	27.5276	6.41513	4.77671	Thaumi_prot_LH_FAM002969		N	Y	NV	No	1388	53	arCOG06957	S	Function unknown	-	Uncharacterized membrane protein
NVIE_009300	NVIE_RS04545	protein of unknown function	0.0458543	0.745026	37.2904	44.2013	5.20744	5.46439	Thaumi_prot_LH_FAM008507		N	Y	NV	No	1991	2845	#N/A	#N/A	#N/A	#N/A	#N/A
NVIE_009310	NVIE_RS04550	protein of unknown function	-0.566995	7.03455e-06	30.6455	55.4957	4.92657	5.78378	Thaumi_prot_LH_FAM008508		N	Y	NV	No	2115	742	#N/A	#N/A	#N/A	#N/A	#N/A
NVIE_009320	NVIE_RS04555	protein of unknown function	0.43426	0.00243543	12.9361	11.7417	3.6774	3.54951	Thaumi_prot_LH_FAM008509		N	N	NV	No	2576	1220	arCOG11468	S	Function unknown	-	Uncharacterized protein
NVIE_009330	NVIE_RS04560	putative type IV pilus assembly ATPase of Type II secretion system protein family	0.756684	5.81189e-08	30.4494	22.1806	4.91381	4.46736	Thaumi_prot_LH_FAM000408		N	N	NV	No	2121	524	arCOG01817	N	Cell motility	FlaI	ATPase involved in archaellum/pili biosynthesis
NVIE_009350	NVIE_RS04565	protein of unknown function	0.512597	0.15184	3.22604	2.77885	1.6811	1.425	Thaumi_prot_LH_FAM008510		N	Y	NV	No	2970	2039	#N/A	#N/A	#N/A	#N/A	#N/A
NVIE_009360	NVIE_RS04570	putative membrane bound type IV pili protein	1.25664	2.2212e-21	20.8911	10.7306	4.37857	3.4187	Thaumi_prot_LH_FAM002968		N	Y	NV	No	2344	121	arCOG01815	N	Cell motility	TadC	Pilus assembly protein TadC
NVIE_009370	NVIE_RS04575	hypothetical protein	1.61063	6.83841e-29	13.414	5.36477	3.72935	2.41491	Thaumi_prot_LH_FAM002967		N	Y	NV	No	2557	82	#N/A	#N/A	#N/A	#N/A	#N/A
NVIE_009380	NVIE_RS04580	hypothetical protein	0.0282818	0.911764	24.6431	29.53	4.5589	4.87641	Thaumi_prot_LH_FAM002966		N	Y	NV	No	2254	3054	#N/A	#N/A	#N/A	#N/A	#N/A
NVIE_009390	NVIE_RS04585	PilT protein domain protein	0.512275	0.0488086	15.9327	13.6605	3.90563	3.74275	Thaumi_prot_LH_FAM002735		N	N	NV	No	2483	1745	arCOG02222	V	Defense mechanisms	-	PIN domain containing protein
NVIE_009400	NVIE_RS04590	protein of unknown function	0.865984	0.000166356	44.6024	29.8497	5.39347	4.88142	Thaumi_prot_LH_FAM002668		N	N	NV	No	1883	951	arCOG00819	V	Defense mechanisms	-	AbrB family transcriptional regulator
NVIE_009410	NVIE_RS04595	protein of unknown function	-0.17685	0.609277	4.47186	6.24197	2.12115	2.6152	Thaumi_prot_LH_FAM002965		N	Y	NV	No	2900	2720	#N/A	#N/A	#N/A	#N/A	#N/A
NVIE_009420	NVIE_RS04600	hypothetical protein	1.23134	7.00818e-22	15.8906	8.32827	3.98947	3.05249	Thaumi_prot_LH_FAM002669		N	Y	NV	No	2486	117	#N/A	#N/A	#N/A	#N/A	#N/A
NVIE_009430	NVIE_RS04605	putative TrbE protein	0.727077	2.53296e-06	10.106	7.46943	3.31799	2.8892	Thaumi_prot_LH_FAM002964		N	Y	NV	No	2672	680	arCOG07496	U	Intracellular trafficking, secretion, and vesicular transport	VirB4	Type IV secretory pathway, VirB4 component
NVIE_009440	NVIE_RS04610	hypothetical protein	1.26359	1.96716e-17	193.657	99.2124	7.57668	6.63018	Thaumi_prot_LH_FAM002957		N	Y	NV	No	740	172	#N/A	#N/A	#N/A	#N/A	#N/A
NVIE_009450	NVIE_RS04615	hypothetical protein	1.25227	1.97349e-11	17.0389	8.80702	4.07246	3.12182	Thaumi_prot_LH_FAM002956		N	Y	NV	No	2445	326	#N/A	#N/A	#N/A	#N/A	#N/A
NVIE_009460	NVIE_RS04620	hypothetical protein	0.471925	0.00462955	10.2076	9.00248	3.33226	3.16471	Thaumi_prot_LH_FAM002955		N	Y	NV	No	2669	1317	#N/A	#N/A	#N/A	#N/A	#N/A
NVIE_009470	NVIE_RS04625	hypothetical protein	0.0232018	0.888531	5.07701	6.11415	2.33692	2.60627	Thaumi_prot_LH_FAM002954		N	Y	NV	No	2869	3023	arCOG04816	U	Intracellular trafficking, secretion, and vesicular transport	-	TraG/TraD/VirD4 family enzyme, ATPase
NVIE_009480	NVIE_RS04630	hypothetical protein	3.70788	5.10492e-35	26.8946	2.53237	4.65889	1.21556	Thaumi_prot_LH_FAM002951		N	Y	NV	No	2197	64	#N/A	#N/A	#N/A	#N/A	#N/A
NVIE_009490	NVIE_RS04635	conserved protein of unknown function	1.61178	3.77997e-13	38.8811	15.3657	5.18025	3.93901	Thaumi_prot_LH_FAM002950		N	Y	NV	No	1965	268	#N/A	#N/A	#N/A	#N/A	#N/A
NVIE_009500	NVIE_RS04640	hypothetical protein	2.24433	1.38113e-51	141.382	36.4319	7.10883	5.18109	Thaumi_prot_LH_FAM002949		N	Y	NV	No	978	33	#N/A	#N/A	#N/A	#N/A	#N/A
NVIE_009510	NVIE_RS04645	hypothetical protein	4.24807	1.52347e-121	47.9428	3.09198	5.54587	1.61507	Thaumi_prot_LH_FAM002948		N	Y	NV	No	1825	14	#N/A	#N/A	#N/A	#N/A	#N/A
NVIE_009520	NVIE_RS04650	hypothetical protein	3.94992	1.86352e-124	142.675	11.2609	7.12366	3.48335	Thaumi_prot_LH_FAM002947		N	Y	NV	No	974	12	#N/A	#N/A	#N/A	#N/A	#N/A
NVIE_009530	NVIE_RS04655	molecular chaperone HSP90 family	4.28569	0	80.0611	5.02114	6.31151	2.32616	Thaumi_prot_LH_FAM002946		N	Y	NV	No	1446	2	#N/A	#N/A	#N/A	#N/A	#N/A
NVIE_009540	NVIE_RS04660	putative Hsp90 domain protein	4.13158	3.42557e-142	83.7978	5.86485	6.36674	2.52782	Thaumi_prot_LH_FAM002945		N	Y	NV	No	1418	9	#N/A	#N/A	#N/A	#N/A	#N/A
NVIE_009550	NVIE_RS04665	hypothetical protein	2.38441	1.08808e-31	55.9838	13.146	5.75912	3.6837	Thaumi_prot_LH_FAM002944		N	Y	NV	No	1721	73	#N/A	#N/A	#N/A	#N/A	#N/A
NVIE_009570	NVIE_RS04670	Deoxyribonuclease/rho motif-related TRAM domain containing protein	0.790806	2.47677e-07	63.2516	44.8043	5.96121	5.47258	Thaumi_prot_LH_FAM001622		N	N	NV+NF	Yes	1637	589	arCOG01641	O	Posttranslational modification, protein turnover, chaperones	-	Cold shock responsive RNA-binding protein, contains TRAM domain
NVIE_009590	NVIE_RS04680	hypothetical protein	0.240299	0.525496	4.6127	4.71358	2.06365	2.22037	Thaumi_prot_LH_FAM002673		N	Y	NV	No	2892	2591	#N/A	#N/A	#N/A	#N/A	#N/A
NVIE_009600	NVIE_RS04685	putative archaeal preflagellin peptidase FlaK	2.17092	6.72404e-21	14.8906	4.03241	3.87632	1.94136	Thaumi_prot_LH_FAM001463		N	N	NV	No	2513	127	arCOG02298	N	Cell motility	FlaK/PulO	Peptidase A24A, prepilin type IV
NVIE_009610	NVIE_RS04690	hypothetical protein	-0.425836	0.103435	9.78832	16.0407	3.23522	3.98965	Thaumi_prot_LH_FAM002674		N	Y	NV	No	2681	1935	#N/A	#N/A	#N/A	#N/A	#N/A
NVIE_009630	NVIE_RS04695	zinc finger C2H2 domain-containing protein	0.372453	0.0269038	24.5137	23.1665	4.59025	4.52983	Thaumi_prot_LH_FAM002676		N	Y	NV	No	2257	1628	#N/A	#N/A	#N/A	#N/A	#N/A
NVIE_009650	NVIE_RS04700	putative integrase family protein	0.302741	0.032057	17.059	16.8857	4.06923	4.07512	Thaumi_prot_LH_FAM003123		N	Y	NV	No	2442	1663	arCOG01242	X	Mobilome: prophages, transposons	XerC	XerD/XerC family integrase
NVIE_t0120	NVIE_RS04710	tRNA-Thr	-0.720902	0.107174	12.1792	24.2944	3.32646	4.56569	#N/A		#N/A	#N/A	#N/A	No	2608	1948	#N/A	#N/A	#N/A	#N/A	#N/A
NVIE_009660	NVIE_RS04715	protein of unknown function	0.431791	0.25227	7.12787	6.40789	2.67961	2.67767	Thaumi_prot_LH_FAM000922		N	N	NV+NF+NM	No	2786	2236	arCOG05278	S	Function unknown	-	Uncharacterized small metal-binding protein
NVIE_009680	NVIE_RS04720	protein of unknown function	-0.769671	0.50749	0.263238	0.557246	0	-0.918107	Thaumi_prot_LH_FAM003601		N	Y	NV	No	3159	2566	#N/A	#N/A	#N/A	#N/A	#N/A
NVIE_009690	NVIE_RS04725	protein of unknown function	0.0832032	0.869931	3.55931	4.11588	1.74202	1.88809	Thaumi_prot_LH_FAM003601		N	Y	NV	No	2954	3005	#N/A	#N/A	#N/A	#N/A	#N/A
NVIE_009700	NVIE_RS04730	protein of unknown function	0.772934	0.16509	1.784	1.26154	0.767063	0.16298	Thaumi_prot_LH_FAM003601		N	Y	NV	No	3050	2079	#N/A	#N/A	#N/A	#N/A	#N/A
NVIE_009720	NVIE_RS04735	protein of unknown function	-0.465448	0.00593831	23.7707	40.2525	4.54214	5.3275	Thaumi_prot_LH_FAM003602		N	Y	NV	No	2275	1364	#N/A	#N/A	#N/A	#N/A	#N/A
NVIE_009730	NVIE_RS04740	uncharacterised protein	0.405537	0.00010447	329.748	306.301	8.3606	8.2582	Thaumi_prot_LH_FAM001294		N	N	NV	No	448	921	arCOG00348	O	Posttranslational modification, protein turnover, chaperones	PbaB	20S proteasome assembly factor, ATP-grasp superfamily enzyme
NVIE_009740	NVIE_RS04745	putative nucleic acid binding OB-fold tRNA/helicase-type	-0.0479934	0.680595	412.936	522.68	8.68131	9.02426	Thaumi_prot_LH_FAM000767		Y	N	NV+NF+NM	Yes	357	2788	arCOG01510	L	Replication, recombination and repair	RPA1	Single-stranded DNA-binding replication protein A (RPA), large (70 kD) subunit or related ssDNA-binding protein
NVIE_t0130	NVIE_RS04750	tRNA-Leu	-0.167251	0.471681	457.213	618.746	8.75566	9.262	#N/A		#N/A	#N/A	#N/A	No	320	2524	#N/A	#N/A	#N/A	#N/A	#N/A
NVIE_009760	NVIE_RS04755	putative protein of unknown function DUF192	-0.13337	0.230164	183.162	245.781	7.51162	7.93969	Thaumi_prot_LH_FAM000641		Y	N	NV+NF+NM	Yes	777	2205	arCOG03116	S	Function unknown	-	Uncharacterized membrane protein
NVIE_009770	NVIE_RS04760	archaeal flagellin	1.17496	9.58266e-12	29.2979	15.9742	4.84175	3.99453	Thaumi_prot_LH_FAM001471		N	Y	NV	No	2142	307	arCOG01829	N	Cell motility	FlaB	Archaeal flagellins
NVIE_009780	NVIE_RS04765	putative transcriptional regulator, TrmB	0.726405	6.95094e-07	13.3791	9.88869	3.72555	3.2999	Thaumi_prot_LH_FAM003603		N	Y	NV	No	2559	624	arCOG02037	K	Transcription	-	Sugar-specific transcriptional regulator TrmB
NVIE_009790	NVIE_RS04770	putative Methyl-accepting chemotaxis sensory transducer	2.44004	1.33921e-51	59.9116	13.5317	5.86671	3.75086	Thaumi_prot_LH_FAM001475		N	Y	NV	No	1675	32	#N/A	#N/A	#N/A	#N/A	#N/A
NVIE_009820	NVIE_RS04780	putative methyl-accepting chemotaxis protein	1.39755	2.24726e-16	16.7503	7.76779	4.03565	2.9499	Thaumi_prot_LH_FAM001473		N	Y	NV	No	2451	188	#N/A	#N/A	#N/A	#N/A	#N/A
NVIE_009840	NVIE_RS04785	chemotaxis protein CheW	1.35584	1.15599e-19	37.3777	17.8238	5.20084	4.15227	Thaumi_prot_LH_FAM001476		N	Y	NV	No	1989	138	arCOG02395	N	Cell motility	CheW	Chemotaxis signal transduction protein
NVIE_009850	NVIE_RS04790	chemotaxis response regulator CheY	1.87992	3.50426e-18	22.508	7.5288	4.44474	2.89159	Thaumi_prot_LH_FAM001253_0		N	N	NV+NF+NM	Yes	2302	155	arCOG02382	N	Cell motility	CheB	Chemotaxis response regulator containing a CheY-like receiver domain and a methylesterase domain
NVIE_009860	NVIE_RS04795	Chemotaxis response regulator protein-glutamate methylesterase	1.737	4.98829e-20	30.2745	11.1557	4.86852	3.46158	Thaumi_prot_LH_FAM001477		N	Y	NV	No	2124	135	arCOG02382	N	Cell motility	CheB	Chemotaxis response regulator containing a CheY-like receiver domain and a methylesterase domain
NVIE_009870	NVIE_RS04800	chemotactic sensor histidine kinase CheA	0.664651	4.87183e-05	24.8859	19.2273	4.60262	4.26013	Thaumi_prot_LH_FAM001478		N	Y	NV	No	2243	858	arCOG04403	N	Cell motility	CheA	Chemotaxis protein histidine kinase or related kinase
NVIE_009880	NVIE_RS04805	putative chemotaxis protein cheC	0.743894	2.68352e-05	37.4666	27.6777	5.20197	4.78682	Thaumi_prot_LH_FAM001479		N	Y	NV	No	1986	824	arCOG02381	N	Cell motility	CheC	Chemotaxis protein CheC, phosphatase
NVIE_009890	NVIE_RS04810	chemoreceptor glutamine deamidase CheD	0.403636	0.0756125	12.6083	11.597	3.6069	3.52467	Thaumi_prot_LH_FAM001481		N	Y	NV	No	2589	1846	arCOG02380	N	Cell motility	CheD	Chemotaxis protein; stimulates methylation of MCP protein
NVIE_009900	NVIE_RS04815	putative chemotaxis MCP methyltransferase CheR	0.348256	0.154932	5.06521	4.87351	2.31177	2.24759	Thaumi_prot_LH_FAM001480		N	Y	NV	No	2870	2049	arCOG04402	N	Cell motility	CheR	Methylase of chemotaxis methyl-accepting protein
NVIE_009910	NVIE_RS04820	archaeal flagella protein FlaI	1.51081	5.44969e-19	9.03755	3.86506	3.15201	1.93937	Thaumi_prot_LH_FAM001466		N	N	NV	No	2708	143	arCOG01817	N	Cell motility	FlaI	ATPase involved in archaellum/pili biosynthesis
NVIE_009920	NVIE_RS04825	putative transcriptional regulator, TrmB	1.41867	3.96834e-27	106.172	48.9967	6.72063	5.61257	Thaumi_prot_LH_FAM002745		N	Y	NV	No	1206	89	arCOG02037	K	Transcription	-	Sugar-specific transcriptional regulator TrmB
NVIE_009930	NVIE_RS04830	Archaeal flagellin	0.469425	5.75678e-06	173.127	153.484	7.42855	7.25209	Thaumi_prot_LH_FAM001471		N	Y	NV	No	834	729	arCOG01829	N	Cell motility	FlaB	Archaeal flagellins
NVIE_009950	NVIE_RS04835	archaeal flagellin	2.22556	4.19345e-44	302.041	78.6769	8.19765	6.29294	Thaumi_prot_LH_FAM001471		N	Y	NV	No	484	44	arCOG01829	N	Cell motility	FlaB	Archaeal flagellins
NVIE_009960	NVIE_RS04840	protein of unknown function	2.61093	1.59688e-20	8.08899	1.60763	2.89263	0.645762	Thaumi_prot_LH_FAM003606		N	Y	NV	No	2743	131	arCOG02396	N	Cell motility	FlaD	Archaellum protein D/E
NVIE_009970	NVIE_RS04845	putative Archaeal flagellar protein FlaG	1.19443	1.61284e-07	14.7577	7.877	3.82673	2.96672	Thaumi_prot_LH_FAM001469		N	Y	NV	No	2517	563	arCOG01822	N	Cell motility	FlaG	Archaellum protein G, archaellin of FlaG/FlaF family
NVIE_009980	NVIE_RS04850	putative flagellar protein FlaF	1.22704	1.58087e-08	13.0157	6.83615	3.68738	2.73499	Thaumi_prot_LH_FAM001468		N	Y	NV	No	2572	489	arCOG01824	N	Cell motility	FlaF	Archaellum protein F, archaellin of FlaG/FlaF family
NVIE_009990	NVIE_RS04855	flagella protein FlaH	0.897157	7.83248e-09	14.6382	9.65088	3.86799	3.25968	Thaumi_prot_LH_FAM001467		N	Y	NV	No	2522	462	arCOG04148	N	Cell motility	FlaH	KaiC family ATPase involved in biogenesis of archaellum
NVIE_010000	NVIE_RS04860	putative archaeal flagella assembly protein J	1.11778	2.57239e-12	10.7639	6.10774	3.41872	2.59642	Thaumi_prot_LH_FAM001465		N	Y	NV	No	2646	291	arCOG01809	N	Cell motility	FlaJ	Archaellum assembly protein J, TadC family
NVIE_010010	NVIE_RS04865	protein of unknown function	2.43943	6.37162e-20	22.4316	5.06562	4.39287	2.32694	Thaumi_prot_LH_FAM003607		N	Y	NV	No	2303	137	#N/A	#N/A	#N/A	#N/A	#N/A
NVIE_010020	NVIE_RS04870	protein of unknown function	2.75802	4.28396e-36	32.6244	5.87158	4.98129	2.52283	Thaumi_prot_LH_FAM003608		N	Y	NV	No	2083	60	#N/A	#N/A	#N/A	#N/A	#N/A
NVIE_010030	NVIE_RS04875	putative KaiC family protein kinase	2.72392	4.75441e-50	84.9416	15.8025	6.35584	3.97825	Thaumi_prot_LH_FAM003609		N	N	NV	No	1411	34	arCOG01171	T	Signal transduction mechanisms	KaiC	KaiC family ATPase implicated in signal transduction
NVIE_010040	NVIE_RS04880	protein of unknown function	2.31062	6.55734e-32	14.5859	3.6298	3.8336	1.84086	Thaumi_prot_LH_FAM003610		N	Y	NV	No	2523	71	#N/A	#N/A	#N/A	#N/A	#N/A
NVIE_010050	NVIE_RS04885	protein of unknown function	6.39789	0	785.434	11.4302	9.6069	3.4784	Thaumi_prot_LH_FAM003611		N	Y	NV	No	165	3	#N/A	#N/A	#N/A	#N/A	#N/A
NVIE_010060	NVIE_RS04890	putative transcriptional regulator, TrmB	1.86367	2.79847e-47	102.652	34.6496	6.66572	5.11425	Thaumi_prot_LH_FAM002745		N	Y	NV	No	1239	37	arCOG02037	K	Transcription	-	Sugar-specific transcriptional regulator TrmB
NVIE_010080	NVIE_RS04900	putative archaeal preflagellin peptidase FlaK	3.07579	3.7071e-56	9.29404	1.35806	3.20363	0.423117	Thaumi_prot_LH_FAM001463		N	N	NV	No	2700	27	arCOG02298	N	Cell motility	FlaK/PulO	Peptidase A24A, prepilin type IV
NVIE_010090	NVIE_RS04905	Dehydrogenase	1.0383	4.02524e-18	26.57	15.8985	4.72487	3.99056	Thaumi_prot_LH_FAM000957		N	N	NV+NF+NM	Yes	2202	156	arCOG01622	R	General function prediction only	MviM	Predicted dehydrogenase
NVIE_010100	NVIE_RS04910	protein of unknown function	-0.490093	0.000163941	29.5465	50.7631	4.87549	5.65972	Thaumi_prot_LH_FAM003612		N	Y	NV	No	2139	949	arCOG08684	R	General function prediction only	-	Roadblock/LC7 domain superfamily protein
NVIE_010110	NVIE_RS04915	putative FMN-binding pyridoxamine 5'-phosphate oxidase	-0.0567405	0.745026	40.8879	52.0836	5.33355	5.69592	Thaumi_prot_LH_FAM000394		Y	N	NV+NF+NM	Yes	1930	2846	arCOG00516	V	Defense mechanisms	NimA	Nitroimidazol reductase NimA or a related FMN-containing flavoprotein, pyridoxamine 5'-phosphate oxidase superfamily
NVIE_010120	NVIE_RS04920	acetyl-CoA synthetase	0.0931853	0.509829	131.299	151.346	7.02374	7.23635	Thaumi_prot_LH_FAM001381		N	N	NV+NF+NM	Yes	1028	2571	arCOG01529	I	Lipid transport and metabolism	Acs	Acyl-coenzyme A synthetase/AMP-(fatty) acid ligase
NVIE_010130	NVIE_RS04925	DNA adenine methylase	0.313845	0.0126599	128.876	127.466	6.99931	6.98572	Thaumi_prot_LH_FAM000261		N	Y	NV+NF+NM	Yes	1047	1476	arCOG03416	L	Replication, recombination and repair	Dam	Site-specific DNA methylase
NVIE_010140	NVIE_RS04930	protein of unknown function	0.0315556	0.914294	7.6796	9.21452	2.92243	3.19837	Thaumi_prot_LH_FAM003129		N	Y	NV	No	2767	3057	#N/A	#N/A	#N/A	#N/A	#N/A
NVIE_010150	NVIE_RS04935	archaeal histone	0.0301549	0.859569	185.337	222.043	7.51597	7.78576	Thaumi_prot_LH_FAM000036		Y	N	NV+NF+NM	Yes	766	2992	arCOG02144	L	Replication, recombination and repair	HHT1	Histones H3 and H4
NVIE_010160	NVIE_RS04940	putative TatD-like deoxyribonuclease	-0.550133	8.64041e-05	55.082	99.2202	5.76752	6.62824	Thaumi_prot_LH_FAM000035		Y	N	NV+NF+NM	Yes	1732	901	arCOG00891	L	Replication, recombination and repair	TatD	Mg-dependent DNase
NVIE_010170	NVIE_RS04945	30S ribosomal protein S17e	-0.866735	1.60281e-08	249.277	552.795	7.91519	9.10515	Thaumi_prot_LH_FAM001752		Y	N	NV+NF+NM	Yes	582	490	arCOG01885	J	Translation, ribosomal structure and biogenesis	RPS17A	Ribosomal protein S17E
NVIE_010180	NVIE_RS04950	hypothetical protein	-0.681523	1.9882e-07	47.148	92.9978	5.54805	6.5311	Thaumi_prot_LH_FAM000756		N	Y	NV+NM	No	1834	576	arCOG02197	J	Translation, ribosomal structure and biogenesis	Cgi121	Subunit of KEOPS complex (Cgi121BUD32KAE1)
NVIE_010190	NVIE_RS04955	putative THUMP domain protein	-0.359739	0.0142185	79.0664	124.016	6.28739	6.94991	Thaumi_prot_LH_FAM000757		Y	N	NV+NF+NM	Yes	1452	1498	arCOG00084	J	Translation, ribosomal structure and biogenesis	Tan1	tRNA(Ser,Leu) C12 N-acetylase TAN1, contains THUMP domain
NVIE_010200	NVIE_RS04960	putative Sua5/YciO/YrdC/YwlC family protein	-0.0188049	0.943328	95.3611	118.798	6.5262	6.86031	Thaumi_prot_LH_FAM001751		N	N	NV+NF+NM	No	1305	3094	arCOG01952	J	Translation, ribosomal structure and biogenesis	SUA5	tRNA A37 threonylcarbamoyladenosine synthetase subunit TsaC/SUA5/YrdC
NVIE_010210	NVIE_RS04965	hydantoinase/oxoprolinase	-0.341575	0.0106324	107.509	167.342	6.73165	7.37743	Thaumi_prot_LH_FAM002378		N	Y	NV+NF	No	1197	1446	arCOG01511	E	Amino acid transport and metabolism	HyuA	N-methylhydantoinase A/acetone carboxylase, beta subunit
NVIE_010230	NVIE_RS04970	membrane protein of unknown function	-1.29785	4.33198e-18	31.7468	94.5897	4.95656	6.55918	Thaumi_prot_LH_FAM008512		N	Y	NV	No	2099	157	#N/A	#N/A	#N/A	#N/A	#N/A
NVIE_010240	NVIE_RS04975	putative integrase family protein	-0.106192	0.710427	2.04311	2.68861	1.00444	1.38544	Thaumi_prot_LH_FAM001759		N	N	NV	No	3030	2817	arCOG02134	X	Mobilome: prophages, transposons	-	Transposase
NVIE_010250	NVIE_RS04980	protein of unknown function	-0.0940461	0.563759	53.4118	69.5344	5.72773	6.11223	Thaumi_prot_LH_FAM008513		N	N	NV	No	1749	2647	#N/A	#N/A	#N/A	#N/A	#N/A
NVIE_010260	NVIE_RS04985	protein of unknown function	-0.45537	0.00186006	45.6205	76.2566	5.48571	6.24855	Thaumi_prot_LH_FAM008514		N	Y	NV	No	1871	1181	#N/A	#N/A	#N/A	#N/A	#N/A
NVIE_010270	NVIE_RS04990	protein of unknown function	-0.188969	0.468245	22.2967	30.822	4.38912	4.93668	Thaumi_prot_LH_FAM008515		N	Y	NV	No	2307	2519	#N/A	#N/A	#N/A	#N/A	#N/A
NVIE_010290	NVIE_RS04995	putative transposase	-0.665878	0.000196596	10.7009	20.5904	3.38392	4.35671	Thaumi_prot_LH_FAM003613		N	N	NV	No	2649	966	arCOG02134	X	Mobilome: prophages, transposons	-	Transposase
NVIE_010300	NVIE_RS05000	4-vinyl reductase domain protein	-0.0348699	0.810575	413.67	518.974	8.68972	9.01272	Thaumi_prot_LH_FAM003001		N	Y	NV	No	356	2930	arCOG01688	R	General function prediction only	-	Predicted transcriptional regulator, contains HTH and 4VR domain
NVIE_010310	NVIE_RS05005	protein of unknown function	0.586134	1.75431e-08	194.076	157.983	7.59104	7.30036	Thaumi_prot_LH_FAM003614		N	N	NV	No	737	493	arCOG01580	K	Transcription	-	DNA-binding transcriptional regulator, Lrp family
NVIE_010320	NVIE_RS05010	putative UDP-glucose/GDP-mannose dehydrogenase	-0.195195	0.0824452	15.133	21.2799	3.91784	4.40897	Thaumi_prot_LH_FAM002342		N	Y	NV+NF	No	2510	1867	arCOG00252	M	Cell wall/membrane/envelope biogenesis	WecC	UDP-N-acetyl-D-mannosaminuronate dehydrogenase
NVIE_010340	NVIE_RS05015	protein of unknown function	0.012413	0.969391	13.0953	15.8217	3.65732	3.94116	Thaumi_prot_LH_FAM001524		Y	N	NV+NF	No	2568	3137	arCOG01061	K	Transcription	-	Transcriptional regulator, contains HTH domain
NVIE_010350	NVIE_RS05020	protein of unknown function	0.662343	1.00525e-07	293.747	228.562	8.19397	7.83276	Thaumi_prot_LH_FAM003543		N	N	NV	No	495	548	arCOG01580	K	Transcription	-	DNA-binding transcriptional regulator, Lrp family
NVIE_010360	NVIE_RS05025	protein of unknown function	0.671139	4.8185e-09	63.0218	48.6138	5.9741	5.60179	Thaumi_prot_LH_FAM003543		N	N	NV	No	1639	445	arCOG01580	K	Transcription	-	DNA-binding transcriptional regulator, Lrp family
NVIE_010370	NVIE_RS05030	protein of unknown function	0.161519	0.796348	1.96186	2.20726	0.781497	1.0064	Thaumi_prot_LH_FAM008516		N	Y	NV	No	3036	2909	#N/A	#N/A	#N/A	#N/A	#N/A
NVIE_1060	NVIE_RS05035	protein of unknown function	0.403356	0.027176	8.57423	7.91349	3.0866	2.96687	Thaumi_prot_LH_FAM003615		N	Y	NV	No	2722	1630	#N/A	#N/A	#N/A	#N/A	#N/A
NVIE_010410	NVIE_RS05040	Glucosamine-fructose-6-phosphate aminotransferase	0.220023	0.277751	2.65503	2.79494	1.39367	1.46949	Thaumi_prot_LH_FAM000886		Y	N	NV+NF+NM	Yes	2995	2279	arCOG00057	M	Cell wall/membrane/envelope biogenesis	GlmS	Glucosamine 6-phosphate synthetase
NVIE_010430	NVIE_RS05045	protein of unknown function	0.436262	0.30121	5.66922	5.18357	2.44979	2.25818	Thaumi_prot_LH_FAM003003		N	Y	NV	No	2846	2307	#N/A	#N/A	#N/A	#N/A	#N/A
NVIE_010450	NVIE_RS05060	exported or cell surface associated protein of unknown function containing glycoside hydrolase/deacetylase and HYR-domains	0.236982	0.0465826	27.3433	28.5723	4.76682	4.8319	Thaumi_prot_LH_FAM003616		N	Y	NV	No	2188	1734	arCOG02876	G	Carbohydrate transport and metabolism	CDA1	Peptidoglycan/xylan/chitin deacetylase, PgdA/CDA1 family
NVIE_010460	NVIE_RS05065	putative Poly(beta-D-mannuronate) C5 epimerase	0.314563	0.0199574	12.7154	12.5085	3.66159	3.63932	Thaumi_prot_LH_FAM003617		N	Y	NV	No	2584	1567	#N/A	#N/A	#N/A	#N/A	#N/A
NVIE_010470	NVIE_RS05070	putative Glycosyl transferase, family 2	0.887342	9.85074e-13	9.77753	6.4999	3.28548	2.69944	Thaumi_prot_LH_FAM002344		N	Y	NV	No	2684	280	arCOG01389	M	Cell wall/membrane/envelope biogenesis	-	Glycosyl transferase family 2
NVIE_010480	NVIE_RS05075	putative endoribonuclease L-PSP	0.203049	0.319742	119.327	128.31	6.87132	6.97323	Thaumi_prot_LH_FAM000444		N	N	NV+NF+NM	Yes	1104	2341	arCOG01630	V	Defense mechanisms	RidA	YjgF family enzyme shown to be reactive intermediate/imine deaminase
NVIE_010490	NVIE_RS05085	putative phosphoesterase, DHHA1	-0.692485	5.03029e-14	275.877	545.687	8.1012	9.09159	Thaumi_prot_LH_FAM000442		N	N	NV+NF+NM	Yes	529	241	arCOG00424	L	Replication, recombination and repair	-	DHH superfamily phosphohydrolase/exonuclease
NVIE_r0010	NVIE_RS05090	23S ribosomal RNA	1.46248	0.0060231	0.248071	0.108581	-2.28855	-3.23153	#N/A		#N/A	#N/A	#N/A	No	3161	1368	#N/A	#N/A	#N/A	#N/A	#N/A
NVIE_r0020	NVIE_RS05095	16S ribosomal RNA	0.642819	0.00586125	8.07556	6.23974	2.91136	2.63546	#N/A		#N/A	#N/A	#N/A	No	2745	1361	#N/A	#N/A	#N/A	#N/A	#N/A
NVIE_010510	NVIE_RS05100	Six-hairpin glycosidase-like protein	-0.115322	0.2362	76.5453	101.71	6.2546	6.66757	Thaumi_prot_LH_FAM000336		Y	N	NV+NF+NM	Yes	1481	2211	arCOG02007	O	Posttranslational modification, protein turnover, chaperones	-	Prenyltransferase family protein containing thioredoxin domain
NVIE_010520	NVIE_RS05105	hypothetical protein	-0.0279163	0.812662	129.41	161.811	7.01461	7.33606	Thaumi_prot_LH_FAM000335		Y	Y	NV+NF+NM	Yes	1040	2938	arCOG08080	S	Function unknown	-	Uncharacterized protein
NVIE_010530	NVIE_RS05110	exported protein of unknown function	0.406119	0.0515321	20.3972	18.9801	4.33464	4.22624	Thaumi_prot_LH_FAM002797		N	Y	NV	No	2360	1765	#N/A	#N/A	#N/A	#N/A	#N/A
NVIE_010540	NVIE_RS05115	putative pyridoxamine 5'-phosphate oxidase, FMN-binding	0.061774	0.590598	46.3015	54.2682	5.52683	5.76191	Thaumi_prot_LH_FAM000360		Y	Y	NV+NF+NM	Yes	1851	2681	arCOG00520	V	Defense mechanisms	NimA	Nitroimidazol reductase NimA or a related FMN-containing flavoprotein, pyridoxamine 5'-phosphate oxidase superfamily
NVIE_010550	NVIE_RS05120	hypothetical protein	0.23436	0.132235	32.1638	33.2635	4.98678	5.05409	Thaumi_prot_LH_FAM002798		N	Y	NV+NF	No	2097	2006	#N/A	#N/A	#N/A	#N/A	#N/A
NVIE_010560	NVIE_RS05125	hypothetical protein	0.413265	0.00512769	325.848	300.796	8.33065	8.23063	Thaumi_prot_LH_FAM001524		Y	N	NV+NF	No	457	1330	arCOG01055	K	Transcription	-	Transcriptional regulator, contains HTH domain
NVIE_010570	NVIE_RS05130	hypothetical protein	0.814234	1.01208e-10	292.616	205.351	8.18669	7.68009	Thaumi_prot_LH_FAM000954		N	Y	NV+NF+NM	No	496	348	arCOG00002	K	Transcription	-	Transcriptional regulator, PadR family
NVIE_010580	NVIE_RS05135	Endoribonuclease L-PSP	0.955474	1.36214e-08	65.4489	41.5038	6.02431	5.34683	Thaumi_prot_LH_FAM003618		N	Y	NV+NF	No	1606	483	arCOG01630	V	Defense mechanisms	RidA	YjgF family enzyme shown to be reactive intermediate/imine deaminase
NVIE_010600	NVIE_RS05140	protein of unknown function	0.0162726	0.929743	9.73325	11.8001	3.27875	3.5508	Thaumi_prot_LH_FAM003619		N	Y	NV	No	2688	3076	#N/A	#N/A	#N/A	#N/A	#N/A
NVIE_010630	NVIE_RS05145	hypothetical protein	1.02376	1.02763e-11	47.0805	28.5107	5.54647	4.82277	Thaumi_prot_LH_FAM003215		N	Y	NV	No	1837	309	#N/A	#N/A	#N/A	#N/A	#N/A
NVIE_010650	NVIE_RS05150	hypothetical protein	0.960585	6.73968e-10	182.205	114.457	7.50613	6.81119	Thaumi_prot_LH_FAM002642		N	Y	NV+NF	No	781	391	#N/A	#N/A	#N/A	#N/A	#N/A
NVIE_010660	NVIE_RS05155	putative Na+(Li+)/H+ antiporter	0.031723	0.859943	66.8444	80.4849	6.05101	6.31243	Thaumi_prot_LH_FAM000615		N	N	NV+NF+NM	No	1591	2995	arCOG01953	P	Inorganic ion transport and metabolism	KefB	Potassium-efflux system protein KefB
NVIE_010670	NVIE_RS05160	protein of unknown function	-0.496261	0.0159614	12.4387	21.4216	3.59489	4.39806	Thaumi_prot_LH_FAM000059		N	N	NV+NM	No	2597	1517	arCOG07348	S	Function unknown	-	Uncharacterized protein
NVIE_010680	NVIE_RS05165	putative sulfonate transporter	-0.263391	0.317855	12.7892	18.8147	3.60703	4.18296	Thaumi_prot_LH_FAM003620		N	Y	NV+NF	No	2581	2337	arCOG02050	P	Inorganic ion transport and metabolism	-	Sulfite exporter, TauE/SafE family
NVIE_010690	NVIE_RS05170	protein of unknown function	0.0497915	0.849691	9.3223	11.0022	3.2071	3.4244	Thaumi_prot_LH_FAM003127		N	Y	NV+NF	No	2698	2979	arCOG11428	S	Function unknown	-	Uncharacterized protein
NVIE_010700	NVIE_RS05175	camphor resistance family protein	-0.209773	0.292213	67.6154	95.6532	6.03761	6.56547	Thaumi_prot_LH_FAM001698		N	N	NV+NF+NM	Yes	1579	2294	arCOG04701	D	Cell cycle control, cell division, chromosome partitioning	CrcB/FEX	Integral membrane protein possibly involved in fluoride export and chromosome condensation
NVIE_010710	NVIE_RS05180	DUF190 domain-containing protein	-0.391572	0.214867	5.12963	8.22462	2.29373	3.00106	Thaumi_prot_LH_FAM003280		N	N	NV+NF	No	2867	2178	arCOG04967	T	Signal transduction mechanisms	-	PII-like signaling protein
NVIE_010720	NVIE_RS05185	cation diffusion facilitator family transporter	-0.252395	0.048623	65.181	95.5638	6.02157	6.57435	Thaumi_prot_LH_FAM002801		N	Y	NV+NF	No	1613	1743	arCOG01474	P	Inorganic ion transport and metabolism	MMT1	Predicted Co/Zn/Cd cation transporter
NVIE_010730	NVIE_RS05190	hypothetical protein	2.30606	1.20392e-37	80.9208	20.2705	6.29943	4.33605	Thaumi_prot_LH_FAM002803		N	Y	NV	No	1440	54	arCOG06357	S	Function unknown	-	Uncharacterized membrane protein
NVIE_010740	NVIE_RS05195	protein of unknown function	3.1877	9.05177e-18	88.8989	12.1753	6.32821	3.57896	Thaumi_prot_LH_FAM002804		N	Y	NV	No	1375	163	arCOG06357	S	Function unknown	-	Uncharacterized membrane protein
NVIE_010760	NVIE_RS05200	DSBA oxidoreductase	-0.528769	3.80614e-05	545.138	963.74	9.07971	9.90956	Thaumi_prot_LH_FAM000133_0		N	N	NV+NF+NM	Yes	268	841	arCOG02868	O	Posttranslational modification, protein turnover, chaperones	DsbG	Protein-disulfide isomerase
NVIE_010770	NVIE_RS05205	putative chromosome segregation ATPase	0.444103	0.000244284	164.766	149.574	7.35935	7.22067	Thaumi_prot_LH_FAM002806		N	Y	NV	No	868	987	arCOG00373	R	General function prediction only	0	Predicted ATPase
NVIE_1096	NVIE_RS05210	hypothetical protein	2.35291	7.27481e-53	431.465	104.288	8.7284	6.69969	Thaumi_prot_LH_FAM002807		N	Y	NV	No	335	31	#N/A	#N/A	#N/A	#N/A	#N/A
NVIE_010780	NVIE_RS05215	exported protein of unknown function	-0.658064	7.25781e-05	146.576	284.646	7.18239	8.11173	Thaumi_prot_LH_FAM003621		N	Y	NV	No	945	889	#N/A	#N/A	#N/A	#N/A	#N/A
NVIE_010790	NVIE_RS05220	hypothetical protein	-0.792697	4.65158e-10	83.3168	177.557	6.37673	7.45049	Thaumi_prot_LH_FAM002835		N	Y	NV+NF	No	1424	380	#N/A	#N/A	#N/A	#N/A	#N/A
NVIE_010800	NVIE_RS05225	cupin domain-containing protein	-0.120299	0.680168	9.88362	13.1786	3.24575	3.70058	Thaumi_prot_LH_FAM001420		Y	Y	NV+NM	No	2677	2787	arCOG03008	G	Carbohydrate transport and metabolism	-	Cupin domain containing protein
NVIE_010810	NVIE_RS05230	protein of unknown function	0.346892	0.147687	39.2705	37.7606	5.1953	5.23704	Thaumi_prot_LH_FAM008518		N	Y	NV	No	1956	2030	#N/A	#N/A	#N/A	#N/A	#N/A
NVIE_010830	NVIE_RS05235	exported protein of unknown function	-0.271529	0.0993895	37.2552	54.9229	5.19149	5.77025	Thaumi_prot_LH_FAM008519		N	Y	NV	No	1992	1921	arCOG08643	S	Function unknown	-	Secreted protein with C-terminal PEFG domain
NVIE_010850	NVIE_RS05245	exported protein of unknown function	0.883975	2.62924e-14	76.9747	51.3811	6.26103	5.67944	Thaumi_prot_LH_FAM002763		N	Y	NV+NF	No	1475	236	#N/A	#N/A	#N/A	#N/A	#N/A
NVIE_010860	NVIE_RS05255	50S ribosomal protein L40e	-0.584247	5.01743e-06	546.205	999.528	9.07062	9.96083	Thaumi_prot_LH_FAM000071		N	N	NV+NF+NM	No	267	717	arCOG04049	J	Translation, ribosomal structure and biogenesis	RPL40A	Ribosomal protein L40E
NVIE_t0140	NVIE_RS05260	tRNA-Val	-1.55355	0.000559206	6.91479	24.0477	2.48467	4.52631	#N/A		#N/A	#N/A	#N/A	No	2798	1079	#N/A	#N/A	#N/A	#N/A	#N/A
NVIE_010870	NVIE_RS05265	exported protein of unknown function	1.17385	0.0229244	1.53413	0.823322	0.432828	-0.468237	Thaumi_prot_LH_FAM003622		N	Y	NV	No	3064	1597	#N/A	#N/A	#N/A	#N/A	#N/A
NVIE_010890	NVIE_RS05270	adenosylhomocysteinase	-0.603389	5.55959e-10	163.353	303.207	7.34055	8.24253	Thaumi_prot_LH_FAM000763		Y	N	NV+NF+NM	Yes	874	386	arCOG04137	H	Coenzyme transport and metabolism	SAM1	S-adenosylhomocysteine hydrolase
NVIE_010900	NVIE_RS05275	putative phosphoribosyl transferase	0.434139	0.0249898	48.5799	44.4739	5.59254	5.41338	Thaumi_prot_LH_FAM002834		N	N	NV+NF	No	1811	1617	arCOG00041	R	General function prediction only	-	Predicted phosphoribosyltransferase
NVIE_010910	NVIE_RS05280	hypothetical protein	1.39661	0.0014034	47.1078	22.4207	5.49903	4.33007	Thaumi_prot_LH_FAM000268		N	N	NV+NF+NM	Yes	1836	1154	arCOG02431	R	General function prediction only	-	Predicted Rossmann fold nucleotide-binding protein
NVIE_010920	NVIE_RS05285	hydroxyacyl-CoA dehydrogenase	-0.441848	8.83705e-05	183.105	304.603	7.5038	8.24943	Thaumi_prot_LH_FAM000269		Y	N	NV+NF+NM	Yes	779	902	arCOG00249	I	Lipid transport and metabolism	FadB	3-hydroxyacyl-CoA dehydrogenase, some fused to Enoyl-CoA hydratase
NVIE_010930	NVIE_RS05290	50S ribosomal protein L39e	-0.991916	3.74357e-06	64.1389	155.302	5.9339	7.24564	Thaumi_prot_LH_FAM000512		N	N	NV+NF+NM	No	1625	704	arCOG04177	J	Translation, ribosomal structure and biogenesis	RPL39	Ribosomal protein L39E
NVIE_010940	NVIE_RS05295	50S ribosomal protein L31e	-0.969245	4.85454e-10	352.097	841.181	8.42298	9.69527	Thaumi_prot_LH_FAM000513		N	N	NV+NF+NM	Yes	424	383	arCOG04473	J	Translation, ribosomal structure and biogenesis	RPL31A	Ribosomal protein L31E
NVIE_010960	NVIE_RS05300	hypothetical protein	-0.0195769	0.921406	107.015	132.482	6.72789	7.02868	Thaumi_prot_LH_FAM000795		N	Y	NV+NF	No	1202	3066	arCOG11612	S	Function unknown	-	Uncharacterized protein
NVIE_010970	NVIE_RS05305	cell division protein FtsZ	0.675818	6.11758e-13	646.055	497.185	9.33434	8.95744	Thaumi_prot_LH_FAM000514		N	Y	NV+NM	No	206	277	arCOG02201	D	Cell cycle control, cell division, chromosome partitioning	FtsZ1_2	Cell division GTPase
NVIE_010980	NVIE_RS05310	putative MiaB-like tRNA modifying enzyme	0.468653	0.00632615	173.649	154.215	7.40451	7.25161	Thaumi_prot_LH_FAM000515		Y	N	NV+NF+NM	Yes	830	1373	arCOG01358	J	Translation, ribosomal structure and biogenesis	MiaB	2-methylthioadenine synthetase
NVIE_010990	NVIE_RS05315	hypothetical protein	-0.26986	0.154506	15.5656	22.981	3.92517	4.51874	Thaumi_prot_LH_FAM002793		N	Y	NV	No	2495	2046	#N/A	#N/A	#N/A	#N/A	#N/A
NVIE_011000	NVIE_RS05320	hypothetical protein	-0.272344	0.188879	61.0861	90.8955	5.88465	6.50348	Thaumi_prot_LH_FAM002792		N	N	NV+NF	No	1660	2126	#N/A	#N/A	#N/A	#N/A	#N/A
NVIE_011010	NVIE_RS05325	hypothetical protein	0.555492	0.180101	6.4884	5.38052	2.57138	2.36335	Thaumi_prot_LH_FAM002791		N	Y	NV	No	2818	2114	#N/A	#N/A	#N/A	#N/A	#N/A
NVIE_011020	NVIE_RS05330	protein of unknown function	-0.692499	0.0892262	2.05508	4.10576	0.920561	1.99496	Thaumi_prot_LH_FAM002720		N	Y	NV	No	3027	1895	#N/A	#N/A	#N/A	#N/A	#N/A
NVIE_011030	NVIE_RS05335	putative thiol-disulfide isomerase	-0.35585	0.00156172	500.38	787.283	8.96023	9.61708	Thaumi_prot_LH_FAM000174		Y	N	NV+NF+NM	Yes	291	1163	arCOG00314	O	Posttranslational modification, protein turnover, chaperones	TrxA	Thiol-disulfide isomerase or thioredoxin
NVIE_011040	NVIE_RS05340	putative FAD-dependent, fixCX-like electron-transfer flavoprotein	0.518781	1.3155e-09	89.6445	76.9147	6.48523	6.26214	Thaumi_prot_LH_FAM002790		N	Y	NV	No	1370	406	arCOG00570	I	Lipid transport and metabolism	-	Geranylgeranyl reductase, flavoprotein
NVIE_011050	NVIE_RS05345	putative electron transfer flavoprotein, subunit alpha	0.560496	1.10984e-06	74.171	61.9704	6.20815	5.9532	Thaumi_prot_LH_FAM002789		N	N	NV	No	1512	642	arCOG00448	C	Energy production and conversion	FixA	Electron transfer flavoprotein, alpha and beta subunits
NVIE_011060	NVIE_RS05350	putative electron transfer flavoprotein, subunit beta	1.01814	1.30426e-06	251.323	152.983	7.91022	7.22853	Thaumi_prot_LH_FAM002788		N	N	NV	No	575	651	arCOG00446	C	Energy production and conversion	FixA	Electron transfer flavoprotein, beta subunit
NVIE_011070	NVIE_RS05355	putative guanosine polyphosphate pyrophosphohydrolase/synthetase	0.954295	1.10268e-15	193.448	122.761	7.59025	6.93482	Thaumi_prot_LH_FAM002787		N	Y	NV	No	741	203	arCOG06870	R	General function prediction only	-	HD family hydrolase, SpoT related
NVIE_011080	NVIE_RS05360	mannose-6-phosphate isomerase, type II	0.176101	0.0576346	428.086	463.881	8.73827	8.85601	Thaumi_prot_LH_FAM002519		N	N	NV+NF	No	341	1789	arCOG02427	M	Cell wall/membrane/envelope biogenesis	{ManC}	Mannose-1-phosphate guanylyltransferase fused to cupin domain
NVIE_011090	NVIE_RS05365	protein of unknown function	0.758818	2.28258e-13	347.178	251.076	8.43565	7.96959	Thaumi_prot_LH_FAM003623		N	Y	NV	No	432	260	#N/A	#N/A	#N/A	#N/A	#N/A
NVIE_011100	NVIE_RS05370	putative transcriptional regulator	-0.679246	7.60292e-09	201.375	394.061	7.64536	8.61785	Thaumi_prot_LH_FAM003185		N	Y	NV	No	712	461	#N/A	#N/A	#N/A	#N/A	#N/A
NVIE_011110	NVIE_RS05375	putative asparagine synthetase	0.437046	0.000273196	899.854	821.584	9.81173	9.66829	Thaumi_prot_LH_FAM003109		N	Y	NV+NF	No	136	1000	arCOG00071	E	Amino acid transport and metabolism	AsnB	Asparagine synthase (glutamine-hydrolyzing)
NVIE_011130	NVIE_RS05380	excinuclease ABC, B subunit	-0.299164	0.00118494	129.903	195.997	7.02042	7.61321	Thaumi_prot_LH_FAM000359		N	Y	NV+NF+NM	Yes	1035	1141	arCOG04748	L	Replication, recombination and repair	UvrB	Excinuclease ABC subunit B, helicase
NVIE_011140	NVIE_RS05385	excinuclease ABC, A subunit	-0.0131224	0.932174	165.915	205.875	7.36337	7.68194	Thaumi_prot_LH_FAM000358		N	Y	NV+NF+NM	Yes	863	3083	arCOG04694	L	Replication, recombination and repair	UvrA	Excinuclease ABC subunit A, ATPase
NVIE_011150	NVIE_RS05390	excinuclease ABC, C subunit	-0.026182	0.869931	82.0899	102.909	6.34684	6.68206	Thaumi_prot_LH_FAM000357		N	Y	NV+NF+NM	Yes	1431	3006	arCOG04753	L	Replication, recombination and repair	UvrC	Excinuclease ABC subunit C
NVIE_011160	NVIE_RS05395	hypothetical protein	0.889181	2.45436e-15	697.648	464.183	9.44302	8.85648	Thaumi_prot_LH_FAM002786		N	Y	NV	No	195	212	#N/A	#N/A	#N/A	#N/A	#N/A
NVIE_011170	NVIE_RS05400	hypothetical protein	0.567503	2.30263e-05	159.322	132.271	7.30578	7.04394	Thaumi_prot_LH_FAM002785		N	Y	NV	No	886	810	#N/A	#N/A	#N/A	#N/A	#N/A
NVIE_011180	NVIE_RS05405	putative alanine dehydrogenase	0.289598	0.000304401	111.27	111.752	6.79593	6.8017	Thaumi_prot_LH_FAM002784		N	Y	NV	No	1174	1012	arCOG06678	E	Amino acid transport and metabolism	Ald	Alanine dehydrogenase
NVIE_011200	NVIE_RS05410	putative blue (type1) copper domain-containing protein	0.174309	0.704155	2.68642	2.94934	1.2965	1.48244	Thaumi_prot_LH_FAM000003_0		Y	N	NV+NF+NM	Yes	2992	2812	arCOG02926	C	Energy production and conversion	PetE	Plastocyanin/azurin/halocyanin family protein
NVIE_011220	NVIE_RS05420	protein of unknown function	1.75549	5.969e-21	24.8193	9.06649	4.59028	3.16414	Thaumi_prot_LH_FAM008521		N	Y	NV	No	2246	125	#N/A	#N/A	#N/A	#N/A	#N/A
NVIE_011230	NVIE_RS05425	putative blue (type 1) copper domain protein	-0.212853	0.364234	3.73471	5.24392	1.88064	2.37542	Thaumi_prot_LH_FAM000003_0		Y	N	NV+NF+NM	Yes	2944	2400	arCOG02929	C	Energy production and conversion	PetE	Plastocyanin/azurin/halocyanin family protein
NVIE_011240	NVIE_RS05430	hypothetical protein	0.0531468	0.89826	9.35475	10.9772	3.08276	3.4227	Thaumi_prot_LH_FAM001303		N	Y	NV+NF	No	2697	3038	arCOG01063	K	Transcription	-	Transcriptional regulator, contains HTH domain
NVIE_011250	NVIE_RS05435	hypothetical protein	0.174757	0.427991	12.456	13.4689	3.61422	3.72257	Thaumi_prot_LH_FAM002859		N	Y	NV+NF	No	2595	2482	#N/A	#N/A	#N/A	#N/A	#N/A
NVIE_011260	NVIE_RS05440	hypothetical protein	-0.2326	0.340636	4.79279	6.93689	2.2482	2.78841	Thaumi_prot_LH_FAM003624		N	Y	NV	No	2885	2360	#N/A	#N/A	#N/A	#N/A	#N/A
NVIE_011270	NVIE_RS05445	protein of unknown function	0.190852	0.36254	28.5833	30.7207	4.80956	4.91182	Thaumi_prot_LH_FAM002796		N	Y	NV	No	2160	2396	#N/A	#N/A	#N/A	#N/A	#N/A
NVIE_011280	NVIE_RS05455	FO synthase subunit 2	-0.025861	0.881136	495.458	622.967	8.94634	9.26827	Thaumi_prot_LH_FAM000117		Y	N	NV+NF+NM	Yes	295	3016	arCOG00656	H	Coenzyme transport and metabolism	CofG	FO synthase or thiamine biosynthesis enzyme ThiH
NVIE_011290	NVIE_RS05460	FO synthase subunit 1	0.246731	0.0853663	167.553	174.171	7.37827	7.43671	Thaumi_prot_LH_FAM000668		N	Y	NV+NF+NM	Yes	854	1888	arCOG00657	H	Coenzyme transport and metabolism	CofG	FO synthase or thiamine biosynthesis enzyme ThiH
NVIE_011300	NVIE_RS05465	putative 2-alkenal reductase	0.557597	4.97865e-05	1462.97	1229.03	10.5045	10.2505	Thaumi_prot_LH_FAM000667		Y	N	NV+NF+NM	Yes	69	859	arCOG02833	O	Posttranslational modification, protein turnover, chaperones	DegQ	Serine protease Do (heat-shock protein)
NVIE_011310	NVIE_RS05470	hypothetical protein	0.742429	3.35094e-05	157.717	115.595	7.27227	6.83431	Thaumi_prot_LH_FAM001524		Y	N	NV+NF	No	893	837	arCOG01055	K	Transcription	-	Transcriptional regulator, contains HTH domain
NVIE_011320	NVIE_RS05475	putative glycosyltransferase family 2	-0.660628	4.85406e-07	142.922	277.71	7.14359	8.1084	Thaumi_prot_LH_FAM000666		Y	Y	NV+NF+NM	Yes	970	607	arCOG01390	M	Cell wall/membrane/envelope biogenesis	-	Glycosyl transferase family 2
NVIE_011330	NVIE_RS05480	putative polyketide cyclase/dehydrase	0.012242	0.950436	93.877	113.652	6.52403	6.8144	Thaumi_prot_LH_FAM000665		N	Y	NV+NF+NM	Yes	1325	3102	arCOG05400	S	Function unknown	-	Protein containing potental lipid transfer domain, START superfamily
NVIE_011340	NVIE_RS05485	putative cobalt transporter family protein, subunit CbtA	0.0595446	0.688134	942.64	1112.81	9.87051	10.1159	Thaumi_prot_LH_FAM000680		N	Y	NV+NF+NM	No	123	2796	arCOG06353	P	Inorganic ion transport and metabolism	-	Probable cobalt transporter subunit, CbtA
NVIE_011350	NVIE_RS05490	putative cobalt transporter family protein, subunit CbtB	-0.221789	0.255707	1293.39	1865.02	10.3323	10.7994	Thaumi_prot_LH_FAM000681		N	Y	NV+NF+NM	No	83	2245	arCOG08746	P	Inorganic ion transport and metabolism	-	Cobalt transporter subunit, CbtB
NVIE_011360	NVIE_RS05495	hypothetical protein	0.564865	4.48599e-11	103.689	86.114	6.69513	6.42597	Thaumi_prot_LH_FAM000682		N	N	NV+NF+NM	Yes	1230	340	arCOG02103	K	Transcription	-	Transcriptional regulator, contains wHTH domain
NVIE_011370	NVIE_RS05500	hypothetical protein	-0.220123	0.109236	83.6666	119.53	6.37975	6.88942	Thaumi_prot_LH_FAM001513		N	Y	NV	No	1422	1951	#N/A	#N/A	#N/A	#N/A	#N/A
NVIE_011380	NVIE_RS05505	exported protein of unknown function	0.872395	2.62924e-14	277.637	185.649	8.1069	7.53166	Thaumi_prot_LH_FAM003625		N	Y	NV	No	523	237	#N/A	#N/A	#N/A	#N/A	#N/A
NVIE_011390	NVIE_RS05510	Adenylate cyclase	0.225367	0.0706622	211.417	222.684	7.71995	7.79717	Thaumi_prot_LH_FAM000452		N	Y	NV+NF+NM	Yes	680	1836	arCOG07810	T	Signal transduction mechanisms	CyaA	Adenylate cyclase, family 3
NVIE_011400	NVIE_RS05515	putative signal transduction protein with CBS domains	0.440392	0.0111336	51.0456	46.6655	5.65902	5.52053	Thaumi_prot_LH_FAM001413_0		N	N	NV+NF+NM	Yes	1783	1461	arCOG00606	R	General function prediction only	-	CBS domain
NVIE_011410	NVIE_RS05520	UspA-domain containing protein	0.299657	0.091395	13.4126	13.4333	3.73759	3.73554	Thaumi_prot_LH_FAM008522		N	Y	NV	No	2558	1901	#N/A	#N/A	#N/A	#N/A	#N/A
NVIE_011420	NVIE_RS05525	RDD family protein	0.852089	1.79345e-17	229.993	156.722	7.84464	7.28961	Thaumi_prot_LH_FAM002228		N	Y	NV+NF	No	634	169	arCOG03633	S	Function unknown	-	Uncharacterized membrane protein YckC, RDD family
NVIE_011430	NVIE_RS05530	peptidoglycan-binding lysin domain and 3D domain protein	-0.722153	5.37301e-07	19.0364	38.5788	4.23037	5.26236	Thaumi_prot_LH_FAM008523		N	Y	NV	No	2394	609	#N/A	#N/A	#N/A	#N/A	#N/A
NVIE_011440	NVIE_RS05535	protein of unknown function	-0.377962	0.00424352	160.79	256.393	7.3132	7.99142	Thaumi_prot_LH_FAM003626		N	Y	NV	No	881	1300	#N/A	#N/A	#N/A	#N/A	#N/A
NVIE_011480	NVIE_RS05545	exported protein of unknown function	-0.353221	0.0209952	32.891	51.1343	5.01263	5.67428	Thaumi_prot_LH_FAM003629		N	Y	NV	No	2076	1581	#N/A	#N/A	#N/A	#N/A	#N/A
NVIE_011490	NVIE_RS05550	protein of unknown function	-0.790573	8.64527e-08	18.1122	38.2301	4.1565	5.25501	Thaumi_prot_LH_FAM008524		N	Y	NV	No	2413	546	#N/A	#N/A	#N/A	#N/A	#N/A
NVIE_t0150	NVIE_RS05555	tRNA-Met	-1.02898	5.90382e-10	69.3573	173.851	6.09486	7.43477	#N/A		#N/A	#N/A	#N/A	No	1560	388	#N/A	#N/A	#N/A	#N/A	#N/A
NVIE_011500	NVIE_RS05560	TENA/THI-4/PqqC family protein	-0.138433	0.343348	720.729	975.938	9.48626	9.9282	Thaumi_prot_LH_FAM000939		N	N	NV+NF+NM	Yes	189	2365	arCOG01128	K	Transcription	TenA	Transcriptional activator TenA
NVIE_011520	NVIE_RS05565	protein of unknown function	0.811976	2.48479e-06	137.003	95.878	7.07001	6.55238	Thaumi_prot_LH_FAM001524		Y	N	NV+NF	No	997	677	#N/A	#N/A	#N/A	#N/A	#N/A
NVIE_011530	NVIE_RS05570	protein of unknown function	0.342409	0.0724238	17.1361	16.5965	4.07639	4.05161	Thaumi_prot_LH_FAM003630		N	Y	NV	No	2439	1840	#N/A	#N/A	#N/A	#N/A	#N/A
NVIE_011550	NVIE_RS05575	exported protein of unknown function	-0.759587	0.0607581	1.81268	3.71798	0.62475	1.86749	Thaumi_prot_LH_FAM003632		N	Y	NV	No	3048	1802	#N/A	#N/A	#N/A	#N/A	#N/A
NVIE_011560	NVIE_RS05580	ammonia monooxygenase subunit C	0.45379	0.0242538	8.23381	7.41128	3.02217	2.87855	Thaumi_prot_LH_FAM000259		N	Y	NV+NF+NM	Yes	2734	1605	arCOG08699	C	Energy production and conversion	-	Methane monooxygenase/Ammonia monooxygenase, subunit C
NVIE_011570	NVIE_RS05585	geranylgeranyl pyrophosphate synthase	-0.295505	0.0112878	208.386	312.186	7.69426	8.28261	Thaumi_prot_LH_FAM000938		N	N	NV+NF+NM	Yes	691	1463	arCOG01727	H	Coenzyme transport and metabolism	IspA	Geranylgeranyl pyrophosphate synthase
NVIE_011580	NVIE_RS05590	NADH-quinone oxidoreductase subunit N	-0.0978075	0.57685	516.345	680.129	8.9888	9.4009	Thaumi_prot_LH_FAM000937		Y	N	NV+NF+NM	Yes	285	2661	arCOG01540	C	Energy production and conversion	NuoN	NADH dehydrogenase subunit N
NVIE_011590	NVIE_RS05595	NADH-quinone oxidoreductase subunit L	-0.129652	0.414575	514.268	691.975	8.98505	9.42988	Thaumi_prot_LH_FAM000936		Y	N	NV+NF+NM	Yes	288	2470	arCOG01539	C	Energy production and conversion	NuoL	NADH dehydrogenase subunit L
NVIE_011600	NVIE_RS05600	NADH-quinone oxidoreductase subunit M	-0.187521	0.253122	524.684	734.664	9.00965	9.51153	Thaumi_prot_LH_FAM000935		Y	N	NV+NF+NM	Yes	282	2238	arCOG01539	C	Energy production and conversion	NuoL	NADH dehydrogenase subunit L
NVIE_011610	NVIE_RS05605	NADH-quinone oxidoreductase subunit K	-0.315592	0.00174065	557.727	848.716	9.11404	9.72836	Thaumi_prot_LH_FAM000934		Y	N	NV+NF+NM	Yes	255	1176	arCOG03073	C	Energy production and conversion	NuoK	NADH dehydrogenase subunit 4L (K,kappa)
NVIE_011620	NVIE_RS05610	NADH-quinone oxidoreductase subunit J	-0.26284	0.130968	255.801	377.249	7.96869	8.55394	Thaumi_prot_LH_FAM000933		Y	N	NV+NF+NM	Yes	561	2003	arCOG04654	C	Energy production and conversion	NuoJ	NADH dehydrogenase subunit J
NVIE_011630	NVIE_RS05615	NADH-quinone oxidoreductase subunit I	-0.31945	0.00493833	218.839	334.295	7.75981	8.383	Thaumi_prot_LH_FAM000932		N	N	NV+NF+NM	Yes	659	1329	arCOG01543	C	Energy production and conversion	NuoI	NADH dehydrogenase subunit I
NVIE_011640	NVIE_RS05620	NADH-quinone oxidoreductase subunit H	-0.170402	0.209534	550.732	760.552	9.0907	9.57054	Thaumi_prot_LH_FAM000931		Y	N	NV+NF+NM	Yes	261	2165	arCOG01546	C	Energy production and conversion	NuoH	NADH dehydrogenase subunit H
NVIE_011650	NVIE_RS05625	NADH-quinone oxidoreductase subunit D	-0.304457	0.0145919	440.89	668.122	8.77336	9.38346	Thaumi_prot_LH_FAM000930		Y	N	NV+NF+NM	Yes	329	1507	arCOG01548	C	Energy production and conversion	NuoD	NADH dehydrogenase subunit D
NVIE_1185	NVIE_RS05630	NADH-quinone oxidoreductase subunit C	-0.152062	0.240026	594.547	808.321	9.20142	9.6563	Thaumi_prot_LH_FAM000929		N	N	NV+NF+NM	Yes	230	2214	arCOG01551	C	Energy production and conversion	NuoC	NADH dehydrogenase subunit C
NVIE_011660	NVIE_RS05635	NADH-quinone oxidoreductase subunit B	-0.200614	0.0563324	841.677	1185.87	9.71495	10.2104	Thaumi_prot_LH_FAM000928		Y	N	NV+NF+NM	Yes	146	1781	arCOG01554	C	Energy production and conversion	NuoB	F420H2 dehydrogenase subunit, related to NADH:ubiquinone oxidoreductase 20 kD subunit
NVIE_011670	NVIE_RS05640	NADH-quinone oxidoreductase subunit A	-0.603796	2.30655e-05	135.349	250.423	7.04391	7.96232	Thaumi_prot_LH_FAM000927		N	N	NV+NF+NM	Yes	1004	812	arCOG01557	C	Energy production and conversion	NuoA	NADH dehydrogenase subunit A
NVIE_011680	NVIE_RS05645	exported protein of unknown function	0.531984	1.18264e-05	78.7629	66.7763	6.29113	6.05671	Thaumi_prot_LH_FAM008525		N	Y	NV	No	1456	759	#N/A	#N/A	#N/A	#N/A	#N/A
NVIE_011690	NVIE_RS05650	exported protein of unknown function	1.15751	1.63811e-19	50.9104	27.9747	5.65445	4.80021	Thaumi_prot_LH_FAM003633		N	Y	NV	No	1784	140	#N/A	#N/A	#N/A	#N/A	#N/A
NVIE_011700	NVIE_RS05655	putative digeranylgeranylglycerophospholipid reductase	0.158316	0.364248	52.707	57.9614	5.69288	5.84036	Thaumi_prot_LH_FAM000713		N	N	NV+NF+NM	Yes	1755	2401	arCOG00570	I	Lipid transport and metabolism	-	Geranylgeranyl reductase, flavoprotein
NVIE_011710	NVIE_RS05660	putative TldD/pmbA family protein	-0.105096	0.447638	180.543	239.324	7.48904	7.89257	Thaumi_prot_LH_FAM002767		N	N	NV	No	791	2502	arCOG00322	O	Posttranslational modification, protein turnover, chaperones	TldE	Inactivated Zn-dependent protease, component of TldD/TldE system
NVIE_011720	NVIE_RS05665	putative protease TldD	-0.179398	0.256828	196.634	274.255	7.60222	8.08415	Thaumi_prot_LH_FAM002766		N	N	NV	No	729	2246	arCOG00321	O	Posttranslational modification, protein turnover, chaperones	TldD	Zn-dependent protease, component of TldD/TldE system
NVIE_011730	NVIE_RS05670	putative quinoprotein glucose/ sorbosone dehydrogenase	0.856583	8.09339e-07	148.037	101.471	7.18513	6.64159	Thaumi_prot_LH_FAM001362		N	Y	NV+NF	No	937	630	arCOG02796	G	Carbohydrate transport and metabolism	-	Glucose/sorbosone dehydrogenase
NVIE_011740	NVIE_RS05675	hypothetical protein	-0.813203	1.31937e-08	28.548	61.3742	4.81427	5.93809	Thaumi_prot_LH_FAM001442		N	Y	NV+NM	No	2163	478	arCOG03444	S	Function unknown	-	Cupin domain containing protein
NVIE_011750	NVIE_RS05680	glucose/ribitol dehydrogenase family protein	0.0889466	0.600577	44.0213	50.9815	5.45251	5.66797	Thaumi_prot_LH_FAM000716_0		Y	N	NV+NF+NM	Yes	1893	2706	arCOG01259	I	Lipid transport and metabolism	FabG	Short-chain alcohol dehydrogenase
NVIE_011760	NVIE_RS05685	putative cytochrome c biogenesis protein, transmembrane region	-0.691516	1.57345e-11	107.64	213.581	6.7441	7.73643	Thaumi_prot_LH_FAM002765		N	Y	NV+NF	No	1196	320	arCOG03562	O	Posttranslational modification, protein turnover, chaperones	TrxA	Thiol-disulfide isomerase or thioredoxin
NVIE_011770	NVIE_RS05690	alkyl hydroperoxide reductase	0.137762	0.245475	215.185	240.183	7.7464	7.90695	Thaumi_prot_LH_FAM000112		Y	N	NV+NF+NM	Yes	667	2226	arCOG00310	O	Posttranslational modification, protein turnover, chaperones	Bcp	Peroxiredoxin
NVIE_011780	NVIE_RS05695	putative Ferritin superfamily protein	0.235605	0.0231622	421.439	439.909	8.71886	8.77794	Thaumi_prot_LH_FAM002764		N	Y	NV	No	345	1600	#N/A	#N/A	#N/A	#N/A	#N/A
NVIE_t0170	NVIE_RS05700	tRNA-Leu	-0.556769	0.312063	5.59427	9.7545	2.15354	3.27167	#N/A		#N/A	#N/A	#N/A	No	2851	2329	#N/A	#N/A	#N/A	#N/A	#N/A
NVIE_011800	NVIE_RS05705	DNA-directed RNA polymerase, subunit N	-0.905867	8.39419e-17	134.373	307.211	7.05595	8.26198	Thaumi_prot_LH_FAM000891		N	N	NV+NF+NM	Yes	1012	180	arCOG04244	K	Transcription	RPB10	DNA-directed RNA polymerase, subunit N (RpoN/RPB10)
NVIE_011810	NVIE_RS05710	enolase	-0.307853	0.0598883	514.928	785.602	8.98542	9.60037	Thaumi_prot_LH_FAM000892		Y	N	NV+NF+NM	Yes	287	1800	arCOG01169	G	Carbohydrate transport and metabolism	Eno	Enolase
NVIE_011820	NVIE_RS05715	30S ribosomal protein S2p	-0.420522	0.000112821	1463.64	2396.54	10.5071	11.2252	Thaumi_prot_LH_FAM000893		Y	N	NV+NF+NM	Yes	68	928	arCOG04245	J	Translation, ribosomal structure and biogenesis	RpsB	Ribosomal protein S2
NVIE_011830	NVIE_RS05720	protein of unknown function	-0.157027	0.362521	11.8443	16.2717	3.56507	4.02055	Thaumi_prot_LH_FAM008526		N	Y	NV	No	2618	2395	#N/A	#N/A	#N/A	#N/A	#N/A
NVIE_011840	NVIE_RS05725	protein of unknown function	0.0704974	0.619432	71.1868	83.2859	6.1494	6.37714	Thaumi_prot_LH_FAM008527		N	Y	NV	No	1545	2732	#N/A	#N/A	#N/A	#N/A	#N/A
NVIE_011860	NVIE_RS05730	uncharacterised protein family UPF0103	-0.441129	7.23975e-09	229.519	381.681	7.83876	8.57571	Thaumi_prot_LH_FAM000894		N	N	NV+NF+NM	Yes	636	457	arCOG01728	R	General function prediction only	Mho1	Predicted class III extradiol dioxygenase, MEMO1 family
NVIE_011870	NVIE_RS05735	mevalonate kinase	-0.0422357	0.712364	198.568	250.886	7.62863	7.96446	Thaumi_prot_LH_FAM000895		Y	N	NV+NF+NM	Yes	723	2819	arCOG01028	I	Lipid transport and metabolism	ERG12	Mevalonate kinase
NVIE_011880	NVIE_RS05740	putative PhoU family protein	0.570696	2.35999e-08	82.9206	68.5438	6.37158	6.09757	Thaumi_prot_LH_FAM000836		N	N	NV+NF+NM	Yes	1425	498	arCOG00318	P	Inorganic ion transport and metabolism	PhoU	Phosphate uptake regulator
NVIE_011890	NVIE_RS05745	putative GHMP kinase	-0.0369835	0.877897	249.134	314.873	7.91203	8.29	Thaumi_prot_LH_FAM000835		Y	N	NV+NF+NM	Yes	583	3015	arCOG04263	H	Coenzyme transport and metabolism	-	Pantoate kinase
NVIE_011900	NVIE_RS05750	putative pantothenate synthetase	-0.529442	0.00355533	86.5725	153.403	6.40988	7.21833	Thaumi_prot_LH_FAM000834		N	N	NV+NF+NM	Yes	1394	1272	arCOG04262	H	Coenzyme transport and metabolism	-	Phosphopantothenate synthetase
NVIE_011910	NVIE_RS05755	3-methyl-2-oxobutanoate hydroxymethyltransferase	-0.396925	0.00581201	97.8568	157.815	6.59306	7.2891	Thaumi_prot_LH_FAM000833		Y	N	NV+NF+NM	Yes	1276	1358	arCOG00584	H	Coenzyme transport and metabolism	PanB	Ketopantoate hydroxymethyltransferase
NVIE_011920	NVIE_RS05760	coenzyme A biosynthesis bifunctional protein coaBC	-0.668363	7.899e-07	96.5181	187.615	6.56825	7.5464	Thaumi_prot_LH_FAM000832		N	N	NV+NF+NM	Yes	1291	627	arCOG01704	H	Coenzyme transport and metabolism	Dfp	Phosphopantothenoylcysteine synthetase/decarboxylase
NVIE_1212	NVIE_RS05765	exported protein of unknown function	0.293946	0.0116697	113.552	113.943	6.82176	6.83175	Thaumi_prot_LH_FAM002757		N	Y	NV	No	1152	1464	#N/A	#N/A	#N/A	#N/A	#N/A
NVIE_011930	NVIE_RS05770	putative creatinase	0.262632	0.204145	212.445	218.405	7.68399	7.76304	Thaumi_prot_LH_FAM000830		Y	N	NV+NF+NM	Yes	675	2155	arCOG01000	E	Amino acid transport and metabolism	PepP	Xaa-Pro aminopeptidase
NVIE_011940	NVIE_RS05775	Cell division cycle protein 48 homolog	0.856114	1.40306e-13	102.332	69.65	6.66935	6.11842	Thaumi_prot_LH_FAM000348_0		Y	N	NV+NF+NM	Yes	1242	252	arCOG01308	O	Posttranslational modification, protein turnover, chaperones	Cdc48	ATPase of the AAA+ class , CDC48 family
NVIE_011950	NVIE_RS05780	conserved protein of unknown function	0.0576841	0.758095	19.6983	23.1196	4.29037	4.51092	Thaumi_prot_LH_FAM003635		N	Y	NV+NF	No	2383	2865	arCOG01490	H	Coenzyme transport and metabolism	FolA	Dihydrofolate reductase
NVIE_011960	NVIE_RS05785	putative serine-puryvate aminotransferase	-0.6723	3.52066e-07	565.118	1105.5	9.12364	10.1077	Thaumi_prot_LH_FAM000858		Y	N	NV+NF+NM	Yes	251	598	arCOG00082	EF	Amino acid transport and metabolism;Nucleotide transport and metabolism	PucG	Serine-pyruvate aminotransferase/archaeal aspartate aminotransferase
NVIE_011980	NVIE_RS05790	protein of unknown function	-1.05005	1.04672e-07	10.6523	26.994	3.36794	4.73681	Thaumi_prot_LH_FAM008529		N	Y	NV	No	2650	549	#N/A	#N/A	#N/A	#N/A	#N/A
NVIE_011990	NVIE_RS05795	protein of unknown function	-0.608	0.0186867	1.86788	3.47362	0.862479	1.75987	Thaumi_prot_LH_FAM008530		N	Y	NV	No	3043	1550	#N/A	#N/A	#N/A	#N/A	#N/A
NVIE_012010	NVIE_RS05805	exported protein of unknown function	1.18101	1.05263e-11	168.395	90.4325	7.34062	6.49605	Thaumi_prot_LH_FAM008531		N	Y	NV	No	848	310	arCOG12287	S	Function unknown	-	Uncharacterized protein
NVIE_012020	NVIE_RS05810	protein of unknown function	1.30664	4.41001e-15	381.181	188.147	8.53445	7.54933	Thaumi_prot_LH_FAM008532		N	Y	NV	No	390	218	arCOG10988	S	Function unknown	-	Uncharacterized protein
NVIE_012030	NVIE_RS05815	hypothetical protein	0.0543496	0.797583	20.9138	24.8835	4.37057	4.63064	Thaumi_prot_LH_FAM002794		N	Y	NV	No	2341	2911	#N/A	#N/A	#N/A	#N/A	#N/A
NVIE_012040	NVIE_RS05820	exported or membrane protein of unknown function with cupredoxin domain	0.246806	0.00813245	48.7272	50.4344	5.60452	5.65429	Thaumi_prot_LH_FAM008533		N	Y	NV	No	1807	1418	#N/A	#N/A	#N/A	#N/A	#N/A
NVIE_012060	NVIE_RS05825	hypothetical protein	-0.401039	0.0185777	13.5216	21.6629	3.72654	4.43156	Thaumi_prot_LH_FAM008534		N	Y	NV	No	2554	1547	#N/A	#N/A	#N/A	#N/A	#N/A
NVIE_012070	NVIE_RS05830	protein of unknown function	-0.328566	0.519612	0.627484	0.966857	-0.702251	-0.191364	Thaumi_prot_LH_FAM008535		N	Y	NV	No	3123	2586	#N/A	#N/A	#N/A	#N/A	#N/A
NVIE_012080	NVIE_RS05840	putative FKBP-type peptidyl-prolyl cis-trans isomerase	-0.514567	6.03272e-05	1141.03	2001.23	10.1399	10.9626	Thaumi_prot_LH_FAM000857		Y	N	NV+NF+NM	Yes	98	871	arCOG00980	O	Posttranslational modification, protein turnover, chaperones	SlpA	FKBP-type peptidyl-prolyl cis-trans isomerase 2
NVIE_012090	NVIE_RS05845	Fe-S cluster assembly protein sufA	0.00443298	0.974309	2274.64	2778.36	11.1471	11.438	Thaumi_prot_LH_FAM000089		Y	N	NV+NF+NM	Yes	41	3149	arCOG04560	O	Posttranslational modification, protein turnover, chaperones	IscA	Fe-S cluster assembly iron-binding protein IscA
NVIE_012100	NVIE_RS05850	protein of unknown function	-0.0525313	0.734856	46.297	58.9044	5.52338	5.86618	Thaumi_prot_LH_FAM003023		N	N	NV	No	1852	2837	arCOG00731	K	Transcription	ArsR	Transcriptional regulator containing HTH domain, ArsR family
NVIE_012110	NVIE_RS05855	conserved exported protein of unknown function	-0.0992738	0.527044	18.254	23.9631	4.18511	4.5784	Thaumi_prot_LH_FAM003636		N	Y	NV	No	2410	2594	#N/A	#N/A	#N/A	#N/A	#N/A
NVIE_012120	NVIE_RS05860	major facilitator superfamily transporter	0.0984472	0.472538	116.26	133.853	6.85699	7.06285	Thaumi_prot_LH_FAM001353		N	Y	NV+NF	Yes	1125	2529	arCOG00144	G	Carbohydrate transport and metabolism	-	MFS family permease
NVIE_012130	NVIE_RS05865	Putative transcriptional regulator	0.236537	0.118529	29.0161	30.1252	4.84276	4.90675	Thaumi_prot_LH_FAM003637		N	Y	NV+NF	No	2151	1967	arCOG01692	K	Transcription	-	Transcriptional regulator ArsR family
NVIE_012150	NVIE_RS05875	Regulatory protein, AsnC/Lrp family	1.03728	6.03966e-08	45.8916	27.5458	5.48544	4.77548	Thaumi_prot_LH_FAM000047_0		Y	N	NV+NF+NM	Yes	1860	526	arCOG01117	K	Transcription	-	Lrp/AsnC family C-terminal domain
NVIE_012160	NVIE_RS05880	glutamate-ammonia ligase / Glutamine synthetase	1.30565	1.34765e-17	109.769	54.8691	6.75482	5.76973	Thaumi_prot_LH_FAM001050		Y	N	NV+NF+NM	Yes	1188	164	arCOG01909	E	Amino acid transport and metabolism	GlnA	Glutamine synthetase
NVIE_012170	NVIE_RS05885	putative HTH-type transcriptional regulator	0.144473	0.33881	51.5253	57.0191	5.67137	5.83159	Thaumi_prot_LH_FAM001020		Y	N	NV+NM	No	1778	2355	arCOG01580	K	Transcription	-	DNA-binding transcriptional regulator, Lrp family
NVIE_012180	NVIE_RS05890	DUF190 domain-containing protein	0.714427	0.24226	2.43782	1.75124	0.881735	0.720503	Thaumi_prot_LH_FAM003280		N	N	NV+NF	No	3004	2220	arCOG04967	T	Signal transduction mechanisms	-	PII-like signaling protein
NVIE_012190	NVIE_RS05900	protein of unknown function	1.36996	1.09486e-14	138.367	65.3325	7.05623	6.02393	Thaumi_prot_LH_FAM008538		N	Y	NV	No	994	228	#N/A	#N/A	#N/A	#N/A	#N/A
NVIE_012200	NVIE_RS05905	exported protein of unknown function	0.107381	0.531472	225.745	257.116	7.79824	7.9967	Thaumi_prot_LH_FAM003638		N	Y	NV	No	645	2605	arCOG02562	R	General function prediction only	-	Beta-propeller repeat containing protein
NVIE_012210	NVIE_RS05910	protein of unknown function	-0.265172	0.191692	22.6234	33.0576	4.44881	5.03201	Thaumi_prot_LH_FAM003280		N	N	NV+NF	No	2298	2130	arCOG04967	T	Signal transduction mechanisms	-	PII-like signaling protein
NVIE_012220	NVIE_RS05915	putative HAD-superfamily hydrolase, subfamily IIB	-0.535228	3.443e-06	65.2372	115.745	6.01809	6.85325	Thaumi_prot_LH_FAM003639		N	Y	NV	No	1611	696	arCOG01214	R	General function prediction only	Cof	HAD superfamily hydrolase
NVIE_012230	NVIE_RS05920	glutamate dehydrogenase	-0.182866	0.0576346	753.491	1046.63	9.54873	10.0309	Thaumi_prot_LH_FAM000100		Y	N	NV+NF+NM	Yes	173	1790	arCOG01352	E	Amino acid transport and metabolism	GdhA	Glutamate dehydrogenase/leucine dehydrogenase
NVIE_012240	NVIE_RS05925	TatA subunit of twin-arginine targeting system	0.00641291	0.957753	133.893	163.608	7.06137	7.35255	Thaumi_prot_LH_FAM000104		Y	N	NV+NF+NM	Yes	1019	3123	arCOG02694	U	Intracellular trafficking, secretion, and vesicular transport	TatA	Sec-independent protein secretion pathway component
NVIE_012250	NVIE_RS05930	putative translin family protein	0.189698	0.129116	71.9518	77.3397	6.16269	6.25975	Thaumi_prot_LH_FAM000890		N	N	NV+NF+NM	No	1535	1998	arCOG04318	J	Translation, ribosomal structure and biogenesis	-	Predicted RNA-binding protein of the translin family
NVIE_012260	NVIE_RS05935	putative Holliday junction resolvase	-0.120321	0.550363	60.0307	79.8333	5.8646	6.30517	Thaumi_prot_LH_FAM000382		Y	Y	NV+NF+NM	Yes	1673	2631	#N/A	#N/A	#N/A	#N/A	#N/A
NVIE_012270	NVIE_RS05940	protein of unknown function DUF369	-0.054267	0.771981	45.9681	58.7225	5.50937	5.8659	Thaumi_prot_LH_FAM002072		Y	N	NV+NF+NM	No	1859	2886	arCOG04488	S	Function unknown	-	Uncharacterized protein
NVIE_012280	NVIE_RS05945	putative Micrococcal nuclease	-0.436691	0.0004996	28.0271	46.3677	4.80155	5.52906	Thaumi_prot_LH_FAM003640		N	Y	NV	No	2178	1064	#N/A	#N/A	#N/A	#N/A	#N/A
NVIE_012290	NVIE_RS05950	transcription initiation factor IIB	1.62296	2.38899e-33	4894.3	1954.05	12.2416	10.922	Thaumi_prot_LH_FAM000723_0		Y	N	NV+NF+NM	Yes	22	69	arCOG01981	K	Transcription	SUA7	Transcription initiation factor TFIIB, Brf1 subunit/Transcription initiation factor TFIIB
NVIE_012300	NVIE_RS05955	cation diffusion facilitator family transporter	-0.00810467	0.95743	110.721	136.91	6.78301	7.08956	Thaumi_prot_LH_FAM001194		N	Y	NV+NM	No	1181	3121	arCOG01474	P	Inorganic ion transport and metabolism	MMT1	Predicted Co/Zn/Cd cation transporter
NVIE_012310	NVIE_RS05960	putative carbohydrate kinase	-0.0100146	0.970372	361.413	449.563	8.43268	8.80066	Thaumi_prot_LH_FAM000153		Y	N	NV+NF+NM	Yes	413	3142	arCOG00018	F	Nucleotide transport and metabolism	Nnr2	NAD(P)H-hydrate repair enzyme Nnr, NAD(P)H-hydrate dehydratase domain
NVIE_012320	NVIE_RS05965	putative oxidoreductase, short chain dehydrogenase/reductase family	0.0448854	0.775971	34.6575	41.2959	5.10978	5.36172	Thaumi_prot_LH_FAM000716_0		N	Y	NV+NF+NM	Yes	2037	2894	arCOG01259	I	Lipid transport and metabolism	FabG	Short-chain alcohol dehydrogenase
NVIE_012330	NVIE_RS05970	putative methionine--tRNA ligase	-0.774004	6.06431e-08	80.3463	167.667	6.31404	7.38031	Thaumi_prot_LH_FAM001363		N	N	NV+NF+NM	Yes	1445	527	arCOG01136	R	General function prediction only	ARC1	EMAP domain RNA-binding protein
NVIE_012340	NVIE_RS05975	hypothetical protein	-0.0667414	0.613312	133.828	172.794	7.06296	7.42327	Thaumi_prot_LH_FAM002753		N	Y	NV	No	1020	2722	arCOG00348	O	Posttranslational modification, protein turnover, chaperones	PbaB	20S proteasome assembly factor, ATP-grasp superfamily enzyme
NVIE_012350	NVIE_RS05980	putative 2-hydroxy-3-oxopropionate reductase	-0.24219	0.0806706	169.787	247.518	7.39764	7.94486	Thaumi_prot_LH_FAM000135		N	N	NV+NF+NM	Yes	842	1863	arCOG00247	I	Lipid transport and metabolism	MmsB	3-hydroxyisobutyrate dehydrogenase or related beta-hydroxyacid dehydrogenase
NVIE_012360	NVIE_RS05985	protein of unknown function	1.1788	3.82868e-23	256.553	139.295	7.99203	7.12025	Thaumi_prot_LH_FAM003641		N	Y	NV	No	559	106	#N/A	#N/A	#N/A	#N/A	#N/A
NVIE_012370	NVIE_RS05990	putative glucose-methanol-choline oxidoreductase	1.29563	2.23643e-21	64.0927	31.9969	5.97504	4.99641	Thaumi_prot_LH_FAM008539		N	Y	NV	No	1626	122	arCOG02232	E	Amino acid transport and metabolism	BetA	Choline dehydrogenase or related flavoprotein
NVIE_1258	NVIE_RS05995	protein of unknown function	0.987186	2.39236e-15	76.331	47.1608	6.23515	5.55715	Thaumi_prot_LH_FAM008540		N	Y	NV	No	1485	211	#N/A	#N/A	#N/A	#N/A	#N/A
NVIE_012380	NVIE_RS06000	hypothetical protein	0.677392	7.01897e-06	17.525	13.4676	4.12246	3.74365	Thaumi_prot_LH_FAM008541		N	Y	NV	No	2425	741	arCOG08787	S	Function unknown	-	Uncharacterized protein
NVIE_012390	NVIE_RS06005	hypothetical protein	0.866189	8.84723e-15	136.568	92.0409	7.09297	6.51807	Thaumi_prot_LH_FAM002754		N	Y	NV+NF	No	999	225	arCOG01290	L	Replication, recombination and repair	SplB	DNA repair photolyase
NVIE_012410	NVIE_RS06010	putative NUDIX hydrolase	0.209488	0.305969	17.3262	18.2447	4.06824	4.18389	Thaumi_prot_LH_FAM002755		N	N	NV+NF	No	2432	2317	arCOG01075	F	Nucleotide transport and metabolism	-	NUDIX family hydrolase
NVIE_012420	NVIE_RS06015	hypothetical protein	-0.019917	0.953544	7.76961	9.50579	2.86975	3.23154	Thaumi_prot_LH_FAM002756		N	Y	NV	No	2761	3113	#N/A	#N/A	#N/A	#N/A	#N/A
NVIE_012430	NVIE_RS06020	FeS cluster assembly protein SufB	-0.00445726	0.974953	939.869	1159.85	9.86672	10.1783	Thaumi_prot_LH_FAM000739		N	N	NV+NF+NM	Yes	124	3153	arCOG01715	O	Posttranslational modification, protein turnover, chaperones	SufB	Cysteine desulfurase activator SufB
NVIE_012440	NVIE_RS06025	putative FeS cluster assembly protein sufD	-0.168245	0.224236	375.934	519.089	8.53925	9.01884	Thaumi_prot_LH_FAM000738		N	N	NV+NF+NM	Yes	403	2198	arCOG01715	O	Posttranslational modification, protein turnover, chaperones	SufB	Cysteine desulfurase activator SufB
NVIE_012450	NVIE_RS06030	rieske 2Fe-2S iron-sulphur domain-containing protein	-0.655266	9.8723e-06	143.136	277.191	7.14206	8.11254	Thaumi_prot_LH_FAM000737_0		Y	N	NV+NF+NM	Yes	965	755	arCOG02852	P	Inorganic ion transport and metabolism	{NirD}	Ferredoxin subunit of nitrite reductase or ring-hydroxylating dioxygenase
NVIE_012460	NVIE_RS06035	cysteine desulfurase/selenocysteine lyase	-0.26094	0.0146006	199.144	292.277	7.62682	8.18393	Thaumi_prot_LH_FAM000736		Y	N	NV+NF+NM	Yes	720	1508	arCOG00065	O	Posttranslational modification, protein turnover, chaperones	csdA	Selenocysteine lyase/Cysteine desulfurase
NVIE_012470	NVIE_RS06040	SUF system FeS cluster assembly protein	-0.221569	0.0505479	311.603	442.803	8.27011	8.78911	Thaumi_prot_LH_FAM000735		Y	N	NV+NF+NM	Yes	474	1755	arCOG02077	C	Energy production and conversion	IscU	NifU homolog involved in Fe-S cluster formation
NVIE_012480	NVIE_RS06045	hypothetical protein	-0.374747	0.000243161	185.661	295.018	7.52896	8.20307	Thaumi_prot_LH_FAM000734		N	Y	NV+NM	No	765	986	arCOG08758	S	Function unknown	-	Zn finger containing protein
NVIE_012490	NVIE_RS06050	putative phosphoesterase PA-phosphatase	-0.475179	0.000275678	134.968	230.792	7.06938	7.84831	Thaumi_prot_LH_FAM000764		Y	N	NV+NF+NM	Yes	1008	1003	arCOG03056	I	Lipid transport and metabolism	PgpB	Membrane-associated phospholipid phosphatase
NVIE_012500	NVIE_RS06055	hypothetical protein	-0.428216	0.000413272	108.386	178.043	6.74992	7.47145	Thaumi_prot_LH_FAM002750		N	Y	NV+NF	No	1193	1042	arCOG08761	S	Function unknown	-	Uncharacterized protein
NVIE_012510	NVIE_RS06060	putative digeranylgeranylglycerophospholipid reductase	0.0400881	0.684406	552.694	659.2	9.10901	9.36421	Thaumi_prot_LH_FAM000064		N	N	NV+NF+NM	Yes	260	2793	arCOG00570	I	Lipid transport and metabolism	-	Geranylgeranyl reductase, flavoprotein
NVIE_012520	NVIE_RS06065	phosphatase of the haloacid dehalogenase (HAD)-like hydrolase family	-0.0275043	0.826068	54.2316	67.6953	5.75814	6.07963	Thaumi_prot_LH_FAM002747		N	Y	NV+NF	No	1742	2956	arCOG02291	R	General function prediction only	-	HAD superfamily hydrolase
NVIE_012530	NVIE_RS06070	protein of unknown function	0.138126	0.301005	120.786	134.334	6.91074	7.06109	Thaumi_prot_LH_FAM003642		N	Y	NV	No	1097	2305	#N/A	#N/A	#N/A	#N/A	#N/A
NVIE_012540	NVIE_RS06075	putiative histidine triad (HIT) protein	0.0418584	0.749833	51.7247	61.7991	5.69099	5.94819	Thaumi_prot_LH_FAM000272		Y	N	NV+NF+NM	Yes	1775	2854	arCOG00419	F	Nucleotide transport and metabolism	Hit	HIT family hydrolase
NVIE_012550	NVIE_RS06080	hypothetical protein	0.816204	9.75595e-17	121.519	85.0267	6.92319	6.40878	Thaumi_prot_LH_FAM002746		N	Y	NV+NF	No	1094	181	arCOG00643	E	Amino acid transport and metabolism	SelD	Selenophosphate synthase
NVIE_012560	NVIE_RS06085	putative PAPS reductase	-0.224864	0.0563752	117.141	167.268	6.85653	7.3805	Thaumi_prot_LH_FAM001086		N	N	NV+NF+NM	No	1117	1782	arCOG00124	E	Amino acid transport and metabolism	CysH	3'-phosphoadenosine 5'-phosphosulfate sulfotransferase (PAPS reductase)/FAD synthetase or related enzyme
NVIE_012570	NVIE_RS06090	sulfate adenylyltransferase	-0.400034	3.22492e-06	179.078	289.511	7.47841	8.17622	Thaumi_prot_LH_FAM001087		N	N	NV+NF+NM	No	803	693	arCOG04191	P	Inorganic ion transport and metabolism	MET3	ATP sulfurylase (sulfate adenylyltransferase)
NVIE_012580	NVIE_RS06095	protein of unknown function	-0.0588119	0.64917	66.441	84.6811	6.0435	6.39755	Thaumi_prot_LH_FAM000040_0		Y	N	NV+NF+NM	Yes	1594	2760	arCOG08684	R	General function prediction only	-	Roadblock/LC7 domain superfamily protein
NVIE_012590	NVIE_RS06100	hypothetical protein	0.227934	0.0913982	39.6464	41.8293	5.30366	5.38179	Thaumi_prot_LH_FAM002719		N	Y	NV	No	1949	1902	#N/A	#N/A	#N/A	#N/A	#N/A
NVIE_012600	NVIE_RS06105	protein of unknown function	0.101613	0.726713	30.7828	34.6624	4.8311	5.10531	Thaumi_prot_LH_FAM001235		N	N	NV+NF+NM	Yes	2112	2829	#N/A	#N/A	#N/A	#N/A	#N/A
NVIE_012620	NVIE_RS06115	hypothetical protein	0.544838	0.27308	6.74117	5.65443	2.5049	2.39298	Thaumi_prot_LH_FAM003019		N	Y	NV	No	2805	2268	#N/A	#N/A	#N/A	#N/A	#N/A
NVIE_012630	NVIE_RS06120	hypothetical protein	0.49886	1.46371e-05	46.4268	40.3165	5.53409	5.33086	Thaumi_prot_LH_FAM002963		N	Y	NV+NF	No	1848	775	arCOG01448	K	Transcription	ArsR	Transcriptional regulator containing HTH domain, ArsR family
NVIE_012650	NVIE_RS06125	protein of unknown function	0.193196	0.268815	10.5475	11.3134	3.39006	3.48538	Thaumi_prot_LH_FAM003643		N	N	NV	No	2655	2263	#N/A	#N/A	#N/A	#N/A	#N/A
NVIE_012660	NVIE_RS06130	putative Alkylmercury lyase	-0.325411	0.0237483	12.6382	19.3608	3.64982	4.26898	Thaumi_prot_LH_FAM003644		N	Y	NV	No	2586	1603	#N/A	#N/A	#N/A	#N/A	#N/A
NVIE_012670	NVIE_RS06135	hypothetical protein	0.0504064	0.816996	10.6296	12.6914	3.39885	3.66443	Thaumi_prot_LH_FAM002962		N	Y	NV	No	2652	2946	#N/A	#N/A	#N/A	#N/A	#N/A
NVIE_012680	NVIE_RS06140	alkyl hydroperoxide reductase/ thiol specific antioxidant family protein	-0.110649	0.660518	6.13216	8.02353	2.55857	2.9988	Thaumi_prot_LH_FAM002961		N	Y	NV	No	2831	2769	arCOG06181	O	Posttranslational modification, protein turnover, chaperones	TrxA	Thiol-disulfide isomerase or thioredoxin
NVIE_1289	NVIE_RS06145	hypothetical protein	0.0714067	0.765042	10.0992	11.8354	3.30835	3.55406	Thaumi_prot_LH_FAM002960		N	Y	NV	No	2673	2876	arCOG09065	S	Function unknown	-	Uncharacterized membrane protein
NVIE_012690	NVIE_RS06150	putative transcriptional regulator, HxlR family	-0.0591647	0.893936	3.36402	4.22309	1.65669	2.01077	Thaumi_prot_LH_FAM001380		N	N	NV+NF+NM	Yes	2963	3027	arCOG02600	T	Signal transduction mechanisms	CheY	Signal transduction regulator, contains Rec and HTH domains
NVIE_012710	NVIE_RS06160	mercuric reductase	-0.0089789	0.952028	35.2435	43.5892	5.13833	5.44096	Thaumi_prot_LH_FAM002958		N	N	NV	No	2024	3109	arCOG01068	C	Energy production and conversion	Lpd	Pyruvate/2-oxoglutarate dehydrogenase complex, dihydrolipoamide dehydrogenase (E3) component or related enzyme
NVIE_012720	NVIE_RS06165	hypothetical protein	-0.00470721	0.980542	4.85225	5.97237	2.26391	2.57606	Thaumi_prot_LH_FAM000786		N	Y	NV+NM	No	2879	3162	arCOG08798	S	Function unknown	-	Uncharacterized protein
NVIE_012730	NVIE_RS06170	hypothetical protein	-0.575614	0.000239454	35.1601	63.929	5.11576	5.98759	Thaumi_prot_LH_FAM002487		N	N	NV	No	2026	983	arCOG10459	S	Function unknown	-	Uncharacterized membrane protein
NVIE_012740	NVIE_RS06175	hypothetical protein	0.837781	2.73203e-06	68.212	46.4103	6.0399	5.53164	Thaumi_prot_LH_FAM001524		Y	N	NV+NF	No	1570	685	arCOG01055	K	Transcription	-	Transcriptional regulator, contains HTH domain
NVIE_012750	NVIE_RS06180	exported protein of unknown function	0.729056	1.90434e-09	76.3525	56.6349	6.24825	5.80979	Thaumi_prot_LH_FAM003645		N	Y	NV	No	1484	417	arCOG10414	S	Function unknown	-	Uncharacterized protein
NVIE_1297	NVIE_RS06185	protein of unknown function	0.163589	0.0638123	397.08	434.821	8.63228	8.76351	Thaumi_prot_LH_FAM002705		N	Y	NV+NF	No	376	1813	arCOG08818	S	Function unknown	-	Uncharacterized protein
NVIE_012760	NVIE_RS06190	putative endonuclease III	-0.129152	0.362003	117.378	157.486	6.86469	7.2972	Thaumi_prot_LH_FAM001089		N	N	NV+NF+NM	No	1116	2393	arCOG00459	L	Replication, recombination and repair	Nth	EndoIII-related endonuclease
NVIE_012770	NVIE_RS06195	putative aconitase subunit 1	-0.248389	0.0543573	59.7374	86.9014	5.88344	6.4326	Thaumi_prot_LH_FAM001090		N	N	NV+NF+NM	No	1677	1775	arCOG04278	C	Energy production and conversion	-	Predicted aconitase
NVIE_012780	NVIE_RS06200	Swiveling domain associated with predicted aconitase	-0.277479	0.0147816	69.5829	102.944	6.10822	6.68314	Thaumi_prot_LH_FAM001091		N	N	NV+NF+NM	No	1559	1509	arCOG04279	C	Energy production and conversion	-	Swiveling domain associated with predicted aconitase
NVIE_012790	NVIE_RS06205	hypothetical protein	0.104671	0.44379	215.704	246.177	7.74389	7.94054	Thaumi_prot_LH_FAM001083		N	N	NV+NF+NM	No	665	2499	arCOG08817	S	Function unknown	-	Zn finger containing protein
NVIE_012800	NVIE_RS06210	putative PP-loop superfamily ATPase	-0.176095	0.272577	51.1981	70.8299	5.65675	6.12364	Thaumi_prot_LH_FAM000038		Y	N	NV+NF+NM	Yes	1781	2267	arCOG00042	J	Translation, ribosomal structure and biogenesis	TilS	tRNA(Ile)-lysidine synthase TilS/MesJ
NVIE_012810	NVIE_RS06215	luciferase-like monooxygenase family protein	0.591844	4.38933e-06	88.1393	72.0641	6.4568	6.16854	Thaumi_prot_LH_FAM001809		N	N	NV	No	1379	711	arCOG02410	C	Energy production and conversion	Mer	Coenzyme F420-dependent N5,N10-methylene tetrahydromethanopterin reductase or related flavin-dependent oxidoreductase
NVIE_RNA1086407D	NVIE_RS06220	miscellaneous RNA (Archaea_SRP)	0.598743	1.43143e-05	115020	93133.7	16.8107	16.4927	#N/A		#N/A	#N/A	#N/A	No	1	772	#N/A	#N/A	#N/A	#N/A	#N/A
NVIE_012820	NVIE_RS06225	protein of unknown function	-0.14514	0.308201	53.7216	73.1313	5.74112	6.18723	Thaumi_prot_LH_FAM008543		N	Y	NV	No	1745	2319	#N/A	#N/A	#N/A	#N/A	#N/A
NVIE_012830	NVIE_RS06230	protein of unknown function	-0.144145	0.454459	33.2402	45.4413	5.04029	5.47873	Thaumi_prot_LH_FAM008544		N	Y	NV	No	2067	2508	arCOG03179	K	Transcription	MarR	Transcriptional regulator, MarR family
NVIE_012840	NVIE_RS06235	Thioredoxin reductase	-0.150474	0.111159	75.9057	103.405	6.2447	6.69129	Thaumi_prot_LH_FAM008545		N	Y	NV	No	1492	1955	arCOG01296	O	Posttranslational modification, protein turnover, chaperones	TrxB	Thioredoxin reductase
NVIE_012860	NVIE_RS06245	exported protein of unknown function	-1.53893	1.0066e-26	14.8399	53.1044	3.87569	5.71016	Thaumi_prot_LH_FAM008546		N	Y	NV	No	2516	90	#N/A	#N/A	#N/A	#N/A	#N/A
NVIE_012870	NVIE_RS06250	exported protein of unknown function	-0.0800446	0.654981	18.6003	24.2065	4.19831	4.58467	Thaumi_prot_LH_FAM008547		N	Y	NV	No	2405	2764	#N/A	#N/A	#N/A	#N/A	#N/A
NVIE_012890	NVIE_RS06260	protein of unknown function	4.34598	2.36599e-13	76.5104	4.64916	5.86791	2.12573	Thaumi_prot_LH_FAM003647		N	N	NV	No	1482	261	#N/A	#N/A	#N/A	#N/A	#N/A
NVIE_012900	NVIE_RS06265	copper-exporting P-type ATPase A	1.22164	6.74162e-13	45.7598	24.1994	5.47557	4.59292	Thaumi_prot_LH_FAM002248		N	N	NV+NF	No	1867	278	arCOG01576	P	Inorganic ion transport and metabolism	ZntA	Cation transport ATPase
NVIE_012910	NVIE_RS06270	putative heavy metal transport/detoxification protein	0.465778	0.00420005	35.3396	31.6148	5.13587	4.97435	Thaumi_prot_LH_FAM003018		N	Y	NV+NF	No	2020	1299	arCOG02763	P	Inorganic ion transport and metabolism	-	Heavy-metal-associated domain (HMA)
NVIE_012920	NVIE_RS06275	YHS domain-containing protein	0.59513	0.000693483	41.8042	33.9675	5.36889	5.07438	Thaumi_prot_LH_FAM002002		N	N	NV+NF+NM	No	1917	1089	arCOG04508	P	Inorganic ion transport and metabolism	ZntA	TRASH/YHS-like protein, metallochaperone
NVIE_012940	NVIE_RS06280	Superfamily II helicase	-0.350914	0.0019738	76.324	119.115	6.24273	6.89443	Thaumi_prot_LH_FAM000328		N	N	NV+NF+NM	Yes	1486	1192	arCOG00558	L	Replication, recombination and repair	SrmB	Superfamily II DNA and RNA helicase
NVIE_012950	NVIE_RS06285	protein of unknown function	3.29525	3.97826e-10	52.3208	6.61505	5.52022	2.51385	Thaumi_prot_LH_FAM008548		N	Y	NV	No	1763	377	#N/A	#N/A	#N/A	#N/A	#N/A
NVIE_012960	NVIE_RS06290	putative radical SAM domain protein	2.64134	2.2465e-41	248.049	48.7218	7.87347	5.59669	Thaumi_prot_LH_FAM008549		N	Y	NV	No	587	48	arCOG00940	R	General function prediction only	-	Radical SAM superfamily enzyme
NVIE_012970	NVIE_RS06295	protein of unknown function	2.84889	4.61911e-37	125.322	21.3279	6.86524	4.40823	Thaumi_prot_LH_FAM008550		N	Y	NV	No	1066	55	#N/A	#N/A	#N/A	#N/A	#N/A
NVIE_012980	NVIE_RS06300	Radical SAM	2.94539	1.15439e-46	659.677	105.392	9.27852	6.71214	Thaumi_prot_LH_FAM008551		N	Y	NV	No	201	38	arCOG00940	R	General function prediction only	-	Radical SAM superfamily enzyme
NVIE_013000	NVIE_RS06305	protein of unknown function	2.68044	4.37687e-13	549.764	104.053	8.89054	6.69563	Thaumi_prot_LH_FAM008553		N	Y	NV	No	263	271	#N/A	#N/A	#N/A	#N/A	#N/A
NVIE_013010	NVIE_RS06310	4Fe-4S ferredoxin iron-sulfur binding domain-containing protein	-0.490325	0.0191458	141.105	245.029	7.10789	7.88179	Thaumi_prot_LH_FAM000965		Y	N	NV+NF+NM	Yes	980	1559	arCOG04548	C	Energy production and conversion	-	Ferredoxin
NVIE_013020	NVIE_RS06315	diphthamide biosynthesis protein	-0.418683	0.000794461	82.0241	134.247	6.34161	7.05647	Thaumi_prot_LH_FAM001171		N	N	NV+NF+NM	Yes	1432	1102	arCOG04112	J	Translation, ribosomal structure and biogenesis	DPH2	Diphthamide synthase subunit DPH2
NVIE_013040	NVIE_RS06320	hypothetical protein	0.312236	0.031379	892.993	885.516	9.79389	9.78681	Thaumi_prot_LH_FAM000186_0		N	Y	NV+NF+NM	Yes	137	1658	arCOG08662	S	Function unknown	-	Uncharacterized conserved metal-binding protein
NVIE_013050	NVIE_RS06325	hypothetical protein	-0.356514	0.0341858	35.4266	55.1259	5.10483	5.77849	Thaumi_prot_LH_FAM000970		Y	Y	NV+NF+NM	Yes	2016	1677	arCOG08790	S	Function unknown	-	Uncharacterized protein
NVIE_013060	NVIE_RS06330	UbiD family decarboxylase	-0.390748	0.000398631	109.08	175.451	6.75976	7.44672	Thaumi_prot_LH_FAM000969		Y	N	NV+NF+NM	Yes	1190	1039	arCOG01671	H	Coenzyme transport and metabolism	UbiD	3-polyprenyl-4-hydroxybenzoate decarboxylase or related decarboxylase
NVIE_013070	NVIE_RS06335	hypothetical protein	-0.370787	0.00581592	758.767	1200.62	9.55554	10.2202	Thaumi_prot_LH_FAM002509		N	Y	NV+NF	No	172	1359	#N/A	#N/A	#N/A	#N/A	#N/A
NVIE_013080	NVIE_RS06340	hypothetical protein	-0.634206	1.48757e-10	340.145	646.279	8.4082	9.33306	Thaumi_prot_LH_FAM002700		N	Y	NV+NF	No	437	357	#N/A	#N/A	#N/A	#N/A	#N/A
NVIE_013090	NVIE_RS06345	exported protein of unknown function	-0.637461	0.00180967	17.264	32.5408	4.04528	5.01437	Thaumi_prot_LH_FAM003649		N	Y	NV	No	2436	1178	#N/A	#N/A	#N/A	#N/A	#N/A
NVIE_013100	NVIE_RS06350	transcriptional regulator, HxlR family	-0.317036	0.0929356	10.6019	16.1372	3.38711	4.00199	Thaumi_prot_LH_FAM001380		N	N	NV+NF+NM	Yes	2653	1907	arCOG02600	T	Signal transduction mechanisms	CheY	Signal transduction regulator, contains Rec and HTH domains
NVIE_013110	NVIE_RS06355	protein of unknown function	0.371174	0.0336423	16.0763	15.2715	3.99316	3.92847	Thaumi_prot_LH_FAM003650		N	Y	NV	No	2476	1675	#N/A	#N/A	#N/A	#N/A	#N/A
NVIE_013120	NVIE_RS06360	protein of unknown function	-0.305926	0.0207949	639.778	972.107	9.31554	9.92211	Thaumi_prot_LH_FAM002699		N	Y	NV+NF	No	212	1579	arCOG03788	V	Defense mechanisms	-	LEA14-like desiccation related protein
NVIE_013130	NVIE_RS06365	Copper resistance protein CopD	-0.207771	0.0779864	112.282	158.912	6.80054	7.31014	Thaumi_prot_LH_FAM000860		N	Y	NV+NF+NM	Yes	1167	1856	arCOG05392	S	Function unknown	-	Uncharacterized membrane protein
NVIE_013140	NVIE_RS06370	RNA 3'-terminal-phosphate cyclase	0.00453767	0.984073	140.983	173.286	7.0944	7.42653	Thaumi_prot_LH_FAM000859		N	N	NV+NF+NM	Yes	983	3164	arCOG04125	J	Translation, ribosomal structure and biogenesis	RCL1	RNA 3'-terminal phosphate cyclase
NVIE_013150	NVIE_RS06375	F420-dependent oxidoreductase, G6PDH family	0.604948	0.00177616	56.5817	46.079	5.78345	5.51188	Thaumi_prot_LH_FAM002665		N	N	NV+NF	No	1718	1177	arCOG02410	C	Energy production and conversion	Mer	Coenzyme F420-dependent N5,N10-methylene tetrahydromethanopterin reductase or related flavin-dependent oxidoreductase
NVIE_013170	NVIE_RS06380	protein of unknown function	-0.745138	1.41384e-06	41.2228	84.9954	5.34008	6.40622	Thaumi_prot_LH_FAM008554		N	Y	NV	No	1926	657	#N/A	#N/A	#N/A	#N/A	#N/A
NVIE_013200	NVIE_RS06385	nicotinamide-nucleotide adenylyltransferase	-0.106951	0.309886	180.402	238.005	7.49374	7.89362	Thaumi_prot_LH_FAM000759		Y	N	NV+NF+NM	Yes	793	2325	arCOG00972	H	Coenzyme transport and metabolism	NadR	Nicotinamide mononucleotide adenylyltransferase
NVIE_013210	NVIE_RS06390	hypothetical protein	0.261483	0.0438389	379.653	388.815	8.56455	8.59921	Thaumi_prot_LH_FAM002698		N	Y	NV	No	393	1717	#N/A	#N/A	#N/A	#N/A	#N/A
NVIE_013220	NVIE_RS06395	protein of unknown function	-0.443077	0.0261553	33.9373	56.1322	5.02897	5.80479	Thaumi_prot_LH_FAM003651		N	Y	NV	No	2049	1624	#N/A	#N/A	#N/A	#N/A	#N/A
NVIE_013230	NVIE_RS06400	glutamyl-tRNA(Gln) amidotransferase subunit D	0.0770636	0.675647	220.118	256.642	7.75637	7.98995	Thaumi_prot_LH_FAM001136		N	N	NV+NF+NM	Yes	654	2784	arCOG01924	E	Amino acid transport and metabolism	AnsB	L-asparaginase/archaeal Glu-tRNAGln amidotransferase subunit D
NVIE_013240	NVIE_RS06405	glutamyl-tRNA(Gln) amidotransferase subunit E	-0.0286305	0.814105	179.827	225.844	7.48975	7.812	Thaumi_prot_LH_FAM001135		N	N	NV+NF+NM	Yes	798	2942	arCOG01719	J	Translation, ribosomal structure and biogenesis	GatE	Archaeal Glu-tRNAGln amidotransferase subunit E (contains GAD domain)
NVIE_013250	NVIE_RS06410	hypothetical protein	-0.234051	0.0505938	90.2244	129.469	6.48751	7.01168	Thaumi_prot_LH_FAM002695		N	Y	NV	No	1364	1758	#N/A	#N/A	#N/A	#N/A	#N/A
NVIE_013270	NVIE_RS06415	exported protein of unknown function	0.361853	0.119417	28.5803	26.9292	4.77625	4.72698	Thaumi_prot_LH_FAM008557		N	Y	NV	No	2161	1974	#N/A	#N/A	#N/A	#N/A	#N/A
NVIE_013280	NVIE_RS06420	exported protein of unknown function	0.106742	0.558783	32.2254	36.5718	4.97814	5.18526	Thaumi_prot_LH_FAM008558		N	Y	NV	No	2096	2640	#N/A	#N/A	#N/A	#N/A	#N/A
NVIE_013290	NVIE_RS06425	putative membrane protease	-0.300335	0.00609637	248.564	374.72	7.95215	8.54747	Thaumi_prot_LH_FAM002208		N	Y	NV	No	585	1371	#N/A	#N/A	#N/A	#N/A	#N/A
NVIE_013300	NVIE_RS06430	hypothetical protein	-0.26948	0.0245244	178.94	264.45	7.47843	8.04446	Thaumi_prot_LH_FAM002694		N	N	NV+NF	No	804	1612	#N/A	#N/A	#N/A	#N/A	#N/A
NVIE_013310	NVIE_RS06435	hypothetical protein	-0.133348	0.372385	93.9743	126.287	6.54525	6.97497	Thaumi_prot_LH_FAM002693		N	N	NV+NF	No	1322	2420	#N/A	#N/A	#N/A	#N/A	#N/A
NVIE_013320	NVIE_RS06440	putative NurA domain-containing protein	0.637454	1.30809e-08	124.326	98.4121	6.95213	6.61579	Thaumi_prot_LH_FAM002692		N	N	NV+NF	No	1073	476	#N/A	#N/A	#N/A	#N/A	#N/A
NVIE_013330	NVIE_RS06445	DUF87 domain-containing protein	0.379119	0.000229534	33.5471	31.7556	5.06694	4.98367	Thaumi_prot_LH_FAM002691		N	N	NV+NF	No	2056	978	arCOG00280	L	Replication, recombination and repair	-	HerA helicase
NVIE_013340	NVIE_RS06450	Nitrogen regulatory protein P-II	0.983009	2.63179e-29	237.852	147.862	7.89203	7.20442	Thaumi_prot_LH_FAM001030_0		N	N	NV+NF+NM	Yes	611	81	arCOG02305	E	Amino acid transport and metabolism	GlnK	Nitrogen regulatory protein PII
NVIE_013350	NVIE_RS06455	Micrococcal nuclease domain protein	0.0412232	0.703005	408.186	487.399	8.67182	8.92797	Thaumi_prot_LH_FAM002690		N	Y	NV	No	364	2810	#N/A	#N/A	#N/A	#N/A	#N/A
NVIE_013360	NVIE_RS06460	hypothetical protein	-0.477399	0.000418666	48.8421	82.9804	5.60197	6.36729	Thaumi_prot_LH_FAM002689		N	Y	NV	No	1803	1047	arCOG11288	S	Function unknown	-	Uncharacterized membrane protein
NVIE_013370	NVIE_RS06465	putative glycosyl transferase, family 4	-0.24478	0.214867	112.24	164.103	6.77574	7.33154	Thaumi_prot_LH_FAM000960		N	N	NV+NF+NM	Yes	1168	2179	arCOG03199	M	Cell wall/membrane/envelope biogenesis	AglH/Rfe	UDP-N-acetylmuramyl pentapeptide phosphotransferase/UDP-N-acetylglucosamine-1-phosphate transferase
NVIE_013380	NVIE_RS06470	ski2-like helicase	0.0734451	0.662904	292.436	342.665	8.17831	8.40736	Thaumi_prot_LH_FAM000961		N	N	NV+NF+NM	Yes	497	2773	arCOG00553	L	Replication, recombination and repair	BRR2	Replicative superfamily II helicase
NVIE_013390	NVIE_RS06475	hypothetical protein	-0.115499	0.441043	36.7946	49.2521	5.19631	5.61372	Thaumi_prot_LH_FAM003095		N	Y	NV	No	2000	2495	arCOG11830	S	Function unknown	-	Uncharacterized protein
NVIE_013400	NVIE_RS06480	minichromosome maintenance complex protein	0.446331	2.7268e-06	206.736	186.603	7.69047	7.54247	Thaumi_prot_LH_FAM000962		Y	N	NV+NF+NM	Yes	699	684	arCOG00439	L	Replication, recombination and repair	MCM2	ATPase involved in replication control, Cdc46/Mcm family
NVIE_013410	NVIE_RS06485	hypothetical protein involved in DNA replication	0.236761	0.051167	428.518	448.27	8.74063	8.79624	Thaumi_prot_LH_FAM002688		N	Y	NV+NF	No	339	1763	arCOG00552	L	Replication, recombination and repair	-	DNA replication initiation complex subunit, GINS23 family
NVIE_013420	NVIE_RS06490	replication factor C small subunit	-0.226341	0.0852752	94.853	136.104	6.55319	7.07915	Thaumi_prot_LH_FAM000964		Y	N	NV+NF+NM	Yes	1313	1885	arCOG00469	L	Replication, recombination and repair	RFCS	Clamp loader ATPase, small subunit
NVIE_013430	NVIE_RS06495	hypothetical protein	-0.554832	7.22538e-05	474.924	855.001	8.87413	9.73272	Thaumi_prot_LH_FAM002686		N	Y	NV+NF	No	307	887	#N/A	#N/A	#N/A	#N/A	#N/A
NVIE_013440	NVIE_RS06500	pirin domain protein	0.579098	0.0106988	27.4494	22.7412	4.71641	4.48332	Thaumi_prot_LH_FAM002359		N	N	NV+NF	No	2186	1450	arCOG02935	R	General function prediction only	-	Pirin-related protein
NVIE_013450	NVIE_RS06505	putative acyl transferase/acyl hydrolase/lysophospholipase domain containing protein	0.531941	8.06664e-07	228.645	194.962	7.83513	7.59988	Thaumi_prot_LH_FAM001606		N	Y	NV+NF	No	639	628	arCOG09020	I	Lipid transport and metabolism	-	Alpha-beta superfamily hydrolase, patatin/cPLA2 family
NVIE_013460	NVIE_RS06510	putative iron/lead transporter	-0.269006	0.0483824	337.262	501.425	8.38655	8.96371	Thaumi_prot_LH_FAM002379		N	Y	NV+NF	No	441	1742	arCOG04330	P	Inorganic ion transport and metabolism	FTR1	High-affinity Fe2+/Pb2+ permease
NVIE_013470	NVIE_RS06515	30S ribosomal protein S7p (modular protein)	-0.568597	2.53296e-06	841.142	1523.97	9.69997	10.5711	Thaumi_prot_LH_FAM000291		Y	N	NV+NF+NM	Yes	147	681	arCOG04254	J	Translation, ribosomal structure and biogenesis	RpsG	Ribosomal protein S7
NVIE_1371	NVIE_RS06520	30S ribosomal protein S12p	-0.452175	8.62167e-05	653.281	1093.06	9.33528	10.0905	Thaumi_prot_LH_FAM000292		Y	N	NV+NF+NM	Yes	202	900	arCOG04255	J	Translation, ribosomal structure and biogenesis	RpsL	Ribosomal protein S12
NVIE_013480	NVIE_RS06525	archaeal NusA family KH domain containing protein	-0.458476	2.41314e-05	924.171	1556.72	9.8406	10.6027	Thaumi_prot_LH_FAM000293		Y	N	NV+NF+NM	Yes	130	815	arCOG01760	K	Transcription	NusA	Transcription elongation factor
NVIE_013490	NVIE_RS06530	50S ribosomal protein L30e	-0.420018	0.000941574	2286.74	3748.2	11.1554	11.866	Thaumi_prot_LH_FAM000294		Y	N	NV+NF+NM	Yes	40	1117	arCOG01752	J	Translation, ribosomal structure and biogenesis	RPL30	Ribosomal protein L30E
NVIE_013500	NVIE_RS06535	DNA-directed RNA polymerase subunit A	-0.174198	0.168887	1385.26	1925.49	10.4309	10.902	Thaumi_prot_LH_FAM000867		Y	N	NV+NF+NM	Yes	77	2087	arCOG04257	K	Transcription	RpoC/Rpo3	DNA-directed RNA polymerase subunit A'
NVIE_013510	NVIE_RS06540	DNA-directed RNA polymerase subunit B	-0.174594	0.10796	903.773	1253.56	9.8144	10.2878	Thaumi_prot_LH_FAM000868		Y	N	NV+NF+NM	Yes	133	1950	arCOG01762	K	Transcription	RpoB/Rpo2	DNA-directed RNA polymerase subunit B
NVIE_013520	NVIE_RS06545	DNA-directed RNA polymerase subunit H	-0.581901	2.16268e-09	671.981	1229.46	9.38283	10.2629	Thaumi_prot_LH_FAM000869		Y	N	NV+NF+NM	Yes	199	424	arCOG04258	K	Transcription	RPB5	DNA-directed RNA polymerase, subunit H, RpoH/RPB5
NVIE_013530	NVIE_RS06550	protein of unknown function	0.0858903	0.416464	19335.2	22334.5	14.2363	14.445	Thaumi_prot_LH_FAM000289_0		N	Y	NV+NM	No	7	2475	#N/A	#N/A	#N/A	#N/A	#N/A
NVIE_t0180	NVIE_RS06555	tRNA-His	-1.60787	9.82849e-05	8.02456	29.6659	2.73388	4.82135	#N/A		#N/A	#N/A	#N/A	No	2750	912	#N/A	#N/A	#N/A	#N/A	#N/A
NVIE_013540	NVIE_RS06560	exported protein of unknown function	0.186175	0.473357	7.13183	7.64818	2.82311	2.8798	Thaumi_prot_LH_FAM003267		N	Y	NV	No	2785	2533	#N/A	#N/A	#N/A	#N/A	#N/A
NVIE_013550	NVIE_RS06565	NIF superfamily domain-containing protein	-0.227675	0.0348081	61.7367	88.7323	5.94633	6.46949	Thaumi_prot_LH_FAM002542		N	N	NV	No	1653	1683	arCOG04454	H	Coenzyme transport and metabolism	NIF3	Putative GTP cyclohydrolase 1 type 2, NIF3 family
NVIE_013560	NVIE_RS06570	wyosine base formation domain protein	0.308691	0.0032139	408.042	405.084	8.66951	8.66096	Thaumi_prot_LH_FAM001256		N	N	NV+NF+NM	Yes	365	1253	arCOG04174	J	Translation, ribosomal structure and biogenesis	TYW1	Wybutosine (yW) biosynthesis enzyme, Fe-S oxidoreductase
NVIE_013570	NVIE_RS06575	putative nucleoside-triphosphatase	-0.55045	2.08998e-06	20.8208	37.3962	4.37523	5.22332	Thaumi_prot_LH_FAM000909		N	N	NV+NF+NM	No	2346	670	arCOG04184	F	Nucleotide transport and metabolism	RdgB	Inosine/xanthosine triphosphate pyrophosphatase, all-alpha NTP-PPase family
NVIE_013580	NVIE_RS06580	putative Kae1-associated kinase Bud32	-0.369729	0.00337093	37.6953	59.9767	5.23251	5.89081	Thaumi_prot_LH_FAM000910		Y	N	NV+NF+NM	Yes	1980	1263	arCOG01185	J	Translation, ribosomal structure and biogenesis	Bud32	tRNA A-37 threonylcarbamoyl transferase component Bud32
NVIE_013590	NVIE_RS06590	putative Kae1/YgjD family protein	0.277922	0.132996	75.5348	76.7665	6.21117	6.24198	Thaumi_prot_LH_FAM000911		Y	N	NV+NF+NM	Yes	1495	2009	arCOG01183	J	Translation, ribosomal structure and biogenesis	Kae1p/TsaD	Subunit of KEOPS complex, tRNA A37 threonylcarbamoyltransferase, contains a domain with ASKHA fold and RIO-type kinase (AP-endonuclease activity)
NVIE_013600	NVIE_RS06595	GTP binding protein	0.332417	0.0307257	250.248	245.158	7.94704	7.93299	Thaumi_prot_LH_FAM000729		Y	N	NV+NF+NM	Yes	579	1650	arCOG00357	J	Translation, ribosomal structure and biogenesis	GTP1	Ribosome-binding ATPase YchF, GTP1/OBG family
NVIE_013610	NVIE_RS06600	putative enolase	0.0333493	0.8865	12.618	15.097	3.64052	3.88772	Thaumi_prot_LH_FAM002541		N	Y	NV+NF	No	2588	3020	arCOG08247	R	General function prediction only	-	Cupin superfamily protein, DUF985
NVIE_013620	NVIE_RS06605	7-cyano-7-deazaguanine synthase	-0.2349	0.154506	25.8222	37.4391	4.67647	5.21034	Thaumi_prot_LH_FAM001079		N	N	NV+NF+NM	No	2224	2047	arCOG00039	J	Translation, ribosomal structure and biogenesis	QueC	7-cyano-7-deazaguanine synthase (queuosine biosynthesis)
NVIE_013630	NVIE_RS06610	radical SAM domain-containing protein	-0.0490836	0.658825	137.433	173.704	7.09589	7.43907	Thaumi_prot_LH_FAM001076		N	Y	NV+NF+NM	No	995	2766	arCOG02173	O	Posttranslational modification, protein turnover, chaperones	NrdG	Organic radical activating enzyme
NVIE_013640	NVIE_RS06615	GTP cyclohydrolase I	-0.00808513	0.956741	114.167	140.443	6.8232	7.12687	Thaumi_prot_LH_FAM001077		N	Y	NV+NF+NM	No	1146	3118	arCOG04542	H	Coenzyme transport and metabolism	FolE	GTP cyclohydrolase I
NVIE_013650	NVIE_RS06620	exported protein of unknown function	0.498284	0.00137	90.0199	78.3069	6.49032	6.27002	Thaumi_prot_LH_FAM003110		N	Y	NV	No	1369	1153	#N/A	#N/A	#N/A	#N/A	#N/A
NVIE_013660	NVIE_RS06625	hypothetical protein	-0.146627	0.104658	114.595	155.85	6.83867	7.28094	Thaumi_prot_LH_FAM000918		N	Y	NV+NF+NM	Yes	1143	1942	arCOG08783	S	Function unknown	-	Uncharacterized protein
NVIE_013670	NVIE_RS06630	replication factor C large subunit	0.0146666	0.931316	118.92	145.098	6.88286	7.17296	Thaumi_prot_LH_FAM000919		N	N	NV+NF+NM	Yes	1108	3079	arCOG00470	L	Replication, recombination and repair	RFCL	Clamp loader ATPase, large subunit
NVIE_013680	NVIE_RS06635	hypothetical protein	0.257554	0.222425	57.0541	58.6464	5.78842	5.84758	Thaumi_prot_LH_FAM000920		N	Y	NV+NM	No	1712	2196	arCOG08784	C	Energy production and conversion	-	4Fe-4S ferredoxin, iron-sulfur binding domain protein
NVIE_013690	NVIE_RS06640	hypothetical protein	-0.25806	0.0677217	248.484	361.265	7.92676	8.49514	Thaumi_prot_LH_FAM001775		N	Y	NV+NF	Yes	586	1828	arCOG08785	S	Function unknown	-	Uncharacterized protein
NVIE_013700	NVIE_RS06645	acetyl-CoA/ propionyl-CoA carboxylase, carboxyltransferase subunit	-0.0384553	0.743781	498.263	626.018	8.95265	9.2895	Thaumi_prot_LH_FAM000924		Y	N	NV+NF+NM	Yes	292	2844	arCOG02705	I	Lipid transport and metabolism	-	Acetyl-CoA carboxylase, carboxyltransferase component
NVIE_013710	NVIE_RS06650	acetyl-CoA/propionyl-CoA carboxylase, biotin carboxylation subunit	0.026009	0.838013	642.74	773.383	9.31792	9.5929	Thaumi_prot_LH_FAM000925		Y	N	NV+NF+NM	Yes	210	2967	arCOG01590	I	Lipid transport and metabolism	AccC	Biotin carboxylase
NVIE_013720	NVIE_RS06655	biotin carboxyl carrier protein of putative acetyl-CoA/ propionyl-CoA carboxylase	-0.0826723	0.530709	465.439	603.28	8.84802	9.23363	Thaumi_prot_LH_FAM000926		Y	Y	NV+NF+NM	Yes	313	2604	arCOG02699	I	Lipid transport and metabolism	AccB	Biotin carboxyl carrier protein
NVIE_013730	NVIE_RS06660	hypothetical protein	0.198666	0.0861003	265.8	284.997	8.05104	8.15049	Thaumi_prot_LH_FAM003652		N	Y	NV	No	548	1890	#N/A	#N/A	#N/A	#N/A	#N/A
NVIE_013740	NVIE_RS06665	protein of unknown function	-0.434358	0.015453	20.0082	33.3365	4.29291	5.0446	Thaumi_prot_LH_FAM003653		N	Y	NV	No	2376	1513	arCOG00497	R	General function prediction only	-	Zn-dependent hydrolase of the beta-lactamase fold
NVIE_013750	NVIE_RS06670	alkyl hydroperoxide reductase	-0.0336856	0.769704	1148.31	1441.49	10.1638	10.4926	Thaumi_prot_LH_FAM000112		Y	N	NV+NF+NM	Yes	96	2882	arCOG00310	O	Posttranslational modification, protein turnover, chaperones	Bcp	Peroxiredoxin
NVIE_013760	NVIE_RS06675	cysteine desulfurase	0.0836561	0.642402	149.945	174.272	7.20799	7.42528	Thaumi_prot_LH_FAM000406		N	N	NV+NF+NM	Yes	935	2751	arCOG00066	E	Amino acid transport and metabolism	NifS/DndA	Cysteine sulfinate desulfinase/cysteine desulfurase or related enzyme
NVIE_1402	NVIE_RS06680	putative ATP-utilizing enzyme of the PP-loop superfamily	0.069484	0.631767	157.863	184.699	7.29131	7.51534	Thaumi_prot_LH_FAM000870		Y	N	NV+NF+NM	Yes	891	2741	arCOG00043	R	General function prediction only	-	ATP-utilizing enzyme of the PP-loop superfamily
NVIE_013770	NVIE_RS06685	conserved hypothetical protein	-0.10734	0.460887	163.776	216.685	7.34192	7.74938	Thaumi_prot_LH_FAM000871		N	N	NV+NF+NM	Yes	873	2511	arCOG02701	S	Function unknown	-	Uncharacterized protein
NVIE_013790	NVIE_RS06690	hypothetical protein	0.0757953	0.549388	114.692	133.294	6.83568	7.05614	Thaumi_prot_LH_FAM002561		N	Y	NV	No	1141	2629	#N/A	#N/A	#N/A	#N/A	#N/A
NVIE_013800	NVIE_RS06695	hypothetical protein	0.124404	0.392907	147.093	165.811	7.19523	7.36841	Thaumi_prot_LH_FAM000040_0		Y	N	NV+NF+NM	Yes	940	2441	arCOG08684	R	General function prediction only	-	Roadblock/LC7 domain superfamily protein
NVIE_013810	NVIE_RS06700	hypothetical protein	0.0482246	0.813222	66.3772	78.3936	6.02777	6.27376	Thaumi_prot_LH_FAM002560		N	Y	NV	No	1595	2939	#N/A	#N/A	#N/A	#N/A	#N/A
NVIE_013820	NVIE_RS06705	protein of unknown function	0.183876	0.294784	72.6644	78.6248	6.15892	6.28607	Thaumi_prot_LH_FAM002559		N	Y	NV	No	1526	2300	arCOG06353	P	Inorganic ion transport and metabolism	-	Probable cobalt transporter subunit, CbtA
NVIE_t0190	NVIE_RS06715	tRNA-Ser	-1.10847	4.10616e-05	13.9848	37.1285	3.77811	5.17424	#N/A		#N/A	#N/A	#N/A	No	2541	846	#N/A	#N/A	#N/A	#N/A	#N/A
NVIE_013850	NVIE_RS06720	tRNA pseudouridine synthase B	-0.0728806	0.742508	217.207	281.54	7.72515	8.11598	Thaumi_prot_LH_FAM000200		Y	N	NV+NF+NM	Yes	661	2842	arCOG00987	J	Translation, ribosomal structure and biogenesis	TruB	Pseudouridine synthase
NVIE_013860	NVIE_RS06725	putative cytidylate kinase	-0.347001	0.0119948	115.451	178.895	6.82136	7.48065	Thaumi_prot_LH_FAM000201		Y	N	NV+NF+NM	Yes	1135	1466	arCOG01037	F	Nucleotide transport and metabolism	Cmk	Cytidylate kinase
NVIE_013870	NVIE_RS06730	OxaA/SpoJ/YidC translocase/secretase	-0.201514	0.0512162	246.302	347.925	7.93906	8.43796	Thaumi_prot_LH_FAM000202		Y	Y	NV+NF+NM	Yes	591	1764	arCOG02673	U	Intracellular trafficking, secretion, and vesicular transport	-	OxaA/SpoJ/YidC translocase/secretase, sec-independent itegration of nascent memrane proteins into membrane
NVIE_1414	NVIE_RS06735	adenylate kinase	-0.409758	0.00207031	225.057	368.118	7.80854	8.50074	Thaumi_prot_LH_FAM000203		Y	N	NV+NF+NM	Yes	646	1196	arCOG01039	F	Nucleotide transport and metabolism	AdkA	Archaeal adenylate kinase
NVIE_013880	NVIE_RS06740	preprotein translocase subunit SecY	-0.224118	0.0941816	1118.41	1609.18	10.1163	10.6443	Thaumi_prot_LH_FAM000204		N	N	NV+NF+NM	Yes	100	1910	arCOG04169	U	Intracellular trafficking, secretion, and vesicular transport	SecY	Preprotein translocase subunit SecY
NVIE_013890	NVIE_RS06745	50S ribosomal protein L15p	-0.364108	0.0033093	344.178	541.505	8.40707	9.07244	Thaumi_prot_LH_FAM000205		Y	N	NV+NF+NM	Yes	435	1256	arCOG00779	J	Translation, ribosomal structure and biogenesis	RplO	Ribosomal protein L15
NVIE_013900	NVIE_RS06750	50S ribosomal protein L30p	-0.519394	3.11219e-05	661.655	1164.18	9.35577	10.1803	Thaumi_prot_LH_FAM000206		Y	N	NV+NF+NM	Yes	200	834	arCOG04086	J	Translation, ribosomal structure and biogenesis	RpmD	Ribosomal protein L30
NVIE_013910	NVIE_RS06755	30S ribosomal protein S5p	-0.718873	1.34673e-07	318.757	638.702	8.28628	9.31377	Thaumi_prot_LH_FAM000207		Y	N	NV+NF+NM	Yes	463	557	arCOG04087	J	Translation, ribosomal structure and biogenesis	RpsE	Ribosomal protein S5
NVIE_013920	NVIE_RS06760	50S ribosomal protein L18p	-0.707299	3.16266e-15	560.975	1120.41	9.12228	10.1263	Thaumi_prot_LH_FAM000208		Y	N	NV+NF+NM	Yes	253	215	arCOG04088	J	Translation, ribosomal structure and biogenesis	RplR	Ribosomal protein L18
NVIE_013930	NVIE_RS06765	putative 1-(5-phosphoribosyl)-5-amino-4-imidazole-carboxylate (AIR) carboxylase	0.477109	0.00780428	59.5723	52.5384	5.86461	5.68376	Thaumi_prot_LH_FAM000873		Y	N	NV+NF+NM	Yes	1680	1413	arCOG02465	R	General function prediction only	-	NCAIR mutase (PurE)-related protein
NVIE_013940	NVIE_RS06770	malate dehydrogenase	-0.818241	5.39829e-11	232.757	503.084	7.84709	8.97351	Thaumi_prot_LH_FAM000872		N	N	NV+NF+NM	Yes	627	342	arCOG00246	C	Energy production and conversion	Mdh	Malate/lactate dehydrogenase
NVIE_013950	NVIE_RS06775	hypothetical protein	0.161772	0.188342	856.93	941.531	9.73979	9.87744	Thaumi_prot_LH_FAM001441		N	Y	NV	No	140	2125	arCOG08673	S	Function unknown	-	Uncharacterized protein
NVIE_013960	NVIE_RS06780	putative UPF0142 protein	-0.213812	0.0269774	100.696	143.375	6.6499	7.163	Thaumi_prot_LH_FAM002562		N	Y	NV+NF	No	1259	1629	arCOG02882	J	Translation, ribosomal structure and biogenesis	YcaO	Ribosomal protein S12 methylthiotransferase accessory factor YcaO
NVIE_013970	NVIE_RS06785	putative TfuA domain- containing protein	-0.259157	0.0145287	86.6761	127.217	6.43064	6.98913	Thaumi_prot_LH_FAM002563		N	Y	NV+NF	No	1391	1503	arCOG05002	S	Function unknown	-	Uncharacterized protein
NVIE_013980	NVIE_RS06790	putative ATP--cobalamin adenosyltransferase	-0.199329	0.0771546	134.656	189.852	7.07119	7.56765	Thaumi_prot_LH_FAM000136		N	N	NV+NF+NM	Yes	1011	1854	arCOG00489	H	Coenzyme transport and metabolism	PduO	Cob(I)alamin adenosyltransferase
NVIE_013990	NVIE_RS06795	protein of unknown function	-0.15856	0.319766	151.419	206.555	7.22199	7.67806	Thaumi_prot_LH_FAM003654		N	Y	NV	No	928	2342	#N/A	#N/A	#N/A	#N/A	#N/A
NVIE_014010	NVIE_RS06800	putative metal dependent phosphohydrolase with HD domain	0.362112	0.00481163	95.781	91.4862	6.56825	6.50569	Thaumi_prot_LH_FAM000138		N	N	NV+NF+NM	Yes	1304	1323	arCOG04311	F	Nucleotide transport and metabolism	-	5'-deoxynucleotidase, HD superfamily hydrolase
NVIE_014020	NVIE_RS06805	hypothetical protein	-0.353632	0.0205011	23.3435	36.6024	4.53558	5.18009	Thaumi_prot_LH_FAM000139		Y	N	NV+NF+NM	Yes	2287	1573	arCOG08655	S	Function unknown	-	Uncharacterized protein
NVIE_014030	NVIE_RS06810	LOR/SDH bifunctional protein	-0.182549	0.128091	289.483	404.782	8.17313	8.6589	Thaumi_prot_LH_FAM001510		N	N	NV+NF+NM	Yes	505	1993	arCOG04422	R	General function prediction only	-	Enzyme related to plant Lysine-oxoglutarate reductase/Saccharopine dehydrogenase
NVIE_014050	NVIE_RS06815	stomatin-like protein	1.05214	5.36381e-13	112.652	66.6931	6.78575	6.05539	Thaumi_prot_LH_FAM001422		N	N	NV+NF	No	1163	274	arCOG01915	O	Posttranslational modification, protein turnover, chaperones	HflC	Membrane protease subunit, stomatin/prohibitin homolog
NVIE_014060	NVIE_RS06820	methionine sulfoxide reductase B	0.521287	5.9573e-06	121.867	104.439	6.92131	6.70368	Thaumi_prot_LH_FAM000160		N	N	NV+NF+NM	Yes	1090	732	arCOG02815	O	Posttranslational modification, protein turnover, chaperones	-	Conserved domain frequently associated with peptide methionine sulfoxide reductase
NVIE_014070	NVIE_RS06825	hypothetical protein	0.510598	0.000175517	97.5582	84.2237	6.6056	6.39017	Thaumi_prot_LH_FAM002231		N	Y	NV+NF	No	1280	957	arCOG11941	V	Defense mechanisms	-	GIY-YIG superfamily nuclease
NVIE_014090	NVIE_RS06830	YHS domain containing protein	-0.574483	0.0381093	12.1784	22.2843	3.57787	4.45652	Thaumi_prot_LH_FAM002002		N	N	NV+NF+NM	No	2609	1698	arCOG04508	P	Inorganic ion transport and metabolism	ZntA	TRASH/YHS-like protein, metallochaperone
NVIE_014100	NVIE_RS06835	Transcriptional regulator, PadR family	0.644516	0.00170508	25.811	20.1667	4.63833	4.31609	Thaumi_prot_LH_FAM003655		N	N	NV	No	2226	1172	arCOG00002	K	Transcription	-	Transcriptional regulator, PadR family
NVIE_014110	NVIE_RS06840	aspartyl/glutamyl-tRNA amidotransferase subunit B	-0.526326	8.49669e-08	78.048	137.466	6.27619	7.10231	Thaumi_prot_LH_FAM000140		N	N	NV+NF+NM	Yes	1467	544	arCOG01718	J	Translation, ribosomal structure and biogenesis	GatB	Asp-tRNAAsn/Glu-tRNAGln amidotransferase B subunit
NVIE_014120	NVIE_RS06845	glutamyl-tRNA amidotransferase subunit A	-0.43014	0.00162593	102.082	169.09	6.6574	7.3951	Thaumi_prot_LH_FAM000141		N	N	NV+NF+NM	Yes	1248	1166	arCOG01717	J	Translation, ribosomal structure and biogenesis	GatA	Asp-tRNAAsn/Glu-tRNAGln amidotransferase A subunit or related amidase
NVIE_014130	NVIE_RS06850	aspartyl/glutamyl-tRNA amidotransferase subunit C	-0.447796	0.000269564	96.379	160.692	6.57364	7.32656	Thaumi_prot_LH_FAM000142		N	N	NV+NM	No	1297	997	arCOG02726	J	Translation, ribosomal structure and biogenesis	GatC	Asp-tRNAAsn/Glu-tRNAGln amidotransferase C subunit
NVIE_014140	NVIE_RS06855	aspartate--tRNA ligase	-0.363843	0.00277952	223.58	352.878	7.79138	8.46259	Thaumi_prot_LH_FAM000143		Y	N	NV+NF+NM	Yes	649	1240	arCOG00406	J	Translation, ribosomal structure and biogenesis	AsnS	Aspartyl/asparaginyl-tRNA synthetase
NVIE_014150	NVIE_RS06860	exported protein of unknown function	0.558185	0.0224311	5.09622	4.26478	2.33865	2.06067	Thaumi_prot_LH_FAM003656		N	N	NV	No	2868	1590	#N/A	#N/A	#N/A	#N/A	#N/A
NVIE_014170	NVIE_RS06875	putative sialidase - neuraminidase family protein	4.79662	1.77519e-36	155.965	6.93742	7.22728	2.67549	Thaumi_prot_LH_FAM003657		N	Y	NV+NF	No	904	59	#N/A	#N/A	#N/A	#N/A	#N/A
NVIE_014180	NVIE_RS06885	protein of unknown function	-0.328826	0.0558414	23.7367	36.7946	4.56317	5.17675	Thaumi_prot_LH_FAM008559		N	Y	NV	No	2277	1780	#N/A	#N/A	#N/A	#N/A	#N/A
NVIE_014190	NVIE_RS06890	putative threonyl/alanyl tRNA ligase second additional domain protein	-0.0393242	0.807627	81.7753	103.321	6.34643	6.66967	Thaumi_prot_LH_FAM002565		N	N	NV	No	1434	2921	arCOG01255	J	Translation, ribosomal structure and biogenesis	AlaS	Alanyl-tRNA synthetase
NVIE_014200	NVIE_RS06895	putative Transcriptional regulator	1.41475	4.76936e-35	237.477	109.888	7.88605	6.77235	Thaumi_prot_LH_FAM001538		N	Y	NV+NF+NM	No	614	63	arCOG04362	K	Transcription	-	Transcriptional regulator, contains HTH domain
NVIE_014210	NVIE_RS06900	protein of unknown function	3.33448	1.5483e-67	97.8085	11.8123	6.5343	3.55515	Thaumi_prot_LH_FAM003658		N	Y	NV	No	1278	21	#N/A	#N/A	#N/A	#N/A	#N/A
NVIE_014220	NVIE_RS06905	membrane protein of unknown function	3.61394	1.26689e-53	42.9477	4.26128	5.37395	2.01857	Thaumi_prot_LH_FAM001734		N	Y	NV+NF	No	1903	30	arCOG04524	S	Function unknown	-	Uncharacterized membrane protein
NVIE_014230	NVIE_RS06910	5-formaminoimidazole-4-carboxamide-1-(beta)-D- ribofuranosyl 5'-monophosphate ligase	-0.581085	1.79959e-07	146.133	267.835	7.18096	8.06374	Thaumi_prot_LH_FAM000144		Y	N	NV+NF+NM	Yes	950	571	arCOG04346	F	Nucleotide transport and metabolism	-	5-formaminoimidazole-4-carboxamide-1-beta-D-ribofuranosyl 5'-monophosphate synthetase (purine biosynthesis)
NVIE_014250	NVIE_RS06920	exported protein of unknown function	3.30344	8.43941e-28	9330.15	1174.35	13.1362	10.1286	Thaumi_prot_LH_FAM001593		N	Y	NV	No	14	87	#N/A	#N/A	#N/A	#N/A	#N/A
NVIE_014260	NVIE_RS06925	hypothetical protein	0.0416047	0.759654	115.65	138.154	6.85195	7.10791	Thaumi_prot_LH_FAM002568		N	Y	NV	No	1132	2867	arCOG08825	S	Function unknown	-	Uncharacterized protein
NVIE_014270	NVIE_RS06930	hypothetical protein	0.835025	1.94356e-06	409.366	283.776	8.64703	8.12365	Thaumi_prot_LH_FAM002569		N	Y	NV	No	361	667	arCOG08825	S	Function unknown	-	Uncharacterized protein
NVIE_014280	NVIE_RS06935	transcriptional regulator, ArsR family	2.19172	8.2669e-34	1044.44	282.093	9.98614	8.11173	Thaumi_prot_LH_FAM001003		N	Y	NV+NF+NM	No	111	66	arCOG02611	K	Transcription	-	Transcriptional regulator, implicated in bacteriocin system regulation, contains HTH domain
NVIE_014290	NVIE_RS06940	hypothetical protein	2.71842	5.65103e-45	2865.08	537.731	11.4577	9.02517	Thaumi_prot_LH_FAM001004		N	Y	NV+NF+NM	No	33	42	arCOG07573	S	Function unknown	-	Uncharacterized membrane protein
NVIE_014300	NVIE_RS06945	Copper resistance protein CopC/CopD	4.92329	6.99352e-16	2601.13	107.074	11.2531	6.38105	Thaumi_prot_LH_FAM003659		N	Y	NV	No	36	196	arCOG06267	S	Function unknown	-	Uncharacterized protein
NVIE_1457	NVIE_RS06950	exported protein of unknown function	4.94453	3.75702e-16	6133.46	247.862	12.5229	7.54904	Thaumi_prot_LH_FAM003660		N	Y	NV+NF	No	18	191	#N/A	#N/A	#N/A	#N/A	#N/A
NVIE_014310	NVIE_RS06955	Copper resistance protein CopC/CopD	2.23581	2.90131e-35	1352.05	355.059	10.3707	8.44203	Thaumi_prot_LH_FAM001011		N	Y	NV+NM	No	79	62	arCOG06267	S	Function unknown	-	Uncharacterized protein
NVIE_014320	NVIE_RS06960	membrane protein of unknown function	-0.792295	6.5492e-06	9.95008	21.015	3.29246	4.37914	Thaumi_prot_LH_FAM008560		N	Y	NV	No	2674	737	#N/A	#N/A	#N/A	#N/A	#N/A
NVIE_014340	NVIE_RS06970	exported protein of unknown function	1.65367	5.20562e-23	2002.22	786.309	10.9523	9.59178	Thaumi_prot_LH_FAM001010		N	N	NV+NM	No	47	107	arCOG08794	S	Function unknown	-	Uncharacterized membrane protein
NVIE_014350	NVIE_RS06975	exported protein of unknown function	0.618899	1.63658e-09	1490.36	1194.28	10.5376	10.2196	Thaumi_prot_LH_FAM002570		N	N	NV	No	66	411	arCOG08795	M	Cell wall/membrane/envelope biogenesis	-	Predicted S-layer protein with Ig-like domain
NVIE_014360	NVIE_RS06980	exported protein of unknown function	-0.194495	0.219881	27.2887	38.3319	4.76	5.2387	Thaumi_prot_LH_FAM002571		N	Y	NV	No	2191	2193	arCOG08795	M	Cell wall/membrane/envelope biogenesis	-	Predicted S-layer protein with Ig-like domain
NVIE_014370	NVIE_RS06985	putative Copper binding protein, plastocyanin/azurin family	-0.0944321	0.4105	3932.81	5142.58	11.9378	12.3269	Thaumi_prot_LH_FAM002572		N	Y	NV	No	25	2464	arCOG02926	C	Energy production and conversion	PetE	Plastocyanin/azurin/halocyanin family protein
NVIE_014380	NVIE_RS06990	ABC uptake transporter, putative heme-binding protein	-0.329289	0.0365633	73.1153	113.236	6.18564	6.78803	Thaumi_prot_LH_FAM000287		N	N	NV+NF+NM	Yes	1521	1691	arCOG04233	P	Inorganic ion transport and metabolism	FepB	ABC-type Fe3+-hydroxamate transport system, periplasmic component
NVIE_014390	NVIE_RS06995	30S ribosomal protein S10p	-0.613454	1.54732e-08	1442.66	2695.92	10.4806	11.396	Thaumi_prot_LH_FAM000264		Y	N	NV+NF+NM	Yes	71	487	arCOG01758	J	Translation, ribosomal structure and biogenesis	RpsJ	Ribosomal protein S10
NVIE_014400	NVIE_RS07000	translation elongation factor EF-1 alpha	-0.597077	1.93181e-07	1281.5	2372.98	10.3073	11.2055	Thaumi_prot_LH_FAM000263		Y	N	NV+NF+NM	Yes	84	574	arCOG01561	J	Translation, ribosomal structure and biogenesis	TEF1	Translation elongation factor EF-1 alpha, GTPase
NVIE_014410	NVIE_RS07005	bifunctional fructose-1,6-bisphosphatase/aldolase	-0.488046	2.09339e-07	399.657	686.528	8.63549	9.42195	Thaumi_prot_LH_FAM000374		Y	N	NV+NF+NM	Yes	373	581	arCOG04180	G	Carbohydrate transport and metabolism	-	Bifunctional fructose-1,6-bisphosphate aldolase/phosphatase FBPA/FBPase
NVIE_014420	NVIE_RS07010	triosephosphate isomerase	-0.476137	0.00063889	178.491	304.56	7.46203	8.24864	Thaumi_prot_LH_FAM000628		Y	N	NV+NF+NM	Yes	805	1085	arCOG01087	G	Carbohydrate transport and metabolism	TpiA	Triosephosphate isomerase
NVIE_014430	NVIE_RS07015	Methyltransferase type 12	0.041401	0.773435	43.9571	52.6893	5.45457	5.71241	Thaumi_prot_LH_FAM003565		N	Y	NV+NF	No	1894	2888	arCOG02702	Q	Secondary metabolites biosynthesis, transport and catabolism	-	SAM-dependent methyltransferase
NVIE_014440	NVIE_RS07020	putative UPF0126 membrane protein	-0.0991054	0.56703	15.8836	20.8439	3.97341	4.37339	Thaumi_prot_LH_FAM001261		N	Y	NV+NF+NM	Yes	2489	2650	arCOG04641	S	Function unknown	-	Uncharacterized membrane protein
NVIE_014450	NVIE_RS07025	pyruvate, phosphate dikinase	0.000197752	0.998637	95.9574	117.911	6.57351	6.87098	Thaumi_prot_LH_FAM000314		N	N	NV+NM	No	1299	3180	arCOG01111	G	Carbohydrate transport and metabolism	PpsA	Phosphoenolpyruvate synthase/pyruvate phosphate dikinase
NVIE_014460	NVIE_RS07030	exported protein of unknown function	-0.826274	0.0109771	6.34054	14.0214	2.57901	3.75456	Thaumi_prot_LH_FAM008562		N	Y	NV	No	2823	1457	#N/A	#N/A	#N/A	#N/A	#N/A
NVIE_014470	NVIE_RS07035	major facilitator superfamily transporter	-0.156185	0.251043	609.812	835.627	9.24918	9.70193	Thaumi_prot_LH_FAM001353		N	Y	NV+NF	Yes	225	2234	arCOG00144	G	Carbohydrate transport and metabolism	-	MFS family permease
NVIE_014480	NVIE_RS07040	putative glyoxalase/bleomycin resistance domain protein	-0.153278	0.412376	58.8195	79.5643	5.83568	6.31088	Thaumi_prot_LH_FAM001756		N	N	NV+NM	No	1692	2467	arCOG04946	R	General function prediction only	-	Predicted enzyme related to lactoylglutathione lyase
NVIE_014490	NVIE_RS07045	protein of unknown function	-0.172043	0.362179	86.5444	118.449	6.38125	6.88112	Thaumi_prot_LH_FAM003661		N	Y	NV+NF	No	1395	2394	#N/A	#N/A	#N/A	#N/A	#N/A
NVIE_014500	NVIE_RS07050	conserved protein of unknown function	0.30441	0.156078	20.7774	20.4648	4.34017	4.33653	Thaumi_prot_LH_FAM002396		Y	N	NV+NF	No	2348	2053	arCOG01055	K	Transcription	-	Transcriptional regulator, contains HTH domain
NVIE_014510	NVIE_RS07055	protein of unknown function	0.371494	0.00152235	51.302	48.5745	5.67519	5.59796	Thaumi_prot_LH_FAM003662		N	N	NV+NF	No	1779	1161	arCOG03567	T	Signal transduction mechanisms	-	MEDS sensory domain, inactived KaiC-like ATPase
NVIE_014520	NVIE_RS07060	DNA-directed RNA polymerase, subunit P	-0.671891	0.000347763	126.034	243.921	6.90678	7.92719	Thaumi_prot_LH_FAM000265		Y	N	NV+NM	No	1063	1029	#N/A	#N/A	#N/A	#N/A	#N/A
NVIE_014530	NVIE_RS07065	Zinc finger protein 33b (modular protein)	0.818535	1.39345e-11	118.466	82.5323	6.8826	6.35641	Thaumi_prot_LH_FAM000266		N	N	NV+NF+NM	Yes	1111	315	arCOG10406	S	Function unknown	-	Zn-finger protein, C2H2 family
NVIE_014540	NVIE_RS07070	conserved protein of unknown function	0.671242	7.92395e-05	106.864	82.3497	6.71257	6.32866	Thaumi_prot_LH_FAM000267		N	Y	NV+NM	No	1203	894	arCOG08678	S	Function unknown	-	Zn finger containing protein
NVIE_014550	NVIE_RS07075	Nitrogen regulatory protein P-II	1.05305	1.29654e-21	531.636	313.933	9.04988	8.29144	Thaumi_prot_LH_FAM001030_0		N	N	NV+NF+NM	Yes	277	119	arCOG02305	E	Amino acid transport and metabolism	GlnK	Nitrogen regulatory protein PII
NVIE_014570	NVIE_RS07080	Nitrogen regulatory protein P-II	0.262708	0.0450577	214.883	218.523	7.72319	7.7701	Thaumi_prot_LH_FAM001030_0		N	N	NV+NF+NM	Yes	669	1727	arCOG02305	E	Amino acid transport and metabolism	GlnK	Nitrogen regulatory protein PII
NVIE_014580	NVIE_RS07085	putative Outer membrane autotransporter barrel domain-containing protein	1.21252	0.000137845	171.48	90.1198	7.29868	6.48176	Thaumi_prot_LH_FAM003663		N	Y	NV	No	836	939	arCOG11965	S	Function unknown	-	Uncharacterized protein
NVIE_014590	NVIE_RS07090	3-oxoacyl-(acyl-carrier-protein) reductase	0.749103	4.65865e-10	251.566	184.565	7.9701	7.52032	Thaumi_prot_LH_FAM000716_0		Y	N	NV+NF+NM	Yes	574	381	arCOG01259	I	Lipid transport and metabolism	FabG	Short-chain alcohol dehydrogenase
NVIE_014600	NVIE_RS07095	putative phosphohydrolase, DHH superfamily	-0.167262	0.197739	96.3836	132.898	6.58162	7.04913	Thaumi_prot_LH_FAM002612		N	Y	NV+NF	No	1296	2139	arCOG00423	J	Translation, ribosomal structure and biogenesis	-	Oligoribonuclease NrnB or cAMP/cGMP phosphodiesterase, DHH superfamily
NVIE_014610	NVIE_RS07100	putative HAD-superfamily hydrolase	-0.451868	0.000255166	39.2135	65.269	5.27515	6.02698	Thaumi_prot_LH_FAM002611		N	Y	NV+NF	No	1959	991	arCOG02293	R	General function prediction only	-	HAD superfamily hydrolase
NVIE_014620	NVIE_RS07105	hypothetical protein	0.211815	0.0929605	219.615	231.573	7.76192	7.84968	Thaumi_prot_LH_FAM002610		N	Y	NV+NF	No	656	1908	arCOG08781	S	Function unknown	-	Uncharacterized protein
NVIE_014630	NVIE_RS07110	lysine--tRNA ligase	-0.434778	0.000239876	128.901	213.511	6.9968	7.73416	Thaumi_prot_LH_FAM000617		Y	N	NV+NF+NM	Yes	1046	984	arCOG00485	J	Translation, ribosomal structure and biogenesis	LysS	Lysyl-tRNA synthetase, class I
NVIE_014640	NVIE_RS07115	histone acetyltransferase, ELP3 family	-0.2979	0.00964472	123.354	186.522	6.94011	7.53897	Thaumi_prot_LH_FAM000616		Y	N	NV+NM	No	1080	1438	arCOG01361	K	Transcription	ELP3	Histone acetyltransferase
NVIE_014650	NVIE_RS07120	phosphoribosylformylglycinamidine cyclo-ligase	-0.274946	0.0544308	73.9418	109.831	6.1932	6.77575	Thaumi_prot_LH_FAM000614		Y	N	NV+NF+NM	Yes	1513	1777	arCOG00639	F	Nucleotide transport and metabolism	PurM	Phosphoribosylaminoimidazole (AIR) synthetase
NVIE_014660	NVIE_RS07125	protein of unknown function	-0.456084	0.523654	1.74292	2.97057	0.751554	1.10075	Thaumi_prot_LH_FAM003664		N	Y	NV	No	3053	2589	#N/A	#N/A	#N/A	#N/A	#N/A
NVIE_014680	NVIE_RS07130	urease accessory protein UreD	0.503757	1.86106e-05	183.155	159.253	7.51263	7.31448	Thaumi_prot_LH_FAM000297		N	Y	NV+NF	No	778	794	arCOG04529	O	Posttranslational modification, protein turnover, chaperones	UreH	Urease accessory protein UreH
NVIE_014690	NVIE_RS07135	urease accessory protein UreG	0.528283	8.38264e-05	565.293	482.902	9.1369	8.91048	Thaumi_prot_LH_FAM000298		N	Y	NV+NF	No	250	897	arCOG01231	O	Posttranslational modification, protein turnover, chaperones	HypB	Ni2+-binding GTPase involved in regulation of expression and maturation of urease and hydrogenase
NVIE_014700	NVIE_RS07140	putative urease accessory protein UreF	0.894276	2.0585e-14	93.73	62.1086	6.54609	5.95531	Thaumi_prot_LH_FAM000299		N	Y	NV+NF	No	1326	234	arCOG04530	O	Posttranslational modification, protein turnover, chaperones	UreF	Urease accessory protein UreF
NVIE_014710	NVIE_RS07145	putative urease accessory protein UreE	0.850291	4.51773e-08	28.0972	19.0521	4.79172	4.23515	Thaumi_prot_LH_FAM000300		N	Y	NV+NF	No	2174	515	arCOG06188	O	Posttranslational modification, protein turnover, chaperones	UreE	Urease accessory protein UreE
NVIE_014720	NVIE_RS07150	hypothetical protein	1.26044	3.4837e-17	76.2893	39.2302	6.23244	5.28728	Thaumi_prot_LH_FAM002662		N	Y	NV+NF	No	1488	175	#N/A	#N/A	#N/A	#N/A	#N/A
NVIE_014730	NVIE_RS07155	putative chaperonin Hsp60/Cpn60/TCP-1	1.327	1.15804e-36	96.4406	47.386	6.58909	5.55842	Thaumi_prot_LH_FAM002661		N	Y	NV+NF	No	1293	58	arCOG01257	O	Posttranslational modification, protein turnover, chaperones	GroEL	Chaperonin GroEL, HSP60 family
NVIE_014740	NVIE_RS07160	urease subunit alpha	0.852586	4.52608e-16	254.914	173.724	7.98788	7.43386	Thaumi_prot_LH_FAM000303		N	Y	NV+NF	No	566	192	arCOG00698	E	Amino acid transport and metabolism	UreC	Urea amidohydrolase (urease) alpha subunit
NVIE_014750	NVIE_RS07165	urease subunit beta	1.09816	3.27545e-10	93.8917	53.7267	6.50537	5.73596	Thaumi_prot_LH_FAM000302		N	Y	NV+NF	No	1324	375	arCOG04527	E	Amino acid transport and metabolism	UreB	Urea amidohydrolase (urease) beta subunit
NVIE_014760	NVIE_RS07170	urease subunit gamma	0.965092	2.77849e-06	93.0352	58.1359	6.47344	5.84067	Thaumi_prot_LH_FAM000301		N	Y	NV+NF	No	1334	686	arCOG04528	E	Amino acid transport and metabolism	UreA	Urea amidohydrolase (urease) gamma subunit
NVIE_014770	NVIE_RS07175	hypothetical protein	1.24628	1.76483e-11	13.6088	7.10327	3.74736	2.81415	Thaumi_prot_LH_FAM002660		N	Y	NV+NF	No	2549	323	#N/A	#N/A	#N/A	#N/A	#N/A
NVIE_014780	NVIE_RS07180	putative urea transporter	1.26384	3.03225e-20	40.2738	20.7415	5.32139	4.36824	Thaumi_prot_LH_FAM002659		N	Y	NV+NF	No	1938	133	#N/A	#N/A	#N/A	#N/A	#N/A
NVIE_014790	NVIE_RS07185	urea active transporter, urea/sodium symporter	1.8151	4.2841e-40	42.136	14.768	5.38397	3.88232	Thaumi_prot_LH_FAM000304		N	Y	NV+NF	No	1911	50	arCOG01316	E	Amino acid transport and metabolism	PutP	Na+/proline symporter
NVIE_014800	NVIE_RS07190	putative GAF sensor protein	0.835033	4.94066e-13	124.071	85.1204	6.94932	6.4075	Thaumi_prot_LH_FAM002483		N	Y	NV+NF	No	1077	273	arCOG01580	K	Transcription	-	DNA-binding transcriptional regulator, Lrp family
NVIE_014810	NVIE_RS07195	putative ParB-like partition protein	0.900693	2.87912e-11	56.5066	37.0027	5.80119	5.20507	Thaumi_prot_LH_FAM000296		N	N	NV+NF	No	1719	333	arCOG11113	L	Replication, recombination and repair	-	ParB-like NTPase domain containing protein
NVIE_014820	NVIE_RS07200	hypothetical protein	-0.0133363	0.928664	24.3562	30.0078	4.59812	4.90557	Thaumi_prot_LH_FAM002658		N	Y	NV	No	2262	3074	#N/A	#N/A	#N/A	#N/A	#N/A
NVIE_014830	NVIE_RS07205	protein of unknown function	0.854894	3.05033e-05	28.0032	18.8447	4.79504	4.20084	Thaumi_prot_LH_FAM003666		N	Y	NV	No	2182	833	#N/A	#N/A	#N/A	#N/A	#N/A
NVIE_014840	NVIE_RS07210	putative universal stress family protein	0.605109	2.6515e-06	90.489	73.1013	6.49682	6.18606	Thaumi_prot_LH_FAM000499_1		N	N	NV+NF+NM	Yes	1355	683	arCOG02053	T	Signal transduction mechanisms	UspA	Nucleotide-binding protein, UspA family
NVIE_014850	NVIE_RS07215	protein of unknown function	0.276247	0.0533042	55.7111	56.6769	5.79543	5.81847	Thaumi_prot_LH_FAM003667		N	Y	NV	No	1725	1772	#N/A	#N/A	#N/A	#N/A	#N/A
NVIE_014870	NVIE_RS07220	protein of unknown function	0.076727	0.577962	76.2818	88.5157	6.24563	6.46246	Thaumi_prot_LH_FAM003669		N	Y	NV	No	1489	2663	#N/A	#N/A	#N/A	#N/A	#N/A
NVIE_014880	NVIE_RS07225	putative Sodium:solute symporter family protein	0.247814	0.263216	4.24066	4.42409	2.05591	2.13282	Thaumi_prot_LH_FAM003670		N	Y	NV	No	2913	2254	arCOG01316	E	Amino acid transport and metabolism	PutP	Na+/proline symporter
NVIE_014890	NVIE_RS07230	protein of unknown function	0.394841	0.0852752	18.8385	17.4586	4.20209	4.09301	Thaumi_prot_LH_FAM003671		N	Y	NV	No	2400	1886	#N/A	#N/A	#N/A	#N/A	#N/A
NVIE_014900	NVIE_RS07235	putative ParB-like partition protein	0.702821	1.36886e-06	36.3119	27.3247	5.16154	4.75393	Thaumi_prot_LH_FAM003672		N	Y	NV	No	2003	655	arCOG11113	L	Replication, recombination and repair	-	ParB-like NTPase domain containing protein
NVIE_014910	NVIE_RS07240	putative arginase family protein	0.466792	7.19744e-05	51.1887	45.7025	5.67372	5.51253	Thaumi_prot_LH_FAM003673		N	Y	NV	No	1782	885	arCOG01700	E	Amino acid transport and metabolism	SpeB	Arginase family enzyme
NVIE_014920	NVIE_RS07245	conserved protein of unknown function	0.184628	0.614881	3.14813	3.42404	1.57181	1.76585	Thaumi_prot_LH_FAM003674		N	Y	NV	No	2971	2728	#N/A	#N/A	#N/A	#N/A	#N/A
NVIE_014930	NVIE_RS07250	ABC uptake transporter, permease protein	0.389687	0.0194552	23.9334	22.487	4.55519	4.48493	Thaumi_prot_LH_FAM002670		N	Y	NV+NF	No	2270	1561	arCOG01006	P	Inorganic ion transport and metabolism	ZnuB	ABC-type Mn2+/Zn2+ transport system, permease component
NVIE_014940	NVIE_RS07255	ABC uptake transporter, ATP-binding protein	0.50169	0.00246571	76.0924	66.5723	6.24476	6.01767	Thaumi_prot_LH_FAM000578		Y	N	NV+NF+NM	No	1490	1222	arCOG00201	P	Inorganic ion transport and metabolism	ZnuC	ABC-type Mn/Zn transport system, ATPase component
NVIE_014950	NVIE_RS07260	ABC uptake transporter, substrate-binding protein	0.504246	2.97771e-05	86.7673	75.4702	6.43678	6.22766	Thaumi_prot_LH_FAM002671		N	Y	NV+NF	No	1389	831	arCOG01005	P	Inorganic ion transport and metabolism	LraI	ABC-type metal ion transport system, periplasmic component/surface adhesin
NVIE_014970	NVIE_RS07270	putative nickel-responsive regulator	0.825162	7.02325e-10	200.637	137.963	7.62884	7.10271	Thaumi_prot_LH_FAM002672		N	Y	NV	No	716	392	arCOG01008	V	Defense mechanisms	NikR	Transcriptional regulator, CopG/Arc/MetJ family (DNA-binding and a metal-binding domains)
NVIE_014990	NVIE_RS07275	archaeal thermosome subunit	0.382447	0.000487731	73.2861	69.3263	6.19417	6.10925	Thaumi_prot_LH_FAM001048		Y	N	NV+NF+NM	Yes	1517	1062	arCOG01257	O	Posttranslational modification, protein turnover, chaperones	GroEL	Chaperonin GroEL, HSP60 family
NVIE_015000	NVIE_RS07280	urease subunit gamma	0.213053	0.163588	28.5729	30.2293	4.82889	4.91381	Thaumi_prot_LH_FAM000301		N	Y	NV+NF	No	2162	2074	arCOG04528	E	Amino acid transport and metabolism	UreA	Urea amidohydrolase (urease) gamma subunit
NVIE_015010	NVIE_RS07285	urease subunit beta	0.76531	9.1729e-05	26.1114	18.9181	4.69154	4.18966	Thaumi_prot_LH_FAM000302		N	Y	NV+NF	No	2213	906	arCOG04527	E	Amino acid transport and metabolism	UreB	Urea amidohydrolase (urease) beta subunit
NVIE_015020	NVIE_RS07290	urease subunit alpha	0.770407	4.30198e-06	41.7054	30.1061	5.35061	4.89263	Thaumi_prot_LH_FAM000303		N	Y	NV+NF	No	1918	710	arCOG00698	E	Amino acid transport and metabolism	UreC	Urea amidohydrolase (urease) alpha subunit
NVIE_015030	NVIE_RS07295	hypothetical protein	0.444387	0.118529	14.8615	13.1489	3.78803	3.70016	Thaumi_prot_LH_FAM003675		N	Y	NV	No	2515	1968	#N/A	#N/A	#N/A	#N/A	#N/A
NVIE_015040	NVIE_RS07300	citrate synthase	0.414685	0.0025843	398.431	368.219	8.624	8.52009	Thaumi_prot_LH_FAM000437		Y	N	NV+NF+NM	Yes	375	1231	arCOG04237	C	Energy production and conversion	GltA	Citrate synthase
NVIE_015050	NVIE_RS07305	protein of unknown function	0.931324	2.15097e-18	245.965	157.894	7.9343	7.30139	Thaumi_prot_LH_FAM000436		N	Y	NV+NM	No	592	151	arCOG08706	S	Function unknown	-	Uncharacterized protein
NVIE_015060	NVIE_RS07310	luciferase-like monooxygenase family protein	-0.420951	0.0002596	536.513	882.746	9.06283	9.77678	Thaumi_prot_LH_FAM000361		Y	N	NV+NF+NM	Yes	270	993	arCOG02410	C	Energy production and conversion	Mer	Coenzyme F420-dependent N5,N10-methylene tetrahydromethanopterin reductase or related flavin-dependent oxidoreductase
NVIE_015080	NVIE_RS07320	phosphoribosylglycinamide formyltransferase	-0.107085	0.465147	79.8669	105.587	6.31059	6.71856	Thaumi_prot_LH_FAM000079		Y	N	NV+NF+NM	Yes	1448	2517	arCOG02825	F	Nucleotide transport and metabolism	PurN	Folate-dependent phosphoribosylglycinamide formyltransferase PurN
NVIE_015090	NVIE_RS07325	major facilitator superfamily MFS_1	-0.521389	9.94685e-05	17.3766	30.7104	4.10784	4.93143	Thaumi_prot_LH_FAM000103		N	Y	NV+NM	No	2430	915	arCOG00130	G	Carbohydrate transport and metabolism	-	MFS family permease
NVIE_1540	NVIE_RS07330	putative ubiquinone/menaquinone biosynthesis methyltransferase UbiE	-0.288255	0.0286733	29.034	43.5788	4.85343	5.43448	Thaumi_prot_LH_FAM000102		Y	N	NV+NF+NM	Yes	2150	1637	arCOG04348	H	Coenzyme transport and metabolism	UbiE	Ubiquinone/menaquinone biosynthesis C-methylase UbiE
NVIE_015100	NVIE_RS07335	DEAD/DEAH box helicase domain-containing protein	0.017342	0.88822	66.1873	80.4422	6.04669	6.3267	Thaumi_prot_LH_FAM000106		N	N	NV+NM	No	1599	3022	arCOG00555	R	General function prediction only	-	Helicase of YprA family
NVIE_015110	NVIE_RS07340	DNA topoisomerase IB	-0.330696	0.0046603	274.064	421.611	8.08442	8.71742	Thaumi_prot_LH_FAM000107		Y	N	NV+NF+NM	Yes	534	1320	arCOG08649	L	Replication, recombination and repair	-	Topoisomerase IB
NVIE_015120	NVIE_RS07345	putative Uncharacterized membrane-associated protein	0.0778186	0.562803	233.79	272.737	7.86481	8.08679	Thaumi_prot_LH_FAM002625		N	Y	NV	No	623	2646	arCOG00374	K	Transcription	-	Predicted membrane-associated or secreted trancriptional regulator
NVIE_015130	NVIE_RS07350	CBS and Zinc Finger C2H2 domain-containing membrane protein	0.596754	2.2654e-06	183.871	150.218	7.51497	7.22857	Thaumi_prot_LH_FAM002626		N	N	NV	No	774	676	arCOG00606	R	General function prediction only	-	CBS domain
NVIE_t0200	NVIE_RS07355	tRNA-Met	-0.413182	0.127544	58.4373	94.1399	5.79404	6.51533	#N/A		#N/A	#N/A	#N/A	No	1696	1990	#N/A	#N/A	#N/A	#N/A	#N/A
NVIE_015150	NVIE_RS07365	protein of unknown function	0.29725	0.00524693	49.6987	49.5729	5.63308	5.62882	Thaumi_prot_LH_FAM008564		N	Y	NV	No	1796	1337	#N/A	#N/A	#N/A	#N/A	#N/A
NVIE_015160	NVIE_RS07370	hypothetical protein	-0.425705	0.00840335	40.7059	66.9466	5.3191	6.05954	Thaumi_prot_LH_FAM008565		N	Y	NV	No	1931	1424	#N/A	#N/A	#N/A	#N/A	#N/A
NVIE_t0210	NVIE_RS07375	tRNA-Phe	-0.105155	0.586987	86.6024	113.538	6.41329	6.82405	#N/A		#N/A	#N/A	#N/A	No	1393	2674	#N/A	#N/A	#N/A	#N/A	#N/A
NVIE_015170	NVIE_RS07380	adenylosuccinate lyase	-0.115314	0.427991	76.5583	101.95	6.24613	6.66198	Thaumi_prot_LH_FAM000586		N	N	NV+NF+NM	Yes	1480	2483	arCOG01747	F	Nucleotide transport and metabolism	PurB	Adenylosuccinate lyase
NVIE_015180	NVIE_RS07385	uncharacterised UPF0027 family protein	-0.059459	0.700572	164.649	211.066	7.35214	7.70901	Thaumi_prot_LH_FAM000588		Y	N	NV+NF+NM	Yes	869	2803	arCOG04246	J	Translation, ribosomal structure and biogenesis	RtcB	RNA 3'-P ligase, RtcB family protein
NVIE_015190	NVIE_RS07390	hypothetical protein	-0.315335	0.00193404	45.5358	69.3546	5.50593	6.11528	Thaumi_prot_LH_FAM000589		Y	N	NV+NF+NM	Yes	1873	1189	arCOG05529	R	General function prediction only	PDCD5	DNA-binding TFAR19-related protein, PDSD5 family
NVIE_015200	NVIE_RS07395	hypothetical protein	-0.347622	0.0198094	164.788	256.905	7.34911	8.00018	Thaumi_prot_LH_FAM002629		N	Y	NV	No	867	1565	arCOG08729	S	Function unknown	-	Uncharacterized protein
NVIE_015210	NVIE_RS07400	30S ribosomal protein S11p	-0.327971	0.0208374	620.829	954.7	9.25457	9.89468	Thaumi_prot_LH_FAM000591		Y	N	NV+NF+NM	Yes	219	1580	arCOG04240	J	Translation, ribosomal structure and biogenesis	RpsK	Ribosomal protein S11
NVIE_015220	NVIE_RS07405	putative SAM-dependent methyltransferase	0.521229	0.00388119	481.312	414.967	8.87467	8.68711	Thaumi_prot_LH_FAM003676		N	Y	NV+NF	No	303	1294	#N/A	#N/A	#N/A	#N/A	#N/A
NVIE_015230	NVIE_RS07410	hypothetical protein	0.54422	9.92768e-06	208.14	176.092	7.69923	7.44148	Thaumi_prot_LH_FAM003072		N	Y	NV	No	694	756	arCOG10526	T	Signal transduction mechanisms	-	Membrane associated signal transduction histidine kinase
NVIE_015240	NVIE_RS07415	protein of unknown function	0.491366	6.06431e-08	846.628	738.456	9.7242	9.52639	Thaumi_prot_LH_FAM003073		N	Y	NV	No	143	528	#N/A	#N/A	#N/A	#N/A	#N/A
NVIE_015250	NVIE_RS07420	putative signal transduction histidine kinase, with PAS, phosphoacceptor and ATP binding domain	0.00573882	0.966834	31.4629	38.3628	4.96685	5.25691	Thaumi_prot_LH_FAM003074		N	N	NV	No	2103	3132	arCOG07619	T	Signal transduction mechanisms	-	Signal transduction histidine kinase
NVIE_015260	NVIE_RS07425	putative signal transduction response regulator, receiver domain	-0.0821353	0.516405	396.453	514.337	8.62807	9.00417	Thaumi_prot_LH_FAM001253_0		N	N	NV+NF+NM	Yes	378	2580	arCOG02391	T	Signal transduction mechanisms	CheY	Rec domain
NVIE_015270	NVIE_RS07430	protein of unknown function	1.56404	2.48389e-45	85.2067	35.3523	6.40929	5.13942	Thaumi_prot_LH_FAM003070		N	Y	NV	No	1408	40	#N/A	#N/A	#N/A	#N/A	#N/A
NVIE_015280	NVIE_RS07435	protein of unknown function	1.02326	1.23478e-08	17.2548	10.405	4.10101	3.34754	Thaumi_prot_LH_FAM003677		N	Y	NV	No	2437	473	arCOG10529	S	Function unknown	-	Uncharacterized membrane protein
NVIE_015300	NVIE_RS07440	thiamine-monophosphate kinase	0.354331	0.0511081	32.6701	31.4788	5.01249	4.93728	Thaumi_prot_LH_FAM000592		Y	N	NV+NF+NM	Yes	2082	1762	arCOG00638	H	Coenzyme transport and metabolism	ThiL	Thiamine monophosphate kinase
NVIE_015310	NVIE_RS07445	alpha-D-phosphohexomutase	0.421576	0.00447565	142.894	131.355	7.13996	7.03143	Thaumi_prot_LH_FAM000593		Y	N	NV+NF+NM	Yes	971	1310	arCOG00767	G	Carbohydrate transport and metabolism	{ManB}	Phosphomannomutase
NVIE_t0220	NVIE_RS07455	tRNA-Thr	-0.415533	0.367968	17.0565	27.2625	3.80741	4.7298	#N/A		#N/A	#N/A	#N/A	No	2443	2413	#N/A	#N/A	#N/A	#N/A	#N/A
NVIE_015330	NVIE_RS07460	archaeal thermosome subunit	1.93733	7.27574e-25	35.0882	11.1898	5.06297	3.47775	Thaumi_prot_LH_FAM001048		Y	N	NV+NF+NM	Yes	2028	91	arCOG01257	O	Posttranslational modification, protein turnover, chaperones	GroEL	Chaperonin GroEL, HSP60 family
NVIE_015360	NVIE_RS07465	conserved protein of unknown function	0.504805	0.000126253	52.1189	45.1277	5.69433	5.49008	Thaumi_prot_LH_FAM003065		N	Y	NV	No	1773	936	#N/A	#N/A	#N/A	#N/A	#N/A
NVIE_015370	NVIE_RS07470	exported protein of unknown function	-0.0673122	0.813354	4.29326	5.50686	2.03921	2.4511	Thaumi_prot_LH_FAM003679		N	Y	NV	No	2912	2940	#N/A	#N/A	#N/A	#N/A	#N/A
NVIE_015380	NVIE_RS07475	exported protein of unknown function	-0.462383	0.00676272	9.09329	15.2653	3.16692	3.91272	Thaumi_prot_LH_FAM003495		N	Y	NV	No	2706	1384	arCOG02876	G	Carbohydrate transport and metabolism	CDA1	Peptidoglycan/xylan/chitin deacetylase, PgdA/CDA1 family
NVIE_015390	NVIE_RS07480	protein of unknown function	0.396915	0.0500787	13.5306	12.5666	3.747	3.61329	Thaumi_prot_LH_FAM002026		N	N	NV+NF+NM	No	2553	1751	arCOG09752	S	Function unknown	-	Uncharacterized membrane protein, DUF2068
NVIE_015400	NVIE_RS07485	protein of unknown function	-0.190287	0.361396	15.7595	21.9173	3.95767	4.44935	Thaumi_prot_LH_FAM003680		N	Y	NV	No	2492	2391	#N/A	#N/A	#N/A	#N/A	#N/A
NVIE_015410	NVIE_RS07490	protein of unknown function	0.561626	0.000373955	140.998	117.634	7.12732	6.86327	Thaumi_prot_LH_FAM003681		N	N	NV+NF	No	982	1034	#N/A	#N/A	#N/A	#N/A	#N/A
NVIE_1574	NVIE_RS07495	hypothetical protein	0.0462432	0.797583	129.664	153.147	6.99789	7.24857	Thaumi_prot_LH_FAM002511		N	Y	NV+NF	No	1039	2913	#N/A	#N/A	#N/A	#N/A	#N/A
NVIE_1575	NVIE_RS07500	hypothetical protein	0.211456	0.189451	115.976	123.489	6.84888	6.93393	Thaumi_prot_LH_FAM003682		N	Y	NV+NF	No	1128	2127	#N/A	#N/A	#N/A	#N/A	#N/A
NVIE_1577	NVIE_RS07505	hypothetical protein	0.597431	5.87878e-05	51.2258	41.6366	5.66907	5.36383	Thaumi_prot_LH_FAM002507		N	Y	NV	No	1780	870	#N/A	#N/A	#N/A	#N/A	#N/A
NVIE_015430	NVIE_RS07510	protein of unknown function	1.01971	4.58487e-14	54.126	32.9605	5.74946	5.0413	Thaumi_prot_LH_FAM008566		N	Y	NV	No	1744	240	#N/A	#N/A	#N/A	#N/A	#N/A
NVIE_t0230	NVIE_RS07515	tRNA-Val	-0.723864	0.597343	1.6788	3.36416	0	1.33493	#N/A		#N/A	#N/A	#N/A	No	3056	2697	#N/A	#N/A	#N/A	#N/A	#N/A
NVIE_015440	NVIE_RS07520	putative DNA methylase N-4/N-6 domain protein	0.221297	0.050599	45.1728	47.3516	5.48874	5.56373	Thaumi_prot_LH_FAM000638		N	Y	NV	No	1877	1760	arCOG00115	L	Replication, recombination and repair	-	DNA modification methylase
NVIE_015450	NVIE_RS07525	putative cob(II)yrinic acid a,c-diamide reductase	0.0538787	0.670578	45.7887	54.0367	5.51053	5.74911	Thaumi_prot_LH_FAM000862		N	Y	NV+NF+NM	Yes	1863	2780	arCOG00288	C	Energy production and conversion	NfnB	Nitroreductase
NVIE_015460	NVIE_RS07530	hypothetical protein	0.0678091	0.650082	103.885	121.702	6.68866	6.92552	Thaumi_prot_LH_FAM003068		N	Y	NV+NF	No	1228	2761	#N/A	#N/A	#N/A	#N/A	#N/A
NVIE_t0240	NVIE_RS07535	tRNA-Arg	-0.473169	0.369803	4.88587	8.27577	2.21775	2.95018	#N/A		#N/A	#N/A	#N/A	No	2877	2417	#N/A	#N/A	#N/A	#N/A	#N/A
NVIE_015470	NVIE_RS07540	Transcriptional regulator, HxlR family	0.391074	0.000842499	49.7304	46.5528	5.63551	5.53697	Thaumi_prot_LH_FAM001380		N	N	NV+NF+NM	Yes	1792	1107	arCOG01057	K	Transcription	HxlR	DNA-binding transcriptional regulator, HxlR family
NVIE_015480	NVIE_RS07545	conserved protein of unknown function	1.22843	3.29444e-15	70.6412	36.928	6.11795	5.20345	Thaumi_prot_LH_FAM001756		N	N	NV+NM	No	1551	216	arCOG04946	R	General function prediction only	-	Predicted enzyme related to lactoylglutathione lyase
NVIE_015490	NVIE_RS07550	hypothetical protein	-0.684875	7.29599e-09	194.279	383.318	7.59228	8.57123	Thaumi_prot_LH_FAM003112		N	Y	NV+NF	No	736	458	#N/A	#N/A	#N/A	#N/A	#N/A
NVIE_015500	NVIE_RS07555	putative HEAT repeat-containing PBS lyase	-0.659908	4.22671e-06	224.985	437.334	7.79631	8.76834	Thaumi_prot_LH_FAM000520		N	N	NV+NF+NM	Yes	647	708	arCOG04006	S	Function unknown	-	HEAT repeats containing protein
NVIE_015510	NVIE_RS07560	hypothetical protein	-0.347311	0.000990212	238.46	371.058	7.88708	8.53353	Thaumi_prot_LH_FAM000487		Y	Y	NV+NF+NM	Yes	610	1123	arCOG08712	S	Function unknown	-	Uncharacterized protein
NVIE_015520	NVIE_RS07565	TatC subunit of twin-arginine targeting system	0.335679	0.00378497	234.139	228.006	7.86478	7.8308	Thaumi_prot_LH_FAM000488		N	N	NV+NF+NM	Yes	622	1284	arCOG01919	U	Intracellular trafficking, secretion, and vesicular transport	TatC	Sec-independent protein secretion pathway component TatC
NVIE_015530	NVIE_RS07570	TatA subunit of twin-arginine targeting system	0.117381	0.561307	300.823	337.539	8.17924	8.38783	Thaumi_prot_LH_FAM000104		Y	N	NV+NF+NM	Yes	486	2644	arCOG02694	U	Intracellular trafficking, secretion, and vesicular transport	TatA	Sec-independent protein secretion pathway component
NVIE_015540	NVIE_RS07575	5-formaminoimidazole-4-carboxamide-1-(beta)-D- ribofuranosyl 5'-monophosphate ligase	-0.65334	5.36584e-10	191.664	368.242	7.57336	8.52196	Thaumi_prot_LH_FAM000144		Y	N	NV+NF+NM	Yes	749	384	arCOG04346	F	Nucleotide transport and metabolism	-	5-formaminoimidazole-4-carboxamide-1-beta-D-ribofuranosyl 5'-monophosphate synthetase (purine biosynthesis)
NVIE_015550	NVIE_RS07580	DUF151 domain-containing protein	0.785748	1.31198e-14	181.293	128.813	7.49834	7.00681	Thaumi_prot_LH_FAM000492		N	N	NV+NM	No	786	230	arCOG01759	L	Replication, recombination and repair	-	Bifunctional nuclease, with DNase and RNase activity
NVIE_015560	NVIE_RS07585	hypothetical protein	0.837674	6.12171e-05	327.58	226.481	8.29636	7.80318	Thaumi_prot_LH_FAM000494		N	Y	NV+NM	No	450	872	arCOG08714	S	Function unknown	-	Uncharacterized membrane protein
NVIE_015570	NVIE_RS07590	phosphatase of the haloacid dehalogenase (HAD)-like hydrolase family	-0.0854057	0.632569	130.512	171.033	7.00912	7.40867	Thaumi_prot_LH_FAM003108		N	Y	NV+NF	No	1033	2742	arCOG01158	E	Amino acid transport and metabolism	SerB	Phosphoserine phosphatase
NVIE_015600	NVIE_RS07600	exported protein of unknown function	0.400009	0.00342426	52.4078	48.8728	5.70683	5.60657	Thaumi_prot_LH_FAM003684		N	Y	NV	No	1759	1266	#N/A	#N/A	#N/A	#N/A	#N/A
NVIE_015610	NVIE_RS07605	protein of unknown function	-0.563969	9.09651e-05	6.68365	12.0115	2.71509	3.58555	Thaumi_prot_LH_FAM003685		N	Y	NV	No	2808	905	#N/A	#N/A	#N/A	#N/A	#N/A
NVIE_015630	NVIE_RS07610	putative oxidoreductase, short chain dehydrogenase/reductase family	0.0603321	0.693768	54.8331	64.3686	5.75962	6.00587	Thaumi_prot_LH_FAM000716_0		N	Y	NV+NF+NM	Yes	1733	2799	arCOG01259	I	Lipid transport and metabolism	FabG	Short-chain alcohol dehydrogenase
NVIE_015650	NVIE_RS07615	protein of unknown function	-0.947463	9.58266e-12	28.0199	66.3833	4.7933	6.05052	Thaumi_prot_LH_FAM003686		N	Y	NV	No	2179	308	#N/A	#N/A	#N/A	#N/A	#N/A
NVIE_015660	NVIE_RS07620	membrane protein of unknown function	-0.396697	0.0160366	15.8851	25.7608	3.97575	4.68154	Thaumi_prot_LH_FAM003687		N	Y	NV	No	2488	1519	#N/A	#N/A	#N/A	#N/A	#N/A
NVIE_015670	NVIE_RS07625	exported protein of unknown function	-0.713952	0.000537163	6.0912	12.2199	2.55941	3.60383	Thaumi_prot_LH_FAM002568		N	Y	NV	No	2836	1074	arCOG08825	S	Function unknown	-	Uncharacterized protein
NVIE_015690	NVIE_RS07635	protein of unknown function	0.171269	0.319766	63.4317	68.9982	5.97336	6.08692	Thaumi_prot_LH_FAM003163		N	Y	NV	No	1633	2343	#N/A	#N/A	#N/A	#N/A	#N/A
NVIE_015710	NVIE_RS07640	protein of unknown function	0.828074	1.43875e-06	116.749	80.6745	6.82797	6.32582	Thaumi_prot_LH_FAM003688		N	N	NV	No	1121	659	#N/A	#N/A	#N/A	#N/A	#N/A
NVIE_015730	NVIE_RS07645	protein of unknown function	0.328523	0.0250812	14.6912	14.3723	3.87462	3.83167	Thaumi_prot_LH_FAM003592		N	Y	NV	No	2520	1618	#N/A	#N/A	#N/A	#N/A	#N/A
NVIE_015750	NVIE_RS07650	conserved exported protein of unknown function	0.571765	0.00317603	9.71695	8.06458	3.2573	2.99971	Thaumi_prot_LH_FAM003553		N	Y	NV	No	2689	1251	#N/A	#N/A	#N/A	#N/A	#N/A
NVIE_015770	NVIE_RS07665	protein of unknown function	-0.404975	0.00107392	39.8925	64.7702	5.30882	6.01275	Thaumi_prot_LH_FAM008570		N	Y	NV	No	1943	1128	#N/A	#N/A	#N/A	#N/A	#N/A
NVIE_015790	NVIE_RS07670	putative antibiotic biosynthesis monooxygenase (modular protein)	-0.145092	0.471808	13.1908	17.7574	3.68773	4.14554	Thaumi_prot_LH_FAM002708		N	Y	NV+NF	No	2563	2525	#N/A	#N/A	#N/A	#N/A	#N/A
NVIE_015800	NVIE_RS07675	translation elongation factor 2	-0.797	3.75886e-11	567.473	1208.01	9.13473	10.2366	Thaumi_prot_LH_FAM000496		N	N	NV+NF+NM	Yes	247	336	arCOG01559	J	Translation, ribosomal structure and biogenesis	FusA	Translation elongation factor G, EF-G (GTPase)
NVIE_015810	NVIE_RS07680	protein of unknown function DUF178	-0.402492	0.00481989	30.7442	49.5796	4.91633	5.62316	Thaumi_prot_LH_FAM000498		N	N	NV+NF+NM	Yes	2114	1324	arCOG00654	R	General function prediction only	-	Predicted periplasmic solute-binding protein
NVIE_015820	NVIE_RS07685	protein of unknown function	0.479606	0.0126659	25.7165	22.5859	4.67041	4.46478	Thaumi_prot_LH_FAM003689		N	Y	NV	No	2228	1477	#N/A	#N/A	#N/A	#N/A	#N/A
NVIE_015830	NVIE_RS07690	5-carboxymethyl-2-hydroxymuconate Delta-isomerase	0.376944	0.00301432	26.1231	24.741	4.70435	4.62684	Thaumi_prot_LH_FAM000900		N	N	NV+NF+NM	Yes	2212	1244	arCOG00235	Q	Secondary metabolites biosynthesis, transport and catabolism	MhpD	2-keto-4-pentenoate hydratase/2-oxohepta-3-ene-1,7-dioic acid hydratase (catechol pathway)
NVIE_015840	NVIE_RS07695	putative arsenical pump membrane protein	0.408207	0.000302169	40.4487	37.537	5.33516	5.22931	Thaumi_prot_LH_FAM003690		N	N	NV+NF	No	1937	1011	arCOG00238	P	Inorganic ion transport and metabolism	ArsB	Na+/H+ antiporter NhaD or related arsenite permease
NVIE_015850	NVIE_RS07700	putative Isochorismatase-like hydrolase	0.470331	0.00363242	32.7938	29.1974	5.02303	4.85554	Thaumi_prot_LH_FAM003691		N	Y	NV+NF	No	2079	1278	arCOG01943	Q	Secondary metabolites biosynthesis, transport and catabolism	PncA	Amidase related to nicotinamidase
NVIE_015860	NVIE_RS07705	putative nucleobase-cation symporter family protein	1.3999	2.50118e-22	36.2331	16.9955	5.16726	4.07918	Thaumi_prot_LH_FAM003692		N	Y	NV	No	2005	111	arCOG03447	F	Nucleotide transport and metabolism	CodB	Purine-cytosine permease or related protein
NVIE_015870	NVIE_RS07710	N5-carboxyaminoimidazole ribonucleotide mutase	-0.453303	0.00243939	10.2989	17.2837	3.35632	4.10235	Thaumi_prot_LH_FAM000608		Y	N	NV+NF+NM	Yes	2665	1221	arCOG02464	F	Nucleotide transport and metabolism	PurE	Phosphoribosylcarboxyaminoimidazole (NCAIR) mutase
NVIE_015880	NVIE_RS07715	Amidase	0.582421	1.33791e-08	20.0826	16.4601	4.32496	4.03964	Thaumi_prot_LH_FAM003693		N	N	NV+NF	No	2371	482	arCOG01717	J	Translation, ribosomal structure and biogenesis	GatA	Asp-tRNAAsn/Glu-tRNAGln amidotransferase A subunit or related amidase
NVIE_015890	NVIE_RS07720	protein of unknown function	-0.841183	0.396587	0.587236	1.2686	0	-0.168454	Thaumi_prot_LH_FAM003694		N	Y	NV	No	3128	2444	arCOG00479	O	Posttranslational modification, protein turnover, chaperones	CyoE	Polyprenyltransferase (cytochrome oxidase assembly factor)
NVIE_015900	NVIE_RS07725	putative ABC uptake transporter, substrate-binding protein/surface lipoprotein	0.353156	0.0100016	7.55171	7.29308	2.91493	2.86063	Thaumi_prot_LH_FAM003580		N	Y	NV	No	2771	1443	arCOG00258	R	General function prediction only	Med	Uncharacterized ABC-type transport system, periplasmic component/surface lipoprotein
NVIE_015910	NVIE_RS07730	ABC uptake transporter, permease protein	0.792446	5.99283e-08	21.1481	14.9858	4.39378	3.89817	Thaumi_prot_LH_FAM008571		N	N	NV	No	2335	525	arCOG00261	R	General function prediction only	-	Uncharacterized ABC-type transport system, permease component
NVIE_015920	NVIE_RS07735	ABC uptake transporter, permease protein	0.809547	9.75728e-13	17.7139	12.3933	4.14318	3.62925	Thaumi_prot_LH_FAM008572		N	Y	NV	No	2418	279	arCOG00260	R	General function prediction only	-	ABC-type uncharacterized transport system, permease component
NVIE_015930	NVIE_RS07740	ABC uptake transporter, ATP-binding protein	0.772518	7.86084e-10	33.4375	24.1274	5.05739	4.59198	Thaumi_prot_LH_FAM008573		N	N	NV	No	2062	394	arCOG00186	R	General function prediction only	-	ABC-type uncharacterized transport system, ATPase component
NVIE_015940	NVIE_RS07745	putative Succinyl-CoA ligase, alpha subunit	-0.00284299	0.984073	24.6972	30.4126	4.6184	4.91534	Thaumi_prot_LH_FAM008574		N	N	NV	No	2252	3165	arCOG01339	C	Energy production and conversion	SucD	Succinyl-CoA synthetase, alpha subunit
NVIE_015960	NVIE_RS07750	protein of unknown function	0.124702	0.504742	10.2993	11.5443	3.34409	3.50967	Thaumi_prot_LH_FAM008576		N	Y	NV	No	2664	2563	#N/A	#N/A	#N/A	#N/A	#N/A
NVIE_015970	NVIE_RS07755	putative carbamate kinase with BmpA-like periplasmic binding domain	-0.0827318	0.618531	8.79572	11.4665	3.12802	3.50029	Thaumi_prot_LH_FAM008577		N	Y	NV	No	2717	2730	arCOG00863	E	Amino acid transport and metabolism	ArcC	Carbamate kinase
NVIE_015980	NVIE_RS07760	conserved hypothetical protein	-0.369548	0.000306801	28.8665	45.7174	4.84376	5.5125	Thaumi_prot_LH_FAM008578		N	N	NV	No	2153	1015	#N/A	#N/A	#N/A	#N/A	#N/A
NVIE_015990	NVIE_RS07765	FO synthase subunit 2	-0.106871	0.441845	150.988	199.443	7.23079	7.63792	Thaumi_prot_LH_FAM000117		Y	N	NV+NF+NM	Yes	929	2496	arCOG00656	H	Coenzyme transport and metabolism	CofG	FO synthase or thiamine biosynthesis enzyme ThiH
NVIE_016000	NVIE_RS07770	FO synthase subunit 2	0.108444	0.348345	150.929	171.501	7.23307	7.41739	Thaumi_prot_LH_FAM000117		Y	N	NV+NF+NM	Yes	930	2377	arCOG00656	H	Coenzyme transport and metabolism	CofG	FO synthase or thiamine biosynthesis enzyme ThiH
NVIE_016010	NVIE_RS07775	GCN5-related N-acetyltransferase	-0.509992	0.000307527	126.185	221.553	6.96764	7.77592	Thaumi_prot_LH_FAM003179		N	N	NV	No	1062	1016	#N/A	#N/A	#N/A	#N/A	#N/A
NVIE_016020	NVIE_RS07780	putative 3-octaprenyl-4-hydroxybenzoate carboxy-lyase	-0.661177	3.04955e-08	150.603	291.985	7.22211	8.18782	Thaumi_prot_LH_FAM000116		Y	N	NV+NF+NM	Yes	933	505	arCOG01671	H	Coenzyme transport and metabolism	UbiD	3-polyprenyl-4-hydroxybenzoate decarboxylase or related decarboxylase
NVIE_016030	NVIE_RS07785	hypothetical protein	-0.579304	4.24292e-11	407.969	748.029	8.66765	9.54416	Thaumi_prot_LH_FAM000040_0		Y	N	NV+NF+NM	Yes	366	339	arCOG08684	R	General function prediction only	-	Roadblock/LC7 domain superfamily protein
NVIE_016040	NVIE_RS07790	putative integrase family protein	-0.698094	0.345011	0.561442	1.14487	0	0.00507493	Thaumi_prot_LH_FAM002609		N	N	NV+NF	No	3131	2372	arCOG02134	X	Mobilome: prophages, transposons	-	Transposase
NVIE_016050	NVIE_RS07795	putative 30S ribosomal protein S24e	-0.477048	0.00118434	250.531	425.176	7.93569	8.72303	Thaumi_prot_LH_FAM000280		N	N	NV+NF+NM	Yes	578	1140	arCOG04182	J	Translation, ribosomal structure and biogenesis	RPS24A	Ribosomal protein S24E
NVIE_016060	NVIE_RS07800	putative 30S ribosomal protein S27ae	-0.301634	0.00419292	526.636	792.845	9.034	9.62706	Thaumi_prot_LH_FAM000279		Y	N	NV+NF+NM	Yes	280	1298	arCOG04183	J	Translation, ribosomal structure and biogenesis	RPS27AE	Ribosomal protein S27AE
NVIE_016070	NVIE_RS07805	hypothetical protein	-0.179938	0.176857	67.9121	94.9642	6.0778	6.56425	Thaumi_prot_LH_FAM003105		N	N	NV	No	1575	2108	arCOG01186	J	Translation, ribosomal structure and biogenesis	Bud32	tRNA A-37 threonylcarbamoyl transferase component Bud32
NVIE_016080	NVIE_RS07810	protein of unknown function	-0.0560706	0.709893	379.562	484.425	8.56176	8.91678	Thaumi_prot_LH_FAM000278		N	N	NV+NF+NM	Yes	394	2815	arCOG08681	R	General function prediction only	-	Zn-dependent protease
NVIE_016090	NVIE_RS07815	hypothetical protein	-0.0277628	0.895694	33.4815	42.0772	5.0495	5.3901	Thaumi_prot_LH_FAM003695		N	Y	NV	No	2061	3032	#N/A	#N/A	#N/A	#N/A	#N/A
NVIE_016100	NVIE_RS07820	protein of unknown function	0.585181	0.0662018	4.72355	3.80723	2.18847	1.87805	Thaumi_prot_LH_FAM003574		N	Y	NV	No	2890	1821	#N/A	#N/A	#N/A	#N/A	#N/A
NVIE_016110	NVIE_RS07825	putative D-glucuronyl C5-epimerase	0.0973002	0.472621	21.907	25.0761	4.44718	4.6421	Thaumi_prot_LH_FAM003696		N	Y	NV	No	2315	2531	arCOG07790	R	General function prediction only	-	D-glucuronyl C5-epimerase C-terminal domain related protein
NVIE_016120	NVIE_RS07830	putative pseudouridylate synthase-like protein	-0.0697162	0.59872	71.3037	92.1899	6.15279	6.51426	Thaumi_prot_LH_FAM000277		N	N	NV+NM	No	1544	2700	arCOG01015	J	Translation, ribosomal structure and biogenesis	Pus10	tRNA U54 and U55 pseudouridine synthase Pus10
NVIE_016130	NVIE_RS07835	signal recognition particle SRP54 subunit protein	0.34306	0.00154244	953.601	924.003	9.89035	9.84749	Thaumi_prot_LH_FAM000276		Y	N	NV+NF+NM	Yes	120	1162	arCOG01228	U	Intracellular trafficking, secretion, and vesicular transport	Ffh	Signal recognition particle GTPase
NVIE_016140	NVIE_RS07840	putative ATP binding protein	-0.876006	8.4647e-10	31.1136	69.8884	4.94204	6.12071	Thaumi_prot_LH_FAM000275		N	N	NV+NF+NM	Yes	2107	400	arCOG00035	J	Translation, ribosomal structure and biogenesis	Dph6	Diphthamide synthase (EF-2-diphthine--ammonia ligase)
NVIE_016150	NVIE_RS07845	peptide/opine/nickel ABC uptake transporter, ATP-binding protein	0.414598	0.00685314	128.422	118.542	6.98457	6.8812	Thaumi_prot_LH_FAM000246		Y	N	NV+NF+NM	Yes	1052	1388	arCOG00184	E	Amino acid transport and metabolism	AppF	ABC-type oligopeptide transport system, ATPase component
NVIE_016160	NVIE_RS07850	peptide/opine/nickel ABC uptake transporter, substrate-binding protein	0.906228	1.92603e-19	160.705	105.607	7.32511	6.72163	Thaumi_prot_LH_FAM000710		Y	Y	NV+NF+NM	Yes	882	141	arCOG01672	R	General function prediction only	-	Extracellular solute-binding protein with Ig-fold domain
NVIE_016170	NVIE_RS07855	peptide/opine/nickel ABC uptake transporter, permease protein	0.0151708	0.915737	144.564	176.126	7.17053	7.45969	Thaumi_prot_LH_FAM000706		Y	N	NV+NF+NM	Yes	957	3060	arCOG00751	E	Amino acid transport and metabolism	DppB	ABC-type dipeptide/oligopeptide/nickel transport system, permease component
NVIE_016180	NVIE_RS07860	peptide/opine/nickel ABC uptake transporter, permease protein	0.256643	0.0764234	90.2732	93.157	6.4849	6.52574	Thaumi_prot_LH_FAM000705		Y	N	NV+NF+NM	Yes	1361	1850	arCOG00749	E	Amino acid transport and metabolism	DppC	ABC-type dipeptide/oligopeptide/nickel transport system, permease component
NVIE_016190	NVIE_RS07865	translation initiation factor 5A	-0.403514	1.83035e-06	856.507	1390.89	9.74164	10.4406	Thaumi_prot_LH_FAM000274		N	N	NV+NF+NM	Yes	141	664	arCOG04277	J	Translation, ribosomal structure and biogenesis	Efp	Translation elongation factor P (EF-P)/translation initiation factor 5A (eIF-5A)
NVIE_016210	NVIE_RS07870	hypothetical protein	0.920587	2.07831e-15	472.752	306.189	8.88343	8.25071	Thaumi_prot_LH_FAM000626		N	Y	NV+NM	No	311	208	arCOG08739	S	Function unknown	-	Uncharacterized protein
NVIE_016220	NVIE_RS07875	putative CorA ion transporter	-0.658851	1.83424e-06	156.897	303.183	7.2812	8.23829	Thaumi_prot_LH_FAM000907		N	N	NV+NF+NM	No	898	665	arCOG02265	P	Inorganic ion transport and metabolism	CorA	Mg2+ and Co2+ transporter
NVIE_016230	NVIE_RS07880	delta-aminolevulinic acid dehydratase	0.128963	0.283884	111.469	125.23	6.79534	6.96371	Thaumi_prot_LH_FAM000770		Y	N	NV+NF+NM	Yes	1172	2290	arCOG04300	H	Coenzyme transport and metabolism	HemB	Delta-aminolevulinic acid dehydratase
NVIE_016240	NVIE_RS07890	succinate-semialdehyde dehydrogenase	0.655581	2.12994e-11	136.923	107.107	7.09563	6.73783	Thaumi_prot_LH_FAM001603		N	N	NV+NF+NM	Yes	998	328	arCOG01252	C	Energy production and conversion	PutA	Lactaldehyde dehydrogenase, Succinate semialdehyde dehydrogenase, a-ketoglutarate semialdehyde dehydrogenase or other NAD-dependent aldehyde dehydrogenase
NVIE_016260	NVIE_RS07900	NAD-dependent alcohol dehydrogenase	-0.218202	0.0532498	268.685	384.228	8.06377	8.57559	Thaumi_prot_LH_FAM000338		Y	N	NV+NF+NM	Yes	543	1771	arCOG01455	R	General function prediction only	AdhP	Zn-dependent alcohol dehydrogenase
NVIE_016270	NVIE_RS07905	DUF488 protein of unknown function	0.298806	0.113032	13.8014	13.8068	3.77697	3.78158	Thaumi_prot_LH_FAM002988		N	N	NV+NF	No	2543	1961	arCOG06027	S	Function unknown	-	Uncharacterized protein, DUF488 family
NVIE_016280	NVIE_RS07910	hypothetical protein	0.156276	0.319627	204.631	226.412	7.66769	7.82016	Thaumi_prot_LH_FAM001509		N	N	NV+NF	No	701	2339	#N/A	#N/A	#N/A	#N/A	#N/A
NVIE_016290	NVIE_RS07915	putative fumarate hydratase	-0.536057	6.35341e-05	141.607	251.914	7.12853	7.9746	Thaumi_prot_LH_FAM000516		N	N	NV+NF+NM	Yes	976	875	arCOG01750	E	Amino acid transport and metabolism	AspA	Aspartate ammonia-lyase
NVIE_016300	NVIE_RS07920	GCN5-related N-acetyltransferase	0.346444	0.143378	8.96603	8.70564	3.12785	3.09044	Thaumi_prot_LH_FAM008580		N	Y	NV	No	2710	2025	arCOG00842	J	Translation, ribosomal structure and biogenesis	RimL	Acetyltransferase, RimL family
NVIE_016310	NVIE_RS07925	protein of unknown function	0.67183	0.0603693	2.4565	1.90606	1.25167	0.877941	Thaumi_prot_LH_FAM003697		N	Y	NV	No	3003	1801	#N/A	#N/A	#N/A	#N/A	#N/A
NVIE_016320	NVIE_RS07930	membrane protein of unknown function DUF2182	1.47044	1.17267e-13	7.65023	3.40606	2.92058	1.73988	Thaumi_prot_LH_FAM002814		N	Y	NV	No	2770	249	arCOG10678	S	Function unknown	-	Metal-binding membrane protein
NVIE_016330	NVIE_RS07935	hypothetical protein	2.36457	3.83338e-20	6.94686	1.65054	2.73745	0.674256	Thaumi_prot_LH_FAM002818		N	N	NV	No	2797	134	arCOG11393	S	Function unknown	-	Uncharacterized protein, DUF1326 family
NVIE_016340	NVIE_RS07940	protein of unknown function	-0.354229	0.0580582	14.0855	22.0857	3.78108	4.46276	Thaumi_prot_LH_FAM003698		N	Y	NV	No	2539	1795	#N/A	#N/A	#N/A	#N/A	#N/A
NVIE_016350	NVIE_RS07945	conserved protein of unknown function	1.19301	6.6319e-09	6.61862	3.54224	2.71899	1.78047	Thaumi_prot_LH_FAM002818		N	Y	NV	No	2814	456	arCOG11393	S	Function unknown	-	Uncharacterized protein, DUF1326 family
NVIE_016360	NVIE_RS07950	protein of unknown function	-0.595897	0.000128745	11.4774	21.4048	3.5158	4.41329	Thaumi_prot_LH_FAM003103		N	Y	NV	No	2630	937	#N/A	#N/A	#N/A	#N/A	#N/A
NVIE_016370	NVIE_RS07955	2-hydroxyacid dehydrogenase	-0.836266	2.99373e-10	178.245	389.08	7.45707	8.60034	Thaumi_prot_LH_FAM000194		Y	N	NV+NF+NM	Yes	806	373	arCOG01754	H	Coenzyme transport and metabolism	SerA	Phosphoglycerate dehydrogenase or related dehydrogenase
NVIE_016380	NVIE_RS07960	50S ribosomal protein L15e	-0.254568	0.16166	645.55	937.9	9.2824	9.86605	Thaumi_prot_LH_FAM000518		N	N	NV+NF+NM	Yes	207	2068	arCOG04209	J	Translation, ribosomal structure and biogenesis	RPL15A	Ribosomal protein L15E
NVIE_016390	NVIE_RS07965	exported protein of unknown function	0.0406068	0.863589	7.2052	8.67101	2.8359	3.10493	Thaumi_prot_LH_FAM003699		N	Y	NV	No	2780	2998	#N/A	#N/A	#N/A	#N/A	#N/A
NVIE_016400	NVIE_RS07970	conserved protein of unknown function	0.970002	3.24332e-06	6.78142	4.21209	2.7242	2.06573	Thaumi_prot_LH_FAM003700		N	N	NV	No	2802	694	arCOG03174	S	Function unknown	-	Zinc finger domain containing protein (CDGSH-type)
NVIE_016410	NVIE_RS07975	putative NAD-dependent alcohol dehydrogenase	0.717035	9.77456e-06	19.9566	14.9059	4.29224	3.89086	Thaumi_prot_LH_FAM003701		Y	N	NV+NF	No	2377	753	arCOG01458	C	Energy production and conversion	Qor	NADPH:quinone reductase or related Zn-dependent oxidoreductase
NVIE_016420	NVIE_RS07980	Putative nitroreductase family protein	0.607772	0.00462955	30.7802	25.0443	4.89603	4.62943	Thaumi_prot_LH_FAM001600		N	Y	NV	No	2113	1318	arCOG00288	C	Energy production and conversion	NfnB	Nitroreductase
NVIE_016430	NVIE_RS07985	O-methyltransferase family 2	0.750887	2.47322e-07	35.0691	25.7086	5.1204	4.67864	Thaumi_prot_LH_FAM002816		N	Y	NV	No	2031	587	arCOG03411	Q	Secondary metabolites biosynthesis, transport and catabolism	-	SAM-dependent methyltransferase
NVIE_016440	NVIE_RS07990	Methyltransferase type 11	-0.404338	0.000191958	15.9809	25.8701	3.99145	4.69138	Thaumi_prot_LH_FAM000507		N	Y	NV+NF+NM	Yes	2481	964	arCOG01792	Q	Secondary metabolites biosynthesis, transport and catabolism	-	SAM-dependent methyltransferase
NVIE_016450	NVIE_RS07995	hypothetical protein	-0.0508436	0.779868	29.5665	37.3164	4.85679	5.22007	Thaumi_prot_LH_FAM000040_0		Y	N	NV+NF+NM	Yes	2138	2897	arCOG08684	R	General function prediction only	-	Roadblock/LC7 domain superfamily protein
NVIE_016470	NVIE_RS08005	putative transcriptional regulator, AsnC family	-0.165051	0.268781	307.467	422.964	8.25367	8.72076	Thaumi_prot_LH_FAM000222		Y	N	NV+NF+NM	Yes	479	2262	arCOG01580	K	Transcription	-	DNA-binding transcriptional regulator, Lrp family
NVIE_016480	NVIE_RS08010	acetylornithine and succinylornithine aminotransferase	-0.145293	0.199817	343.397	465.698	8.41826	8.86118	Thaumi_prot_LH_FAM000647		N	N	NV+NF+NM	Yes	436	2143	arCOG00914	E	Amino acid transport and metabolism	ArgD	Ornithine/acetylornithine aminotransferase
NVIE_1688	NVIE_RS08015	acetylglutamate/acetylaminoadipate kinase	-0.116804	0.366432	312.351	415.806	8.28093	8.69731	Thaumi_prot_LH_FAM000646		Y	N	NV+NF+NM	Yes	472	2410	arCOG00862	E	Amino acid transport and metabolism	ArgB	Acetylglutamate kinase
NVIE_016490	NVIE_RS08020	N-acetyl-gamma-glutamyl-phosphate/N-acetyl- gamma-aminoadipyl-phosphate reductase	-0.104117	0.402655	842.788	1111.8	9.71632	10.1154	Thaumi_prot_LH_FAM000645		N	N	NV+NF+NM	Yes	145	2451	arCOG00495	E	Amino acid transport and metabolism	ArgC	Acetylglutamate semialdehyde dehydrogenase
NVIE_016510	NVIE_RS08030	putative lysine biosynthesis protein LysW	-0.0647476	0.811348	131.014	166.624	6.95909	7.34567	Thaumi_prot_LH_FAM000082		Y	N	NV+NF+NM	Yes	1030	2932	arCOG01588	E	Amino acid transport and metabolism	LysW	Lysine biosynthesis protein LysW
NVIE_016520	NVIE_RS08035	argininosuccinate synthase	0.0314826	0.823481	1074.82	1291.71	10.0661	10.3325	Thaumi_prot_LH_FAM000502		Y	N	NV+NF+NM	Yes	109	2953	arCOG00112	E	Amino acid transport and metabolism	ArgG	Argininosuccinate synthase
NVIE_016530	NVIE_RS08040	LysC-like protein	-0.223813	0.0911729	38.161	54.4751	5.24916	5.75978	Thaumi_prot_LH_FAM003157		N	N	NV	No	1973	1898	arCOG01806	R	General function prediction only	-	ACT domain containing protein
NVIE_016550	NVIE_RS08045	hypothetical protein	0.141912	0.551024	66.221	73.5953	5.99228	6.18465	Thaumi_prot_LH_FAM008582		N	Y	NV	No	1598	2632	#N/A	#N/A	#N/A	#N/A	#N/A
NVIE_016560	NVIE_RS08050	hypothetical protein	0.377012	0.00836093	125.188	118.694	6.95237	6.88616	Thaumi_prot_LH_FAM003159		N	Y	NV	No	1068	1423	arCOG03402	H	Coenzyme transport and metabolism	MtbC1	Methanogenic corrinoid protein MtbC1
NVIE_016570	NVIE_RS08055	hypothetical protein	-0.239511	0.150421	67.3782	98.1953	6.05814	6.61234	Thaumi_prot_LH_FAM003160		N	N	NV	No	1581	2036	arCOG03769	S	Function unknown	-	Uncharacterized membrane protein
NVIE_016580	NVIE_RS08060	conserved membrane protein of unknown function	0.35443	0.00202486	58.8421	56.4126	5.86984	5.81184	Thaumi_prot_LH_FAM002809		N	N	NV	No	1691	1194	arCOG04811	S	Function unknown	-	Uncharacterized membrane protein, Fun14 family
NVIE_016590	NVIE_RS08065	protein of unknown function	0.367731	0.156706	45.0152	42.4189	5.36526	5.3986	Thaumi_prot_LH_FAM003702		N	Y	NV	No	1879	2054	#N/A	#N/A	#N/A	#N/A	#N/A
NVIE_016600	NVIE_RS08070	putative Methyltransferase type 11	-0.169901	0.216008	21.3267	29.4789	4.41065	4.87664	Thaumi_prot_LH_FAM003703		N	Y	NV	No	2332	2181	#N/A	#N/A	#N/A	#N/A	#N/A
NVIE_t0250	NVIE_RS08075	tRNA-Ile	-1.4104	6.65986e-07	9.74299	31.8747	3.2414	4.98081	#N/A		#N/A	#N/A	#N/A	No	2686	622	#N/A	#N/A	#N/A	#N/A	#N/A
NVIE_016620	NVIE_RS08080	translation initiation factor 1a (IF-1)	-0.135197	0.170193	178.085	239.949	7.47559	7.90487	Thaumi_prot_LH_FAM000421		Y	N	NV+NF+NM	Yes	807	2090	arCOG01179	J	Translation, ribosomal structure and biogenesis	InfA	Translation initiation factor 1 (IF-1)
NVIE_t0260	NVIE_RS08085	tRNA-Ala	-0.789565	6.44709e-05	95.0596	199.868	6.51618	7.62493	#N/A		#N/A	#N/A	#N/A	No	1312	879	#N/A	#N/A	#N/A	#N/A	#N/A
NVIE_016630	NVIE_RS08090	50S ribosomal protein L12p	-0.198485	0.423441	7646.65	10834.4	12.8448	13.3773	Thaumi_prot_LH_FAM000669		Y	N	NV+NF+NM	Yes	15	2477	arCOG04287	J	Translation, ribosomal structure and biogenesis	RPP1A	Ribosomal protein L12E/L44/L45/RPP1/RPP2
NVIE_016640	NVIE_RS08095	protein of unknown function	3.35774	1.7128e-44	115.771	13.9427	6.77187	3.75589	Thaumi_prot_LH_FAM003143		N	Y	NV	No	1129	43	#N/A	#N/A	#N/A	#N/A	#N/A
NVIE_016650	NVIE_RS08100	protein of unknown function	2.80494	3.50373e-69	139.308	24.5701	7.09505	4.61675	Thaumi_prot_LH_FAM003704		N	Y	NV	No	991	19	#N/A	#N/A	#N/A	#N/A	#N/A
NVIE_016660	NVIE_RS08105	acidic ribosomal protein P0 (L10p)	-0.663171	2.46175e-09	901.413	1751.34	9.8042	10.7721	Thaumi_prot_LH_FAM000671		Y	N	NV+NF+NM	Yes	134	427	arCOG04288	J	Translation, ribosomal structure and biogenesis	RplJ	Ribosomal protein L10
NVIE_016670	NVIE_RS08110	50S ribosomal protein L1p	-0.82524	3.24455e-16	674.219	1463.39	9.38798	10.5079	Thaumi_prot_LH_FAM000672		Y	N	NV+NF+NM	Yes	198	190	arCOG04289	J	Translation, ribosomal structure and biogenesis	RplA	Ribosomal protein L1
NVIE_016680	NVIE_RS08115	putative exported polysaccharide deacetylase family protein	0.30962	0.00928521	12.6266	12.4521	3.6531	3.63377	Thaumi_prot_LH_FAM003495		N	Y	NV	No	2587	1435	arCOG02876	G	Carbohydrate transport and metabolism	CDA1	Peptidoglycan/xylan/chitin deacetylase, PgdA/CDA1 family
NVIE_016690	NVIE_RS08120	putative glycosyl transferase, family 2	0.100242	0.386519	118.397	135.528	6.88245	7.08101	Thaumi_prot_LH_FAM002654		N	N	NV+NF	No	1113	2434	arCOG04936	M	Cell wall/membrane/envelope biogenesis	-	Glycosyl transferase family 2
NVIE_016700	NVIE_RS08125	putative UDP-3-O-acylglucosamine N-acyltransferase	-0.0484475	0.693489	133.922	169.845	7.06039	7.40791	Thaumi_prot_LH_FAM003705		N	Y	NV	No	1017	2798	#N/A	#N/A	#N/A	#N/A	#N/A
NVIE_016710	NVIE_RS08130	putative glycoside hydrolase/deacetylase family protein	-0.0557221	0.614468	165.974	211.071	7.36678	7.72024	Thaumi_prot_LH_FAM003706		N	Y	NV	No	862	2727	#N/A	#N/A	#N/A	#N/A	#N/A
NVIE_016730	NVIE_RS08140	Surface associated S-layer protein	-0.0775251	0.540206	223.465	289.115	7.79851	8.17432	Thaumi_prot_LH_FAM002526		N	Y	NV	No	650	2619	arCOG08035	S	Function unknown	-	Uncharacterized secreted protein
NVIE_016740	NVIE_RS08145	surface associated S-layer protein	-0.219527	0.0919749	22693.6	32375.8	14.4582	14.9782	Thaumi_prot_LH_FAM003707		N	Y	NV	No	5	1905	arCOG08777	S	Function unknown	-	Uncharacterized protein
NVIE_016760	NVIE_RS08150	protein of unknown function	-0.00906708	0.970357	4.73334	5.87873	2.2289	2.54928	Thaumi_prot_LH_FAM008584		N	Y	NV	No	2889	3140	#N/A	#N/A	#N/A	#N/A	#N/A
NVIE_016770	NVIE_RS08155	protein of unknown function	-0.546426	0.0245	18.3018	32.545	4.10515	5.02333	Thaumi_prot_LH_FAM002645		N	N	NV	No	2409	1611	arCOG05149	S	Function unknown	-	Uncharacterized protein
NVIE_016780	NVIE_RS08160	conserved protein of unknown function	-0.0472811	0.768654	259.962	329.357	8.00928	8.35881	Thaumi_prot_LH_FAM002646		N	N	NV	No	553	2881	arCOG05148	S	Function unknown	-	Uncharacterized protein
NVIE_016790	NVIE_RS08165	putative DNA double-strand break repair Rad50 ATPase	0.213196	0.135466	48.4451	51.2945	5.58253	5.66903	Thaumi_prot_LH_FAM001546		N	N	NV+NF+NM	Yes	1815	2013	arCOG00368	L	Replication, recombination and repair	SbcC	ATPase involved in DNA repair, SbcC
NVIE_016800	NVIE_RS08170	putative DNA double-strand break repair protein Mre11	-0.0392473	0.761624	94.8444	119.723	6.5629	6.90082	Thaumi_prot_LH_FAM001545		N	N	NV+NF+NM	Yes	1314	2871	arCOG00397	L	Replication, recombination and repair	SbcD	DNA repair exonuclease, SbcD
NVIE_016810	NVIE_RS08175	putative RelE protein	-0.551849	0.0515769	12.774	22.6128	3.54657	4.47827	Thaumi_prot_LH_FAM001232		N	N	NV	No	2582	1766	arCOG01663	V	Defense mechanisms	RelE	Cytotoxic translational repressor of toxin-antitoxin stability system
NVIE_1722	NVIE_RS08180	hypothetical protein	-0.108509	0.833261	4.5305	5.92227	2.01086	2.46391	Thaumi_prot_LH_FAM001233		N	Y	NV	No	2896	2963	arCOG03966	V	Defense mechanisms	-	CopG family DNA-binding protein
NVIE_016830	NVIE_RS08190	DUF87 domain-containing protein	-0.240427	0.0223281	96.5984	140.155	6.58947	7.12426	Thaumi_prot_LH_FAM001544		N	N	NV+NF+NM	Yes	1289	1588	arCOG00280	L	Replication, recombination and repair	-	HerA helicase
NVIE_016840	NVIE_RS08195	hypothetical protein	0.139327	0.414575	50.5612	56.2527	5.6399	5.78988	Thaumi_prot_LH_FAM001543		N	N	NV+NF+NM	Yes	1786	2471	arCOG00367	L	Replication, recombination and repair	-	NurA 5'-3' nuclease
NVIE_016850	NVIE_RS08200	putative FAD dependent oxidoreductase	0.208932	0.0830303	221.476	235.966	7.78717	7.88217	Thaumi_prot_LH_FAM000197		N	N	NV+NF+NM	Yes	651	1871	arCOG00754	G	Carbohydrate transport and metabolism	LhgO	L-2-hydroxyglutarate oxidase LhgO
NVIE_016860	NVIE_RS08205	DNA polymerase, family B	0.230062	0.00526083	156.38	163.532	7.28655	7.35317	Thaumi_prot_LH_FAM000630		N	N	NV+NF+NM	Yes	901	1338	arCOG15272	L	Replication, recombination and repair	PolB1	DNA polymerase PolB1
NVIE_016870	NVIE_RS08210	putative agmatinase	0.00879003	0.951339	148.661	181.615	7.21297	7.5044	Thaumi_prot_LH_FAM003242		N	Y	NV+NF	No	936	3107	arCOG01700	E	Amino acid transport and metabolism	SpeB	Arginase family enzyme
NVIE_016880	NVIE_RS08215	protein of unknown function	-0.951181	9.97501e-05	13.0144	30.9836	3.62844	4.93826	Thaumi_prot_LH_FAM002645		N	N	NV	No	2573	916	arCOG05149	S	Function unknown	-	Uncharacterized protein
NVIE_016890	NVIE_RS08220	protein of unknown function	-0.687219	5.93149e-07	72.0079	141.443	6.14336	7.14315	Thaumi_prot_LH_FAM002646		N	N	NV	No	1533	616	arCOG05148	S	Function unknown	-	Uncharacterized protein
NVIE_016900	NVIE_RS08225	threonine--tRNA ligase	-0.458767	6.65477e-08	177.563	298.804	7.46589	8.22096	Thaumi_prot_LH_FAM000148		N	N	NV+NF+NM	Yes	811	533	arCOG00401	J	Translation, ribosomal structure and biogenesis	ThrS	Threonyl-tRNA synthetase
NVIE_016910	NVIE_RS08230	hypothetical protein	-0.338716	0.0487538	152.515	235.653	7.21368	7.87032	Thaumi_prot_LH_FAM000151		Y	N	NV+NF+NM	Yes	920	1744	arCOG05330	S	Function unknown	-	Uncharacterized protein
NVIE_016940	NVIE_RS08240	exported protein of unknown function	0.0478666	0.80976	18.7181	22.22	4.20867	4.45485	Thaumi_prot_LH_FAM008585		N	Y	NV	No	2403	2924	#N/A	#N/A	#N/A	#N/A	#N/A
NVIE_016960	NVIE_RS08245	exported protein of unknown function	-0.246742	0.142102	348.493	504.54	8.41088	8.96963	Thaumi_prot_LH_FAM003708		N	Y	NV	No	427	2022	#N/A	#N/A	#N/A	#N/A	#N/A
NVIE_016970	NVIE_RS08250	putative small-conductance mechanosensitive ion channel	0.354942	0.0109667	7.90201	7.59734	2.97743	2.92026	Thaumi_prot_LH_FAM001584		N	Y	NV	No	2757	1455	arCOG01570	M	Cell wall/membrane/envelope biogenesis	MscS	Small-conductance mechanosensitive channel
NVIE_016980	NVIE_RS08255	protein of unknown function	-0.205206	0.248997	12.6081	17.7689	3.63633	4.13782	Thaumi_prot_LH_FAM003709		N	N	NV	No	2590	2233	#N/A	#N/A	#N/A	#N/A	#N/A
NVIE_017000	NVIE_RS08265	conserved protein of unknown function	1.05567	4.23498e-11	41.8698	24.6442	5.37418	4.59559	Thaumi_prot_LH_FAM002637		N	Y	NV	No	1916	338	arCOG11894	S	Function unknown	-	Uncharacterized protein
NVIE_017010	NVIE_RS08270	hypothetical protein	0.361534	0.00755289	315.058	300.637	8.29332	8.22482	Thaumi_prot_LH_FAM000595		Y	N	NV+NM	No	467	1404	arCOG01055	K	Transcription	-	Transcriptional regulator, contains HTH domain
NVIE_017020	NVIE_RS08275	hypothetical protein	-0.294242	0.0141216	162.56	244.757	7.33443	7.93266	Thaumi_prot_LH_FAM000812		N	N	NV+NM	No	876	1496	arCOG08771	S	Function unknown	-	Uncharacterized membrane protein
NVIE_017040	NVIE_RS08280	hypothetical protein	0.899185	1.37711e-10	186.573	123.114	7.52914	6.92789	Thaumi_prot_LH_FAM000703		N	Y	NV+NF+NM	Yes	762	354	arCOG08750	S	Function unknown	-	Membrane associated Zn finger protein
NVIE_017050	NVIE_RS08285	putative Fe(II) trafficking protein YggX	-0.437665	5.47444e-06	587.78	974.186	9.19738	9.92566	Thaumi_prot_LH_FAM001750		Y	N	NV+NF+NM	Yes	233	725	arCOG10584	P	Inorganic ion transport and metabolism	-	Fe-S cluster biosynthesis and repair protein
NVIE_017060	NVIE_RS08290	hypothetical protein	-0.344172	0.00235818	327.093	508.683	8.34817	8.98812	Thaumi_prot_LH_FAM000813		N	Y	NV+NM	No	451	1212	arCOG08772	S	Function unknown	-	Uncharacterized protein
NVIE_017070	NVIE_RS08295	adenylosuccinate synthase	-0.371973	0.0212261	103.943	165.011	6.67858	7.33768	Thaumi_prot_LH_FAM000814		Y	N	NV+NF+NM	Yes	1227	1583	arCOG04387	F	Nucleotide transport and metabolism	PurA	Adenylosuccinate synthase
NVIE_017080	NVIE_RS08300	hypothetical protein	-0.537451	0.00260737	18.94	33.7332	4.2268	5.06374	Thaumi_prot_LH_FAM003243		N	Y	NV	No	2396	1234	#N/A	#N/A	#N/A	#N/A	#N/A
NVIE_017090	NVIE_RS08305	hypothetical protein	-0.404499	0.000255483	124.061	200.93	6.94069	7.6472	Thaumi_prot_LH_FAM000815		Y	N	NV+NF+NM	Yes	1078	992	arCOG08773	S	Function unknown	-	Uncharacterized protein
NVIE_017100	NVIE_RS08310	orotidine 5'-phosphate decarboxylase	-0.442828	0.000559098	38.5276	64.3651	5.25871	6.00195	Thaumi_prot_LH_FAM000816		Y	N	NV+NF+NM	Yes	1969	1078	arCOG00081	F	Nucleotide transport and metabolism	PyrF	Orotidine-5'-phosphate decarboxylase
NVIE_017110	NVIE_RS08315	putative NUDIX hydrolase	-0.0516844	0.726159	98.2532	124.767	6.60976	6.95885	Thaumi_prot_LH_FAM000817		N	N	NV+NF+NM	Yes	1273	2827	arCOG01078	L	Replication, recombination and repair	-	NUDIX family hydrolase
NVIE_017130	NVIE_RS08320	protein of unknown function DUF373	0.0393316	0.821068	400.058	480.485	8.63137	8.89304	Thaumi_prot_LH_FAM000819		Y	N	NV+NF+NM	Yes	372	2951	arCOG04151	R	General function prediction only	-	ABC-type multidrug transport system, permease component
NVIE_017140	NVIE_RS08325	ribosomal RNA large subunit, methyltransferase E	0.361984	0.0184369	173.489	166.621	7.42895	7.356	Thaumi_prot_LH_FAM000372		N	N	NV+NF+NM	Yes	831	1545	arCOG00079	J	Translation, ribosomal structure and biogenesis	FtsJ	23S rRNA U2552 (ribose-2'-O)-methylase RlmE/FtsJ
NVIE_017150	NVIE_RS08335	putative glyoxalase/bleomycin resistance domain protein	0.789876	1.06512e-13	300.166	213.186	8.22371	7.73402	Thaumi_prot_LH_FAM001756		N	N	NV+NM	No	487	247	arCOG04946	R	General function prediction only	-	Predicted enzyme related to lactoylglutathione lyase
NVIE_017160	NVIE_RS08340	4-hydroxybutyryl-CoA dehydratase	-0.147484	0.16509	750.399	1023.03	9.54919	9.99608	Thaumi_prot_LH_FAM000014		Y	Y	NV+NF+NM	Yes	174	2080	arCOG02143	C	Energy production and conversion	HpaB	4-hydroxyphenylacetate 3-monooxygenase
NVIE_017170	NVIE_RS08345	putative alpha/beta hydrolase fold, putative lipase	0.0127086	0.932174	32.9497	40.0769	5.03882	5.32359	Thaumi_prot_LH_FAM000718		N	N	NV+NF+NM	Yes	2074	3084	arCOG01648	R	General function prediction only	MhpC	Alpha/beta superfamily hydrolase
NVIE_017180	NVIE_RS08350	hypothetical protein	0.892262	1.2864e-10	131.707	87.2627	7.02843	6.44019	Thaumi_prot_LH_FAM003245		N	N	NV	No	1027	353	arCOG07179	S	Function unknown	-	Uncharacterized protein
NVIE_017190	NVIE_RS08355	putative transposase IS605 OrfB family	-0.939269	6.72881e-11	45.7829	107.129	5.49236	6.73344	Thaumi_prot_LH_FAM003237		N	N	NV	No	1864	344	arCOG00679	X	Mobilome: prophages, transposons	-	Transposable element, IS605 OrfB family, contains RNAse H fold nuclease and Zn finger domains
NVIE_017200	NVIE_RS08360	putative transposase	-0.568131	0.000548149	16.2146	29.3619	3.9916	4.87346	Thaumi_prot_LH_FAM003710		N	Y	NV	No	2470	1075	#N/A	#N/A	#N/A	#N/A	#N/A
NVIE_017210	NVIE_RS08365	adenine phosphoribosyltransferase	-0.658203	5.19005e-06	140.353	269.389	7.09845	8.06692	Thaumi_prot_LH_FAM000432		Y	N	NV+NF+NM	Yes	987	721	arCOG00030	F	Nucleotide transport and metabolism	Apt	Adenine/guanine phosphoribosyltransferase or related PRPP-binding protein
NVIE_017220	NVIE_RS08370	5'-methylthioadenosine phosphorylase	-0.626966	1.04411e-06	150.829	285.472	7.21709	8.15277	Thaumi_prot_LH_FAM000431		Y	N	NV+NF+NM	Yes	931	637	arCOG01327	F	Nucleotide transport and metabolism	Pnp	Purine nucleoside phosphorylase
NVIE_017230	NVIE_RS08375	hypothetical protein	-0.175786	0.281802	70.1865	96.7417	6.10767	6.58241	Thaumi_prot_LH_FAM000430		Y	Y	NV+NF+NM	Yes	1555	2284	arCOG08704	S	Function unknown	-	Uncharacterized protein
NVIE_017240	NVIE_RS08380	protein of unknown function	-0.312306	0.0126659	208.825	317.271	7.68884	8.29881	Thaumi_prot_LH_FAM000429		Y	Y	NV+NF+NM	Yes	689	1478	arCOG08703	S	Function unknown	-	Uncharacterized metal-binding protein
NVIE_1768	NVIE_RS08385	hypothetical protein	-0.341984	0.00111785	172.278	268.005	7.42289	8.06484	Thaumi_prot_LH_FAM000428		N	Y	NV+NF+NM	Yes	835	1136	arCOG08702	K	Transcription	-	Transcriptional regulator, TrmB family
NVIE_017250	NVIE_RS08390	putative ferritin, Dps family protein	-0.232174	0.022035	228.239	328.633	7.83109	8.35919	Thaumi_prot_LH_FAM003015		N	N	NV+NF	No	641	1586	arCOG01093	R	General function prediction only	-	Protein distantly related to bacterial ferritins
NVIE_017260	NVIE_RS08395	hypothetical protein	0.137168	0.814016	2.10841	2.36493	0.890271	1.15668	Thaumi_prot_LH_FAM003589		N	Y	NV	No	3024	2941	#N/A	#N/A	#N/A	#N/A	#N/A
NVIE_017270	NVIE_RS08400	pfkB family carbohydrate kinase	-0.300034	0.00204334	68.0135	102.665	6.0822	6.67789	Thaumi_prot_LH_FAM000793		N	Y	NV+NF+NM	Yes	1574	1195	arCOG00014	G	Carbohydrate transport and metabolism	RbsK	Sugar kinase, ribokinase family
NVIE_017280	NVIE_RS08405	3-octaprenyl-4-hydroxybenzoate carboxy-lyase, phenylacrylic acid decarboxylase	0.215738	0.127756	46.9821	49.5295	5.54387	5.61449	Thaumi_prot_LH_FAM000490		N	N	NV+NF+NM	Yes	1840	1991	arCOG01703	H	Coenzyme transport and metabolism	UbiX	3-polyprenyl-4-hydroxybenzoate decarboxylase
NVIE_017290	NVIE_RS08410	HSP20-like chaperone	0.153838	0.268566	199.651	219.157	7.63314	7.76491	Thaumi_prot_LH_FAM001745		N	Y	NV+NM	No	718	2261	arCOG01841	O	Posttranslational modification, protein turnover, chaperones	IbpA	Molecular chaperone (HSP20 family)
NVIE_017300	NVIE_RS08415	putative CRISPR-associated exonuclease, Cas4 family	-0.136245	0.517839	5.80105	7.77948	2.523	2.94659	Thaumi_prot_LH_FAM003711		N	Y	NV	No	2842	2584	arCOG00786	V	Defense mechanisms	Cas4	CRISPR-associated protein Cas4, RecB family exonuclease
NVIE_017310	NVIE_RS08420	putative CRISPR-associated protein, Cas2 family	0.136641	0.507882	28.018	30.9511	4.77969	4.93583	Thaumi_prot_LH_FAM003712		N	Y	NV	No	2180	2568	arCOG04194	V	Defense mechanisms	Cas2	CRISPR-associated protein Cas2
NVIE_017320	NVIE_RS08425	CRISPR-associated protein, Cas1 family	0.0902907	0.527523	52.6977	61.1014	5.71465	5.92372	Thaumi_prot_LH_FAM003713		N	Y	NV	No	1757	2596	arCOG01452	V	Defense mechanisms	Cas1	CRISPR-associated protein Cas1
NVIE_017330	NVIE_RS08430	putative CRISPR-associated protein	-0.295288	0.0319125	125.796	189.006	6.96349	7.55865	Thaumi_prot_LH_FAM003714		N	Y	NV	No	1064	1662	arCOG05125	V	Defense mechanisms	Cas6	CRISPR-Cas system related protein, RAMP superfamily Cas6 group
NVIE_017340	NVIE_RS08435	putative CRISPR-associated helicase and HD nuclease Cas3	-0.16846	0.104456	99.1191	136.301	6.62698	7.08948	Thaumi_prot_LH_FAM003715		N	Y	NV	No	1268	1941	arCOG01445	V	Defense mechanisms	Cas3	CRISPR-associated helicase Cas3
NVIE_1781	NVIE_RS08440	putative CRISPR-associated protein Cas5d	-0.150286	0.245208	428.213	583.142	8.73405	9.18689	Thaumi_prot_LH_FAM003716		N	Y	NV	No	340	2223	#N/A	#N/A	#N/A	#N/A	#N/A
NVIE_017350	NVIE_RS08445	putative CPISPR-associated protein Cas7	-0.0346284	0.811348	806.099	1012.11	9.64917	9.98066	Thaumi_prot_LH_FAM003717		N	Y	NV	No	157	2933	arCOG02757	V	Defense mechanisms	Cas7	CRISPR-Cas system related protein Cas7, RAMP superfamily
NVIE_017360	NVIE_RS08450	putative CPISPR-associated protein	-0.277026	0.00276123	239.872	355.816	7.90057	8.47413	Thaumi_prot_LH_FAM003718		N	Y	NV	No	608	1238	#N/A	#N/A	#N/A	#N/A	#N/A
NVIE_017370	NVIE_RS08455	putative RNA-binding protein containing KH domain	-0.159812	0.386519	49.7118	67.8452	5.59994	6.06213	Thaumi_prot_LH_FAM000423		Y	N	NV+NF+NM	Yes	1794	2435	arCOG04150	J	Translation, ribosomal structure and biogenesis	Krr1	rRNA processing protein Krr1/Pno1, contains KH domain
NVIE_017380	NVIE_RS08460	putative serine/threonine protein kinase	-0.390483	0.000132302	34.3809	55.1614	5.09497	5.78077	Thaumi_prot_LH_FAM000422		N	N	NV+NM	No	2040	938	arCOG01180	T	Signal transduction mechanisms	RIO1	Serine/threonine protein kinase involved in cell cycle control
NVIE_017390	NVIE_RS08465	putative protein of unknown function DUF424	-0.17429	0.364704	30.0261	41.1585	4.86125	5.35724	Thaumi_prot_LH_FAM000448		Y	N	NV+NF+NM	Yes	2128	2402	arCOG04051	S	Function unknown	-	Uncharacterized protein, DUF424 family
NVIE_017400	NVIE_RS08470	putative FAD/NAD(P)-binding oxidoreductase	-0.327845	0.00355533	146.708	226.49	7.1918	7.81335	Thaumi_prot_LH_FAM000923		Y	Y	NV+NF+NM	Yes	944	1273	arCOG02200	C	Energy production and conversion	Fpr	Flavodoxin reductase (ferredoxin-NADPH reductase) family 1
NVIE_017410	NVIE_RS08475	conserved protein of unknown function	0.104078	0.573096	228.372	259.461	7.79549	8.01604	Thaumi_prot_LH_FAM003246		N	Y	NV	No	640	2658	arCOG08774	S	Function unknown	-	Uncharacterized protein
NVIE_017420	NVIE_RS08480	N(2),N(2)-dimethylguanosine tRNA methyltransferase	-0.370818	0.029315	91.3614	144.807	6.47809	7.17186	Thaumi_prot_LH_FAM000371		N	N	NV+NF+NM	Yes	1347	1641	arCOG01219	J	Translation, ribosomal structure and biogenesis	TRM1	N2,N2-dimethylguanosine tRNA methyltransferase
NVIE_017430	NVIE_RS08485	putative cysteine synthase	-0.105258	0.343585	256.551	338.204	7.99999	8.40041	Thaumi_prot_LH_FAM000061		N	N	NV+NM	No	560	2367	arCOG01430	E	Amino acid transport and metabolism	CysK	Cysteine synthase
NVIE_017440	NVIE_RS08490	ribonuclease HII	-0.283448	0.00186006	80.8555	120.346	6.33138	6.9101	Thaumi_prot_LH_FAM000370		N	N	NV+NF+NM	Yes	1442	1182	arCOG04121	L	Replication, recombination and repair	RnhB	Ribonuclease HII
NVIE_017450	NVIE_RS08495	fibrillarin-like rRNA/tRNA 2'-O-methyltransferase	-0.656195	1.53512e-05	70.6668	136.342	6.11749	7.08601	Thaumi_prot_LH_FAM000369		N	N	NV+NF+NM	Yes	1550	779	arCOG00078	J	Translation, ribosomal structure and biogenesis	NOP1	Fibrillarin-like rRNA methylase
NVIE_017460	NVIE_RS08500	putative pre-mRNA processing ribonucleoprotein, snoRNA-binding domain	-0.459445	0.000286362	236.066	399.95	7.8777	8.62852	#N/A		N	N	#N/A	No	620	1005	arCOG01923	J	Translation, ribosomal structure and biogenesis	SIK1	RNA processing factor Prp31, contains Nop domain
NVIE_017470	NVIE_RS08505	hypothetical protein	-0.432319	0.0480037	17.2963	28.6889	4.089	4.79295	Thaumi_prot_LH_FAM003247		N	Y	NV	No	2433	1739	arCOG08691	S	Function unknown	-	Uncharacterized protein
NVIE_017480	NVIE_RS08510	putative signal peptidase I	-0.250506	0.0447075	272.561	398.985	8.08252	8.62779	Thaumi_prot_LH_FAM000015		N	N	NV+NF+NM	Yes	538	1725	arCOG01739	U	Intracellular trafficking, secretion, and vesicular transport	LepB	Signal peptidase I
NVIE_017490	NVIE_RS08515	putative uncharacterised protein family UPF0047	-0.0158553	0.900321	61.665	76.1221	5.9377	6.2501	Thaumi_prot_LH_FAM000564		N	N	NV+NF+NM	Yes	1656	3041	arCOG04214	H	Coenzyme transport and metabolism	0	Thiamine monophosphate synthetase YjbQ, ThiE analog
NVIE_017500	NVIE_RS08520	TATA-box-binding protein	-0.299816	0.0374205	553.854	836.085	9.10451	9.70098	Thaumi_prot_LH_FAM000060		Y	N	NV+NF+NM	Yes	259	1694	arCOG01764	K	Transcription	SPT15	TATA-box binding protein (TBP), component of TFIID and TFIIB
NVIE_017510	NVIE_RS08525	conserved membrane protein of unknown function	0.129747	0.140416	206.81	232.011	7.6893	7.85644	Thaumi_prot_LH_FAM003462		N	Y	NV	No	698	2017	#N/A	#N/A	#N/A	#N/A	#N/A
NVIE_017520	NVIE_RS08530	conserved exported protein of unknown function	0.142985	0.18086	263.55	293.242	8.03776	8.19389	Thaumi_prot_LH_FAM003463		N	Y	NV	No	549	2117	arCOG04574	S	Function unknown	LemA	Uncharacterized protein
NVIE_017530	NVIE_RS08535	orotate phosphoribosyltransferase	0.550921	6.10159e-07	227.79	191.613	7.83099	7.57066	Thaumi_prot_LH_FAM000940		N	N	NV+NF+NM	Yes	642	617	arCOG00029	F	Nucleotide transport and metabolism	PyrE	Orotate phosphoribosyltransferase
NVIE_017540	NVIE_RS08540	hypothetical protein	0.0148293	0.951112	112.739	137.544	6.77683	7.09436	Thaumi_prot_LH_FAM000941		N	Y	NV+NM	No	1162	3105	arCOG02046	C	Energy production and conversion	-	Nickel-dependent lactate racemase
NVIE_017550	NVIE_RS08545	putative peptidase M50	0.76005	7.0443e-08	377.611	275.767	8.54824	8.10239	Thaumi_prot_LH_FAM000942		N	N	NV+NM	No	399	539	arCOG00609	O	Posttranslational modification, protein turnover, chaperones	RseP	Membrane-associated protease RseP, regulator of RpoE activity in bacteria
NVIE_017560	NVIE_RS08550	putative ribosomal-protein-alanine acetyltransferase	-0.143159	0.364717	86.6161	116.656	6.41062	6.85657	Thaumi_prot_LH_FAM000944		Y	N	NV+NF+NM	Yes	1392	2403	arCOG00833	R	General function prediction only	RimI	Acetyltransferase (GNAT) family
NVIE_017570	NVIE_RS08555	protein of unknown function	0.867937	1.20271e-09	147.45	99.6913	7.19537	6.61452	Thaumi_prot_LH_FAM003719		N	Y	NV	No	938	403	#N/A	#N/A	#N/A	#N/A	#N/A
NVIE_017580	NVIE_RS08560	conserved protein of unknown function	0.386804	0.0295885	36.0875	33.8472	5.16092	5.05194	Thaumi_prot_LH_FAM003091		N	Y	NV+NF	No	2008	1644	arCOG04561	R	General function prediction only	-	Flavin-binding protein dodecin
NVIE_017590	NVIE_RS08565	exported protein of unknown function	-0.717809	3.81466e-07	158.222	318.424	7.28789	8.31111	Thaumi_prot_LH_FAM000945		N	N	NV+NF+NM	Yes	890	601	arCOG04189	S	Function unknown	-	Membrane associated transcription regulator, contains HTH domain
NVIE_017600	NVIE_RS08570	putative methyltransferase	-0.348232	0.00972231	27.5386	43.2939	4.78116	5.41822	Thaumi_prot_LH_FAM000946		N	N	NV+NF+NM	Yes	2184	1439	arCOG00033	J	Translation, ribosomal structure and biogenesis	Trm5	Wybutosine (yW) biosynthesis enzyme Trm5, tRNA (guanine) methyltransferase
NVIE_017610	NVIE_RS08575	ABC transporter-related RNase L inhibitor	-0.108209	0.402418	127.254	168.351	6.9819	7.39341	Thaumi_prot_LH_FAM000947		Y	N	NV+NF+NM	Yes	1054	2449	arCOG00187	J	Translation, ribosomal structure and biogenesis	Rli1	Translation initiation factor RLI1, contains Fe-S and AAA+ ATPase domains
NVIE_017630	NVIE_RS08580	protein of unknown function	-0.349671	0.451004	1.05617	1.62264	-0.0749414	0.672748	Thaumi_prot_LH_FAM003720		N	Y	NV	No	3090	2504	#N/A	#N/A	#N/A	#N/A	#N/A
NVIE_r0030	NVIE_RS08585	5S ribosomal RNA	NA	NA	0	0	0	0	#N/A		#N/A	#N/A	#N/A	No	3181	3187	#N/A	#N/A	#N/A	#N/A	#N/A
NVIE_017640	NVIE_RS08590	hypothetical protein	-0.061896	0.601048	113.626	145.638	6.82476	7.18321	Thaumi_prot_LH_FAM003250		N	Y	NV	No	1150	2709	#N/A	#N/A	#N/A	#N/A	#N/A
NVIE_017650	NVIE_RS08595	leucyl aminopeptidase	0.2727	0.139043	200.112	204.418	7.61171	7.66146	Thaumi_prot_LH_FAM000168		N	N	NV+NF+NM	No	717	2015	arCOG04322	E	Amino acid transport and metabolism	PepB	Leucyl aminopeptidase
NVIE_017660	NVIE_RS08600	hypothetical protein	0.499122	0.000765487	72.8638	62.8097	6.15408	5.96901	Thaumi_prot_LH_FAM003251		N	N	NV+NF	No	1524	1097	arCOG08747	R	General function prediction only	-	Predicted thiol-disulfide oxidoreductase
NVIE_017680	NVIE_RS08610	transketolase, C-terminal subunit	-0.220709	0.198711	429.721	617.73	8.7292	9.24755	Thaumi_prot_LH_FAM000056		Y	N	NV+NF+NM	Yes	337	2141	arCOG01051	G	Carbohydrate transport and metabolism	TktA2	Transketolase, C-terminal subunit
NVIE_017690	NVIE_RS08615	transaldolase	-0.466272	0.0003298	135.485	229.447	7.06416	7.82997	Thaumi_prot_LH_FAM000057		Y	N	NV+NF+NM	Yes	1001	1022	arCOG05061	G	Carbohydrate transport and metabolism	TalA	Transaldolase
NVIE_017700	NVIE_RS08620	putative von Willebrand factor type A domain protein	-0.320216	0.00695075	110.378	169.494	6.78133	7.39145	Thaumi_prot_LH_FAM000062		N	Y	NV+NF+NM	Yes	1184	1390	arCOG02900	V	Defense mechanisms	-	Predicted toxin of RNase A family, contains vWA domain
NVIE_017710	NVIE_RS08625	putative NorQ like ATPase	-0.284042	0.0488086	160.866	241.634	7.32488	7.89015	Thaumi_prot_LH_FAM000063		Y	Y	NV+NF+NM	Yes	880	1746	arCOG00441	N	Cell motility	GvpN	MoxR-like ATPase
NVIE_017720	NVIE_RS08630	Hemerythrin HHE cation binding domain protein	-0.156286	0.309233	59.9405	81.4008	5.89001	6.3378	Thaumi_prot_LH_FAM001069		Y	Y	NV+NF+NM	Yes	1674	2323	arCOG01471	R	General function prediction only	-	Hemerythrin HHE cation binding domain containing protein
NVIE_017730	NVIE_RS08635	multicopper oxidase type 3	1.79688	2.72865e-31	9967.56	3552.49	13.2783	11.7497	Thaumi_prot_LH_FAM000878		N	N	NV+NF+NM	No	13	74	arCOG03914	Q	Secondary metabolites biosynthesis, transport and catabolism	SufI	Multicopper oxidase
NVIE_017740	NVIE_RS08640	Antibiotic biosynthesis monooxygenase	2.38216	1.57024e-129	1824.5	429.645	10.8271	8.74274	Thaumi_prot_LH_FAM001540		N	Y	NV+NM	No	53	11	arCOG08661	R	General function prediction only	-	Antibiotic biosynthesis monooxygenase (ABM) superfamily enzyme
NVIE_017750	NVIE_RS08645	putative protein of unknown function DUF488	-0.560272	1.11819e-07	45.6523	82.5962	5.51132	6.36521	Thaumi_prot_LH_FAM001027		N	Y	NV+NF+NM	Yes	1870	551	arCOG08805	V	Defense mechanisms	-	CopG/RHH family DNA binding protein
NVIE_017760	NVIE_RS08650	protein of unknown function	1.54593	2.05468e-20	326.608	136.543	8.30537	7.07453	Thaumi_prot_LH_FAM000186_0		N	Y	NV+NF+NM	Yes	453	132	arCOG08662	S	Function unknown	-	Uncharacterized conserved metal-binding protein
NVIE_017770	NVIE_RS08655	protein of unknown function	-0.681908	9.98903e-07	74.6976	145.662	6.19329	7.18189	Thaumi_prot_LH_FAM003721		N	Y	NV+NF	No	1506	635	#N/A	#N/A	#N/A	#N/A	#N/A
NVIE_017800	NVIE_RS08665	protein of unknown function	0.882021	4.64486e-09	29.8677	19.9242	4.89109	4.31092	Thaumi_prot_LH_FAM008587		N	Y	NV	No	2131	441	#N/A	#N/A	#N/A	#N/A	#N/A
NVIE_017810	NVIE_RS08670	putative flavin/deazaflavin oxidoreductase superfamily protein	1.33038	1.25557e-19	21.0139	10.2517	4.38946	3.35184	Thaumi_prot_LH_FAM003232		N	Y	NV	No	2337	139	arCOG07802	R	General function prediction only	-	Predicted flavin-nucleotide-binding protein
NVIE_017820	NVIE_RS08675	protein of unknown function	0.618559	1.73961e-05	12.8367	10.3157	3.68136	3.34419	Thaumi_prot_LH_FAM003592		N	Y	NV	No	2579	790	#N/A	#N/A	#N/A	#N/A	#N/A
NVIE_017830	NVIE_RS08680	protein of unknown function	0.605158	0.000306567	93.9848	75.565	6.53095	6.22381	Thaumi_prot_LH_FAM008588		N	N	NV	No	1321	1014	arCOG01917	S	Function unknown	-	Zn-ribbon domain containing protein
NVIE_017840	NVIE_RS08690	xylose isomerase domain-containing protein, TIM barrel	-0.520828	0.000238632	197.135	346.803	7.60842	8.43379	Thaumi_prot_LH_FAM003197		N	Y	NV	No	726	982	arCOG01895	G	Carbohydrate transport and metabolism	IolE	Sugar phosphate isomerase/epimerase
NVIE_017850	NVIE_RS08695	putative polysaccharide deacetylase	-0.0163353	0.957753	2.96166	3.62914	1.51808	1.83572	Thaumi_prot_LH_FAM003495		N	Y	NV	No	2982	3124	arCOG02876	G	Carbohydrate transport and metabolism	CDA1	Peptidoglycan/xylan/chitin deacetylase, PgdA/CDA1 family
NVIE_017860	NVIE_RS08700	protein of unknown function	0.355337	0.0160811	16.3257	15.6663	4.01492	3.96189	Thaumi_prot_LH_FAM003722		N	Y	NV	No	2466	1520	#N/A	#N/A	#N/A	#N/A	#N/A
NVIE_017880	NVIE_RS08705	protein of unknown function	-0.208041	0.343667	7.17581	10.1304	2.78579	3.33842	Thaumi_prot_LH_FAM003592		N	Y	NV	No	2781	2368	#N/A	#N/A	#N/A	#N/A	#N/A
NVIE_017900	NVIE_RS08715	putative pterin-4-alpha-carbinolamine dehydratase	0.0661887	0.858741	8.06015	9.30027	2.92096	3.18372	Thaumi_prot_LH_FAM000584		Y	N	NV+NF+NM	Yes	2746	2988	arCOG02939	H	Coenzyme transport and metabolism	PhhB	Pterin-4a-carbinolamine dehydratase
NVIE_017910	NVIE_RS08720	exported protein of unknown function	-1.21856	2.1044e-13	12.2163	34.4549	3.56905	5.10102	Thaumi_prot_LH_FAM003723		N	Y	NV	No	2604	259	#N/A	#N/A	#N/A	#N/A	#N/A
NVIE_017940	NVIE_RS08725	putative serine/threonine protein kinase	0.558259	1.31812e-08	97.4262	81.4263	6.60543	6.34677	Thaumi_prot_LH_FAM002702		N	Y	NV	No	1283	477	arCOG03682	T	Signal transduction mechanisms	SPS1	Membrane associated serine/threonine protein kinase
NVIE_017950	NVIE_RS08730	exported protein of unknown function	-0.705244	5.78161e-08	9.59447	19.189	3.251	4.25839	Thaumi_prot_LH_FAM003724		N	Y	NV	No	2691	523	#N/A	#N/A	#N/A	#N/A	#N/A
NVIE_017960	NVIE_RS08740	Carbonate dehydratase	1.34452	1.32326e-38	2140.47	1037.1	11.0571	10.0141	Thaumi_prot_LH_FAM001503		N	Y	NV+NF	No	44	52	arCOG01849	R	General function prediction only	PaaY	Isoleucine patch superfamily protein
NVIE_017980	NVIE_RS08745	major facilitator superfamily transporter	0.0780082	0.61729	32.3495	37.7496	5.00198	5.23577	Thaumi_prot_LH_FAM003221		N	N	NV+NF	No	2092	2729	arCOG00130	G	Carbohydrate transport and metabolism	-	MFS family permease
NVIE_017990	NVIE_RS08750	exported protein of unknown function	0.221167	0.152098	42.1167	44.0524	5.38283	5.4529	Thaumi_prot_LH_FAM003725		N	Y	NV	No	1912	2040	#N/A	#N/A	#N/A	#N/A	#N/A
NVIE_018000	NVIE_RS08755	putative glyoxalase/bleomycin resistance protein/dioxygenase superfamily protein	0.397205	0.2173	4.41274	4.07938	2.08872	1.97062	Thaumi_prot_LH_FAM003726		N	Y	NV+NF	No	2905	2186	#N/A	#N/A	#N/A	#N/A	#N/A
NVIE_018020	NVIE_RS08765	Sialidase domain containing protein	0.278793	0.0052348	24.8591	25.061	4.62785	4.64627	Thaumi_prot_LH_FAM003727		N	Y	NV	No	2244	1336	#N/A	#N/A	#N/A	#N/A	#N/A
NVIE_018030	NVIE_RS08770	protein of unknown function	0.178457	0.671995	9.84495	10.4935	3.08849	3.37037	Thaumi_prot_LH_FAM003728		N	Y	NV+NF	No	2678	2781	#N/A	#N/A	#N/A	#N/A	#N/A
NVIE_018040	NVIE_RS08775	exported protein of unknown function	0.382006	0.00276123	64.6414	60.8126	6.00553	5.91859	Thaumi_prot_LH_FAM001214		N	Y	NV+NF	No	1619	1239	#N/A	#N/A	#N/A	#N/A	#N/A
NVIE_018050	NVIE_RS08780	D-glucuronyl C5-epimerase	-0.12265	0.586987	3.08213	4.07583	1.59438	2.0194	Thaumi_prot_LH_FAM003729		N	Y	NV	No	2974	2672	#N/A	#N/A	#N/A	#N/A	#N/A
NVIE_018060	NVIE_RS08785	protein of unknown function DUF1326	0.746556	1.37089e-05	275.75	202.631	8.07274	7.64502	Thaumi_prot_LH_FAM003240		N	Y	NV	No	530	770	arCOG11393	S	Function unknown	-	Uncharacterized protein, DUF1326 family
NVIE_018080	NVIE_RS08790	protein of unknown function	0.820117	8.42888e-10	269.554	187.839	8.06203	7.54555	Thaumi_prot_LH_FAM003730		N	Y	NV	No	542	398	#N/A	#N/A	#N/A	#N/A	#N/A
NVIE_018090	NVIE_RS08795	putative Glycoside hydrolase, family 5	0.18821	0.214515	16.03	17.2777	4.00197	4.101	Thaumi_prot_LH_FAM008589		N	Y	NV	No	2480	2176	#N/A	#N/A	#N/A	#N/A	#N/A
NVIE_018110	NVIE_RS08800	protein of unknown function	0.51872	2.309e-07	113.327	96.9745	6.82147	6.59606	Thaumi_prot_LH_FAM003731		N	Y	NV	No	1154	582	#N/A	#N/A	#N/A	#N/A	#N/A
NVIE_018120	NVIE_RS08805	protein of unknown function	0.636929	1.60328e-08	111.634	88.1477	6.801	6.45779	Thaumi_prot_LH_FAM003732		N	Y	NV	No	1170	491	arCOG06883	S	Function unknown	-	Zn-ribbon domain containing protein
NVIE_018130	NVIE_RS08810	putative Glycosyl transferase, family 2	0.720862	3.06469e-12	24.5494	18.3067	4.61385	4.19322	Thaumi_prot_LH_FAM003733		N	Y	NV	No	2255	293	arCOG01389	M	Cell wall/membrane/envelope biogenesis	-	Glycosyl transferase family 2
NVIE_018190	NVIE_RS08830	protein of unknown function	-0.182015	0.32597	16.1261	22.6148	4.0062	4.47664	Thaumi_prot_LH_FAM003195		N	Y	NV	No	2474	2347	#N/A	#N/A	#N/A	#N/A	#N/A
NVIE_t0270	NVIE_RS08835	tRNA-Gly	-0.922071	0.204145	2.32024	5.65341	0.932504	2.36196	#N/A		#N/A	#N/A	#N/A	No	3010	2156	#N/A	#N/A	#N/A	#N/A	#N/A
NVIE_018230	NVIE_RS08850	protein of unknown function	0.031588	0.974953	0.878672	1.0551	-0.305121	0	Thaumi_prot_LH_FAM008591		N	Y	NV	No	3104	3154	#N/A	#N/A	#N/A	#N/A	#N/A
NVIE_018240	NVIE_RS08855	exported protein of unknown function	-0.543971	3.60983e-05	20.1134	35.8306	4.31214	5.16218	Thaumi_prot_LH_FAM003734		N	Y	NV	No	2370	839	#N/A	#N/A	#N/A	#N/A	#N/A
NVIE_018250	NVIE_RS08860	exported protein of unknown function	-0.587578	1.16318e-06	175.671	322.253	7.44279	8.32348	Thaumi_prot_LH_FAM003735		N	Y	NV+NF	No	816	643	arCOG08764	C	Energy production and conversion	-	Periplasmic protein of plastocyanin/azurin/halocyanin family protein
NVIE_018270	NVIE_RS08870	hypothetical protein	-0.347007	0.00363937	408.878	634.518	8.65876	9.30645	Thaumi_prot_LH_FAM000976		N	Y	NV+NM	No	362	1280	arCOG03363	C	Energy production and conversion	NtpF	Archaeal/vacuolar-type H+-ATPase subunit H
NVIE_018280	NVIE_RS08875	putative nascent polypeptide-associated complex protein	0.077364	0.598749	152.941	177.046	7.24322	7.46045	Thaumi_prot_LH_FAM000975		Y	N	NV+NF+NM	Yes	918	2701	arCOG04061	K	Transcription	EGD2	Transcription factor homologous to NACalpha-BTF3
NVIE_018290	NVIE_RS08880	putative PUA domain protein	-0.20755	0.299226	93.5293	132.214	6.49682	7.02941	Thaumi_prot_LH_FAM000974		Y	N	NV+NF+NM	Yes	1328	2303	arCOG00991	J	Translation, ribosomal structure and biogenesis	-	tRNA modification protein, contains pre-PUA and PUA domains
NVIE_018300	NVIE_RS08885	Phosphate-specific transport system accessory protein PhoU homolog	0.202674	0.104658	96.3967	102.723	6.58235	6.67175	Thaumi_prot_LH_FAM000973		Y	N	NV+NF+NM	Yes	1295	1944	arCOG00318	P	Inorganic ion transport and metabolism	PhoU	Phosphate uptake regulator
NVIE_018310	NVIE_RS08890	putative transcriptional regulator	-0.0436912	0.757123	456.995	575.361	8.83315	9.16162	Thaumi_prot_LH_FAM003252		N	N	NV+NF	No	321	2863	arCOG01863	J	Translation, ribosomal structure and biogenesis	MBF1	Ribosome-binding protein aMBF1, translation factor, contains Zn-ribbon and HTH domains
NVIE_018330	NVIE_RS08900	putative tRNA ribose 2'-O-methyltransferase	0.307657	0.135728	17.8702	17.5224	4.10748	4.12108	Thaumi_prot_LH_FAM000971		Y	N	NV+NF+NM	Yes	2416	2014	arCOG01857	R	General function prediction only	-	SpoU rRNA Methylase family enzyme
NVIE_018360	NVIE_RS08915	putative transcriptional regulator, ArsR family	0.361109	0.0297715	48.3435	46.1519	5.57242	5.51047	Thaumi_prot_LH_FAM003253		N	Y	NV	No	1818	1647	arCOG01681	K	Transcription	ArsR	Transcriptional regulator containing HTH domain, ArsR family
NVIE_018370	NVIE_RS08920	hypothetical protein	-0.269953	0.0125132	126.857	187.655	6.98586	7.54883	Thaumi_prot_LH_FAM003254		N	Y	NV	No	1055	1474	#N/A	#N/A	#N/A	#N/A	#N/A
NVIE_018380	NVIE_RS08925	acetyl-CoA synthetase	-0.624182	0.000946091	46.8943	88.3993	5.50224	6.45247	Thaumi_prot_LH_FAM001381		N	N	NV+NF+NM	Yes	1841	1119	arCOG01529	I	Lipid transport and metabolism	Acs	Acyl-coenzyme A synthetase/AMP-(fatty) acid ligase
NVIE_018390	NVIE_RS08930	putative membrane alanyl aminopeptidase	-0.451012	0.00052915	108.534	181.643	6.74749	7.50209	Thaumi_prot_LH_FAM003256		N	N	NV+NF	No	1192	1070	arCOG02969	E	Amino acid transport and metabolism	PepN	Aminopeptidase N
NVIE_018400	NVIE_RS08935	alpha/beta hydrolase fold protein	0.0806209	0.74063	110.917	129.877	6.76884	6.96502	Thaumi_prot_LH_FAM000718		N	N	NV+NF+NM	Yes	1178	2841	arCOG01653	R	General function prediction only	MhpC	Alpha/beta superfamily hydrolase
NVIE_018410	NVIE_RS08940	putative GCN5-related N-acetyltransferase	0.383472	0.000418666	47.4207	44.762	5.56492	5.48253	Thaumi_prot_LH_FAM003257		N	Y	NV	No	1830	1048	arCOG00845	K	Transcription	WecD	Acetyltransferase (GNAT) family
NVIE_1884	NVIE_RS08945	hypothetical protein	0.0579045	0.679429	129.31	153.406	7.01047	7.25977	Thaumi_prot_LH_FAM003258		N	Y	NV	No	1042	2786	#N/A	#N/A	#N/A	#N/A	#N/A
NVIE_018420	NVIE_RS08950	putative CMP/dCMP deaminase zinc-binding	0.175444	0.14579	289.173	315.553	8.17194	8.29833	Thaumi_prot_LH_FAM000631		N	N	NV+NF+NM	Yes	506	2028	arCOG01487	F	Nucleotide transport and metabolism	ComEB	Deoxycytidylate deaminase
NVIE_1886	NVIE_RS08955	protein of unknown function	-0.211083	0.232666	43.2691	61.3144	5.43187	5.9177	Thaumi_prot_LH_FAM003736		N	Y	NV	No	1899	2208	#N/A	#N/A	#N/A	#N/A	#N/A
NVIE_018480	NVIE_RS08980	hypothetical protein	0.0967313	0.386112	128.787	147.447	7.00492	7.20197	Thaumi_prot_LH_FAM000789		Y	N	NV+NF+NM	Yes	1048	2432	arCOG08765	S	Function unknown	-	Uncharacterized membrane protein
NVIE_018490	NVIE_RS08985	putative FAD-dependent pyridine nucleotide-disulphide oxidoreductase (sulfide:quinone oxidoreductase-like)	0.0874268	0.477671	124.435	144.031	6.95682	7.16065	Thaumi_prot_LH_FAM001191		N	Y	NV+NM	No	1071	2538	arCOG01064	R	General function prediction only	HcaD	NAD(FAD)-dependent dehydrogenase
NVIE_018500	NVIE_RS08990	putative oxidoreductase, short chain dehydrogenase/reductase family	-0.407876	0.00387749	391.783	639.576	8.59829	9.30985	Thaumi_prot_LH_FAM000716_0		Y	N	NV+NF+NM	Yes	382	1292	arCOG01265	C	Energy production and conversion	-	NADP-dependent 3-hydroxy acid dehydrogenase YdfG
NVIE_1895	NVIE_RS08995	hypothetical protein	-0.0566792	0.881281	11.9651	15.4229	3.53272	3.86545	Thaumi_prot_LH_FAM003261		N	Y	NV	No	2614	3018	#N/A	#N/A	#N/A	#N/A	#N/A
NVIE_018510	NVIE_RS09000	putative phosphatidate cytidylyltransferase	0.00863618	0.974309	8.07566	9.89987	2.97063	3.29884	Thaumi_prot_LH_FAM003255		N	Y	NV	No	2744	3150	arCOG01880	I	Lipid transport and metabolism	SEC59	Dolichol kinase
NVIE_1897	NVIE_RS09005	conserved protein of unknown function	0.378451	0.0126659	61.4761	58.0129	5.9339	5.84622	Thaumi_prot_LH_FAM008594		N	Y	NV	No	1658	1479	#N/A	#N/A	#N/A	#N/A	#N/A
NVIE_1898	NVIE_RS09010	conserved membrane protein of unknown function	3.04715	3.50373e-69	62.1201	9.24886	5.93151	3.18291	Thaumi_prot_LH_FAM003226		N	Y	NV	No	1648	20	arCOG06357	S	Function unknown	-	Uncharacterized membrane protein
NVIE_018530	NVIE_RS09015	hypothetical protein	0.937513	1.04904e-08	129.692	83.5541	7.01336	6.33755	Thaumi_prot_LH_FAM001052		Y	Y	NV+NF+NM	Yes	1037	469	arCOG08809	S	Function unknown	-	Uncharacterized membrane protein
NVIE_018540	NVIE_RS09020	hypothetical protein	-0.368983	0.0199772	109.774	174.756	6.76553	7.4184	Thaumi_prot_LH_FAM001051		N	Y	NV+NF+NM	Yes	1187	1568	arCOG00551	L	Replication, recombination and repair	-	DNA replication initiation complex subunit, GINS15 family
NVIE_018550	NVIE_RS09025	glutamate-ammonia ligase / glutamine synthetase	-0.389393	0.002147	420.224	676.39	8.70257	9.39429	Thaumi_prot_LH_FAM001050		Y	N	NV+NF+NM	Yes	348	1201	arCOG01909	E	Amino acid transport and metabolism	GlnA	Glutamine synthetase
NVIE_018560	NVIE_RS09030	protein of unknown function	4.46585	3.86104e-45	844.16	47.7329	9.65016	5.51011	Thaumi_prot_LH_FAM002828		N	Y	NV+NF	No	144	41	arCOG08742	S	Function unknown	-	Uncharacterized protein, containing cysteine-rich C-terminal cluster
NVIE_018570	NVIE_RS09035	hypothetical protein	-0.577757	1.17786e-08	64.6597	118.44	6.0114	6.88554	Thaumi_prot_LH_FAM001014		N	Y	NV+NM	No	1618	470	arCOG08799	S	Function unknown	-	Uncharacterized protein
NVIE_018580	NVIE_RS09040	putative PpiC-type peptidyl-prolyl cis-trans isomerase	-0.653591	5.99802e-06	28.3655	54.607	4.80966	5.76802	Thaumi_prot_LH_FAM000633		N	N	NV+NF+NM	Yes	2166	733	arCOG07441	O	Posttranslational modification, protein turnover, chaperones	SurA	Parvulin-like peptidyl-prolyl isomerase
NVIE_018590	NVIE_RS09045	protein of unknown function with cupredoxin domain	0.267603	0.0197877	36.2774	37.0502	5.17872	5.2065	Thaumi_prot_LH_FAM008595		N	Y	NV	No	2004	1564	#N/A	#N/A	#N/A	#N/A	#N/A
NVIE_018600	NVIE_RS09050	hypothetical protein	-0.280996	0.0826327	80.5322	119.154	6.29708	6.88569	Thaumi_prot_LH_FAM003262		N	Y	NV+NF	No	1443	1868	#N/A	#N/A	#N/A	#N/A	#N/A
NVIE_018610	NVIE_RS09055	conserved protein of unknown function	0.679315	2.85804e-07	129.047	99.5472	7.0001	6.63465	Thaumi_prot_LH_FAM000607		N	Y	NV+NF+NM	Yes	1045	594	arCOG04715	S	Function unknown	-	Uncharacterized secereted protein, contains kinase-interacting SIMPL domain
NVIE_1908	NVIE_RS09060	putative (P)ppGpp synthetase I, SpoT/RelA	-0.0345839	0.857479	75.1006	94.317	6.20805	6.53917	Thaumi_prot_LH_FAM003264		N	Y	NV+NF	No	1498	2987	arCOG06870	R	General function prediction only	-	HD family hydrolase, SpoT related
NVIE_1909	NVIE_RS09065	exported protein of unknown function	0.357473	0.102647	6.09836	5.84885	2.58973	2.53295	Thaumi_prot_LH_FAM003738		N	Y	NV	No	2835	1934	#N/A	#N/A	#N/A	#N/A	#N/A
NVIE_018650	NVIE_RS09085	precorrin-2 C20-methyltransferase	-0.539443	2.86532e-05	63.1616	111.952	5.95777	6.80495	Thaumi_prot_LH_FAM001097		N	Y	NV+NF+NM	No	1638	829	arCOG00648	H	Coenzyme transport and metabolism	CobF	Precorrin-2 methylase
NVIE_018660	NVIE_RS09090	precorrin-4 C11-methyltransferase	-0.612695	6.34203e-09	135.478	253.787	7.07142	7.97957	Thaumi_prot_LH_FAM000741		Y	N	NV+NF+NM	Yes	1002	455	arCOG00645	H	Coenzyme transport and metabolism	CobM	Precorrin-4 methylase
NVIE_018670	NVIE_RS09095	protein of unknown function	-0.809644	5.14188e-06	29.1013	62.7441	4.83123	5.96659	Thaumi_prot_LH_FAM003129		N	Y	NV	No	2146	720	#N/A	#N/A	#N/A	#N/A	#N/A
NVIE_018690	NVIE_RS09105	exported protein of unknown function	0.73924	8.59966e-16	829.069	607.967	9.68942	9.24576	Thaumi_prot_LH_FAM003265		N	Y	NV	No	149	199	#N/A	#N/A	#N/A	#N/A	#N/A
NVIE_018700	NVIE_RS09110	SNF7-domain-containing protein	0.680658	3.99762e-09	1993.73	1529	10.955	10.5777	Thaumi_prot_LH_FAM000545		Y	N	NV+NF+NM	Yes	48	439	arCOG00452	D	Cell cycle control, cell division, chromosome partitioning	ESCRTIII	Archaeal division protein CdvB, Snf7/Vps24/ESCRT-III family
NVIE_018720	NVIE_RS09120	hypothetical protein	-0.464424	0.00303132	173.156	293.907	7.41324	8.18561	Thaumi_prot_LH_FAM000415		N	Y	NV+NF+NM	Yes	833	1246	arCOG08700	S	Function unknown	-	Uncharacterized protein
NVIE_018730	NVIE_RS09125	hypothetical protein	-0.5544	0.000344979	20.252	36.5086	4.3179	5.18419	Thaumi_prot_LH_FAM003168		N	Y	NV+NF	No	2364	1028	#N/A	#N/A	#N/A	#N/A	#N/A
NVIE_018750	NVIE_RS09130	conserved protein of unknown function	0.161195	0.300249	154.798	169.431	7.25185	7.39148	Thaumi_prot_LH_FAM003266		N	Y	NV	No	910	2304	arCOG08730	S	Function unknown	-	Uncharacterized conserved Zn-binding protein
NVIE_018760	NVIE_RS09135	protein of unknown function	0.525746	0.0981208	2.52578	2.19311	1.27138	1.12262	Thaumi_prot_LH_FAM003739		N	Y	NV	No	2999	1916	#N/A	#N/A	#N/A	#N/A	#N/A
NVIE_018780	NVIE_RS09140	exported protein of unknown function	0.240883	0.0520033	41.6599	43.3452	5.37618	5.43629	Thaumi_prot_LH_FAM003740		N	Y	NV	No	1919	1768	arCOG02876	G	Carbohydrate transport and metabolism	CDA1	Peptidoglycan/xylan/chitin deacetylase, PgdA/CDA1 family
NVIE_018790	NVIE_RS09155	protein of unknown function	0.275607	0.142192	10.2944	10.4975	3.35953	3.3873	Thaumi_prot_LH_FAM003741		N	Y	NV	No	2667	2023	#N/A	#N/A	#N/A	#N/A	#N/A
NVIE_018800	NVIE_RS09160	putative glutamate racemase	-0.306654	0.00614358	108.279	163.782	6.75095	7.35406	Thaumi_prot_LH_FAM001207		N	Y	NV+NF+NM	No	1194	1372	arCOG02005	M	Cell wall/membrane/envelope biogenesis	RacX	Aspartate racemase
NVIE_018820	NVIE_RS09170	protein of unknown function	-0.314042	0.0472823	67.4021	102.447	6.05492	6.66677	Thaumi_prot_LH_FAM008599		N	Y	NV	No	1580	1736	#N/A	#N/A	#N/A	#N/A	#N/A
NVIE_018840	NVIE_RS09180	membrane protein of unknown function	-0.298675	0.243339	4.80095	7.29067	2.25218	2.82735	Thaumi_prot_LH_FAM008600		N	Y	NV	No	2883	2221	#N/A	#N/A	#N/A	#N/A	#N/A
NVIE_018850	NVIE_RS09185	undecaprenyl pyrophosphate synthase	-0.296723	0.0145633	77.1201	115.479	6.25201	6.84908	Thaumi_prot_LH_FAM000818		Y	N	NV+NF+NM	Yes	1474	1506	arCOG01532	I	Lipid transport and metabolism	UppS	Undecaprenyl pyrophosphate synthase
NVIE_018860	NVIE_RS09190	exported protein of unknown function	-0.144168	0.305969	8.81064	11.9329	3.13093	3.57372	Thaumi_prot_LH_FAM003685		N	Y	NV	No	2716	2318	#N/A	#N/A	#N/A	#N/A	#N/A
NVIE_018880	NVIE_RS09195	hypothetical protein	-0.457518	1.96048e-05	1055.13	1769.24	10.0339	10.787	Thaumi_prot_LH_FAM002530		N	Y	NV	No	110	799	arCOG05362	S	Function unknown	-	Uncharacterized protein
NVIE_018900	NVIE_RS09200	hypothetical protein	0.0683403	0.591396	74.6494	87.4347	6.21882	6.44782	Thaumi_prot_LH_FAM003196		N	Y	NV	No	1507	2688	arCOG06267	S	Function unknown	-	Uncharacterized protein
NVIE_018930	NVIE_RS09205	protein of unknown function	-0.887029	0.160293	0.967037	2.18883	-0.50152	1.0619	Thaumi_prot_LH_FAM008602		N	Y	NV	No	3095	2065	#N/A	#N/A	#N/A	#N/A	#N/A
NVIE_018960	NVIE_RS09210	monovalent cation/proton antiporter-2 family protein	0.435898	0.00518156	237.831	216.782	7.86982	7.75742	Thaumi_prot_LH_FAM000602		N	Y	NV+NF+NM	No	612	1333	arCOG01955	P	Inorganic ion transport and metabolism	KefB	Potassium-efflux system protein KefB
NVIE_018970	NVIE_RS09215	hypothetical protein	-0.0437606	0.946798	90.1771	112.065	6.20858	6.76926	Thaumi_prot_LH_FAM001152		N	Y	NV+NM	No	1366	3101	arCOG08826	P	Inorganic ion transport and metabolism	CynT	Carbonic anhydrase
NVIE_018980	NVIE_RS09220	putative NAD-dependent alcohol dehydrogenase	0.0787823	0.899552	87.1557	99.5467	6.16231	6.60865	Thaumi_prot_LH_FAM000978		Y	N	NV+NF+NM	Yes	1385	3040	#N/A	#N/A	#N/A	#N/A	#N/A
NVIE_019000	NVIE_RS09230	conserved protein of unknown function	-0.637742	7.18982e-06	37.5328	70.9168	5.20711	6.14186	Thaumi_prot_LH_FAM003162		N	Y	NV+NF	No	1985	744	arCOG08805	V	Defense mechanisms	-	CopG/RHH family DNA binding protein
NVIE_019010	NVIE_RS09235	tellurium ion resistance family protein	1.32108	1.52594e-23	9.57959	4.70168	3.25928	2.2298	Thaumi_prot_LH_FAM002296		N	Y	NV	No	2693	103	arCOG09430	P	Inorganic ion transport and metabolism	TerC	Membrane protein TerC, possibly involved in tellurium resistance
NVIE_019050	NVIE_RS09245	protein of unknown function	0.304913	0.166633	13.2693	13.1412	3.68806	3.70176	Thaumi_prot_LH_FAM003743		N	Y	NV	No	2561	2084	#N/A	#N/A	#N/A	#N/A	#N/A
NVIE_019060	NVIE_RS09250	exported protein of unknown function	0.436946	0.00186925	42.97	38.9566	5.42344	5.2721	Thaumi_prot_LH_FAM008603		N	Y	NV	No	1902	1183	#N/A	#N/A	#N/A	#N/A	#N/A
NVIE_019070	NVIE_RS09255	protein of unknown function	0.24682	0.35729	29.2678	30.062	4.81413	4.86082	Thaumi_prot_LH_FAM003270		N	Y	NV	No	2143	2386	arCOG13015	S	Function unknown	-	Uncharacterized protein, DUF4242 family
NVIE_019080	NVIE_RS09265	ammonia monooxygenase subunit C	-0.154644	0.462477	11.7085	16.0396	3.52928	3.99161	Thaumi_prot_LH_FAM000259		N	Y	NV+NF+NM	Yes	2622	2514	arCOG08699	C	Energy production and conversion	-	Methane monooxygenase/Ammonia monooxygenase, subunit C
[truncated: 1,472 more rows]

## Sheet: DESeq_output
	baseMean	log2FC	lfcSE	stat	pvalue	padj
NVIE_000010	18473.3	0.233922	0.121176	1.93042	0.0535542	0.0898219
[truncated: 3,186 more rows]

## Sheet: counts +TPM_calc
Geneid	Chr	Start	End	Strand	Length	BF1	BF2	BF3	BF4	BF5	Ctrl1	Ctrl2	Ctrl3	Ctrl4	Ctrl5		TPM	BF1	BF2	BF3	BF4	BF5	Ctrl1	Ctrl2	Ctrl3	Ctrl4	Ctrl5	average_TPM_BF	average_TPM_Ctrl		log2TPM	BF1	BF2	BF3	BF4	BF5	Ctrl1	Ctrl2	Ctrl3	Ctrl4	Ctrl5	average_log2TPM_BF	average_log2TPM_Ctrl
[truncated: 3,187 more rows]

[truncated: 4 more sheets: significant, Top_25_table (Figure 4), sign_up, sign_down]
