# Supplementary material for: Biofilm lifestyle across different lineages of ammonia-oxidizing archaea
Source: ISME J. 2025 Sep 9;19(1):wraf182. doi: 10.1093/ismejo/wraf182 (PMC12448741; doi:10.1093/ismejo/wraf182)
Supplement: Dataset_S3_Nfranklandianus_wraf182 [file dataset_s3_nfranklandianus_wraf182.xlsx]

## Sheet: all_info
Locus_Genbank	Locus_RefSeq	Info	log2FC	padj	TPM_BF	TPM_Ctrl	log2TPM_BF	log2TPM_Ctrl	Protein Family		AOA conserved	AOA exclusive	Conserved (NV,NF,NM)	Soil Conserved	Rank TPM BF	Rank padj BF	arCOG_ID	Functional_Class	Funclass_Name	arCOG_GeneName	arCOG_Annotation
NFRAN_RRNA1	NFRAN_RS00005	23S ribosomal RNA	0.891145	0.0024244	1.17425	0.926446	0.167967	-0.143923	#N/A		#N/A	#N/A	NA	No	2632	871	#N/A	#N/A	#N/A	#N/A	#N/A
NFRAN_RRNA2	NFRAN_RS00010	16S ribosomal RNA	2.65481	0.00593679	34.8924	9.02928	4.22985	3.01534	#N/A		#N/A	#N/A	NA	No	1685	999	#N/A	#N/A	#N/A	#N/A	#N/A
NFRAN_0007	NFRAN_RS00015	DNA-directed DNA polymerase I	0.337634	0.0416037	103.936	122.973	6.6849	6.93548	Thaumi_prot_LH_FAM000630		N	N	NV+NF+NM	Yes	990	1352	arCOG15272	L	Replication, recombination and repair	PolB1	DNA polymerase PolB1
NFRAN_0008	NFRAN_RS00020	arginase family protein	0.193138	0.0789567	67.0303	86.2103	6.05558	6.42708	Thaumi_prot_LH_FAM003242		N	Y	NV+NF	No	1277	1494	arCOG01700	E	Amino acid transport and metabolism	SpeB	Arginase family enzyme
NFRAN_0009	NFRAN_RS00025	threonine--tRNA ligase	-0.33534	0.00342467	58.4215	107.605	5.84301	6.74711	Thaumi_prot_LH_FAM000148		N	N	NV+NF+NM	Yes	1351	917	arCOG00401	J	Translation, ribosomal structure and biogenesis	ThrS	Threonyl-tRNA synthetase
NFRAN_0010	NFRAN_RS00030	hypothetical protein	-0.0412657	0.923752	6.94886	10.5435	2.6855	3.37763	Thaumi_prot_LH_FAM002897		N	Y	NV+NF	No	2337	2667	#N/A	#N/A	#N/A	#N/A	#N/A
NFRAN_0011	NFRAN_RS00035	hypothetical protein	-0.0836711	0.530861	39.9972	62.3398	5.30988	5.95873	Thaumi_prot_LH_FAM002894		N	Y	NF	No	1616	2223	#N/A	#N/A	#N/A	#N/A	#N/A
NFRAN_0012	NFRAN_RS00040	tryptophan synthase subunit alpha	-0.15908	0.177622	146.564	239.524	7.17405	7.90259	Thaumi_prot_LH_FAM000686		Y	N	NV+NF+NM	Yes	803	1712	arCOG01086	E	Amino acid transport and metabolism	TrpA	Tryptophan synthase alpha chain
NFRAN_0013	NFRAN_RS00045	tryptophan synthase subunit beta	0.0723656	0.530621	193.149	270.536	7.58556	8.07674	Thaumi_prot_LH_FAM000687		Y	N	NV+NF+NM	Yes	646	2221	arCOG01433	E	Amino acid transport and metabolism	TrpB	Tryptophan synthase beta chain
NFRAN_0014	NFRAN_RS00050	indole-3-glycerol-phosphate synthase	0.57189	0.000647695	290.786	285.828	8.12925	8.15118	Thaumi_prot_LH_FAM000688		Y	N	NV+NF+NM	Yes	471	737	arCOG01088	E	Amino acid transport and metabolism	TrpC	Indole-3-glycerol phosphate synthase
NFRAN_0015	NFRAN_RS00055	hypothetical protein	0.883779	3.22e-08	570.791	459.687	9.13173	8.83631	Thaumi_prot_LH_FAM002891		N	Y	NV+NF	No	236	241	#N/A	#N/A	#N/A	#N/A	#N/A
NFRAN_0016	NFRAN_RS00060	CTP synthase (glutamine hydrolyzing)	-0.254721	0.140757	149.444	262.773	7.19167	8.03122	Thaumi_prot_LH_FAM000685		Y	N	NV+NF+NM	Yes	790	1648	arCOG00063	F	Nucleotide transport and metabolism	PyrG	CTP synthase (UTP-ammonia lyase)
NFRAN_0017	NFRAN_RS00065	NAD(+)/NADH kinase	-0.219253	0.0308594	156.57	267.343	7.27699	8.06006	Thaumi_prot_LH_FAM000684		N	Y	NV+NF+NM	Yes	759	1291	arCOG01348	H	Coenzyme transport and metabolism	nadF	NAD kinase
NFRAN_0018	NFRAN_RS00070	PfkB family carbohydrate kinase	-0.506451	0.000451324	54.6219	112.84	5.72655	6.81473	Thaumi_prot_LH_FAM000683		N	N	NV+NF+NM	Yes	1398	697	arCOG00016	G	Carbohydrate transport and metabolism	RbsK	Sugar kinase, ribokinase family
NFRAN_0019	NFRAN_RS00075	30S ribosomal protein S26e	-0.15662	0.191252	1552.24	2538.75	10.5858	11.3047	Thaumi_prot_LH_FAM000755		Y	N	NV+NF+NM	Yes	72	1738	arCOG04305	J	Translation, ribosomal structure and biogenesis	RPS26B	Ribosomal protein S26
NFRAN_0020	NFRAN_RS00080	CDP-alcohol phosphatidyltransferase family protein	0.169313	0.153968	1399.26	1837.62	10.4448	10.837	Thaumi_prot_LH_FAM004457		N	Y	NF	No	84	1670	arCOG00670	I	Lipid transport and metabolism	PgsA	Phosphatidylglycerophosphate synthase
NFRAN_0021	NFRAN_RS00085	NAD(P)-binding domain-containing protein	-0.454508	0.00248667	58.8833	117.013	5.83609	6.86225	Thaumi_prot_LH_FAM002342		N	Y	NV+NF	No	1347	879	#N/A	#N/A	#N/A	#N/A	#N/A
NFRAN_0022	NFRAN_RS00090	PIG-L family deacetylase	-0.39382	0.00372125	867.174	1670.58	9.73384	10.7024	Thaumi_prot_LH_FAM004458		N	Y	NF	No	145	933	arCOG03460	G	Carbohydrate transport and metabolism	LmbE	N-acetylglucosaminyl deacetylase, LmbE family
NFRAN_0023	NFRAN_RS00095	ATP-grasp domain-containing protein	0.0160658	0.921929	117.74	168.525	6.8365	7.39448	Thaumi_prot_LH_FAM001680		N	N	NF	No	923	2663	arCOG06897	R	General function prediction only	-	Predicted ATP-grasp enzyme
NFRAN_0024	NFRAN_RS00100	bacillithiol biosynthesis BshC	0.647171	8.08e-17	441.436	414.618	8.78021	8.69234	Thaumi_prot_LH_FAM002855		N	Y	NF	No	307	53	arCOG06939	S	Function unknown	-	WbqC-like protein family
NFRAN_0025	NFRAN_RS00105	PHP domain-containing protein	0.179751	0.165267	93.8277	121.496	6.53641	6.92224	Thaumi_prot_LH_FAM002853		N	Y	NF	No	1058	1691	arCOG00304	E	Amino acid transport and metabolism	HIS2	Histidinol phosphatase or related hydrolase of the PHP family
NFRAN_0026	NFRAN_RS00110	ATP-grasp domain-containing protein	-0.228945	0.11281	224.262	386.933	7.78401	8.59575	Thaumi_prot_LH_FAM002852		N	Y	NF	No	595	1580	arCOG06897	R	General function prediction only	-	Predicted ATP-grasp enzyme
NFRAN_0027	NFRAN_RS00115	glycosyltransferase	0.125189	0.194523	149.882	202.031	7.2219	7.65577	Thaumi_prot_LH_FAM004459		N	Y	NF	No	789	1745	arCOG01389	M	Cell wall/membrane/envelope biogenesis	-	Glycosyl transferase family 2
NFRAN_0028	NFRAN_RS00120	hypothetical protein	-0.231247	0.133051	121.49	207.683	6.89207	7.6926	Thaumi_prot_LH_FAM000151		Y	N	NV+NF+NM	Yes	904	1620	arCOG05330	S	Function unknown	-	Uncharacterized protein
NFRAN_0029	NFRAN_RS00125	dihydropteroate synthase	0.396204	0.0086958	332.846	370.813	8.34245	8.53117	Thaumi_prot_LH_FAM000509		N	Y	NV+NF+NM	Yes	413	1062	arCOG02029	E	Amino acid transport and metabolism	MetH	Methionine synthase I, cobalamin-binding domain
NFRAN_0030	NFRAN_RS00130	homocysteine S-methyltransferase family protein	0.422937	0.00470617	305.696	333.365	8.21416	8.37819	Thaumi_prot_LH_FAM000508		N	Y	NV+NF+NM	Yes	448	962	arCOG08715	E	Amino acid transport and metabolism	MetH	Methionine synthase I (cobalamin-dependent), methyltransferase domain
NFRAN_TRNA1	NFRAN_RS00135	tRNA-Arg	0.0367989	0.932264	21.0394	30.0791	4.38226	4.84166	#N/A		#N/A	#N/A	NA	No	1951	2677	#N/A	#N/A	#N/A	#N/A	#N/A
NFRAN_0032	NFRAN_RS00140	hypothetical protein	0.771394	0.0158298	8.6097	7.50453	3.0859	2.85648	Thaumi_prot_LH_FAM013049		N	Y	NF	No	2273	1170	#N/A	#N/A	#N/A	#N/A	#N/A
NFRAN_0033	NFRAN_RS00145	hypothetical protein	0.367858	0.605517	2.25064	2.50094	0.994818	1.13021	Thaumi_prot_LH_FAM013050		N	Y	NF	No	2553	2320	#N/A	#N/A	#N/A	#N/A	#N/A
NFRAN_0036	NFRAN_RS00150	hypothetical protein	0.267004	0.612137	6.75096	8.30411	2.63345	2.88792	Thaumi_prot_LH_FAM013051		N	Y	NF	No	2348	2329	#N/A	#N/A	#N/A	#N/A	#N/A
NFRAN_0037	NFRAN_RS00155	hypothetical protein	-0.133484	0.821202	4.45975	7.02649	1.94978	2.76681	Thaumi_prot_LH_FAM013052		N	Y	NF	No	2435	2533	#N/A	#N/A	#N/A	#N/A	#N/A
NFRAN_0038	NFRAN_RS00160	anion permease	0.787797	0.000846548	130.066	110.089	6.93085	6.76408	Thaumi_prot_LH_FAM013053		N	Y	NF	No	862	761	arCOG00237	P	Inorganic ion transport and metabolism	CitT	Di- and tricarboxylate transporter
NFRAN_0039	NFRAN_RS00165	isochorismatase family cysteine hydrolase	0.814893	1.61e-07	91.3114	75.7721	6.47009	6.23582	Thaumi_prot_LH_FAM002770		N	Y	NV+NF	No	1077	281	arCOG01943	Q	Secondary metabolites biosynthesis, transport and catabolism	PncA	Amidase related to nicotinamidase
NFRAN_0040	NFRAN_RS00170	NAD(P)H-dependent oxidoreductase	-0.614663	2.74e-07	67.9519	151.16	6.05618	7.23724	Thaumi_prot_LH_FAM001915		N	Y	NF+NM	No	1270	295	arCOG04624	R	General function prediction only	-	Multimeric flavodoxin WrbA
NFRAN_0041	NFRAN_RS00175	cation:proton antiporter	-0.240614	0.0553939	24.4935	42.5292	4.60711	5.40136	Thaumi_prot_LH_FAM000602		N	Y	NV+NF+NM	No	1878	1406	arCOG01955	P	Inorganic ion transport and metabolism	KefB	Potassium-efflux system protein KefB
NFRAN_0042	NFRAN_RS00180	hypothetical protein	0.149389	0.751502	8.60403	10.96	2.93358	3.39021	Thaumi_prot_LH_FAM003194		N	Y	NF	No	2275	2450	#N/A	#N/A	#N/A	#N/A	#N/A
NFRAN_0044	NFRAN_RS00185	universal stress protein	0.342133	0.000547839	94.8375	110.322	6.56269	6.7838	Thaumi_prot_LH_FAM000499_1		N	N	NV+NF+NM	Yes	1050	718	arCOG02053	T	Signal transduction mechanisms	UspA	Nucleotide-binding protein, UspA family
NFRAN_0048	NFRAN_RS00190	helix-turn-helix domain-containing protein	0.336505	0.0300066	27.5233	31.8616	4.76464	4.98571	Thaumi_prot_LH_FAM001266		N	Y	NV+NF	Yes	1809	1285	arCOG01057	K	Transcription	HxlR	DNA-binding transcriptional regulator, HxlR family
NFRAN_0049	NFRAN_RS00195	arsenite methyltransferase	0.522378	0.00168624	14.5536	15.1066	3.85807	3.91635	Thaumi_prot_LH_FAM001267		N	N	NV+NF	Yes	2110	822	arCOG01792	Q	Secondary metabolites biosynthesis, transport and catabolism	-	SAM-dependent methyltransferase
NFRAN_0051	NFRAN_RS00200	collagen-like protein	-0.618849	0.00283619	53.7353	120.832	5.68756	6.89945	Thaumi_prot_LH_FAM004558		N	Y	NF	No	1405	899	#N/A	#N/A	#N/A	#N/A	#N/A
0	NFRAN_RS00205	hypothetical protein	-0.690282	0.00614875	16.1316	37.5714	3.93121	5.21735	Thaumi_prot_LH_FAM013054		N	Y	NF	No	2067	1006	#N/A	#N/A	#N/A	#N/A	#N/A
0	NFRAN_RS00210	UBP-type zinc finger domain-containing protein	0.313387	0.0900799	28.2075	33.4073	4.80583	5.04914	Thaumi_prot_LH_FAM002061		N	Y	NF+NM	No	1796	1529	#N/A	#N/A	#N/A	#N/A	#N/A
NFRAN_0054	NFRAN_RS00215	MFS transporter	-0.220834	0.841821	0.320646	0.515202	0	-1.13829	Thaumi_prot_LH_FAM004454		#N/A	#N/A	NF	No	2711	2551	arCOG00130	G	Carbohydrate transport and metabolism	-	MFS family permease
NFRAN_0055	NFRAN_RS00220	Rid family hydrolase	-0.350824	0.608327	1.07941	2.06646	0.0167756	0.956984	Thaumi_prot_LH_FAM003618		N	Y	NV+NF	No	2639	2324	#N/A	#N/A	#N/A	#N/A	#N/A
NFRAN_0057	NFRAN_RS00225	NAD(P)/FAD-dependent oxidoreductase	0.504967	5.71e-05	25.4034	26.579	4.66348	4.72976	Thaumi_prot_LH_FAM004413		N	Y	NF	No	1854	529	arCOG01068	C	Energy production and conversion	Lpd	Pyruvate/2-oxoglutarate dehydrogenase complex, dihydrolipoamide dehydrogenase (E3) component or related enzyme
NFRAN_0058	NFRAN_RS00230	hypothetical protein	0.424493	0.0254676	124.394	136.854	6.92237	7.08972	Thaumi_prot_LH_FAM002402		N	Y	NF	No	889	1248	arCOG11469	S	Function unknown	-	Uncharacterized protein
NFRAN_0063	NFRAN_RS00235	adenylate/guanylate cyclase domain-containing protein	-0.420404	0.00423011	47.622	93.4497	5.5504	6.54134	Thaumi_prot_LH_FAM004928		N	Y	NF	No	1487	948	#N/A	#N/A	#N/A	#N/A	#N/A
NFRAN_0064	NFRAN_RS00240	CBS domain-containing protein	0.714781	8.93e-08	268.85	242.816	8.05611	7.9219	Thaumi_prot_LH_FAM004630		N	Y	NF	No	502	265	arCOG00601	R	General function prediction only	-	Protein containing two CBS domains (some fused to C-terminal double-stranded RNA-binding domain of RaiA family)
NFRAN_0065	NFRAN_RS00245	DDE-type integrase/transposase/recombinase	-3.32487	0.141216	0.016308	0.280775	0	0	Thaumi_prot_LH_FAM002609		N	N	NV+NF	No	2753	1649	arCOG02134	X	Mobilome: prophages, transposons	-	Transposase
NFRAN_0068	NFRAN_RS00250	hypothetical protein	-0.817879	0.000115688	15.3984	39.0948	3.88438	5.27132	Thaumi_prot_LH_FAM004840		N	Y	NF	No	2083	596	#N/A	#N/A	#N/A	#N/A	#N/A
NFRAN_0069	NFRAN_RS00255	hypothetical protein	-0.00773766	0.969707	50.9162	74.454	5.62095	6.21051	Thaumi_prot_LH_FAM013057		N	Y	NF	No	1443	2734	#N/A	#N/A	#N/A	#N/A	#N/A
NFRAN_0071	NFRAN_RS00260	hypothetical protein	0.259513	0.00835412	959.155	1177.22	9.89483	10.2	Thaumi_prot_LH_FAM002642		N	Y	NV+NF	No	129	1054	#N/A	#N/A	#N/A	#N/A	#N/A
NFRAN_0072	NFRAN_RS00265	SDR family oxidoreductase	-0.281431	0.00242949	127.253	226.674	6.97913	7.82267	Thaumi_prot_LH_FAM000716_0		Y	N	NV+NF+NM	Yes	872	872	arCOG01265	C	Energy production and conversion	-	NADP-dependent 3-hydroxy acid dehydrogenase YdfG
NFRAN_0074	NFRAN_RS00270	hypothetical protein	0.0784572	0.666785	31.0133	42.8077	4.91305	5.41597	Thaumi_prot_LH_FAM004892		N	Y	NF	No	1744	2375	arCOG06468	U	Intracellular trafficking, secretion, and vesicular transport	-	Sortase E
NFRAN_0075	NFRAN_RS00275	polyprenol monophosphomannose synthase	-0.0535805	0.70191	84.9597	128.863	6.38573	7.00393	Thaumi_prot_LH_FAM001096		N	N	NV+NF+NM	Yes	1112	2397	arCOG00894	M	Cell wall/membrane/envelope biogenesis	-	Glycosyl transferase family 2
NFRAN_0076	NFRAN_RS00280	ABC transporter substrate-binding protein	-0.116713	0.348165	72.3636	115.05	6.16456	6.84037	Thaumi_prot_LH_FAM000287		N	N	NV+NF+NM	Yes	1227	1993	arCOG04233	P	Inorganic ion transport and metabolism	FepB	ABC-type Fe3+-hydroxamate transport system, periplasmic component
NFRAN_0077	NFRAN_RS00285	hypothetical protein	1.90843	0.0272504	1.31319	0.516174	0.371823	0	Thaumi_prot_LH_FAM013059		N	Y	NF	No	2620	1261	#N/A	#N/A	#N/A	#N/A	#N/A
NFRAN_0078	NFRAN_RS00290	hypothetical protein	1.53119	0.00169731	6.85652	3.45678	2.71382	1.68045	Thaumi_prot_LH_FAM013060		N	Y	NF	No	2340	823	#N/A	#N/A	#N/A	#N/A	#N/A
NFRAN_0079	NFRAN_RS00295	hypothetical protein	-0.155867	0.442355	36.5352	59.5894	5.16088	5.89328	Thaumi_prot_LH_FAM004112		N	Y	NF	No	1660	2105	#N/A	#N/A	#N/A	#N/A	#N/A
NFRAN_0080	NFRAN_RS00300	hypothetical protein	-0.568668	0.0034742	17.3871	37.8657	4.09723	5.22593	Thaumi_prot_LH_FAM013061		N	Y	NF	No	2038	919	#N/A	#N/A	#N/A	#N/A	#N/A
NFRAN_0081	NFRAN_RS00305	hypothetical protein	0.126172	0.871147	2.53668	3.41151	1.07974	1.66166	Thaumi_prot_LH_FAM004835		N	Y	NF	No	2535	2590	#N/A	#N/A	#N/A	#N/A	#N/A
NFRAN_0083	NFRAN_RS00310	DUF5050 domain-containing protein	0.169353	0.263255	242.909	316.677	7.90375	8.29956	Thaumi_prot_LH_FAM005561		N	Y	NF	No	547	1855	#N/A	#N/A	#N/A	#N/A	#N/A
NFRAN_0084	NFRAN_RS00315	hypothetical protein	0.275538	0.0204745	80.4056	97.4223	6.3132	6.60391	Thaumi_prot_LH_FAM005519		N	Y	NF	No	1150	1203	arCOG01245	X	Mobilome: prophages, transposons	XerC	XerD/XerC family integrase, often contains N-terminal HTH domain
NFRAN_0085	NFRAN_RS00320	hypothetical protein	0.450626	0.0477491	6.73081	7.28875	2.73968	2.84591	Thaumi_prot_LH_FAM001214		N	Y	NV+NF	No	2349	1374	#N/A	#N/A	#N/A	#N/A	#N/A
NFRAN_0086	NFRAN_RS00325	hypothetical protein	-0.554708	1.95e-06	137.613	293.464	7.0689	8.19362	Thaumi_prot_LH_FAM000773		Y	Y	NV+NF+NM	Yes	832	359	arCOG02610	L	Replication, recombination and repair	ScpA	Chromatin segregation and condensation protein Rec8/ScpA/Scc1, kleisin family
NFRAN_0087	NFRAN_RS00330	SMC-Scp complex subunit ScpB	-0.249122	0.0517039	43.1599	75.1269	5.41057	6.22847	Thaumi_prot_LH_FAM000774		Y	N	NV+NF+NM	Yes	1565	1394	arCOG02613	K	Transcription	-	Chromosome segregation and condensation protein B
NFRAN_0088	NFRAN_RS00335	30S ribosomal protein S8e	0.0145139	0.922666	812.867	1175.95	9.64455	10.1977	Thaumi_prot_LH_FAM000775		Y	N	NV+NF+NM	Yes	153	2664	arCOG04154	J	Translation, ribosomal structure and biogenesis	RPS8A	Ribosomal protein S8E
NFRAN_0089	NFRAN_RS00340	phosphoribosylformylglycinamidine synthase subunit PurQ	-0.0598677	0.715854	150.822	228.812	7.19991	7.83236	Thaumi_prot_LH_FAM001094		N	N	NV+NF+NM	Yes	786	2413	arCOG00102	F	Nucleotide transport and metabolism	PurL	Phosphoribosylformylglycinamidine (FGAM) synthase, glutamine amidotransferase domain
NFRAN_0090	NFRAN_RS00345	phosphoribosylformylglycinamidine synthase subunit PurL	0.107331	0.385178	235.967	321.917	7.87011	8.32884	Thaumi_prot_LH_FAM001093		N	N	NV+NF+NM	Yes	566	2043	arCOG00641	F	Nucleotide transport and metabolism	PurL	Phosphoribosylformylglycinamidine (FGAM) synthase, synthetase domain
NFRAN_0091	NFRAN_RS00350	amidophosphoribosyltransferase	0.388303	0.000376194	292.437	328.139	8.17563	8.35769	Thaumi_prot_LH_FAM001092		Y	N	NV+NF+NM	Yes	466	682	arCOG00093	F	Nucleotide transport and metabolism	PurF	Glutamine phosphoribosylpyrophosphate amidotransferase
NFRAN_0092	NFRAN_RS00355	hypothetical protein	0.249965	0.0383987	117.833	145.307	6.8659	7.17963	Thaumi_prot_LH_FAM000704		Y	Y	NV+NF+NM	Yes	922	1340	arCOG08751	S	Function unknown	-	Uncharacterized protein
NFRAN_0094	NFRAN_RS00360	NUDIX domain-containing protein	0.26391	0.0781971	140.525	171.437	7.10503	7.41409	Thaumi_prot_LH_FAM004462		N	Y	NF	No	822	1492	#N/A	#N/A	#N/A	#N/A	#N/A
NFRAN_0095	NFRAN_RS00365	DNA topoisomerase I	0.474097	0.000209914	345.921	366.803	8.41544	8.5178	Thaumi_prot_LH_FAM000107		Y	N	NV+NF+NM	Yes	399	628	arCOG08649	L	Replication, recombination and repair	-	Topoisomerase IB
NFRAN_0096	NFRAN_RS00370	dihydroorotate dehydrogenase electron transfer subunit	0.192942	0.0498405	73.6998	93.9803	6.18328	6.5535	Thaumi_prot_LH_FAM000366		N	N	NF+NM	No	1218	1386	arCOG02199	H	Coenzyme transport and metabolism	Mcr1	NAD(P)H-flavin reductase
NFRAN_0097	NFRAN_RS00375	dihydroorotate dehydrogenase	0.39437	5.04e-07	390.682	436.104	8.60127	8.76774	Thaumi_prot_LH_FAM000367		N	N	NF+NM	No	350	312	arCOG00603	F	Nucleotide transport and metabolism	PyrD	Dihydroorotate dehydrogenase
NFRAN_TRNA2	NFRAN_RS00380	tRNA-Met	0.100382	0.910051	4.69647	6.65975	2.00279	2.64463	#N/A		#N/A	#N/A	NA	No	2422	2639	#N/A	#N/A	#N/A	#N/A	#N/A
NFRAN_0098	NFRAN_RS00385	5,6-dimethylbenzimidazole synthase	-0.392699	0.00897744	17.5513	33.6238	4.10296	5.06725	Thaumi_prot_LH_FAM000862		N	Y	NV+NF+NM	Yes	2031	1067	arCOG00288	C	Energy production and conversion	NfnB	Nitroreductase
NFRAN_0099	NFRAN_RS00390	dethiobiotin synthase	-0.0799297	0.684524	22.1685	34.6945	4.45727	5.10577	Thaumi_prot_LH_FAM000539		Y	Y	NV+NF+NM	Yes	1927	2389	arCOG00100	H	Coenzyme transport and metabolism	BioD	Dethiobiotin synthetase
NFRAN_0100	NFRAN_RS00395	nucleotidyltransferase family protein	-0.183641	0.0976225	77.4135	128.805	6.25841	7.00785	Thaumi_prot_LH_FAM000286		Y	N	NV+NF+NM	Yes	1181	1549	arCOG00663	M	Cell wall/membrane/envelope biogenesis	GCD1	Nucleoside-diphosphate-sugar pyrophosphorylase involved in lipopolysaccharide biosynthesis/translation initiation factor 2B, gamma/epsilon subunit
NFRAN_0101	NFRAN_RS00400	bifunctional hydroxymethylpyrimidine kinase/phosphomethylpyrimidine kinase	-0.0121541	0.932287	236.56	348.653	7.86441	8.44068	Thaumi_prot_LH_FAM000131		N	Y	NV+NF+NM	Yes	564	2678	arCOG00020	H	Coenzyme transport and metabolism	ThiD	Hydroxymethylpyrimidine/phosphomethylpyrimidine kinase
NFRAN_0103	NFRAN_RS00405	translation initiation factor IF-5A	-0.0833171	0.491739	291.568	452.152	8.17341	8.81782	Thaumi_prot_LH_FAM000274		N	N	NV+NF+NM	Yes	469	2160	arCOG04277	J	Translation, ribosomal structure and biogenesis	Efp	Translation elongation factor P (EF-P)/translation initiation factor 5A (eIF-5A)
NFRAN_0104	NFRAN_RS00410	site-2 protease family protein	0.31132	0.00486478	350.063	416.196	8.44311	8.69759	Thaumi_prot_LH_FAM002872		N	N	NV+NF	No	393	966	arCOG04064	O	Posttranslational modification, protein turnover, chaperones	RseP	Membrane-associated protease RseP, regulator of RpoE activity in bacteria
NFRAN_0105	NFRAN_RS00415	class I SAM-dependent methyltransferase	-0.536146	0.000755345	24.7036	51.9075	4.58063	5.68581	Thaumi_prot_LH_FAM001537		N	Y	NV+NF+NM	Yes	1871	749	arCOG01791	Q	Secondary metabolites biosynthesis, transport and catabolism	-	SAM-dependent methyltransferase
NFRAN_0106	NFRAN_RS00420	hypothetical protein	-0.0196291	0.907178	173.572	257.001	7.41414	7.99796	Thaumi_prot_LH_FAM001673		N	Y	NF	No	706	2635	#N/A	#N/A	#N/A	#N/A	#N/A
NFRAN_0107	NFRAN_RS00425	hypothetical protein	0.55507	0.000171444	104.505	103.225	6.66007	6.68609	Thaumi_prot_LH_FAM004464		N	Y	NF	No	983	614	arCOG08689	S	Function unknown	-	Uncharacterized protein
NFRAN_0108	NFRAN_RS00430	cysteine--tRNA ligase	-0.185424	0.0748293	229.884	383.183	7.83219	8.57788	Thaumi_prot_LH_FAM000731		N	N	NV+NF+NM	Yes	579	1481	arCOG00486	J	Translation, ribosomal structure and biogenesis	CysS	Cysteinyl-tRNA synthetase
NFRAN_0109	NFRAN_RS00435	non-heme iron oxygenase ferredoxin subunit	-0.142559	0.279671	633.089	1034.44	9.2978	10.0107	Thaumi_prot_LH_FAM000737_0		Y	N	NV+NF+NM	Yes	210	1883	arCOG02852	P	Inorganic ion transport and metabolism	{NirD}	Ferredoxin subunit of nitrite reductase or ring-hydroxylating dioxygenase
NFRAN_0110	NFRAN_RS00440	methionine--tRNA ligase	-0.491302	0.000225357	20.4479	41.8147	4.31665	5.38541	Thaumi_prot_LH_FAM000762		N	N	NV+NF+NM	Yes	1962	634	arCOG00810	J	Translation, ribosomal structure and biogenesis	MetG	Methionyl-tRNA synthetase
NFRAN_0111	NFRAN_RS00445	nicotinamide-nucleotide adenylyltransferase	0.347005	0.00260986	107.555	124.707	6.74168	6.95712	Thaumi_prot_LH_FAM000759		Y	N	NV+NF+NM	Yes	966	887	arCOG00972	H	Coenzyme transport and metabolism	NadR	Nicotinamide mononucleotide adenylyltransferase
NFRAN_0112	NFRAN_RS00450	L-histidine N(alpha)-methyltransferase	-0.281189	0.0450896	59.9304	106.273	5.87389	6.72588	Thaumi_prot_LH_FAM000243		N	Y	NF+NM	No	1339	1358	arCOG06722	R	General function prediction only	-	Histidine-specific methyltransferase
NFRAN_0113	NFRAN_RS00455	5-amino-6-(D-ribitylamino)uracil--L-tyrosine 4-hydroxyphenyl transferase CofH	0.438472	0.00056477	308.141	337.21	8.26025	8.39615	Thaumi_prot_LH_FAM000117		Y	N	NV+NF+NM	Yes	444	722	arCOG00656	H	Coenzyme transport and metabolism	CofG	FO synthase or thiamine biosynthesis enzyme ThiH
NFRAN_0114	NFRAN_RS00460	7,8-didemethyl-8-hydroxy-5-deazariboflavin synthase CofG	0.844562	1.36e-09	237.978	195.131	7.87154	7.59891	Thaumi_prot_LH_FAM000668		N	Y	NV+NF+NM	Yes	559	174	arCOG00657	H	Coenzyme transport and metabolism	CofG	FO synthase or thiamine biosynthesis enzyme ThiH
NFRAN_0115	NFRAN_RS00465	cobalamin B12-binding domain-containing protein	1.04132	1.13e-10	275.804	198.857	8.1	7.61187	Thaumi_prot_LH_FAM000321		N	N	NV+NF+NM	Yes	495	141	arCOG01710	I	Lipid transport and metabolism	Sbm	Methylmalonyl-CoA mutase, C-terminal domain/subunit (cobalamin-binding)
NFRAN_0116	NFRAN_RS00470	ketol-acid reductoisomerase	-0.538068	9.4e-05	277.008	591.191	8.08621	9.20651	Thaumi_prot_LH_FAM000758		Y	N	NV+NF+NM	Yes	493	577	arCOG04465	E	Amino acid transport and metabolism	IlvC	Ketol-acid reductoisomerase
NFRAN_0117	NFRAN_RS00475	prephenate dehydrogenase/arogenate dehydrogenase family protein	-0.233392	0.0366749	35.2944	60.6241	5.122	5.91911	Thaumi_prot_LH_FAM004465		N	Y	NF	No	1680	1332	arCOG00245	E	Amino acid transport and metabolism	TyrA	Prephenate dehydrogenase
NFRAN_0118	NFRAN_RS00480	aminotransferase class I/II-fold pyridoxal phosphate-dependent enzyme	-0.16805	0.15028	131.203	216.391	7.02166	7.75338	Thaumi_prot_LH_FAM000127		Y	N	NV+NF+NM	Yes	856	1664	arCOG01130	E	Amino acid transport and metabolism	-	Aspartate/tyrosine/aromatic aminotransferase
NFRAN_0119	NFRAN_RS00485	chorismate synthase	-0.101813	0.394045	172.631	272.928	7.42349	8.08924	Thaumi_prot_LH_FAM000126		Y	N	NV+NF+NM	Yes	713	2059	arCOG04133	E	Amino acid transport and metabolism	AroC	Chorismate synthase
NFRAN_0120	NFRAN_RS00490	3-phosphoshikimate 1-carboxyvinyltransferase	-0.539417	9.4e-05	93.5404	201.065	6.52893	7.64955	Thaumi_prot_LH_FAM000123		Y	N	NV+NF+NM	Yes	1061	578	arCOG04134	E	Amino acid transport and metabolism	AroA	5-enolpyruvylshikimate-3-phosphate synthase
NFRAN_0121	NFRAN_RS00495	shikimate kinase	0.0762989	0.578852	84.4213	117.164	6.37875	6.86649	Thaumi_prot_LH_FAM000122		N	N	NV+NF+NM	Yes	1117	2286	arCOG01025	E	Amino acid transport and metabolism	AroK2	Archaeal shikimate kinase
NFRAN_0122	NFRAN_RS00500	shikimate dehydrogenase	-0.0561604	0.712154	94.0865	142.313	6.52016	7.15102	Thaumi_prot_LH_FAM000121		N	N	NV+NF+NM	Yes	1055	2409	arCOG01033	E	Amino acid transport and metabolism	AroE	Shikimate 5-dehydrogenase
NFRAN_0123	NFRAN_RS00505	type I 3-dehydroquinate dehydratase	0.298718	0.00683151	58.3077	69.9838	5.86174	6.12627	Thaumi_prot_LH_FAM000120		Y	N	NV+NF+NM	Yes	1353	1022	arCOG02097	E	Amino acid transport and metabolism	AroD	3-dehydroquinate dehydratase
NFRAN_0124	NFRAN_RS00510	twin-arginine translocase subunit TatC	0.43697	0.00631371	93.3301	101.295	6.51496	6.65369	Thaumi_prot_LH_FAM000488		N	N	NV+NF+NM	Yes	1062	1008	arCOG01919	U	Intracellular trafficking, secretion, and vesicular transport	TatC	Sec-independent protein secretion pathway component TatC
NFRAN_0126	NFRAN_RS00515	site-specific DNA-methyltransferase	-0.467967	0.000787129	262.597	538.181	8.01966	9.07121	Thaumi_prot_LH_FAM001323		N	Y	NV+NF	No	509	756	arCOG00115	L	Replication, recombination and repair	-	DNA modification methylase
NFRAN_0127	NFRAN_RS00520	3-dehydroquinate synthase II	-0.281816	0.0369492	239.128	425.306	7.87649	8.72597	Thaumi_prot_LH_FAM000119		Y	N	NV+NF+NM	Yes	557	1333	arCOG04353	E	Amino acid transport and metabolism	-	3-dehydroquinate synthase
NFRAN_0128	NFRAN_RS00525	2-amino-3,7-dideoxy-D-threo-hept-6-ulosonate synthase	-0.0964951	0.258258	232.938	365.204	7.85373	8.51227	Thaumi_prot_LH_FAM000118		Y	N	NV+NF+NM	Yes	571	1839	arCOG04044	E	Amino acid transport and metabolism	-	2-amino-3,7-dideoxy-D-threo-hept-6-ulosonic acid synthase, DhnA-aldolase family
NFRAN_0129	NFRAN_RS00530	NAD+ synthase	-0.0640487	0.650918	35.9198	54.5758	5.13641	5.76682	Thaumi_prot_LH_FAM000732		N	N	NV+NF+NM	No	1672	2361	arCOG00069	H	Coenzyme transport and metabolism	NadE	NH3-dependent NAD+ synthetase
NFRAN_0130	NFRAN_RS00535	citrate/2-methylcitrate synthase	0.771265	1.93e-07	836.372	726.845	9.6854	9.50416	Thaumi_prot_LH_FAM000437		Y	N	NV+NF+NM	Yes	152	286	arCOG04237	C	Energy production and conversion	GltA	Citrate synthase
NFRAN_0131	NFRAN_RS00540	phosphoribosylformylglycinamidine cyclo-ligase	-0.340059	0.0130755	15.6771	28.8304	3.9393	4.84668	Thaumi_prot_LH_FAM000614		Y	N	NV+NF+NM	Yes	2079	1138	arCOG00639	F	Nucleotide transport and metabolism	PurM	Phosphoribosylaminoimidazole (AIR) synthetase
NFRAN_0132	NFRAN_RS00545	hypothetical protein	-0.406175	0.515891	3.61655	7.48923	1.62818	2.81427	Thaumi_prot_LH_FAM013062		N	Y	NF	No	2469	2208	#N/A	#N/A	#N/A	#N/A	#N/A
NFRAN_0134	NFRAN_RS00555	lysine--tRNA ligase	-0.196629	0.0731211	146.674	245.938	7.17678	7.93885	Thaumi_prot_LH_FAM000617		Y	N	NV+NF+NM	Yes	802	1477	arCOG00485	J	Translation, ribosomal structure and biogenesis	LysS	Lysyl-tRNA synthetase, class I
NFRAN_0135	NFRAN_RS00560	hypothetical protein	0.878361	3.93e-14	113.385	91.5437	6.82165	6.51303	Thaumi_prot_LH_FAM004466		N	Y	NF	No	939	80	arCOG10517	S	Function unknown	-	Uncharacterized membrane protein
NFRAN_0136	NFRAN_RS00565	hypothetical protein	0.328712	0.139993	28.0129	33.1056	4.79531	5.01791	Thaumi_prot_LH_FAM004467		N	Y	NF	No	1799	1642	#N/A	#N/A	#N/A	#N/A	#N/A
NFRAN_0137	NFRAN_RS00570	DUF6659 family protein	0.218792	0.21031	53.4776	67.5949	5.72041	6.06391	Thaumi_prot_LH_FAM000040_0		Y	N	NV+NF+NM	Yes	1408	1767	arCOG08684	R	General function prediction only	-	Roadblock/LC7 domain superfamily protein
NFRAN_0140	NFRAN_RS00575	hypothetical protein	-0.695147	2.42e-08	190.686	447.768	7.5344	8.80198	Thaumi_prot_LH_FAM004468		N	Y	NF	No	659	234	arCOG07198	S	Function unknown	-	Uncharacterized membrane protein
NFRAN_0141	NFRAN_RS00580	hypothetical protein	-0.723855	0.0281414	15.4181	37.9315	3.86652	5.17848	Thaumi_prot_LH_FAM013063		N	Y	NF	No	2082	1271	#N/A	#N/A	#N/A	#N/A	#N/A
NFRAN_0142	NFRAN_RS00585	nitroreductase family protein	0.997494	1.28e-13	198.455	146.842	7.61335	7.19706	Thaumi_prot_LH_FAM001931		N	N	NV+NF+NM	No	641	88	arCOG00288	C	Energy production and conversion	NfnB	Nitroreductase
NFRAN_0143	NFRAN_RS00590	hypothetical protein	-1.2174	4.37e-15	292.126	986.981	8.13384	9.94281	Thaumi_prot_LH_FAM004469		N	Y	NF	No	468	65	#N/A	#N/A	#N/A	#N/A	#N/A
NFRAN_0144	NFRAN_RS00595	hypothetical protein	-0.750245	0.132969	1.85571	4.69474	0.791759	2.21502	Thaumi_prot_LH_FAM004470		N	Y	NF	No	2576	1619	#N/A	#N/A	#N/A	#N/A	#N/A
NFRAN_0146	NFRAN_RS00600	NAD(P)/FAD-dependent oxidoreductase	0.0622656	0.5771	79.3604	111.318	6.29813	6.79753	Thaumi_prot_LH_FAM001354		Y	N	NF	No	1162	2284	arCOG01297	O	Posttranslational modification, protein turnover, chaperones	AhpF	Alkyl hydroperoxide reductase, large subunit
NFRAN_0147	NFRAN_RS00605	Lrp/AsnC ligand binding domain-containing protein	0.00156121	0.996315	20.5545	29.739	4.21611	4.8816	Thaumi_prot_LH_FAM000047_0		Y	N	NV+NF+NM	Yes	1961	2759	arCOG01117	K	Transcription	-	Lrp/AsnC family C-terminal domain
NFRAN_0148	NFRAN_RS00610	sugar phosphate isomerase/epimerase	-0.155163	0.243186	25.1409	40.9007	4.63075	5.34719	Thaumi_prot_LH_FAM004471		N	Y	NF	No	1858	1819	#N/A	#N/A	#N/A	#N/A	#N/A
NFRAN_0149	NFRAN_RS00615	nucleotide pyrophosphatase/phosphodiesterase family protein	-0.141612	0.273199	176.338	284.635	7.43866	8.15039	Thaumi_prot_LH_FAM002680		N	Y	NF	No	695	1876	arCOG01378	R	General function prediction only	-	Uncharacterized protein of the AP superfamily
NFRAN_0153	NFRAN_RS00620	hypothetical protein	1.29004	4.03e-05	20.3525	12.2154	4.25443	3.52604	Thaumi_prot_LH_FAM004472		N	Y	NF	No	1966	508	arCOG07906	S	Function unknown	-	Zn ribbon containing protein
NFRAN_0154	NFRAN_RS00625	hypothetical protein	-0.47288	6.35e-09	179.259	365.322	7.47731	8.50959	Thaumi_prot_LH_FAM004473		N	Y	NF	No	688	202	#N/A	#N/A	#N/A	#N/A	#N/A
NFRAN_0155	NFRAN_RS00630	UbiA family prenyltransferase	-0.399014	0.0307105	9.06337	17.6141	3.16111	4.12339	Thaumi_prot_LH_FAM002681		N	Y	NF	No	2257	1290	arCOG00476	H	Coenzyme transport and metabolism	UbiA	4-hydroxybenzoate polyprenyltransferase or related prenyltransferase
NFRAN_0156	NFRAN_RS00635	sugar phosphate isomerase/epimerase	-0.37714	0.0138305	11.9051	22.4709	3.54503	4.48306	Thaumi_prot_LH_FAM002682		N	Y	NF	No	2172	1151	arCOG01900	G	Carbohydrate transport and metabolism	IolE	Sugar phosphate isomerase/epimerase
NFRAN_0157	NFRAN_RS00640	hypothetical protein	0.713263	3.46e-11	495.29	446.668	8.94748	8.80245	Thaumi_prot_LH_FAM004474		N	Y	NF	No	271	130	#N/A	#N/A	#N/A	#N/A	#N/A
NFRAN_0161	NFRAN_RS00655	hypothetical protein	0.546015	8.6e-05	38.5784	38.9484	5.25824	5.28139	Thaumi_prot_LH_FAM004319		N	Y	NF	No	1635	571	#N/A	#N/A	#N/A	#N/A	#N/A
NFRAN_0163	NFRAN_RS00660	alcohol dehydrogenase catalytic domain-containing protein	-0.44935	0.0132829	10.2132	20.3389	3.3006	4.34421	Thaumi_prot_LH_FAM002684		Y	N	NF	No	2224	1143	arCOG01459	E	Amino acid transport and metabolism	Tdh	Threonine dehydrogenase or related Zn-dependent dehydrogenase
NFRAN_0164	NFRAN_RS00665	TatD family hydrolase	0.118957	0.361093	118.47	160.882	6.87949	7.32828	Thaumi_prot_LH_FAM002683		N	Y	NF	No	920	2015	arCOG00892	R	General function prediction only	-	Predicted metal-dependent hydrolase with the TIM-barrel fold
NFRAN_0166	NFRAN_RS00670	hypothetical protein	0.0932607	0.510184	2781.37	3843.69	11.4371	11.9008	Thaumi_prot_LH_FAM013068		N	Y	NF	No	31	2185	#N/A	#N/A	#N/A	#N/A	#N/A
0	NFRAN_RS00675	hypothetical protein	-0.19128	0.877587	1.07093	1.65526	0	0.576874	Thaumi_prot_LH_FAM002609		N	N	NV+NF	No	2641	2597	#N/A	#N/A	#N/A	#N/A	#N/A
NFRAN_0168	NFRAN_RS00680	hypothetical protein	-0.878147	0.360397	0.794187	2.15945	0	0.861156	Thaumi_prot_LH_FAM002609		N	Y	NV+NF	No	2659	2009	#N/A	#N/A	#N/A	#N/A	#N/A
0	NFRAN_RS00685	hypothetical protein	-0.795073	0.405205	1.69652	4.3376	0	2.08688	Thaumi_prot_LH_FAM005649		N	Y	NF	No	2587	2068	#N/A	#N/A	#N/A	#N/A	#N/A
NFRAN_0169	NFRAN_RS00690	hypothetical protein	-0.341465	0.0562999	666.065	1218.28	9.32579	10.2265	Thaumi_prot_LH_FAM004173		N	Y	NF	No	191	1411	#N/A	#N/A	#N/A	#N/A	#N/A
NFRAN_0171	NFRAN_RS00700	hypothetical protein	0.00372051	0.987032	3.2576	4.74701	1.6772	2.24115	Thaumi_prot_LH_FAM004477		N	Y	NF	No	2481	2750	#N/A	#N/A	#N/A	#N/A	#N/A
NFRAN_0173	NFRAN_RS00705	NAD(P)-dependent oxidoreductase	-0.596777	0.00442143	6.34343	13.8685	2.605	3.77041	Thaumi_prot_LH_FAM000555		N	N	NV+NF+NM	No	2358	955	arCOG01369	M	Cell wall/membrane/envelope biogenesis	WcaG	Nucleoside-diphosphate-sugar epimerase
NFRAN_0175	NFRAN_RS00710	glycosyltransferase family 4 protein	-0.571574	0.000535333	10.4263	22.7528	3.35572	4.4985	Thaumi_prot_LH_FAM004476		N	Y	NF	No	2216	714	arCOG01403	M	Cell wall/membrane/envelope biogenesis	AglL	Glycosyltransferase
NFRAN_0176	NFRAN_RS00715	glycosyltransferase family 4 protein	0.0363694	0.818671	27.7402	39.8455	4.78896	5.30986	Thaumi_prot_LH_FAM004475		N	Y	NF	No	1803	2529	arCOG01403	M	Cell wall/membrane/envelope biogenesis	AglL	Glycosyltransferase
NFRAN_0177	NFRAN_RS00720	hypothetical protein	-0.786008	1.1e-09	117.728	299.186	6.86215	8.22014	Thaumi_prot_LH_FAM013070		N	Y	NF	No	924	167	#N/A	#N/A	#N/A	#N/A	#N/A
NFRAN_0178	NFRAN_RS00725	transposase	-0.619493	0.151711	2.07247	4.61669	0.929991	2.16485	Thaumi_prot_LH_FAM004266		N	N	NF	No	2563	1666	arCOG03507	X	Mobilome: prophages, transposons	-	Transposase
NFRAN_0179	NFRAN_RS00730	transposase	-0.198109	0.840874	0.689508	1.20004	0	0.213027	Thaumi_prot_LH_FAM005650		N	Y	NF	No	2673	2549	arCOG03506	X	Mobilome: prophages, transposons	-	Transposase
NFRAN_0180	NFRAN_RS00735	hypothetical protein	-0.190671	0.478051	3.59554	5.97056	1.77708	2.57258	Thaumi_prot_LH_FAM013071		N	Y	NF	No	2470	2145	#N/A	#N/A	#N/A	#N/A	#N/A
NFRAN_0181	NFRAN_RS00740	hypothetical protein	-0.402462	0.0229553	7.97522	15.6535	2.9776	3.9588	Thaumi_prot_LH_FAM013072		N	Y	NF	No	2294	1228	arCOG00563	M	Cell wall/membrane/envelope biogenesis	-	Oligosaccharyl transferase, PMT/STT3 family
NFRAN_0182	NFRAN_RS00745	hypothetical protein	-0.187825	0.475687	30.3409	50.6267	4.86849	5.63238	Thaumi_prot_LH_FAM013073		N	Y	NF	No	1758	2141	#N/A	#N/A	#N/A	#N/A	#N/A
NFRAN_0183	NFRAN_RS00750	glycosyltransferase family 4 protein	-0.520107	0.000885608	40.7244	86.0716	5.31937	6.42504	Thaumi_prot_LH_FAM004478		N	Y	NF	No	1605	762	arCOG01403	M	Cell wall/membrane/envelope biogenesis	AglL	Glycosyltransferase
NFRAN_0184	NFRAN_RS00755	hypothetical protein	0.679285	0.739702	0.350721	0.333752	0	0	Thaumi_prot_LH_FAM013074		N	Y	NF	No	2706	2439	#N/A	#N/A	#N/A	#N/A	#N/A
NFRAN_0186	NFRAN_RS00760	hypothetical protein	-0.734872	0.0268893	5.59727	13.6473	2.31311	3.75849	Thaumi_prot_LH_FAM013075		N	Y	NF	No	2384	1259	#N/A	#N/A	#N/A	#N/A	#N/A
NFRAN_0187	NFRAN_RS00765	PQQ-dependent sugar dehydrogenase	-0.0924831	0.412998	154.451	241.142	7.25491	7.91333	Thaumi_prot_LH_FAM001362		N	Y	NV+NF	No	770	2077	arCOG02796	G	Carbohydrate transport and metabolism	-	Glucose/sorbosone dehydrogenase
NFRAN_0189	NFRAN_RS00770	glycosyltransferase family 2 protein	0.635699	4.77e-08	631.107	603.067	9.29826	9.23484	Thaumi_prot_LH_FAM001231		N	N	NV+NF+NM	No	213	253	arCOG00894	M	Cell wall/membrane/envelope biogenesis	-	Glycosyl transferase family 2
NFRAN_0190	NFRAN_RS00775	GDP-mannose 4,6-dehydratase	-0.728111	2.06e-07	123.412	298.906	6.91329	8.21953	Thaumi_prot_LH_FAM000555		N	N	NV+NF+NM	No	896	287	arCOG01369	M	Cell wall/membrane/envelope biogenesis	WcaG	Nucleoside-diphosphate-sugar epimerase
NFRAN_0192	NFRAN_RS00780	oligosaccharide flippase family protein	-0.311254	0.00156776	32.5023	59.2224	5.01208	5.8836	Thaumi_prot_LH_FAM004479		N	Y	NF	No	1723	814	arCOG02214	R	General function prediction only	-	MATE family membrane protein, flippase
NFRAN_0193	NFRAN_RS00785	hypothetical protein	0.508359	4.24e-07	1277.28	1322.34	10.3112	10.3662	Thaumi_prot_LH_FAM004480		N	Y	NF	No	95	305	#N/A	#N/A	#N/A	#N/A	#N/A
NFRAN_0194	NFRAN_RS00790	UDP-N-acetylglucosamine 2-epimerase (non-hydrolyzing)	-0.407496	0.00178327	58.3772	113.493	5.84078	6.82473	Thaumi_prot_LH_FAM000550		N	N	NV+NF	No	1352	829	arCOG01392	M	Cell wall/membrane/envelope biogenesis	WecB	UDP-N-acetylglucosamine 2-epimerase
NFRAN_0195	NFRAN_RS00795	hypothetical protein	-0.0295937	0.891656	3214.29	4802.5	11.6046	12.2223	Thaumi_prot_LH_FAM004011_0		N	Y	NF	No	28	2620	#N/A	#N/A	#N/A	#N/A	#N/A
NFRAN_0196	NFRAN_RS00800	hypothetical protein	-0.191266	0.178297	42.4674	71.3212	5.39631	6.15409	Thaumi_prot_LH_FAM002026		N	N	NV+NF+NM	No	1575	1714	arCOG09752	S	Function unknown	-	Uncharacterized membrane protein, DUF2068
NFRAN_0197	NFRAN_RS00805	SIMPL domain-containing protein	0.0583683	0.777664	15.8973	22.2987	3.9512	4.476	Thaumi_prot_LH_FAM004481		N	Y	NF	No	2074	2481	arCOG04715	S	Function unknown	-	Uncharacterized secereted protein, contains kinase-interacting SIMPL domain
NFRAN_0199	NFRAN_RS00810	Trm112 family protein	0.254215	0.168108	37.4398	45.9514	5.19202	5.51918	Thaumi_prot_LH_FAM000958		Y	N	NV+NF+NM	Yes	1652	1697	arCOG04124	J	Translation, ribosomal structure and biogenesis	-	Trm112 RNA methyltransferase activating protein
NFRAN_0200	NFRAN_RS00815	hypothetical protein	0.219723	0.211247	92.6209	115.603	6.4864	6.84772	Thaumi_prot_LH_FAM004482		N	Y	NF	No	1069	1768	#N/A	#N/A	#N/A	#N/A	#N/A
NFRAN_0201	NFRAN_RS00820	HAMP domain-containing sensor histidine kinase	0.156878	0.137061	90.9944	120.457	6.50313	6.91045	Thaumi_prot_LH_FAM001699		N	N	NV+NF	No	1080	1634	arCOG07619	T	Signal transduction mechanisms	-	Signal transduction histidine kinase
NFRAN_0204	NFRAN_RS00825	S8 family peptidase	0.217675	0.0608478	130.414	164.083	7.00902	7.35454	Thaumi_prot_LH_FAM004157		N	Y	NF	No	859	1432	arCOG00702	V	Defense mechanisms	AprE	Predicted multidomain toxin, contains peptidase S8 domain, delivery module and Rnase A domain
NFRAN_0206	NFRAN_RS00830	hypothetical protein	0.29848	0.171489	2389.15	2815.55	11.1318	11.4515	Thaumi_prot_LH_FAM004011_0		N	Y	NF	No	45	1703	#N/A	#N/A	#N/A	#N/A	#N/A
NFRAN_0208	NFRAN_RS00835	hypothetical protein	0.456676	0.00872136	24.0853	25.607	4.57003	4.65877	Thaumi_prot_LH_FAM013076		N	Y	NF	No	1894	1063	#N/A	#N/A	#N/A	#N/A	#N/A
NFRAN_0209	NFRAN_RS00840	Ig-like domain-containing protein	0.385762	0.0108781	206.212	232.139	7.67947	7.83674	Thaumi_prot_LH_FAM004484		N	Y	NF	No	623	1102	arCOG07781	R	General function prediction only	-	Cell surface protein
NFRAN_0210	NFRAN_RS00845	hypothetical protein	-1.08634	0.016188	4.1831	12.9409	1.86606	3.64351	Thaumi_prot_LH_FAM013077		N	Y	NF	No	2441	1175	#N/A	#N/A	#N/A	#N/A	#N/A
NFRAN_0211	NFRAN_RS00850	PIG-L family deacetylase	-0.17917	0.15465	38.2261	63.8768	5.24968	5.99541	Thaumi_prot_LH_FAM001676		N	N	NF	No	1640	1671	arCOG03460	G	Carbohydrate transport and metabolism	LmbE	N-acetylglucosaminyl deacetylase, LmbE family
NFRAN_0213	NFRAN_RS00855	hypothetical protein	-0.331423	0.0403271	21.5055	39.9466	4.40264	5.31691	Thaumi_prot_LH_FAM004889		N	Y	NF	No	1943	1348	#N/A	#N/A	#N/A	#N/A	#N/A
NFRAN_0214	NFRAN_RS00860	response regulator	0.623571	0.000224536	80.5318	76.2692	6.28813	6.2416	Thaumi_prot_LH_FAM001253_0		N	N	NV+NF+NM	Yes	1148	633	arCOG02595	T	Signal transduction mechanisms	OmpR	REC domain
NFRAN_0215	NFRAN_RS00865	hypothetical protein	0.189411	0.254694	3160.55	4006.13	11.5704	11.9627	Thaumi_prot_LH_FAM004011_0		N	Y	NF	No	29	1834	#N/A	#N/A	#N/A	#N/A	#N/A
NFRAN_0217	NFRAN_RS00870	hypothetical protein	0.0133754	0.932287	240.674	347.927	7.88335	8.43758	Thaumi_prot_LH_FAM004485		N	Y	NF	No	552	2679	#N/A	#N/A	#N/A	#N/A	#N/A
NFRAN_0219	NFRAN_RS00875	isochorismatase family cysteine hydrolase	-0.378175	0.0230694	55.0096	104.175	5.73057	6.70004	Thaumi_prot_LH_FAM002770		N	Y	NV+NF	No	1392	1230	arCOG01943	Q	Secondary metabolites biosynthesis, transport and catabolism	PncA	Amidase related to nicotinamidase
NFRAN_0220	NFRAN_RS00880	hypothetical protein	0.112991	0.392042	499.312	675.253	8.9446	9.3922	Thaumi_prot_LH_FAM004486		N	Y	NF	No	269	2057	#N/A	#N/A	#N/A	#N/A	#N/A
NFRAN_0221	NFRAN_RS00885	potassium transporter TrkG	-0.377198	0.00212821	30.1287	57.4163	4.89673	5.83947	Thaumi_prot_LH_FAM000493		N	Y	NF+NM	No	1764	854	arCOG04145	P	Inorganic ion transport and metabolism	TrkG	Trk-type K+ transport system, membrane component
NFRAN_0223	NFRAN_RS00890	PepSY domain-containing protein	1.24485	6.39e-14	646.494	405.267	9.30322	8.65923	Thaumi_prot_LH_FAM004487		N	Y	NF	No	203	85	#N/A	#N/A	#N/A	#N/A	#N/A
NFRAN_0224	NFRAN_RS00895	hypothetical protein	0.875511	0.000117794	36.3192	28.9261	5.10752	4.83813	Thaumi_prot_LH_FAM004488		N	Y	NF	No	1663	598	#N/A	#N/A	#N/A	#N/A	#N/A
NFRAN_0225	NFRAN_RS00900	hypothetical protein	0.0408247	0.851501	20.9379	29.8317	4.37624	4.88037	Thaumi_prot_LH_FAM004489		N	Y	NF	No	1953	2563	#N/A	#N/A	#N/A	#N/A	#N/A
NFRAN_0226	NFRAN_RS00905	M20/M25/M40 family metallo-hydrolase	-0.0101859	0.933783	144.355	212.958	7.15791	7.73287	Thaumi_prot_LH_FAM000154		N	N	NV+NF+NM	Yes	805	2685	arCOG01110	E	Amino acid transport and metabolism	ArgE	Acetylornithine deacetylase/Succinyl-diaminopimelate desuccinylase or related deacylase
NFRAN_0227	NFRAN_RS00910	hypothetical protein	-0.234793	0.100829	47.295	81.0222	5.53176	6.33223	Thaumi_prot_LH_FAM003102		N	Y	NV+NF	No	1497	1555	#N/A	#N/A	#N/A	#N/A	#N/A
NFRAN_0229	NFRAN_RS00920	hypothetical protein	-0.331606	0.01045	102.274	186.61	6.63594	7.53844	Thaumi_prot_LH_FAM013078		N	Y	NF	No	1004	1092	#N/A	#N/A	#N/A	#N/A	#N/A
NFRAN_0230	NFRAN_RS00925	COX15/CtaA family protein	-0.454131	5.7e-05	83.9815	168.802	6.37574	7.39424	Thaumi_prot_LH_FAM001148		Y	N	NV+NF+NM	Yes	1121	528	#N/A	#N/A	#N/A	#N/A	#N/A
NFRAN_0231	NFRAN_RS00930	NAD(P)/FAD-dependent oxidoreductase	-0.03483	0.850974	92.726	141.255	6.52452	7.13819	Thaumi_prot_LH_FAM000167		Y	N	NV+NF+NM	Yes	1067	2562	arCOG00570	I	Lipid transport and metabolism	-	Geranylgeranyl reductase, flavoprotein
NFRAN_0232	NFRAN_RS00935	hypothetical protein	0.777629	0.000102725	118.623	103.485	6.87433	6.67352	Thaumi_prot_LH_FAM003055		N	Y	NV+NF	No	918	585	#N/A	#N/A	#N/A	#N/A	#N/A
NFRAN_0233	NFRAN_RS00940	hypothetical protein	0.11589	0.51466	27.0979	37.0512	4.75526	5.20343	Thaumi_prot_LH_FAM004492		N	Y	NF	No	1817	2202	arCOG06468	U	Intracellular trafficking, secretion, and vesicular transport	-	Sortase E
NFRAN_0234	NFRAN_RS00945	class I tRNA ligase family protein	-0.00724001	0.954858	79.386	117.694	6.3048	6.87763	Thaumi_prot_LH_FAM000675		N	N	NV+NF+NM	Yes	1161	2716	arCOG00809	J	Translation, ribosomal structure and biogenesis	LeuS	Leucyl-tRNA synthetase
0	NFRAN_RS00950	hypothetical protein	-0.258034	0.0323626	51.6128	89.6154	5.65533	6.48262	Thaumi_prot_LH_FAM004493		N	Y	NF	No	1435	1300	#N/A	#N/A	#N/A	#N/A	#N/A
NFRAN_0235	NFRAN_RS00955	elongation factor EF-2	-0.420623	0.00293387	523.309	1027.11	9.00079	10.0025	Thaumi_prot_LH_FAM000496		N	N	NV+NF+NM	Yes	259	904	arCOG01559	J	Translation, ribosomal structure and biogenesis	FusA	Translation elongation factor G, EF-G (GTPase)
NFRAN_0236	NFRAN_RS00960	MqnA/MqnD/SBP family protein	-0.197249	0.239032	45.1806	76.0172	5.47222	6.23566	Thaumi_prot_LH_FAM000498		N	N	NV+NF+NM	Yes	1532	1812	arCOG00654	R	General function prediction only	-	Predicted periplasmic solute-binding protein
NFRAN_0237	NFRAN_RS00965	radical SAM protein	0.50905	9.05e-06	175.56	180.803	7.4365	7.49391	Thaumi_prot_LH_FAM000117		Y	N	NV+NF+NM	Yes	698	427	arCOG00656	H	Coenzyme transport and metabolism	CofG	FO synthase or thiamine biosynthesis enzyme ThiH
NFRAN_0239	NFRAN_RS00970	cyclic dehypoxanthinyl futalosine synthase	-0.345442	0.00927083	115.629	213.579	6.81391	7.73481	Thaumi_prot_LH_FAM000117		Y	N	NV+NF+NM	Yes	928	1070	arCOG00656	H	Coenzyme transport and metabolism	CofG	FO synthase or thiamine biosynthesis enzyme ThiH
NFRAN_0240	NFRAN_RS00975	hydroxymethylglutaryl-CoA synthase	0.370639	6.88e-05	933.957	1062.1	9.85666	10.0513	Thaumi_prot_LH_FAM000538		Y	N	NV+NF+NM	Yes	138	547	arCOG01767	I	Lipid transport and metabolism	PksG	3-hydroxy-3-methylglutaryl CoA synthase
NFRAN_0241	NFRAN_RS00980	threonine ammonia-lyase	-0.706147	3.93e-08	115.415	275.866	6.82226	8.10478	Thaumi_prot_LH_FAM000455		N	N	NV+NF+NM	Yes	931	245	arCOG01431	E	Amino acid transport and metabolism	IlvA	Threonine dehydratase
NFRAN_0243	NFRAN_RS00985	hypothetical protein	-0.412435	0.00536563	28.3882	55.2663	4.80498	5.776	Thaumi_prot_LH_FAM004494		N	Y	NF	No	1793	977	arCOG08708	S	Function unknown	-	Uncharacterized protein
NFRAN_0244	NFRAN_RS00990	Lrp/AsnC ligand binding domain-containing protein	0.12844	0.330063	416.994	567.454	8.70315	9.14769	Thaumi_prot_LH_FAM000047_0		Y	N	NV+NF+NM	Yes	327	1959	arCOG01117	K	Transcription	-	Lrp/AsnC family C-terminal domain
NFRAN_0245	NFRAN_RS00995	hypothetical protein	-0.1425	0.459157	164.837	269.342	7.3625	8.04591	Thaumi_prot_LH_FAM003131		N	Y	NV+NF	No	741	2127	#N/A	#N/A	#N/A	#N/A	#N/A
0	NFRAN_RS01000	tRNA-Phe	-0.591118	0.0012774	216.535	481.144	7.71482	8.90578	#N/A		#N/A	#N/A	NA	No	605	796	#N/A	#N/A	#N/A	#N/A	#N/A
NFRAN_0246	NFRAN_RS01005	hypothetical protein	-0.0746637	0.733386	377.232	577.468	8.51694	9.14651	Thaumi_prot_LH_FAM002627		N	Y	NF	No	362	2426	#N/A	#N/A	#N/A	#N/A	#N/A
NFRAN_0247	NFRAN_RS01010	cob(I)yrinic acid a,c-diamide adenosyltransferase	0.0802964	0.419066	370.66	512.666	8.51846	9.0006	Thaumi_prot_LH_FAM000136		N	N	NV+NF+NM	Yes	367	2083	arCOG00489	H	Coenzyme transport and metabolism	PduO	Cob(I)alamin adenosyltransferase
NFRAN_0248	NFRAN_RS01015	hypothetical protein	0.688323	0.0109476	10.2384	9.26199	3.27056	3.1811	Thaumi_prot_LH_FAM002356		N	N	NV+NF	No	2222	1103	#N/A	#N/A	#N/A	#N/A	#N/A
NFRAN_0249	NFRAN_RS01020	class I SAM-dependent methyltransferase	0.539151	2.1e-05	45.6044	45.9909	5.49258	5.52083	Thaumi_prot_LH_FAM002357		N	Y	NV+NF	No	1525	465	arCOG04348	H	Coenzyme transport and metabolism	UbiE	Ubiquinone/menaquinone biosynthesis C-methylase UbiE
NFRAN_0250	NFRAN_RS01025	HD domain-containing protein	-0.238068	0.0534792	49.9796	85.8676	5.61763	6.4189	Thaumi_prot_LH_FAM000138		N	N	NV+NF+NM	Yes	1459	1400	arCOG04311	F	Nucleotide transport and metabolism	-	5'-deoxynucleotidase, HD superfamily hydrolase
NFRAN_0251	NFRAN_RS01030	hypothetical protein	0.372213	0.0106506	137.038	157.322	7.08822	7.29739	Thaumi_prot_LH_FAM000139		Y	N	NV+NF+NM	Yes	834	1099	arCOG08655	S	Function unknown	-	Uncharacterized protein
NFRAN_0252	NFRAN_RS01035	TIGR00300 family protein	0.224192	0.0299388	157.226	197.213	7.28079	7.62212	Thaumi_prot_LH_FAM001510		N	N	NV+NF+NM	Yes	756	1283	arCOG04422	R	General function prediction only	-	Enzyme related to plant Lysine-oxoglutarate reductase/Saccharopine dehydrogenase
NFRAN_0253	NFRAN_RS01040	Asp-tRNA(Asn)/Glu-tRNA(Gln) amidotransferase subunit GatB	-0.400073	3.62e-05	89.2775	172.376	6.46543	7.42708	Thaumi_prot_LH_FAM000140		N	N	NV+NF+NM	Yes	1090	501	arCOG01718	J	Translation, ribosomal structure and biogenesis	GatB	Asp-tRNAAsn/Glu-tRNAGln amidotransferase B subunit
NFRAN_0255	NFRAN_RS01045	Asp-tRNA(Asn)/Glu-tRNA(Gln) amidotransferase subunit GatA	-0.602382	6.53e-07	239.681	534.036	7.88255	9.0583	Thaumi_prot_LH_FAM000141		N	N	NV+NF+NM	Yes	554	319	arCOG01717	J	Translation, ribosomal structure and biogenesis	GatA	Asp-tRNAAsn/Glu-tRNAGln amidotransferase A subunit or related amidase
NFRAN_0256	NFRAN_RS01050	Asp-tRNA(Asn)/Glu-tRNA(Gln) amidotransferase subunit GatC	-0.496099	0.000133255	159.325	327.398	7.28543	8.35215	Thaumi_prot_LH_FAM004496		N	N	NF	No	750	601	#N/A	#N/A	#N/A	#N/A	#N/A
NFRAN_0257	NFRAN_RS01055	aspartate--tRNA(Asn) ligase	-0.431439	9.69e-05	150.853	297.839	7.21548	8.21776	Thaumi_prot_LH_FAM000143		Y	N	NV+NF+NM	Yes	785	580	arCOG00406	J	Translation, ribosomal structure and biogenesis	AsnS	Aspartyl/asparaginyl-tRNA synthetase
NFRAN_0261	NFRAN_RS01060	thioredoxin	1.24185	2.63e-16	2642.68	1648.7	11.3354	10.685	Thaumi_prot_LH_FAM000017		Y	N	NV+NF+NM	Yes	38	56	arCOG01972	O	Posttranslational modification, protein turnover, chaperones	TrxA	Thiol-disulfide isomerase or thioredoxin
NFRAN_0262	NFRAN_RS01065	alanine--tRNA ligase	0.303555	0.0118392	156.821	187.442	7.28225	7.54845	Thaumi_prot_LH_FAM000674		Y	N	NV+NF+NM	Yes	758	1118	arCOG01255	J	Translation, ribosomal structure and biogenesis	AlaS	Alanyl-tRNA synthetase
NFRAN_0263	NFRAN_RS01070	formate--phosphoribosylaminoimidazolecarboxamide ligase family protein	-0.185916	0.0649767	44.9012	74.8177	5.47544	6.22332	Thaumi_prot_LH_FAM000144		Y	N	NV+NF+NM	Yes	1536	1448	arCOG04346	F	Nucleotide transport and metabolism	-	5-formaminoimidazole-4-carboxamide-1-beta-D-ribofuranosyl 5'-monophosphate synthetase (purine biosynthesis)
NFRAN_0264	NFRAN_RS01075	twin-arginine translocase TatA/TatE family subunit	0.0445263	0.854906	45.7477	65.0984	5.4959	6.00129	Thaumi_prot_LH_FAM000104		Y	N	NV+NF+NM	Yes	1521	2565	arCOG02694	U	Intracellular trafficking, secretion, and vesicular transport	TatA	Sec-independent protein secretion pathway component
NFRAN_0265	NFRAN_RS01080	hypothetical protein	0.575024	8.02e-06	345.38	344.733	8.42902	8.42693	Thaumi_prot_LH_FAM000139		Y	N	NV+NF+NM	Yes	401	419	arCOG08775	S	Function unknown	-	Uncharacterized protein
NFRAN_0266	NFRAN_RS01085	UMP kinase	-0.365263	0.0233395	92.5008	176.954	6.51788	7.45773	Thaumi_prot_LH_FAM000847		Y	N	NV+NF+NM	Yes	1072	1232	arCOG00858	F	Nucleotide transport and metabolism	PyrH	Uridylate kinase
NFRAN_0267	NFRAN_RS01090	HD domain-containing protein	-0.043273	0.7793	21.4356	32.1687	4.39547	5.00458	Thaumi_prot_LH_FAM000846		Y	N	NV+NF+NM	Yes	1945	2485	arCOG04430	R	General function prediction only	-	HD superfamily phosphohydrolase
NFRAN_0268	NFRAN_RS01095	dTMP kinase	0.048057	0.755197	45.709	65.0912	5.50659	6.01883	Thaumi_prot_LH_FAM000845		N	N	NV+NF+NM	Yes	1524	2454	arCOG01891	F	Nucleotide transport and metabolism	Tmk	Thymidylate kinase
NFRAN_0269	NFRAN_RS01100	hypothetical protein	-0.123475	0.531679	33.3879	53.244	5.02133	5.73208	Thaumi_prot_LH_FAM003119		N	Y	NV+NF	No	1709	2225	arCOG08808	S	Function unknown	-	Uncharacterized membrane protein
NFRAN_0270	NFRAN_RS01105	hypothetical protein	0.199853	0.494278	5.4767	6.96593	2.4266	2.75358	Thaumi_prot_LH_FAM004497		N	Y	NF	No	2387	2165	#N/A	#N/A	#N/A	#N/A	#N/A
NFRAN_0271	NFRAN_RS01110	aminotransferase class V-fold PLP-dependent enzyme	0.671448	1.49e-07	50.6659	46.9068	5.64772	5.54796	Thaumi_prot_LH_FAM000171		Y	N	NV+NF+NM	Yes	1448	277	arCOG00065	O	Posttranslational modification, protein turnover, chaperones	csdA	Selenocysteine lyase/Cysteine desulfurase
NFRAN_0274	NFRAN_RS01115	hypothetical protein	-0.0617962	0.898533	4.1773	6.33476	2.00572	2.58939	Thaumi_prot_LH_FAM013079		N	Y	NF	No	2442	2626	#N/A	#N/A	#N/A	#N/A	#N/A
NFRAN_0275	NFRAN_RS01120	VTT domain-containing protein	-0.326557	0.0799178	12.7674	23.381	3.63816	4.54372	Thaumi_prot_LH_FAM000392		N	N	NV+NF+NM	No	2157	1500	arCOG03119	S	Function unknown	-	Membrane protein DedA family
NFRAN_0276	NFRAN_RS01125	hypothetical protein	-0.557093	0.00224663	26.947	57.4604	4.6937	5.84007	Thaumi_prot_LH_FAM002088		N	N	NF+NM	No	1819	859	arCOG11048	S	Function unknown	-	Uncharacterized membrane protein
NFRAN_0277	NFRAN_RS01130	winged helix-turn-helix transcriptional regulator	-0.190185	0.259723	49.9203	84.352	5.63928	6.38095	Thaumi_prot_LH_FAM002620		N	Y	NF	No	1461	1845	arCOG02611	K	Transcription	-	Transcriptional regulator, implicated in bacteriocin system regulation, contains HTH domain
NFRAN_0278	NFRAN_RS01135	hypothetical protein	1.13015	0.000520039	11.7066	7.98943	3.50616	2.94528	Thaumi_prot_LH_FAM004322		N	Y	NF	No	2176	711	#N/A	#N/A	#N/A	#N/A	#N/A
NFRAN_0279	NFRAN_RS01140	hypothetical protein	0.346604	0.537354	3.78933	4.5687	1.68746	2.15624	Thaumi_prot_LH_FAM002512		N	Y	NF	No	2457	2233	arCOG10549	S	Function unknown	-	Uncharacterized protein
NFRAN_0280	NFRAN_RS01145	Lrp/AsnC ligand binding domain-containing protein	0.736788	0.000415987	150.084	136.032	7.2058	7.07739	Thaumi_prot_LH_FAM000047_0		Y	N	NV+NF+NM	Yes	788	689	arCOG01117	K	Transcription	-	Lrp/AsnC family C-terminal domain
NFRAN_TRNA3	NFRAN_RS01150	tRNA-Ser	NA	NA	0	0	0	0	#N/A		#N/A	#N/A	NA	No	2755	2763	#N/A	#N/A	#N/A	#N/A	#N/A
NFRAN_0281	NFRAN_RS01155	site-specific integrase	0.811627	4.51e-11	58.4863	49.207	5.86421	5.61391	Thaumi_prot_LH_FAM002640		N	Y	NF	No	1350	131	arCOG01242	X	Mobilome: prophages, transposons	XerC	XerD/XerC family integrase
NFRAN_0282	NFRAN_RS01160	hypothetical protein	0.196551	0.18563	64.6925	83.1806	5.99733	6.37151	Thaumi_prot_LH_FAM013080		N	Y	NF	No	1294	1727	#N/A	#N/A	#N/A	#N/A	#N/A
NFRAN_0284	NFRAN_RS01165	hypothetical protein	1.35158	8.29e-05	29.4463	16.5884	4.75259	3.95738	Thaumi_prot_LH_FAM013081		N	Y	NF	No	1778	569	#N/A	#N/A	#N/A	#N/A	#N/A
NFRAN_0285	NFRAN_RS01170	hypothetical protein	1.33752	3.06e-07	31.9914	18.5528	4.9725	4.13554	Thaumi_prot_LH_FAM013082		N	Y	NF	No	1730	296	#N/A	#N/A	#N/A	#N/A	#N/A
NFRAN_0286	NFRAN_RS01175	hypothetical protein	0.790209	8.03e-07	36.4657	30.826	5.1386	4.94279	Thaumi_prot_LH_FAM004831		N	Y	NF	No	1661	334	#N/A	#N/A	#N/A	#N/A	#N/A
NFRAN_0287	NFRAN_RS01180	DNA primase noncatalytic subunit PriX	0.94577	1.66e-13	44.2873	33.9909	5.45907	5.07726	Thaumi_prot_LH_FAM004114		N	Y	NF	No	1545	89	#N/A	#N/A	#N/A	#N/A	#N/A
NFRAN_0288	NFRAN_RS01185	hypothetical protein	-0.224263	0.0578502	21.5909	37.2072	4.42828	5.21079	Thaumi_prot_LH_FAM013083		N	Y	NF	No	1940	1419	#N/A	#N/A	#N/A	#N/A	#N/A
NFRAN_0289	NFRAN_RS01190	DUF72 domain-containing protein	0.320882	0.187332	7.18049	8.34139	2.79479	3.03693	Thaumi_prot_LH_FAM001658		N	N	NV+NF	No	2326	1730	arCOG04291	R	General function prediction only	-	Sugar isomerase related protein
NFRAN_0290	NFRAN_RS01195	hypothetical protein	-0.753944	0.0569473	2.72858	6.67488	1.22393	2.7136	Thaumi_prot_LH_FAM004212		N	Y	NF	No	2516	1414	#N/A	#N/A	#N/A	#N/A	#N/A
NFRAN_0293	NFRAN_RS01200	hypothetical protein	-0.246441	0.534999	4.68237	8.37551	2.16448	3.02344	Thaumi_prot_LH_FAM004919		N	Y	NF	No	2423	2228	#N/A	#N/A	#N/A	#N/A	#N/A
NFRAN_0294	NFRAN_RS01205	hypothetical protein	-0.354942	0.4399	2.71348	5.13849	1.40426	2.28461	Thaumi_prot_LH_FAM004076		N	Y	NF	No	2520	2104	#N/A	#N/A	#N/A	#N/A	#N/A
NFRAN_0295	NFRAN_RS01210	hypothetical protein	0.130652	0.778727	2.59317	3.51475	1.3677	1.75951	Thaumi_prot_LH_FAM004556		N	Y	NF	No	2531	2483	#N/A	#N/A	#N/A	#N/A	#N/A
NFRAN_0297	NFRAN_RS01215	hypothetical protein	-1.31273	0.163892	0.806211	2.86612	0	1.00573	Thaumi_prot_LH_FAM013084		N	Y	NF	No	2657	1685	#N/A	#N/A	#N/A	#N/A	#N/A
NFRAN_0299	NFRAN_RS01225	hypothetical protein	-0.13247	0.570568	11.179	17.8872	3.44831	4.15746	Thaumi_prot_LH_FAM013086		N	Y	NF	No	2190	2278	arCOG01207	K	Transcription	-	Predicted transcriptional regulator, MarR family
NFRAN_0300	NFRAN_RS01230	hypothetical protein	-0.334619	0.000382924	111.455	206.011	6.79023	7.68274	Thaumi_prot_LH_FAM013087		N	Y	NF	No	949	684	arCOG09988	S	Function unknown	-	Uncharacterized protein
NFRAN_0302	NFRAN_RS01235	hypothetical protein	-0.21543	0.315718	7.0658	12.0996	2.78685	3.5879	Thaumi_prot_LH_FAM013088		N	Y	NF	No	2332	1946	#N/A	#N/A	#N/A	#N/A	#N/A
NFRAN_0303	NFRAN_RS01240	hypothetical protein	1.43102	5.97e-13	265.298	144.611	7.9984	7.15788	Thaumi_prot_LH_FAM013089		N	Y	NF	No	506	96	#N/A	#N/A	#N/A	#N/A	#N/A
NFRAN_0304	NFRAN_RS01245	hypothetical protein	1.19733	0.179361	1.26963	0.805582	0	-0.373323	Thaumi_prot_LH_FAM013090		N	Y	NF	No	2626	1719	#N/A	#N/A	#N/A	#N/A	#N/A
0	NFRAN_RS01250	hypothetical protein	0.561335	0.550962	2.02523	2.01841	0.645504	0	Thaumi_prot_LH_FAM013092		N	Y	NF	No	2567	2260	#N/A	#N/A	#N/A	#N/A	#N/A
NFRAN_0306	NFRAN_RS01255	hypothetical protein	0.382917	0.14369	10.5621	12.0314	3.37157	3.55245	Thaumi_prot_LH_FAM004165		N	Y	NF	No	2209	1653	#N/A	#N/A	#N/A	#N/A	#N/A
NFRAN_0309	NFRAN_RS01260	hypothetical protein	0.136759	0.920064	1.42105	1.79624	0	0	Thaumi_prot_LH_FAM013093		N	Y	NF	No	2612	2659	#N/A	#N/A	#N/A	#N/A	#N/A
NFRAN_0310	NFRAN_RS01265	hypothetical protein	-0.052216	0.932046	1.80342	2.82028	0.57749	1.45961	Thaumi_prot_LH_FAM013094		N	Y	NF	No	2580	2676	#N/A	#N/A	#N/A	#N/A	#N/A
NFRAN_0312	NFRAN_RS01270	adenylate/guanylate cyclase domain-containing protein	-0.376858	0.00284839	23.1743	44.4346	4.52626	5.46897	Thaumi_prot_LH_FAM000452		N	Y	NV+NF+NM	Yes	1909	900	arCOG07810	T	Signal transduction mechanisms	CyaA	Adenylate cyclase, family 3
NFRAN_0314	NFRAN_RS01275	FtsX-like permease family protein	0.141613	0.188211	143.468	191.631	7.15603	7.58041	Thaumi_prot_LH_FAM001307		N	N	NV+NF	No	808	1732	arCOG02312	V	Defense mechanisms	SalY	ABC-type antimicrobial peptide transport system, permease component
NFRAN_0315	NFRAN_RS01280	hypothetical protein	0.158556	0.261571	191.088	251.204	7.55396	7.96814	Thaumi_prot_LH_FAM013096		N	Y	NF	No	656	1852	arCOG02080	M	Cell wall/membrane/envelope biogenesis	-	S-layer domain
NFRAN_0316	NFRAN_RS01285	ABC transporter ATP-binding protein	0.266823	0.100349	96.3585	117.42	6.5552	6.86764	Thaumi_prot_LH_FAM000504		Y	N	NV+NF+NM	Yes	1043	1552	arCOG00922	V	Defense mechanisms	SalX	ABC-type antimicrobial peptide transport system, ATPase component
NFRAN_0317	NFRAN_RS01290	calcium-binding protein	0.35373	0.00823789	235.947	272.257	7.86251	8.08844	Thaumi_prot_LH_FAM005651		N	Y	NF	No	567	1049	#N/A	#N/A	#N/A	#N/A	#N/A
NFRAN_0318	NFRAN_RS01295	hypothetical protein	-0.181112	0.145315	153.061	254.334	7.24619	7.98112	Thaumi_prot_LH_FAM005651		N	Y	NF	No	777	1656	arCOG11990	S	Function unknown	-	Uncharacterized protein
NFRAN_0319	NFRAN_RS01300	calcium-binding protein	-0.0394715	0.880961	15.3141	23.4109	3.93488	4.51687	Thaumi_prot_LH_FAM005651		N	Y	NF	No	2086	2601	#N/A	#N/A	#N/A	#N/A	#N/A
NFRAN_0320	NFRAN_RS01305	hypothetical protein	-0.304579	0.00172537	231.496	421.702	7.8512	8.7171	Thaumi_prot_LH_FAM004530		N	Y	NF	No	574	826	#N/A	#N/A	#N/A	#N/A	#N/A
NFRAN_0323	NFRAN_RS01310	DDE-type integrase/transposase/recombinase	-0.803184	0.140718	2.26606	5.66738	0.613963	2.45481	Thaumi_prot_LH_FAM002609		N	N	NV+NF	No	2551	1647	arCOG02134	X	Mobilome: prophages, transposons	-	Transposase
NFRAN_0324	NFRAN_RS01315	hypothetical protein	0.0442925	0.805438	36.1539	51.3506	5.14614	5.68135	Thaumi_prot_LH_FAM005516		N	Y	NF	No	1667	2513	#N/A	#N/A	#N/A	#N/A	#N/A
NFRAN_0325	NFRAN_RS01320	Lrp/AsnC ligand binding domain-containing protein	0.52542	0.298931	7.42394	7.95201	2.68743	2.93455	Thaumi_prot_LH_FAM000047_0		Y	N	NV+NF+NM	Yes	2315	1916	arCOG01117	K	Transcription	-	Lrp/AsnC family C-terminal domain
NFRAN_0326	NFRAN_RS01325	hypothetical protein	0.934045	0.641417	0.229063	0.167981	0	0	Thaumi_prot_LH_FAM002609		N	N	NV+NF	No	2720	2349	#N/A	#N/A	#N/A	#N/A	#N/A
0	NFRAN_RS01330	hypothetical protein	0.776947	0.226765	2.67036	2.23617	1.35932	1.00822	Thaumi_prot_LH_FAM005649		N	Y	NF	No	2525	1799	#N/A	#N/A	#N/A	#N/A	#N/A
NFRAN_0328	NFRAN_RS01335	penicillin-binding protein activator	-0.230331	0.0795262	47.4216	82.3685	5.55856	6.36092	Thaumi_prot_LH_FAM004512		N	Y	NF	No	1495	1496	arCOG01021	E	Amino acid transport and metabolism	LivK	ABC-type branched-chain amino acid transport system, periplasmic component
0	NFRAN_RS01340	C2H2-type zinc finger protein	0.363303	0.164288	30.1802	34.4068	4.85643	5.0725	Thaumi_prot_LH_FAM000266		N	N	NV+NF+NM	Yes	1763	1687	#N/A	#N/A	#N/A	#N/A	#N/A
NFRAN_0331	NFRAN_RS01345	hypothetical protein	-0.279006	0.0121415	166.038	295.518	7.35995	8.20373	Thaumi_prot_LH_FAM000335		Y	Y	NV+NF+NM	Yes	733	1123	arCOG08080	S	Function unknown	-	Uncharacterized protein
NFRAN_0332	NFRAN_RS01350	methylmalonyl-CoA epimerase	-0.269329	0.141913	71.0485	127.454	6.13046	6.98492	Thaumi_prot_LH_FAM000316		Y	Y	NV+NF+NM	Yes	1240	1651	arCOG02706	E	Amino acid transport and metabolism	GloA	Lactoylglutathione lyase or related enzyme
NFRAN_0334	NFRAN_RS01355	pyridoxamine 5'-phosphate oxidase family protein	0.328265	0.0298156	148.341	173.425	7.18334	7.4321	Thaumi_prot_LH_FAM000481		N	N	NF+NM	No	796	1280	arCOG00516	V	Defense mechanisms	NimA	Nitroimidazol reductase NimA or a related FMN-containing flavoprotein, pyridoxamine 5'-phosphate oxidase superfamily
NFRAN_0335	NFRAN_RS01360	hypothetical protein	0.752264	1.54e-07	841.661	738.169	9.69139	9.5266	Thaumi_prot_LH_FAM003067		N	Y	NV+NF	No	151	280	#N/A	#N/A	#N/A	#N/A	#N/A
NFRAN_0336	NFRAN_RS01365	V-type ATPase 116kDa subunit family protein	-0.551712	1.16e-07	1061	2273.83	10.0284	11.1498	Thaumi_prot_LH_FAM001794		N	N	NF	No	111	273	arCOG04138	C	Energy production and conversion	NtpI	Archaeal/vacuolar-type H+-ATPase subunit I
NFRAN_0337	NFRAN_RS01370	hypothetical protein	-0.600688	2.79e-05	385.542	852.906	8.56622	9.71988	Thaumi_prot_LH_FAM001795		N	N	NF	No	354	488	#N/A	#N/A	#N/A	#N/A	#N/A
NFRAN_0338	NFRAN_RS01375	V-type ATP synthase subunit D	-0.436809	3.43e-05	694.858	1372.13	9.41794	10.4206	Thaumi_prot_LH_FAM001797		N	N	NF	No	182	498	arCOG04101	C	Energy production and conversion	NtpD	Archaeal/vacuolar-type H+-ATPase subunit D
NFRAN_0339	NFRAN_RS01380	V-type ATP synthase subunit B	-0.520721	8.66e-06	1555.1	3263.55	10.5808	11.6697	Thaumi_prot_LH_FAM000804		Y	N	NV+NF+NM	Yes	71	424	arCOG00865	C	Energy production and conversion	NtpB	Archaeal/vacuolar-type H+-ATPase subunit B
NFRAN_0340	NFRAN_RS01385	V-type ATP synthase subunit A	-0.50772	0.000102104	869.132	1806.26	9.74153	10.8105	Thaumi_prot_LH_FAM000805		Y	N	NV+NF+NM	Yes	143	583	arCOG00868	C	Energy production and conversion	NtpA	Archaeal/vacuolar-type H+-ATPase subunit A
NFRAN_0341	NFRAN_RS01390	V-type ATP synthase subunit F	-0.355317	0.0473994	621.317	1178.45	9.24333	10.2002	Thaumi_prot_LH_FAM001798		N	N	NF	No	215	1373	arCOG04102	C	Energy production and conversion	NtpG	Archaeal/vacuolar-type H+-ATPase subunit F
NFRAN_0342	NFRAN_RS01395	V-type ATPase subunit	-0.622196	1.23e-06	634.032	1423.61	9.27428	10.4737	Thaumi_prot_LH_FAM001799		N	N	NF	No	209	350	arCOG02459	C	Energy production and conversion	NtpC	Archaeal/vacuolar-type H+-ATPase subunit C
NFRAN_0343	NFRAN_RS01400	V-type ATP synthase subunit E	-0.660654	0.000602816	769.398	1782.55	9.53155	10.7832	Thaumi_prot_LH_FAM001800		N	N	NF	No	168	729	arCOG00869	C	Energy production and conversion	NtpE	Archaeal/vacuolar-type H+-ATPase subunit E
NFRAN_0345	NFRAN_RS01410	class I SAM-dependent methyltransferase	-0.508865	0.000452426	23.3379	48.4143	4.50907	5.59301	Thaumi_prot_LH_FAM000507		N	Y	NV+NF+NM	Yes	1905	698	arCOG02702	Q	Secondary metabolites biosynthesis, transport and catabolism	-	SAM-dependent methyltransferase
NFRAN_0346	NFRAN_RS01415	hypothetical protein	0.432544	0.00931579	153.947	167.3	7.23037	7.38017	Thaumi_prot_LH_FAM004143		N	Y	NF	No	775	1071	#N/A	#N/A	#N/A	#N/A	#N/A
NFRAN_0347	NFRAN_RS01420	DnaJ domain-containing protein	-0.470364	7.43e-07	135.854	275.031	7.06911	8.1019	Thaumi_prot_LH_FAM002888		N	Y	NV+NF	No	838	329	#N/A	#N/A	#N/A	#N/A	#N/A
NFRAN_0348	NFRAN_RS01425	asparagine synthase (glutamine-hydrolyzing)	0.198076	0.0481155	455.166	583.76	8.82169	9.18415	Thaumi_prot_LH_FAM003109		N	Y	NV+NF	No	295	1376	arCOG00071	E	Amino acid transport and metabolism	AsnB	Asparagine synthase (glutamine-hydrolyzing)
NFRAN_0349	NFRAN_RS01430	HAD-IB family phosphatase	0.28467	0.0112452	130.862	158.8	7.02979	7.30589	Thaumi_prot_LH_FAM003108		N	Y	NV+NF	No	857	1106	arCOG01158	E	Amino acid transport and metabolism	SerB	Phosphoserine phosphatase
NFRAN_0350	NFRAN_RS01435	mannosyl-3-phosphoglycerate synthase	0.0307092	0.791019	122.525	176.274	6.92841	7.46136	Thaumi_prot_LH_FAM002877		N	Y	NV+NF	No	901	2498	arCOG04158	G	Carbohydrate transport and metabolism	-	Mannosyl-3-phosphoglycerate synthase
NFRAN_0351	NFRAN_RS01440	hypothetical protein	-0.20225	0.330349	28.8281	47.585	4.76294	5.56732	Thaumi_prot_LH_FAM004515		N	Y	NF	No	1785	1960	#N/A	#N/A	#N/A	#N/A	#N/A
NFRAN_0352	NFRAN_RS01445	cache domain-containing protein	-0.741531	3.63e-06	74.0037	183.652	6.18266	7.51771	Thaumi_prot_LH_FAM004516		N	Y	NF	No	1213	385	#N/A	#N/A	#N/A	#N/A	#N/A
NFRAN_0353	NFRAN_RS01450	hypothetical protein	0.567965	0.245424	2.47457	2.45605	1.12101	1.24926	Thaumi_prot_LH_FAM004517		N	Y	NF	No	2537	1822	arCOG10358	R	General function prediction only	-	Uncharacterized secreted protein, contains macroglobulin-like domain
NFRAN_0355	NFRAN_RS01455	tetratricopeptide repeat protein	0.734452	0.108619	5.0465	4.44035	2.2093	2.09956	Thaumi_prot_LH_FAM004518		N	Y	NF	No	2406	1575	arCOG03038	R	General function prediction only	-	TPR repeats containing protein
NFRAN_0356	NFRAN_RS01460	hypothetical protein	0.827671	5.21e-14	124.498	103.423	6.95292	6.68691	Thaumi_prot_LH_FAM001018		N	Y	NF+NM	No	887	83	arCOG08801	R	General function prediction only	-	Metal dependent phosphohydrolase, HD superfamily
NFRAN_0357	NFRAN_RS01465	VOC family protein	-0.530012	0.1187	5.37527	11.2476	2.34744	3.42316	Thaumi_prot_LH_FAM001700		N	Y	NV+NF	No	2393	1589	#N/A	#N/A	#N/A	#N/A	#N/A
NFRAN_0358	NFRAN_RS01470	DDE-type integrase/transposase/recombinase	-0.487652	0.882593	0.0797771	0.145544	0	0	Thaumi_prot_LH_FAM002609		N	N	NV+NF	No	2742	2603	arCOG02134	X	Mobilome: prophages, transposons	-	Transposase
NFRAN_0359	NFRAN_RS01475	EamA family transporter	-0.472981	2.1e-05	31.5738	64.1798	4.96234	6.00182	Thaumi_prot_LH_FAM004520		N	Y	NF	No	1739	466	arCOG00271	G	Carbohydrate transport and metabolism	RhaT	Permease of the drug/metabolite transporter (DMT) superfamily
NFRAN_0360	NFRAN_RS01480	hypothetical protein	-0.357974	0.015109	35.7005	66.6327	5.1276	6.05596	Thaumi_prot_LH_FAM004521		N	Y	NF	No	1675	1164	#N/A	#N/A	#N/A	#N/A	#N/A
NFRAN_0361	NFRAN_RS01485	DUF2299 family protein	0.727857	1e-07	38.0859	33.5795	5.23192	5.06554	Thaumi_prot_LH_FAM004522		N	Y	NF	No	1641	267	#N/A	#N/A	#N/A	#N/A	#N/A
NFRAN_0362	NFRAN_RS01490	cupredoxin domain-containing protein	-0.370136	0.361093	6.80099	12.7316	2.61476	3.64423	Thaumi_prot_LH_FAM000003_0		Y	N	NV+NF+NM	Yes	2344	2016	arCOG02929	C	Energy production and conversion	PetE	Plastocyanin/azurin/halocyanin family protein
NFRAN_0363	NFRAN_RS01495	hypothetical protein	0.80208	0.000286482	131.534	109.83	6.94807	6.76361	Thaumi_prot_LH_FAM004517		N	Y	NF	No	854	660	arCOG10358	R	General function prediction only	-	Uncharacterized secreted protein, contains macroglobulin-like domain
NFRAN_0366	NFRAN_RS01500	class I SAM-dependent methyltransferase	-0.907712	2.76e-05	5.6321	15.3109	2.42914	3.92959	Thaumi_prot_LH_FAM003085		N	Y	NV+NF	No	2383	486	#N/A	#N/A	#N/A	#N/A	#N/A
NFRAN_0368	NFRAN_RS01505	SDR family NAD(P)-dependent oxidoreductase	0.440707	0.00264984	22.9578	24.8762	4.51385	4.62465	Thaumi_prot_LH_FAM004523		Y	N	NF	No	1914	888	arCOG01259	I	Lipid transport and metabolism	FabG	Short-chain alcohol dehydrogenase
NFRAN_0369	NFRAN_RS01510	hypothetical protein	0.403441	7.62e-05	442.908	493.808	8.78516	8.94048	Thaumi_prot_LH_FAM004179		N	Y	NF	No	306	559	#N/A	#N/A	#N/A	#N/A	#N/A
NFRAN_0370	NFRAN_RS01515	hypothetical protein	-0.545236	0.00111749	125.508	264.945	6.91939	8.03856	Thaumi_prot_LH_FAM004525		N	Y	NF	No	879	785	#N/A	#N/A	#N/A	#N/A	#N/A
NFRAN_0372	NFRAN_RS01520	zf-TFIIB domain-containing protein	-0.112542	0.542069	41.1143	64.6962	5.33285	6.00866	Thaumi_prot_LH_FAM002856		N	Y	NF	No	1597	2243	arCOG06997	R	General function prediction only	-	Predicted nucleic acid-binding protein, contains Zn-finger domain
NFRAN_0373	NFRAN_RS01525	Coq4 family protein	0.288652	0.00995216	686.369	830.625	9.42038	9.69587	Thaumi_prot_LH_FAM004526		N	Y	NF	No	185	1084	#N/A	#N/A	#N/A	#N/A	#N/A
NFRAN_0374	NFRAN_RS01530	hemerythrin domain-containing protein	-0.176056	0.144996	68.2625	112.754	6.07645	6.81168	Thaumi_prot_LH_FAM000988		N	Y	NV+NF+NM	No	1268	1654	arCOG01471	R	General function prediction only	-	Hemerythrin HHE cation binding domain containing protein
NFRAN_0380	NFRAN_RS01540	hypothetical protein	-0.513804	0.00182562	655.281	1381.87	9.32271	10.4285	Thaumi_prot_LH_FAM004575		N	Y	NF	No	196	836	#N/A	#N/A	#N/A	#N/A	#N/A
NFRAN_0381	NFRAN_RS01545	hypothetical protein	-0.780648	5.88e-08	301.702	754.801	8.20343	9.54746	Thaumi_prot_LH_FAM004529		N	Y	NF	No	454	256	#N/A	#N/A	#N/A	#N/A	#N/A
NFRAN_0382	NFRAN_RS01550	putative quinol monooxygenase	0.0606583	0.757432	86.7922	121.123	6.39298	6.91558	Thaumi_prot_LH_FAM004506		N	Y	NF	No	1102	2459	arCOG04806	S	Function unknown	-	Uncharacterized protein
NFRAN_TRNA4	NFRAN_RS01555	tRNA-Ile	0.259676	0.299326	199.617	241.281	7.57389	7.88001	#N/A		#N/A	#N/A	NA	No	636	1918	#N/A	#N/A	#N/A	#N/A	#N/A
NFRAN_0383	NFRAN_RS01560	iron-containing redox enzyme family protein	0.0857312	0.513492	608.814	838.544	9.22603	9.70861	Thaumi_prot_LH_FAM000939		N	N	NV+NF+NM	Yes	220	2191	arCOG01128	K	Transcription	TenA	Transcriptional activator TenA
NFRAN_TRNA5	NFRAN_RS01565	tRNA-Glu	-1.07804	0.0123055	9.23416	27.5166	2.98472	4.74108	#N/A		#N/A	#N/A	NA	No	2251	1127	#N/A	#N/A	#N/A	#N/A	#N/A
NFRAN_0389	NFRAN_RS01570	hypothetical protein	-1.4276	1.06e-08	8.65937	33.5741	3.03123	5.0611	Thaumi_prot_LH_FAM013099		N	Y	NF	No	2271	215	#N/A	#N/A	#N/A	#N/A	#N/A
0	NFRAN_RS01575	IS5 family transposase	1.92338	6.61e-07	1.65246	0.640989	0.716873	-0.704651	Thaumi_prot_LH_FAM005650		N	Y	NF	No	2592	321	#N/A	#N/A	#N/A	#N/A	#N/A
NFRAN_0393	NFRAN_RS01580	hypothetical protein	-0.664179	0.00058681	27.288	64.3402	4.75435	5.99567	Thaumi_prot_LH_FAM013100		N	Y	NF	No	1813	728	#N/A	#N/A	#N/A	#N/A	#N/A
NFRAN_0394	NFRAN_RS01585	zf-TFIIB domain-containing protein	1.12167	0.119598	3.52087	2.44201	1.7245	0.609052	Thaumi_prot_LH_FAM002856		#N/A	#N/A	NF	No	2475	1591	arCOG06997	R	General function prediction only	-	Predicted nucleic acid-binding protein, contains Zn-finger domain
NFRAN_0395	NFRAN_RS01590	hypothetical protein	0.244897	0.221787	21.7932	27.4515	4.43031	4.77142	Thaumi_prot_LH_FAM004564		N	Y	NF	No	1936	1790	#N/A	#N/A	#N/A	#N/A	#N/A
NFRAN_0396	NFRAN_RS01595	hypothetical protein	0.053351	0.772981	109.551	155.451	6.75541	7.27493	Thaumi_prot_LH_FAM004886		N	Y	NF	No	963	2473	#N/A	#N/A	#N/A	#N/A	#N/A
NFRAN_0397	NFRAN_RS01600	hypothetical protein	1.21881	1.82e-13	483.926	304.942	8.8682	8.25093	Thaumi_prot_LH_FAM013101		N	Y	NF	No	277	90	#N/A	#N/A	#N/A	#N/A	#N/A
NFRAN_0398	NFRAN_RS01605	nitroreductase family protein	-0.0716167	0.68216	98.6706	151.082	6.5849	7.23782	Thaumi_prot_LH_FAM003080		N	N	NV+NF	No	1027	2382	arCOG00288	C	Energy production and conversion	NfnB	Nitroreductase
NFRAN_0400	NFRAN_RS01610	GNAT family N-acetyltransferase	-0.117546	0.475687	23.9631	38.0614	4.55758	5.24931	Thaumi_prot_LH_FAM001273		N	Y	NF	No	1895	2142	arCOG00833	R	General function prediction only	RimI	Acetyltransferase (GNAT) family
NFRAN_0401	NFRAN_RS01615	polyprenyl synthetase family protein	-0.401101	2.27e-05	207.063	400.211	7.67782	8.63944	Thaumi_prot_LH_FAM000938		N	N	NV+NF+NM	Yes	621	471	arCOG01727	H	Coenzyme transport and metabolism	IspA	Geranylgeranyl pyrophosphate synthase
NFRAN_0402	NFRAN_RS01620	tRNA (adenine-N1)-methyltransferase	-0.943826	7.49e-08	38.6811	109.067	5.21861	6.76639	Thaumi_prot_LH_FAM000223		Y	N	NV+NF+NM	Yes	1633	260	arCOG00978	J	Translation, ribosomal structure and biogenesis	GCD14	tRNA(1-methyladenosine) methyltransferase
NFRAN_0403	NFRAN_RS01625	hypothetical protein	0.121121	0.482173	20.426	27.4679	4.3248	4.77203	Thaumi_prot_LH_FAM004543		N	Y	NF	No	1963	2155	arCOG08642	S	Function unknown	-	Uncharacterized protein
NFRAN_0404	NFRAN_RS01630	hypothetical protein	0.531066	2.06e-06	423.758	429.815	8.70961	8.74296	Thaumi_prot_LH_FAM002509		N	Y	NV+NF	No	322	361	#N/A	#N/A	#N/A	#N/A	#N/A
NFRAN_0405	NFRAN_RS01635	metallophosphoesterase	-0.0843435	0.617194	55.8579	85.8368	5.75508	6.42228	Thaumi_prot_LH_FAM000417		N	N	NV+NF+NM	Yes	1380	2335	arCOG01150	R	General function prediction only	-	Phosphohydrolase, Icc/MPP superfamily
NFRAN_0407	NFRAN_RS01645	glutamine-hydrolyzing carbamoyl-phosphate synthase small subunit	-0.619538	8.66e-11	199.164	449.809	7.62645	8.81248	Thaumi_prot_LH_FAM000419		Y	N	NV+NF+NM	Yes	638	137	arCOG00064	E	Amino acid transport and metabolism	CarA	Carbamoylphosphate synthase small subunit
NFRAN_0408	NFRAN_RS01650	glycosyltransferase family 2 protein	-0.251403	0.061042	46.3018	81.6594	5.52403	6.34809	Thaumi_prot_LH_FAM000666		Y	Y	NV+NF+NM	Yes	1516	1433	arCOG01390	M	Cell wall/membrane/envelope biogenesis	-	Glycosyl transferase family 2
NFRAN_0409	NFRAN_RS01655	DUF4573 domain-containing protein	-0.284867	0.0108578	350.191	623.901	8.43563	9.27456	Thaumi_prot_LH_FAM004885		N	Y	NF	No	392	1101	#N/A	#N/A	#N/A	#N/A	#N/A
NFRAN_0410	NFRAN_RS01660	methionine--tRNA ligase subunit beta	-0.298022	0.00541136	342.47	620.351	8.40925	9.27554	Thaumi_prot_LH_FAM001363		N	N	NV+NF+NM	Yes	404	982	arCOG01136	R	General function prediction only	ARC1	EMAP domain RNA-binding protein
0	NFRAN_RS01665	hypothetical protein	-0.293869	0.0661281	42.0227	76.3327	5.37988	6.25347	Thaumi_prot_LH_FAM004884		N	Y	NF	No	1580	1452	#N/A	#N/A	#N/A	#N/A	#N/A
NFRAN_0411	NFRAN_RS01670	phosphoribosylamine--glycine ligase	-0.573895	2.57e-07	130.169	284.009	7.00366	8.14812	Thaumi_prot_LH_FAM000076		N	N	NV+NF+NM	Yes	861	292	arCOG04415	F	Nucleotide transport and metabolism	PurD	Phosphoribosylamine-glycine ligase
NFRAN_0412	NFRAN_RS01675	5-formyltetrahydrofolate cyclo-ligase	-0.142772	0.310625	56.4166	91.7168	5.80434	6.51659	Thaumi_prot_LH_FAM000077		Y	N	NV+NF+NM	Yes	1374	1943	arCOG00474	H	Coenzyme transport and metabolism	FAU1	5-formyltetrahydrofolate cyclo-ligase
NFRAN_0413	NFRAN_RS01680	tetrahydrofolate dehydrogenase/cyclohydrolase catalytic domain-containing protein	-0.227939	0.0766482	76.8985	130.803	6.23046	7.02889	Thaumi_prot_LH_FAM000078		N	N	NV+NF+NM	Yes	1188	1485	arCOG04538	H	Coenzyme transport and metabolism	FolD	5,10-methylene-tetrahydrofolate dehydrogenase/Methenyl tetrahydrofolate cyclohydrolase
NFRAN_0414	NFRAN_RS01685	sulfide-dependent adenosine diphosphate thiazole synthase	0.232234	0.024155	466.409	583.759	8.85926	9.18608	Thaumi_prot_LH_FAM000234		N	Y	NV+NF+NM	Yes	289	1240	arCOG00574	H	Coenzyme transport and metabolism	THI4	Archaeal ribulose 1,5-bisphosphate synthetase/yeast thiazole synthase
NFRAN_0415	NFRAN_RS01690	DedA family protein	0.136213	0.243186	56.4314	75.7433	5.81559	6.24094	Thaumi_prot_LH_FAM000458		N	N	NV+NF+NM	Yes	1372	1820	arCOG03117	S	Function unknown	DedA	Uncharacterized membrane-associated protein, DedA family
NFRAN_0416	NFRAN_RS01695	CBS domain-containing protein	-0.129785	0.252045	98.2194	157.661	6.60486	7.29624	Thaumi_prot_LH_FAM000315		N	N	NV+NF+NM	Yes	1030	1828	arCOG00608	K	Transcription	-	Predicted transcriptional regulator with C-terminal CBS domains
NFRAN_TRNA6	NFRAN_RS01700	tRNA-Gly	-0.242711	0.509764	35.2411	61.2579	5.03796	5.90397	#N/A		#N/A	#N/A	NA	No	1681	2182	#N/A	#N/A	#N/A	#N/A	#N/A
NFRAN_0417	NFRAN_RS01705	hypothetical protein	-0.580603	0.00946716	41.224	90.0204	5.28322	6.48768	Thaumi_prot_LH_FAM004544		N	Y	NF	No	1592	1074	#N/A	#N/A	#N/A	#N/A	#N/A
NFRAN_0418	NFRAN_RS01710	hypothetical protein	0.834715	5.66e-09	82.561	68.0374	6.34286	6.0843	Thaumi_prot_LH_FAM002610		N	Y	NV+NF	No	1132	199	arCOG08781	S	Function unknown	-	Uncharacterized protein
NFRAN_0419	NFRAN_RS01715	DHHA1 domain-containing protein	0.908691	7.48e-10	244.83	191.494	7.89997	7.57803	Thaumi_prot_LH_FAM002612		N	Y	NV+NF	No	545	162	arCOG00423	J	Translation, ribosomal structure and biogenesis	-	Oligoribonuclease NrnB or cAMP/cGMP phosphodiesterase, DHH superfamily
NFRAN_0420	NFRAN_RS01720	30S ribosomal protein S10	-0.382899	0.000314506	1339.14	2559.82	10.3738	11.3194	Thaumi_prot_LH_FAM000264		Y	N	NV+NF+NM	Yes	89	664	arCOG01758	J	Translation, ribosomal structure and biogenesis	RpsJ	Ribosomal protein S10
NFRAN_0421	NFRAN_RS01725	translation elongation factor EF-1 subunit alpha	-0.320834	0.022792	1695.39	3137.84	10.7134	11.6135	Thaumi_prot_LH_FAM000263		Y	N	NV+NF+NM	Yes	63	1224	arCOG01561	J	Translation, ribosomal structure and biogenesis	TEF1	Translation elongation factor EF-1 alpha, GTPase
NFRAN_0422	NFRAN_RS01730	phosphomannose isomerase type II C-terminal cupin domain	0.0944534	0.473217	82.0254	112.443	6.3448	6.80855	Thaumi_prot_LH_FAM002519		N	N	NV+NF	No	1138	2139	arCOG02427	M	Cell wall/membrane/envelope biogenesis	{ManC}	Mannose-1-phosphate guanylyltransferase fused to cupin domain
NFRAN_0423	NFRAN_RS01735	hypothetical protein	0.0438649	0.819895	386.419	550.39	8.57133	9.09111	Thaumi_prot_LH_FAM000074		N	Y	NV+NF+NM	Yes	352	2530	arCOG08645	S	Function unknown	-	Uncharacterized protein
NFRAN_0424	NFRAN_RS01740	isoleucine--tRNA ligase	-0.230137	0.021813	78.8505	135.701	6.28728	7.08408	Thaumi_prot_LH_FAM000075		N	N	NV+NF+NM	Yes	1164	1213	arCOG00807	J	Translation, ribosomal structure and biogenesis	IleS	Isoleucyl-tRNA synthetase
NFRAN_0425	NFRAN_RS01745	inorganic diphosphatase	-0.410171	0.02367	234.115	461.028	7.84335	8.83533	Thaumi_prot_LH_FAM001526		N	N	NV+NF+NM	Yes	569	1235	arCOG01711	C	Energy production and conversion	Ppa	Inorganic pyrophosphatase
NFRAN_0426	NFRAN_RS01750	AAA family ATPase	-0.29004	0.00469586	192.594	347.309	7.58363	8.43831	Thaumi_prot_LH_FAM000446		Y	N	NV+NF+NM	Yes	650	961	arCOG01307	D	Cell cycle control, cell division, chromosome partitioning	Vps4	Cell division ATPase of the AAA+ class, ESCRT system component
NFRAN_0427	NFRAN_RS01755	helix-turn-helix domain-containing protein	-0.65447	1e-07	69.766	161.007	6.10058	7.32925	Thaumi_prot_LH_FAM004545		N	Y	NF	No	1253	268	arCOG02037	K	Transcription	-	Sugar-specific transcriptional regulator TrmB
NFRAN_0428	NFRAN_RS01760	NAD(P)H-hydrate dehydratase	-0.386909	0.00947218	43.8628	83.9814	5.43065	6.37904	Thaumi_prot_LH_FAM000153		Y	N	NV+NF+NM	Yes	1551	1075	arCOG00018	F	Nucleotide transport and metabolism	Nnr2	NAD(P)H-hydrate repair enzyme Nnr, NAD(P)H-hydrate dehydratase domain
NFRAN_0429	NFRAN_RS01765	hypothetical protein	-0.223299	0.208475	60.5781	103.598	5.88426	6.6936	Thaumi_prot_LH_FAM001421		N	Y	NV+NF+NM	Yes	1335	1765	arCOG07262	R	General function prediction only	-	CBS domain containing protein
NFRAN_0431	NFRAN_RS01775	adenosylhomocysteinase	0.672066	6.91e-10	197.964	183.137	7.61707	7.51554	Thaumi_prot_LH_FAM000763		Y	N	NV+NF+NM	Yes	643	161	arCOG04137	H	Coenzyme transport and metabolism	SAM1	S-adenosylhomocysteine hydrolase
NFRAN_0432	NFRAN_RS01780	hypothetical protein	-0.144173	0.299565	77.1528	125.57	6.25695	6.96619	Thaumi_prot_LH_FAM000009		N	N	NV+NF+NM	Yes	1185	1922	arCOG00721	J	Translation, ribosomal structure and biogenesis	Nob1	Endonuclease Nob1, consists of a PIN domain and a Zn-ribbon module
NFRAN_0433	NFRAN_RS01785	NAD(+)/NADH kinase	-0.235059	0.0704079	63.7257	109.817	5.97416	6.77214	Thaumi_prot_LH_FAM000746		Y	N	NV+NF+NM	Yes	1304	1467	arCOG01348	H	Coenzyme transport and metabolism	nadF	NAD kinase
NFRAN_TRNA7	NFRAN_RS01790	tRNA-Ile	-0.75473	0.000963071	48.989	119.988	5.55242	6.89819	#N/A		#N/A	#N/A	NA	No	1475	769	#N/A	#N/A	#N/A	#N/A	#N/A
NFRAN_0436	NFRAN_RS01795	hypothetical protein	-0.980707	0.0101378	4.69926	13.6493	2.06511	3.74767	Thaumi_prot_LH_FAM004303		N	Y	NF	No	2421	1086	#N/A	#N/A	#N/A	#N/A	#N/A
NFRAN_0437	NFRAN_RS01800	DDE-type integrase/transposase/recombinase	-1.43657	0.240691	0.125109	0.4828	0	-1.29678	Thaumi_prot_LH_FAM002609		N	N	NV+NF	No	2738	1814	arCOG02134	X	Mobilome: prophages, transposons	-	Transposase
NFRAN_0438	NFRAN_RS01805	sensor histidine kinase	-0.145522	0.17021	27.4208	44.6771	4.7713	5.47914	Thaumi_prot_LH_FAM004548		N	Y	NF	No	1811	1700	arCOG07619	T	Signal transduction mechanisms	-	Signal transduction histidine kinase
NFRAN_0440	NFRAN_RS01810	thioredoxin domain-containing protein	0.137329	0.260417	104.805	140.651	6.70599	7.13422	Thaumi_prot_LH_FAM000133_0		N	N	NV+NF+NM	Yes	980	1848	arCOG02868	O	Posttranslational modification, protein turnover, chaperones	DsbG	Protein-disulfide isomerase
NFRAN_0441	NFRAN_RS01815	hypothetical protein	-0.202183	0.163768	67.0194	112.925	6.04702	6.81073	Thaumi_prot_LH_FAM000603		N	Y	NV+NF+NM	Yes	1278	1684	arCOG08731	S	Function unknown	-	Uncharacterized protein
NFRAN_0442	NFRAN_RS01820	hypothetical protein	0.231993	0.0661281	119.765	150.754	6.89514	7.23176	Thaumi_prot_LH_FAM001281		N	Y	NV+NF	Yes	914	1453	#N/A	#N/A	#N/A	#N/A	#N/A
NFRAN_0443	NFRAN_RS01825	hypothetical protein	0.141557	0.437464	115.494	155.678	6.83337	7.27631	Thaumi_prot_LH_FAM001280		N	Y	NV+NF	Yes	929	2103	#N/A	#N/A	#N/A	#N/A	#N/A
NFRAN_0444	NFRAN_RS01830	hypothetical protein	-0.0447973	0.857405	34.1884	50.879	5.02428	5.66594	Thaumi_prot_LH_FAM004549		N	Y	NF	No	1700	2568	#N/A	#N/A	#N/A	#N/A	#N/A
NFRAN_0445	NFRAN_RS01835	heme o synthase	-0.299222	0.0553939	93.6278	166.083	6.4876	7.37432	Thaumi_prot_LH_FAM000346		Y	N	NV+NF+NM	Yes	1059	1407	arCOG00479	O	Posttranslational modification, protein turnover, chaperones	CyoE	Polyprenyltransferase (cytochrome oxidase assembly factor)
NFRAN_0446	NFRAN_RS01840	hypothetical protein	-0.120029	0.541086	99.2078	156.152	6.59759	7.26186	Thaumi_prot_LH_FAM000347		Y	N	NV+NF+NM	Yes	1022	2241	arCOG07192	K	Transcription	-	Transcriptional regulator, PadR family
NFRAN_0447	NFRAN_RS01845	CDC48 family AAA ATPase	0.126167	0.319741	647.96	867.45	9.31559	9.75773	Thaumi_prot_LH_FAM000348_0		Y	N	NV+NF+NM	Yes	201	1949	arCOG01308	O	Posttranslational modification, protein turnover, chaperones	Cdc48	ATPase of the AAA+ class , CDC48 family
NFRAN_0448	NFRAN_RS01850	elongation factor 1-beta	0.0143857	0.920064	800.404	1161.33	9.63179	10.1751	Thaumi_prot_LH_FAM000349		Y	N	NV+NF+NM	Yes	155	2660	arCOG01988	J	Translation, ribosomal structure and biogenesis	EFB1	Translation elongation factor EF-1beta
0	NFRAN_RS01855	zinc finger domain-containing protein	-0.0326607	0.882593	416.125	615.016	8.63318	9.25994	Thaumi_prot_LH_FAM000350		N	N	NV+NF+NM	No	328	2604	#N/A	#N/A	#N/A	#N/A	#N/A
NFRAN_0449	NFRAN_RS01860	NAD(P)/FAD-dependent oxidoreductase	-0.224501	0.0751418	112.425	192.75	6.79563	7.58773	Thaumi_prot_LH_FAM000345		N	N	NV+NF+NM	Yes	943	1482	arCOG00570	I	Lipid transport and metabolism	-	Geranylgeranyl reductase, flavoprotein
NFRAN_0450	NFRAN_RS01865	phosphoglycerate kinase	0.0271279	0.839674	102.153	147.13	6.6645	7.19654	Thaumi_prot_LH_FAM000733		Y	N	NV+NF+NM	Yes	1005	2547	arCOG00496	G	Carbohydrate transport and metabolism	Pgk	3-phosphoglycerate kinase
NFRAN_0451	NFRAN_RS01870	50S ribosomal protein L16	-0.312084	0.00895716	1443.82	2619.63	10.4691	11.3515	Thaumi_prot_LH_FAM000604		Y	N	NV+NF+NM	Yes	80	1064	arCOG04113	J	Translation, ribosomal structure and biogenesis	RplP	Ribosomal protein L10AE/L16
NFRAN_0452	NFRAN_RS01875	tRNA-intron lyase	-0.279658	0.0209049	94.8781	169.374	6.55513	7.40114	Thaumi_prot_LH_FAM000605		Y	N	NV+NF+NM	Yes	1049	1205	arCOG01701	J	Translation, ribosomal structure and biogenesis	SEN2	tRNA splicing endonuclease
NFRAN_0453	NFRAN_RS01880	DUF6659 family protein	-0.155151	0.215712	98.1223	160.566	6.60203	7.32607	Thaumi_prot_LH_FAM002932		N	Y	NV+NF	No	1032	1780	arCOG08684	R	General function prediction only	-	Roadblock/LC7 domain superfamily protein
NFRAN_0454	NFRAN_RS01885	translation initiation factor eIF-1A	-0.303618	0.128208	98.1493	177.058	6.55613	7.4628	Thaumi_prot_LH_FAM000421		Y	N	NV+NF+NM	Yes	1031	1610	arCOG01179	J	Translation, ribosomal structure and biogenesis	InfA	Translation initiation factor 1 (IF-1)
NFRAN_0455	NFRAN_RS01890	phenylalanine--tRNA ligase subunit beta	-0.203163	0.0394819	219.992	372.497	7.77132	8.54036	Thaumi_prot_LH_FAM000049		N	N	NV+NF+NM	Yes	600	1344	arCOG00412	J	Translation, ribosomal structure and biogenesis	PheT	Phenylalanyl-tRNA synthetase beta subunit
NFRAN_0456	NFRAN_RS01895	phenylalanine--tRNA ligase subunit alpha	-0.173493	0.0209877	229.785	380.124	7.83532	8.56901	Thaumi_prot_LH_FAM000050		Y	N	NV+NF+NM	Yes	580	1208	arCOG00410	J	Translation, ribosomal structure and biogenesis	PheS	Phenylalanyl-tRNA synthetase alpha subunit
NFRAN_0457	NFRAN_RS01900	tryptophan--tRNA ligase	0.0860143	0.354135	84.2835	116.611	6.38984	6.86465	Thaumi_prot_LH_FAM000051		Y	N	NV+NF+NM	Yes	1118	2003	arCOG01887	J	Translation, ribosomal structure and biogenesis	TrpS	Tryptophanyl-tRNA synthetase
NFRAN_0458	NFRAN_RS01905	hypothetical protein	-0.0995801	0.708997	13.3959	20.9555	3.70601	4.36832	Thaumi_prot_LH_FAM001758		N	Y	NV+NF+NM	Yes	2139	2407	arCOG10585	S	Function unknown	-	Uncharacterized protein
NFRAN_0459	NFRAN_RS01910	hypothetical protein	-0.543942	0.00626804	42.7856	93.1335	5.38782	6.53733	Thaumi_prot_LH_FAM000052		N	N	NV+NF+NM	Yes	1570	1007	arCOG08641	S	Function unknown	-	Uncharacterized protein
NFRAN_0460	NFRAN_RS01915	pantetheine-phosphate adenylyltransferase	-0.242949	0.261891	17.4866	30.4579	4.0823	4.92227	Thaumi_prot_LH_FAM000053		N	N	NV+NF+NM	Yes	2033	1853	arCOG01223	H	Coenzyme transport and metabolism	CAB4	Phosphopantetheine adenylyltransferase
NFRAN_0461	NFRAN_RS01920	4Fe-4S dicluster domain-containing protein	0.119196	0.494858	332.504	443.313	8.32084	8.78954	Thaumi_prot_LH_FAM000965		Y	N	NV+NF+NM	Yes	414	2166	arCOG04548	C	Energy production and conversion	-	Ferredoxin
NFRAN_0462	NFRAN_RS01925	adenylate/guanylate cyclase domain-containing protein	0.127243	0.388665	66.2213	89.9328	6.04233	6.48989	Thaumi_prot_LH_FAM000452		N	Y	NV+NF+NM	Yes	1285	2050	arCOG07810	T	Signal transduction mechanisms	CyaA	Adenylate cyclase, family 3
NFRAN_0463	NFRAN_RS01930	acetolactate synthase large subunit	0.307738	0.00242949	41.1217	48.9717	5.35754	5.61014	Thaumi_prot_LH_FAM002198		Y	N	NF	No	1596	873	arCOG02002	E	Amino acid transport and metabolism	IlvB	Acetolactate synthase large subunit or other thiamine pyrophosphate-requiring enzyme
NFRAN_0464	NFRAN_RS01935	zinc-ribbon domain-containing protein	-0.347748	0.00683151	49.6518	93.3136	5.62885	6.54206	Thaumi_prot_LH_FAM000495		N	Y	NF	No	1466	1023	arCOG03293	S	Function unknown	XynA	Uncharacterized membrane protein
NFRAN_TRNA8	NFRAN_RS01950	tRNA-Glu	-0.888765	0.000748391	20.603	56.34	4.31841	5.80476	#N/A		#N/A	#N/A	NA	No	1959	746	#N/A	#N/A	#N/A	#N/A	#N/A
NFRAN_0473	NFRAN_RS01955	hypothetical protein	0.905567	6.26e-15	1677.36	1315.77	10.6976	10.3548	Thaumi_prot_LH_FAM004869		N	Y	NF	No	64	68	#N/A	#N/A	#N/A	#N/A	#N/A
NFRAN_0474	NFRAN_RS01960	YncE family protein	-0.657243	0.0703076	1.88368	4.29776	0.785918	2.08028	Thaumi_prot_LH_FAM013105		N	Y	NF	No	2574	1465	arCOG02562	R	General function prediction only	-	Beta-propeller repeat containing protein
NFRAN_0476	NFRAN_RS01970	hypothetical protein	-0.853921	0.289461	1.46995	4.01196	0.068096	1.74842	Thaumi_prot_LH_FAM013108		N	Y	NF	No	2608	1905	#N/A	#N/A	#N/A	#N/A	#N/A
NFRAN_0477	NFRAN_RS01975	aquaporin	0.279312	0.216581	10.5248	12.8667	3.37085	3.67105	Thaumi_prot_LH_FAM000111		N	N	NV+NF+NM	Yes	2212	1783	arCOG04431	G	Carbohydrate transport and metabolism	GlpF	Glycerol uptake facilitator or related permease (Major Intrinsic Protein Family)
NFRAN_0478	NFRAN_RS01980	hypothetical protein	-0.29724	0.134606	5.45034	9.80525	2.42884	3.27443	Thaumi_prot_LH_FAM004136		N	Y	NF	No	2388	1626	#N/A	#N/A	#N/A	#N/A	#N/A
NFRAN_0479	NFRAN_RS01985	DDE-type integrase/transposase/recombinase	-0.99002	0.562048	0.159213	0.447159	0	0	Thaumi_prot_LH_FAM002609		N	N	NV+NF	No	2731	2268	arCOG02134	X	Mobilome: prophages, transposons	-	Transposase
NFRAN_0481	NFRAN_RS01990	hypothetical protein	0.74189	0.0702844	8.99201	8.04466	3.01374	2.98757	Thaumi_prot_LH_FAM003992		N	Y	NF	No	2259	1464	#N/A	#N/A	#N/A	#N/A	#N/A
NFRAN_0482	NFRAN_RS01995	cupin domain-containing protein	-0.428352	0.183966	7.31922	14.4994	2.75882	3.82853	Thaumi_prot_LH_FAM005525		N	Y	NF	No	2320	1723	#N/A	#N/A	#N/A	#N/A	#N/A
NFRAN_0483	NFRAN_RS02000	thermonuclease family protein	-1.02319	4.11e-07	19.4921	58.4009	4.23169	5.85287	Thaumi_prot_LH_FAM013109		N	Y	NF	No	1979	304	arCOG03192	L	Replication, recombination and repair	-	Endonuclease YncB, thermonuclease family
NFRAN_0485	NFRAN_RS02005	hypothetical protein	-0.69328	7.63e-05	26.0114	61.3515	4.65244	5.92961	Thaumi_prot_LH_FAM003200		N	Y	NV+NF	No	1847	561	arCOG08764	C	Energy production and conversion	-	Periplasmic protein of plastocyanin/azurin/halocyanin family protein
NFRAN_0486	NFRAN_RS02010	hypothetical protein	-3.57249	0.299655	0	0.416909	0	0	Thaumi_prot_LH_FAM013110		N	Y	NF	No	2757	1923	#N/A	#N/A	#N/A	#N/A	#N/A
NFRAN_0487	NFRAN_RS02015	hypothetical protein	2.60746	0.0433085	0.607359	0.158499	0	0	Thaumi_prot_LH_FAM013111		N	Y	NF	No	2682	1356	#N/A	#N/A	#N/A	#N/A	#N/A
NFRAN_0488	NFRAN_RS02020	hypothetical protein	-1.10384	9.27e-06	2.13326	6.68159	1.04824	2.729	Thaumi_prot_LH_FAM004067		N	Y	NF	No	2559	430	#N/A	#N/A	#N/A	#N/A	#N/A
NFRAN_0496	NFRAN_RS02025	hypothetical protein	-0.637257	8.33e-07	285.301	655.863	8.14181	9.35572	Thaumi_prot_LH_FAM002752		N	Y	NF	No	476	335	#N/A	#N/A	#N/A	#N/A	#N/A
NFRAN_0497	NFRAN_RS02030	class I SAM-dependent methyltransferase	0.713274	2.12e-08	280.693	254.015	8.1312	7.98243	Thaumi_prot_LH_FAM002118		N	Y	NV+NF+NM	No	487	226	#N/A	#N/A	#N/A	#N/A	#N/A
NFRAN_0499	NFRAN_RS02035	hypothetical protein	0.128877	0.280542	132.675	177.835	7.04119	7.46697	Thaumi_prot_LH_FAM004566		N	Y	NF	No	848	1888	#N/A	#N/A	#N/A	#N/A	#N/A
NFRAN_0500	NFRAN_RS02040	methane monooxygenase/ammonia monooxygenase subunit C	1.44477	0.00237376	2.57477	1.3656	1.18384	0.361004	Thaumi_prot_LH_FAM000259		N	Y	NV+NF+NM	Yes	2533	866	arCOG08699	C	Energy production and conversion	-	Methane monooxygenase/Ammonia monooxygenase, subunit C
NFRAN_0501	NFRAN_RS02045	hypothetical protein	0.238914	0.360397	11.2322	13.7445	3.41927	3.77086	Thaumi_prot_LH_FAM004244		N	Y	NF	No	2189	2010	#N/A	#N/A	#N/A	#N/A	#N/A
NFRAN_0502	NFRAN_RS02050	NosD domain-containing protein	-0.762565	1.47e-08	2072.97	5136.15	10.9874	12.3183	Thaumi_prot_LH_FAM004382		N	Y	NF	No	51	221	#N/A	#N/A	#N/A	#N/A	#N/A
NFRAN_0504	NFRAN_RS02055	hypothetical protein	0.0976159	0.299326	592.108	814.446	9.20339	9.6676	Thaumi_prot_LH_FAM002696		N	Y	NV+NF	No	229	1919	#N/A	#N/A	#N/A	#N/A	#N/A
NFRAN_0505	NFRAN_RS02060	hypothetical protein	-0.237826	0.216151	7.26607	12.4098	2.81898	3.62379	Thaumi_prot_LH_FAM004569		N	Y	NF	No	2321	1782	#N/A	#N/A	#N/A	#N/A	#N/A
0	NFRAN_RS02065	hypothetical protein	0.272639	0.0599139	3384.96	4135.37	11.7028	12.0114	Thaumi_prot_LH_FAM000186_0		N	Y	NV+NF+NM	Yes	27	1429	#N/A	#N/A	#N/A	#N/A	#N/A
NFRAN_0506	NFRAN_RS02070	hypothetical protein	0.261077	0.00743281	2652.46	3236.98	11.3594	11.6571	Thaumi_prot_LH_FAM003082		N	N	NV+NF	No	36	1032	#N/A	#N/A	#N/A	#N/A	#N/A
NFRAN_0508	NFRAN_RS02075	hypothetical protein	0.385331	0.00158403	1123.1	1260.32	10.1099	10.298	Thaumi_prot_LH_FAM003081		N	Y	NV+NF	No	106	819	arCOG08733	S	Function unknown	-	Uncharacterized protein
NFRAN_0509	NFRAN_RS02080	hypothetical protein	0.375264	0.0928579	22.61	25.9256	4.46709	4.68388	Thaumi_prot_LH_FAM001288		Y	Y	NV+NF+NM	Yes	1920	1535	arCOG10527	S	Function unknown	-	Uncharacterized protein
NFRAN_0510	NFRAN_RS02085	hypothetical protein	0.5307	5.91e-06	156.254	159.922	7.28592	7.31755	Thaumi_prot_LH_FAM000611		Y	Y	NV+NF+NM	Yes	760	404	arCOG08734	S	Function unknown	-	Uncharacterized protein
NFRAN_0511	NFRAN_RS02090	aspartate dehydrogenase	0.0308322	0.794837	96.3929	139.237	6.58875	7.12048	Thaumi_prot_LH_FAM000525		Y	Y	NV+NF+NM	Yes	1042	2502	arCOG00254	R	General function prediction only	-	Predicted dinucleotide-utilizing enzyme
NFRAN_0512	NFRAN_RS02095	5-(carboxyamino)imidazole ribonucleotide mutase	-0.189411	0.0801385	204.805	341.834	7.66607	8.41175	Thaumi_prot_LH_FAM000608		Y	N	NV+NF+NM	Yes	627	1503	arCOG02464	F	Nucleotide transport and metabolism	PurE	Phosphoribosylcarboxyaminoimidazole (NCAIR) mutase
NFRAN_0513	NFRAN_RS02100	5-(carboxyamino)imidazole ribonucleotide synthase	-0.249159	0.0241445	132.198	231.54	7.03819	7.85163	Thaumi_prot_LH_FAM000456		Y	Y	NV+NF+NM	Yes	850	1239	arCOG01597	F	Nucleotide transport and metabolism	PurK	Phosphoribosylaminoimidazole carboxylase (NCAIR synthetase)
NFRAN_0514	NFRAN_RS02105	4Fe-4S binding protein	0.0947851	0.388346	576.93	787.678	9.15158	9.61929	Thaumi_prot_LH_FAM000601		N	Y	NV+NF+NM	Yes	233	2049	arCOG04548	C	Energy production and conversion	-	Ferredoxin
NFRAN_0515	NFRAN_RS02110	hypothetical protein	0.722915	3.11e-06	139.403	123.814	7.09409	6.94596	Thaumi_prot_LH_FAM000752		N	Y	NV+NF+NM	Yes	824	379	arCOG08760	S	Function unknown	-	Uncharacterized protein
NFRAN_0516	NFRAN_RS02115	sulfurtransferase	0.462525	0.00074132	261.827	278.32	8.01165	8.11436	Thaumi_prot_LH_FAM000233_0		Y	N	NV+NF+NM	Yes	511	745	arCOG02019	P	Inorganic ion transport and metabolism	SseA	Rhodanese-related sulfurtransferase
NFRAN_TRNA9	NFRAN_RS02120	tRNA-Ala	-0.23877	0.419194	104.664	186.986	6.6439	7.53781	#N/A		#N/A	#N/A	NA	No	981	2084	#N/A	#N/A	#N/A	#N/A	#N/A
NFRAN_0517	NFRAN_RS02125	DDE-type integrase/transposase/recombinase	-1.21699	0.338124	0.182292	0.610917	0	-1.29395	Thaumi_prot_LH_FAM002609		N	N	NV+NF	No	2727	1979	arCOG02134	X	Mobilome: prophages, transposons	-	Transposase
NFRAN_0518	NFRAN_RS02130	PQQ-binding-like beta-propeller repeat protein	-0.00277624	0.979528	45.1962	66.6304	5.49223	6.05653	Thaumi_prot_LH_FAM004570		N	Y	NF	No	1531	2744	arCOG02492	S	Function unknown	-	Secreted protein, with PKD repeat domain
NFRAN_0521	NFRAN_RS02135	hypothetical protein	0.117043	0.539263	71.4905	97.3298	6.13129	6.59956	Thaumi_prot_LH_FAM004571		N	Y	NF	No	1235	2236	#N/A	#N/A	#N/A	#N/A	#N/A
NFRAN_0524	NFRAN_RS02140	hypothetical protein	-0.204337	0.166094	110.783	185.97	6.75927	7.53828	Thaumi_prot_LH_FAM004572		N	Y	NF	No	954	1693	#N/A	#N/A	#N/A	#N/A	#N/A
NFRAN_0525	NFRAN_RS02145	HNH endonuclease	0.188523	0.189209	213.364	273.332	7.71071	8.0864	Thaumi_prot_LH_FAM003057		N	Y	NV+NF	No	610	1736	arCOG03899	V	Defense mechanisms	-	Restriction endonuclease, HNH family
NFRAN_0526	NFRAN_RS02150	cupredoxin domain-containing protein	-0.306556	0.00103371	345.854	625.038	8.4162	9.28669	Thaumi_prot_LH_FAM000352		N	Y	NV+NF+NM	Yes	400	777	arCOG02929	C	Energy production and conversion	PetE	Plastocyanin/azurin/halocyanin family protein
NFRAN_0527	NFRAN_RS02155	M67 family metallopeptidase	-0.0910961	0.643155	22.1611	34.2512	4.42566	5.09734	Thaumi_prot_LH_FAM000353		Y	N	NV+NF+NM	Yes	1928	2354	arCOG01138	O	Posttranslational modification, protein turnover, chaperones	Rri1	Proteasome lid subunit RPN8/RPN11, contains Jab1/MPN domain metalloenzyme (JAMM) motif
NFRAN_0528	NFRAN_RS02160	aspartate--tRNA(Asn) ligase	-0.128632	0.206771	152.053	245.188	7.2445	7.93733	Thaumi_prot_LH_FAM000143		Y	N	NV+NF+NM	Yes	779	1764	arCOG00406	J	Translation, ribosomal structure and biogenesis	AsnS	Aspartyl/asparaginyl-tRNA synthetase
NFRAN_0529	NFRAN_RS02165	transcription elongation factor NusA	-0.110144	0.318475	102.136	161.675	6.66303	7.33187	Thaumi_prot_LH_FAM001529		N	N	NV+NF+NM	Yes	1006	1948	arCOG01761	K	Transcription	NusA	Transcription elongation factor
NFRAN_0530	NFRAN_RS02170	DUF3892 domain-containing protein	0.989469	1.89e-11	200.386	150.301	7.64216	7.22382	Thaumi_prot_LH_FAM002055		N	Y	NF+NM	No	635	126	#N/A	#N/A	#N/A	#N/A	#N/A
NFRAN_0531	NFRAN_RS02175	ABC transporter ATP-binding protein	-0.00522353	0.967852	88.2719	130.104	6.44931	7.02049	Thaumi_prot_LH_FAM000246		Y	N	NV+NF+NM	Yes	1098	2732	arCOG00181	E	Amino acid transport and metabolism	DppD	ABC-type dipeptide/oligopeptide/nickel transport system, ATPase component
NFRAN_0532	NFRAN_RS02180	cysteine desulfurase	0.754995	1.04e-10	401.714	352.352	8.6401	8.45939	Thaumi_prot_LH_FAM000736		Y	N	NV+NF+NM	Yes	341	139	arCOG00065	O	Posttranslational modification, protein turnover, chaperones	csdA	Selenocysteine lyase/Cysteine desulfurase
NFRAN_0533	NFRAN_RS02185	Fe-S cluster assembly sulfur transfer protein SufU	0.394572	0.00259051	222.561	249.38	7.7801	7.95714	Thaumi_prot_LH_FAM000735		Y	N	NV+NF+NM	Yes	597	884	arCOG02077	C	Energy production and conversion	IscU	NifU homolog involved in Fe-S cluster formation
NFRAN_0534	NFRAN_RS02190	phosphatase PAP2 family protein	0.532884	1.23e-05	50.1492	51.1897	5.6426	5.6706	Thaumi_prot_LH_FAM000764		Y	N	NV+NF+NM	Yes	1455	437	arCOG03056	I	Lipid transport and metabolism	PgpB	Membrane-associated phospholipid phosphatase
NFRAN_0535	NFRAN_RS02195	hypothetical protein	-0.0906104	0.664533	36.0454	56.4017	5.15073	5.79914	Thaumi_prot_LH_FAM002750		N	Y	NV+NF	No	1669	2368	arCOG08761	S	Function unknown	-	Uncharacterized protein
NFRAN_0537	NFRAN_RS02200	Glu/Leu/Phe/Val dehydrogenase	-0.17156	0.0828358	296.431	487.699	8.19367	8.92769	Thaumi_prot_LH_FAM000100		Y	N	NV+NF+NM	Yes	462	1512	arCOG01352	E	Amino acid transport and metabolism	GdhA	Glutamate dehydrogenase/leucine dehydrogenase
NFRAN_0538	NFRAN_RS02205	iron-sulfur cluster insertion protein ErpA	0.777855	8.77e-07	5141.92	4395.77	12.281	12.1003	Thaumi_prot_LH_FAM000089		Y	N	NV+NF+NM	Yes	16	336	arCOG04560	O	Posttranslational modification, protein turnover, chaperones	IscA	Fe-S cluster assembly iron-binding protein IscA
NFRAN_0539	NFRAN_RS02210	acetate--CoA ligase family protein	-0.600861	3.85e-07	347.984	771.681	8.42092	9.58796	Thaumi_prot_LH_FAM000098		Y	Y	NV+NF+NM	Yes	395	302	arCOG01340	C	Energy production and conversion	-	Acyl-CoA synthetase (NDP forming)
NFRAN_0540	NFRAN_RS02215	class I SAM-dependent methyltransferase	-0.450665	0.00033281	22.4009	44.9153	4.4711	5.4825	Thaumi_prot_LH_FAM000102		Y	N	NV+NF+NM	Yes	1923	670	arCOG04348	H	Coenzyme transport and metabolism	UbiE	Ubiquinone/menaquinone biosynthesis C-methylase UbiE
NFRAN_0541	NFRAN_RS02220	KEOPS complex subunit Cgi121	-0.325538	0.161854	7.97512	14.7462	2.95718	3.86644	Thaumi_prot_LH_FAM004573		N	Y	NF	No	2295	1680	arCOG02197	J	Translation, ribosomal structure and biogenesis	Cgi121	Subunit of KEOPS complex (Cgi121BUD32KAE1)
NFRAN_0542	NFRAN_RS02225	THUMP domain-containing protein	-0.191415	0.2316	70.4581	118.862	6.1171	6.89272	Thaumi_prot_LH_FAM000757		Y	N	NV+NF+NM	Yes	1243	1805	arCOG00084	J	Translation, ribosomal structure and biogenesis	Tan1	tRNA(Ser,Leu) C12 N-acetylase TAN1, contains THUMP domain
NFRAN_0543	NFRAN_RS02230	L-threonylcarbamoyladenylate synthase	-0.0992567	0.504317	40.1186	62.597	5.2946	5.96363	Thaumi_prot_LH_FAM001751		N	N	NV+NF+NM	No	1614	2173	#N/A	#N/A	#N/A	#N/A	#N/A
NFRAN_0544	NFRAN_RS02235	adenylate/guanylate cyclase domain-containing protein	0.207696	0.40878	6.78874	8.51554	2.70281	3.06372	Thaumi_prot_LH_FAM004574		N	Y	NF	No	2345	2073	#N/A	#N/A	#N/A	#N/A	#N/A
NFRAN_0545	NFRAN_RS02240	GTP cyclohydrolase I	0.116146	0.414696	337.64	456.028	8.37582	8.82795	Thaumi_prot_LH_FAM001077		N	Y	NV+NF+NM	No	410	2079	arCOG04542	H	Coenzyme transport and metabolism	FolE	GTP cyclohydrolase I
NFRAN_0546	NFRAN_RS02245	MoxR family ATPase	-0.266847	0.00279964	185.739	326.483	7.5193	8.34797	Thaumi_prot_LH_FAM000063		Y	Y	NV+NF+NM	Yes	678	896	arCOG00441	N	Cell motility	GvpN	MoxR-like ATPase
NFRAN_0547	NFRAN_RS02250	VWA domain-containing protein	0.119267	0.450415	182.311	246.938	7.48896	7.94085	Thaumi_prot_LH_FAM000062		N	Y	NV+NF+NM	Yes	682	2117	arCOG02900	V	Defense mechanisms	-	Predicted toxin of RNase A family, contains vWA domain
NFRAN_0548	NFRAN_RS02255	fructose-6-phosphate aldolase	-0.422265	1.17e-06	437.128	856.725	8.75533	9.74178	Thaumi_prot_LH_FAM000057		Y	N	NV+NF+NM	Yes	313	348	arCOG05061	G	Carbohydrate transport and metabolism	TalA	Transaldolase
NFRAN_0549	NFRAN_RS02260	transketolase family protein	-0.389967	0.000105022	609.815	1169.94	9.23654	10.191	Thaumi_prot_LH_FAM000056		Y	N	NV+NF+NM	Yes	219	589	arCOG01051	G	Carbohydrate transport and metabolism	TktA2	Transketolase, C-terminal subunit
NFRAN_0550	NFRAN_RS02265	ribulose-phosphate 3-epimerase	-0.511432	1.08e-06	246.643	517.021	7.93571	9.01149	Thaumi_prot_LH_FAM000055		N	Y	NV+NF+NM	Yes	542	343	arCOG01053	G	Carbohydrate transport and metabolism	TktA1	Transketolase, N-terminal subunit
NFRAN_0551	NFRAN_RS02270	trypsin-like peptidase domain-containing protein	0.566354	6.31e-05	175.375	173.585	7.42137	7.43581	Thaumi_prot_LH_FAM000667		Y	N	NV+NF+NM	Yes	700	538	arCOG02833	O	Posttranslational modification, protein turnover, chaperones	DegQ	Serine protease Do (heat-shock protein)
NFRAN_0552	NFRAN_RS02275	metal ABC transporter ATP-binding protein	0.565802	6.75e-07	127.259	125.911	6.97057	6.97479	Thaumi_prot_LH_FAM000578		Y	N	NV+NF+NM	No	871	325	arCOG00201	P	Inorganic ion transport and metabolism	ZnuC	ABC-type Mn/Zn transport system, ATPase component
NFRAN_0553	NFRAN_RS02280	hypothetical protein	0.458999	6e-05	82.0261	87.7814	6.34947	6.45102	Thaumi_prot_LH_FAM001027		N	Y	NV+NF+NM	Yes	1137	531	arCOG08805	V	Defense mechanisms	-	CopG/RHH family DNA binding protein
NFRAN_0554	NFRAN_RS02285	hypothetical protein	0.014483	0.940605	24.203	35.0568	4.57588	5.119	Thaumi_prot_LH_FAM004576		N	Y	NF	No	1889	2694	#N/A	#N/A	#N/A	#N/A	#N/A
NFRAN_0555	NFRAN_RS02290	AAA family ATPase	-0.33989	0.00412923	173.142	322.467	7.42124	8.32751	Thaumi_prot_LH_FAM000881		N	Y	NV+NF	No	709	947	#N/A	#N/A	#N/A	#N/A	#N/A
NFRAN_0556	NFRAN_RS02295	hypothetical protein	-0.175143	0.0973014	120.668	199.539	6.90167	7.63514	Thaumi_prot_LH_FAM000880		N	Y	NV+NF	No	909	1548	#N/A	#N/A	#N/A	#N/A	#N/A
NFRAN_0557	NFRAN_RS02300	hypothetical protein	-0.248716	0.0359107	241.406	416.718	7.88251	8.70071	Thaumi_prot_LH_FAM004577		N	Y	NF	No	551	1326	#N/A	#N/A	#N/A	#N/A	#N/A
NFRAN_0558	NFRAN_RS02305	PH domain-containing protein	0.850752	1.73e-14	394.421	323.665	8.61678	8.33672	Thaumi_prot_LH_FAM003764		N	Y	NV+NF	No	345	70	#N/A	#N/A	#N/A	#N/A	#N/A
0	NFRAN_RS02310	hypothetical protein	4.1616	5.65e-22	392.852	31.8255	8.45935	4.83595	Thaumi_prot_LH_FAM001004		N	Y	NV+NF+NM	No	346	31	#N/A	#N/A	#N/A	#N/A	#N/A
NFRAN_0560	NFRAN_RS02315	winged helix-turn-helix transcriptional regulator	2.25855	4.21e-45	604.354	184.627	9.18029	7.52597	Thaumi_prot_LH_FAM001003		N	Y	NV+NF+NM	No	222	9	arCOG02611	K	Transcription	-	Transcriptional regulator, implicated in bacteriocin system regulation, contains HTH domain
NFRAN_0561	NFRAN_RS02320	dUTPase	0.97485	3.85e-10	125.347	93.0815	6.92572	6.53373	Thaumi_prot_LH_FAM000792		Y	N	NV+NF+NM	Yes	883	154	arCOG08766	F	Nucleotide transport and metabolism	Dut2	Dimeric dUTPase, all-alpha-NTP-PPase (MazG) superfamily
NFRAN_0562	NFRAN_RS02325	hypothetical protein	0.411393	0.00538765	49.4499	54.8316	5.60994	5.77431	Thaumi_prot_LH_FAM003048		N	Y	NV+NF	No	1469	980	#N/A	#N/A	#N/A	#N/A	#N/A
NFRAN_0564	NFRAN_RS02330	GNAT family N-acetyltransferase	0.208456	0.0660716	61.5448	78.304	5.93544	6.28737	Thaumi_prot_LH_FAM001273		N	Y	NF	No	1325	1451	arCOG00833	R	General function prediction only	RimI	Acetyltransferase (GNAT) family
NFRAN_0565	NFRAN_RS02335	amidohydrolase family protein	-0.420497	0.02908	25.7958	49.7174	4.61137	5.62268	Thaumi_prot_LH_FAM001274		N	N	NF	No	1848	1276	arCOG01931	R	General function prediction only	-	Predicted metal-dependent hydrolase of the TIM-barrel fold
NFRAN_0567	NFRAN_RS02340	hypothetical protein	-0.62158	0.00056477	31.1249	70.2845	4.91393	6.13005	Thaumi_prot_LH_FAM004579		N	Y	NF	No	1742	723	#N/A	#N/A	#N/A	#N/A	#N/A
NFRAN_0568	NFRAN_RS02345	ion channel	0.06914	0.882593	6.13046	9.03537	2.44664	3.16743	Thaumi_prot_LH_FAM004580		N	Y	NF	No	2368	2605	arCOG01964	P	Inorganic ion transport and metabolism	Kch	Kef-type K+ transport system, predicted NAD-binding component
NFRAN_TRNA10	NFRAN_RS02350	tRNA-Ala	0.606705	0.209026	12.7867	12.559	3.63141	3.5839	#N/A		#N/A	#N/A	NA	No	2156	1766	#N/A	#N/A	#N/A	#N/A	#N/A
NFRAN_0569	NFRAN_RS02355	integrase	0.74634	1.75e-06	16.4639	14.3685	4.0193	3.83348	Thaumi_prot_LH_FAM013113		N	Y	NF	No	2056	357	arCOG01244	X	Mobilome: prophages, transposons	-	Integrase/Recombinase
NFRAN_0570	NFRAN_RS02360	ParB/RepB/Spo0J family partition protein	-0.361018	0.0340586	9.35312	17.6492	3.20892	4.12357	Thaumi_prot_LH_FAM000296		N	N	NV+NF	No	2244	1311	arCOG11113	L	Replication, recombination and repair	-	ParB-like NTPase domain containing protein
NFRAN_0572	NFRAN_RS02365	response regulator	-0.688803	0.134326	2.26926	5.37615	0.968764	2.40533	Thaumi_prot_LH_FAM001253_0		N	N	NV+NF+NM	Yes	2550	1624	arCOG02391	T	Signal transduction mechanisms	CheY	Rec domain
NFRAN_0573	NFRAN_RS02370	hypothetical protein	-0.0988736	0.734271	12.9194	20.2823	3.65148	4.31227	Thaumi_prot_LH_FAM013114		N	Y	NF	No	2151	2431	#N/A	#N/A	#N/A	#N/A	#N/A
NFRAN_0577	NFRAN_RS02385	hypothetical protein	-0.5177	0.352942	2.86367	5.93354	1.30826	2.50037	Thaumi_prot_LH_FAM013116		N	Y	NF	No	2508	1999	#N/A	#N/A	#N/A	#N/A	#N/A
NFRAN_0578	NFRAN_RS02390	S8 family serine peptidase	-0.082893	0.539834	113.503	177.826	6.82113	7.47258	Thaumi_prot_LH_FAM013117		N	Y	NF	No	938	2239	arCOG00702	V	Defense mechanisms	AprE	Predicted multidomain toxin, contains peptidase S8 domain, delivery module and Rnase A domain
NFRAN_0579	NFRAN_RS02395	caspase family protein	0.35361	0.0299198	42.5414	49.2605	5.39613	5.60863	Thaumi_prot_LH_FAM013118		N	Y	NF	No	1574	1282	#N/A	#N/A	#N/A	#N/A	#N/A
NFRAN_0580	NFRAN_RS02400	hypothetical protein	0.354351	0.0462938	182.137	212.296	7.50531	7.7011	Thaumi_prot_LH_FAM013119		N	Y	NF	No	683	1369	#N/A	#N/A	#N/A	#N/A	#N/A
NFRAN_0582	NFRAN_RS02405	hypothetical protein	-0.108022	0.826938	1.80622	2.87447	0.745298	1.49797	Thaumi_prot_LH_FAM013120		N	Y	NF	No	2579	2539	#N/A	#N/A	#N/A	#N/A	#N/A
NFRAN_0583	NFRAN_RS02410	C1 family peptidase	0.311557	0.00863073	80.0395	94.6746	6.30706	6.56126	Thaumi_prot_LH_FAM004902		N	Y	NF	No	1154	1060	arCOG03614	O	Posttranslational modification, protein turnover, chaperones	-	Cysteine protease, C1A family
NFRAN_0584	NFRAN_RS02415	hypothetical protein	-0.955487	7.15e-09	10.8835	30.9074	3.40701	4.94421	Thaumi_prot_LH_FAM013121		N	Y	NF	No	2201	204	#N/A	#N/A	#N/A	#N/A	#N/A
NFRAN_0585	NFRAN_RS02420	hypothetical protein	-0.890972	0.0680634	5.09258	14.5655	2.01925	3.82018	Thaumi_prot_LH_FAM013122		N	Y	NF	No	2402	1454	#N/A	#N/A	#N/A	#N/A	#N/A
NFRAN_0586	NFRAN_RS02425	hypothetical protein	-1.73958	0.0228263	0.672929	3.26614	0	1.63538	Thaumi_prot_LH_FAM013123		N	Y	NF	No	2675	1225	#N/A	#N/A	#N/A	#N/A	#N/A
NFRAN_0587	NFRAN_RS02430	DDE-type integrase/transposase/recombinase	-0.362762	0.150649	3.68547	6.98144	1.86894	2.79382	Thaumi_prot_LH_FAM002609		N	N	NV+NF	No	2465	1665	arCOG02134	X	Mobilome: prophages, transposons	-	Transposase
NFRAN_0588	NFRAN_RS02435	PQQ-dependent sugar dehydrogenase	-0.449759	0.000349455	19.373	39.0406	4.26906	5.28484	Thaumi_prot_LH_FAM001362		N	Y	NV+NF	No	1985	676	arCOG02796	G	Carbohydrate transport and metabolism	-	Glucose/sorbosone dehydrogenase
NFRAN_0589	NFRAN_RS02440	ferritin	0.430245	0.000719662	447.788	492.696	8.79968	8.94136	Thaumi_prot_LH_FAM001031		N	Y	NF+NM	No	301	742	arCOG01095	P	Inorganic ion transport and metabolism	Ftn	Ferritin
NFRAN_0590	NFRAN_RS02445	hypothetical protein	0.311252	0.00815431	37.8803	44.9955	5.23116	5.48892	Thaumi_prot_LH_FAM002718		N	Y	NF	No	1644	1048	#N/A	#N/A	#N/A	#N/A	#N/A
NFRAN_0591	NFRAN_RS02450	alpha/beta fold hydrolase	1.35709	5.31e-18	378.892	219.593	8.53581	7.77693	Thaumi_prot_LH_FAM001635		N	Y	NV+NF	No	361	44	arCOG01659	Q	Secondary metabolites biosynthesis, transport and catabolism	-	Dienelactone hydrolase or related enzyme
NFRAN_0592	NFRAN_RS02455	hypothetical protein	1.08962	1.99e-10	117.499	81.8654	6.84461	6.34651	Thaumi_prot_LH_FAM004875		N	Y	NF	No	926	147	#N/A	#N/A	#N/A	#N/A	#N/A
NFRAN_0593	NFRAN_RS02460	phosphoribosyltransferase family protein	0.459693	6.89e-05	73.8737	79.5859	6.20536	6.31002	Thaumi_prot_LH_FAM002834		N	N	NV+NF	No	1216	550	arCOG00041	R	General function prediction only	-	Predicted phosphoribosyltransferase
NFRAN_0596	NFRAN_RS02470	metallophosphoesterase	0.506869	0.00102787	16.4691	17.0184	4.02864	4.07084	Thaumi_prot_LH_FAM001739		N	Y	NV+NF+NM	Yes	2055	776	arCOG01153	T	Signal transduction mechanisms	CpdA	3',5'-cyclic AMP phosphodiesterase CpdA
NFRAN_0597	NFRAN_RS02475	hypothetical protein	0.627365	7.84e-05	12.5087	11.8938	3.61808	3.56031	Thaumi_prot_LH_FAM004590		N	N	NF	No	2161	563	#N/A	#N/A	#N/A	#N/A	#N/A
NFRAN_0598	NFRAN_RS02480	YetF domain-containing protein	0.206144	0.213417	24.2904	31.0226	4.58028	4.9536	Thaumi_prot_LH_FAM004591		N	Y	NF	No	1885	1773	arCOG06884	S	Function unknown	-	Uncharacterized membrane protein YcaP, DUF421 family
NFRAN_0599	NFRAN_RS02485	universal stress protein	0.222015	0.0516735	430.04	544.828	8.74131	9.08944	Thaumi_prot_LH_FAM000499_1		N	N	NV+NF+NM	Yes	319	1393	arCOG02053	T	Signal transduction mechanisms	UspA	Nucleotide-binding protein, UspA family
NFRAN_0600	NFRAN_RS02490	aminoacyl-tRNA hydrolase	-0.102991	0.661294	57.9152	92.2	5.80716	6.52516	Thaumi_prot_LH_FAM000344		Y	N	NV+NF+NM	Yes	1358	2364	arCOG04228	J	Translation, ribosomal structure and biogenesis	Pth2	Peptidyl-tRNA hydrolase
NFRAN_0601	NFRAN_RS02495	NAD(P)H-dependent oxidoreductase	0.175656	0.269802	74.9234	97.811	6.21172	6.60434	Thaumi_prot_LH_FAM001626		N	Y	NV+NF	No	1202	1871	arCOG04624	R	General function prediction only	-	Multimeric flavodoxin WrbA
NFRAN_0602	NFRAN_RS02500	hypothetical protein	0.738359	0.000242641	25.0784	21.8132	4.58389	4.43845	Thaumi_prot_LH_FAM003637		N	Y	NV+NF	No	1859	645	arCOG01692	K	Transcription	-	Transcriptional regulator ArsR family
NFRAN_0603	NFRAN_RS02505	hypothetical protein	-0.288958	0.0127891	88.9618	159.195	6.46023	7.3108	Thaumi_prot_LH_FAM004146		N	Y	NF	No	1093	1133	#N/A	#N/A	#N/A	#N/A	#N/A
NFRAN_0604	NFRAN_RS02510	multicopper oxidase domain-containing protein	1.00848	1.35e-12	155.205	112.839	7.24224	6.81169	Thaumi_prot_LH_FAM000878		N	N	NV+NF+NM	No	765	99	arCOG03914	Q	Secondary metabolites biosynthesis, transport and catabolism	SufI	Multicopper oxidase
NFRAN_0605	NFRAN_RS02515	ZIP family metal transporter	0.972732	2.51e-12	236.023	176.243	7.84999	7.45678	Thaumi_prot_LH_FAM000877		N	Y	NV+NF+NM	No	565	104	arCOG00576	P	Inorganic ion transport and metabolism	-	Predicted divalent heavy-metal cations transporter
NFRAN_0606	NFRAN_RS02520	transcriptional regulator MntR	0.928718	1.74e-12	279.407	217.029	8.11111	7.75876	Thaumi_prot_LH_FAM000643		Y	N	NV+NF+NM	Yes	491	103	arCOG02100	K	Transcription	TroR	Mn-dependent transcriptional regulator (DtxR family)
NFRAN_0607	NFRAN_RS02525	hypothetical protein	-0.319218	0.00842066	127.739	234.344	6.98041	7.87027	Thaumi_prot_LH_FAM013125		N	Y	NF	No	868	1056	#N/A	#N/A	#N/A	#N/A	#N/A
NFRAN_0608	NFRAN_RS02530	M1 family metallopeptidase	-0.236345	0.0063602	154.81	267.007	7.26023	8.05819	Thaumi_prot_LH_FAM003256		N	N	NV+NF	No	768	1010	arCOG02969	E	Amino acid transport and metabolism	PepN	Aminopeptidase N
NFRAN_0609	NFRAN_RS02535	hypothetical protein	0.0675605	0.569374	448.773	626.032	8.79409	9.28504	Thaumi_prot_LH_FAM004593		N	Y	NF	No	299	2276	#N/A	#N/A	#N/A	#N/A	#N/A
NFRAN_0610	NFRAN_RS02540	hypothetical protein	-0.159225	0.612137	23.0373	36.7263	4.40668	5.18434	Thaumi_prot_LH_FAM013126		N	Y	NF	No	1912	2330	#N/A	#N/A	#N/A	#N/A	#N/A
NFRAN_0613	NFRAN_RS02545	hypothetical protein	-1.93301	0.38085	0.218018	1.15714	0	0	Thaumi_prot_LH_FAM013128		N	Y	NF	No	2721	2034	#N/A	#N/A	#N/A	#N/A	#N/A
NFRAN_0617	NFRAN_RS02555	hypothetical protein	0.566636	0.56875	1.39738	1.45285	0	0.333502	Thaumi_prot_LH_FAM013130		N	Y	NF	No	2615	2275	#N/A	#N/A	#N/A	#N/A	#N/A
NFRAN_0619	NFRAN_RS02560	phosphoribosyltransferase family protein	0.174127	0.147446	51.3934	66.9232	5.66939	6.06338	Thaumi_prot_LH_FAM013132		N	Y	NF	No	1437	1659	arCOG06847	R	General function prediction only	-	Alpha/beta superfamily hydrolase
NFRAN_0620	NFRAN_RS02565	Dyp-type peroxidase domain-containing protein	-0.464408	0.0121695	10.0868	20.3153	3.29846	4.32412	Thaumi_prot_LH_FAM013133		N	Y	NF	No	2227	1124	#N/A	#N/A	#N/A	#N/A	#N/A
NFRAN_0621	NFRAN_RS02570	hypothetical protein	-0.455533	0.00071732	43.6217	87.3226	5.41729	6.44145	Thaumi_prot_LH_FAM013134		N	Y	NF	No	1553	741	#N/A	#N/A	#N/A	#N/A	#N/A
NFRAN_0622	NFRAN_RS02575	hypothetical protein	-0.229212	0.277699	8.93072	15.453	3.13075	3.93518	Thaumi_prot_LH_FAM005522		N	Y	NF	No	2261	1881	#N/A	#N/A	#N/A	#N/A	#N/A
NFRAN_0623	NFRAN_RS02580	hypothetical protein	-0.370966	0.0080492	58.0872	110.98	5.84631	6.79233	Thaumi_prot_LH_FAM013135		N	Y	NF	No	1355	1046	#N/A	#N/A	#N/A	#N/A	#N/A
NFRAN_0624	NFRAN_RS02585	hypothetical protein	-0.432603	0.00257719	24.9862	49.3113	4.62663	5.61232	Thaumi_prot_LH_FAM013136		N	Y	NF	No	1863	882	#N/A	#N/A	#N/A	#N/A	#N/A
NFRAN_0625	NFRAN_RS02590	DNA topoisomerase I	-0.314719	0.0159772	17.4495	31.5941	4.09721	4.97379	Thaumi_prot_LH_FAM002502		N	N	NV+NF	No	2034	1172	arCOG01527	L	Replication, recombination and repair	TopA	Topoisomerase IA
NFRAN_0626	NFRAN_RS02595	universal stress protein	-0.825252	1.77e-07	44.9554	116.109	5.44328	6.85183	Thaumi_prot_LH_FAM000499_1		N	N	NV+NF+NM	Yes	1533	283	arCOG02053	T	Signal transduction mechanisms	UspA	Nucleotide-binding protein, UspA family
NFRAN_0627	NFRAN_RS02600	aconitate hydratase	-0.0370274	0.807764	486.639	740.525	8.92306	9.53105	Thaumi_prot_LH_FAM000044		N	N	NV+NF+NM	No	276	2519	arCOG01697	C	Energy production and conversion	AcnA	Aconitase A
NFRAN_0628	NFRAN_RS02605	ASCH domain-containing protein	0.625056	0.000918771	33.8971	32.5457	5.07361	5.00111	Thaumi_prot_LH_FAM001772		N	Y	NF+NM	No	1702	767	arCOG04405	J	Translation, ribosomal structure and biogenesis	-	ASCH domain, predicted RNA-binding domain
NFRAN_0629	NFRAN_RS02610	NAD-dependent deacylase	0.494429	0.000431074	47.0791	49.3813	5.54635	5.62032	Thaumi_prot_LH_FAM001196		N	N	NF+NM	No	1502	692	arCOG04248	K	Transcription	SIR2	NAD-dependent protein deacetylase, SIR2 family
NFRAN_0630	NFRAN_RS02615	peptide-methionine (S)-S-oxide reductase MsrA	0.712935	3.33e-05	81.0443	73.2871	6.31397	6.18922	Thaumi_prot_LH_FAM000717		N	N	NV+NF+NM	Yes	1146	496	arCOG02816	O	Posttranslational modification, protein turnover, chaperones	MsrA	Peptide methionine sulfoxide reductase
NFRAN_0632	NFRAN_RS02620	hypothetical protein	-0.314688	0.0112452	211.523	382.242	7.68789	8.57554	Thaumi_prot_LH_FAM004144		N	Y	NF	No	613	1107	#N/A	#N/A	#N/A	#N/A	#N/A
NFRAN_0633	NFRAN_RS02625	hypothetical protein	-0.267846	0.026784	85.3592	151.858	6.41006	7.24081	Thaumi_prot_LH_FAM004594		N	Y	NF	No	1108	1258	#N/A	#N/A	#N/A	#N/A	#N/A
NFRAN_0634	NFRAN_RS02630	LLM class flavin-dependent oxidoreductase	-0.614319	4.36e-05	12.4326	27.644	3.59995	4.78609	Thaumi_prot_LH_FAM004595		N	Y	NF	No	2162	513	#N/A	#N/A	#N/A	#N/A	#N/A
NFRAN_0635	NFRAN_RS02635	NAD-dependent succinate-semialdehyde dehydrogenase	0.0288622	0.863011	95.8427	138.973	6.57695	7.11286	Thaumi_prot_LH_FAM001603		N	N	NV+NF+NM	Yes	1044	2574	arCOG01252	C	Energy production and conversion	PutA	Lactaldehyde dehydrogenase, Succinate semialdehyde dehydrogenase, a-ketoglutarate semialdehyde dehydrogenase or other NAD-dependent aldehyde dehydrogenase
NFRAN_0637	NFRAN_RS02640	trimeric intracellular cation channel family protein	-0.261037	0.0593741	20.3917	35.8728	4.33258	5.1631	Thaumi_prot_LH_FAM001261		N	Y	NV+NF+NM	Yes	1964	1426	arCOG04641	S	Function unknown	-	Uncharacterized membrane protein
NFRAN_0638	NFRAN_RS02645	hypothetical protein	0.141805	0.504317	35.7073	48.0457	5.13967	5.57938	Thaumi_prot_LH_FAM003249		N	Y	NV+NF	No	1674	2174	arCOG03769	S	Function unknown	-	Uncharacterized membrane protein
NFRAN_0641	NFRAN_RS02650	creatininase family protein	-0.644389	0.52898	1.13301	2.48889	0	1.27049	Thaumi_prot_LH_FAM013138		N	Y	NF	No	2635	2218	#N/A	#N/A	#N/A	#N/A	#N/A
NFRAN_0642	NFRAN_RS02655	amidase	0.109586	0.666721	7.39748	9.98943	2.81726	3.31013	Thaumi_prot_LH_FAM003693		N	N	NV+NF	No	2317	2374	arCOG01717	J	Translation, ribosomal structure and biogenesis	GatA	Asp-tRNAAsn/Glu-tRNAGln amidotransferase A subunit or related amidase
NFRAN_0644	NFRAN_RS02660	hypothetical protein	-0.825062	3.09e-09	448.379	1152.8	8.76413	10.1674	Thaumi_prot_LH_FAM004598		N	Y	NF	No	300	187	#N/A	#N/A	#N/A	#N/A	#N/A
NFRAN_0645	NFRAN_RS02665	hypothetical protein	0.269529	0.103716	72.0984	88.2986	6.16733	6.44403	Thaumi_prot_LH_FAM002509		N	Y	NV+NF	No	1230	1563	#N/A	#N/A	#N/A	#N/A	#N/A
NFRAN_0647	NFRAN_RS02670	hypothetical protein	0.626374	0.00065669	73.0336	69.0536	6.1392	6.09804	Thaumi_prot_LH_FAM000040_0		Y	N	NV+NF+NM	Yes	1221	738	arCOG08684	R	General function prediction only	-	Roadblock/LC7 domain superfamily protein
NFRAN_0648	NFRAN_RS02675	tetratricopeptide repeat protein	1.82185	8.86e-22	265.166	110.714	8.01278	6.75904	Thaumi_prot_LH_FAM004599		N	Y	NF	No	507	33	arCOG03038	R	General function prediction only	-	TPR repeats containing protein
NFRAN_0651	NFRAN_RS02680	hypothetical protein	-0.326301	0.0213942	14.6637	27.0296	3.85966	4.74816	Thaumi_prot_LH_FAM004601		N	Y	NF	No	2104	1210	#N/A	#N/A	#N/A	#N/A	#N/A
NFRAN_0652	NFRAN_RS02685	AAA family ATPase	0.309695	0.00158264	76.3023	90.4792	6.24837	6.49639	Thaumi_prot_LH_FAM003274		N	Y	NV+NF	No	1194	817	arCOG00589	N	Cell motility	FlhG	FleN family ATPase involved in pili biosynthesis
NFRAN_0653	NFRAN_RS02690	HAMP domain-containing sensor histidine kinase	0.180701	0.204671	99.0774	127.952	6.60055	6.99575	Thaumi_prot_LH_FAM004602		N	N	NF	No	1024	1763	arCOG07619	T	Signal transduction mechanisms	-	Signal transduction histidine kinase
NFRAN_0654	NFRAN_RS02695	hypothetical protein	-0.595119	0.000478936	8.11273	17.9047	2.99912	4.14381	Thaumi_prot_LH_FAM004603		N	Y	NF	No	2289	701	#N/A	#N/A	#N/A	#N/A	#N/A
NFRAN_0655	NFRAN_RS02700	response regulator	0.170968	0.258302	206.487	273.124	7.68174	8.09239	Thaumi_prot_LH_FAM001253_0		N	N	NV+NF+NM	Yes	622	1843	arCOG02391	T	Signal transduction mechanisms	CheY	Rec domain
NFRAN_0656	NFRAN_RS02705	dodecin family protein	0.185726	0.478914	40.3033	52.2497	5.26946	5.70096	Thaumi_prot_LH_FAM003091		N	Y	NV+NF	No	1611	2146	arCOG04561	R	General function prediction only	-	Flavin-binding protein dodecin
NFRAN_0657	NFRAN_RS02710	sulfurtransferase	0.24633	0.0685688	298.191	367.473	8.19028	8.51887	Thaumi_prot_LH_FAM000233_0		Y	N	NV+NF+NM	Yes	460	1461	arCOG02019	P	Inorganic ion transport and metabolism	SseA	Rhodanese-related sulfurtransferase
NFRAN_0658	NFRAN_RS02715	hypothetical protein	0.458647	2.76e-05	47.5601	50.7908	5.56258	5.66302	Thaumi_prot_LH_FAM004605		N	N	NF	No	1490	487	arCOG01303	E	Amino acid transport and metabolism	GcvH	Glycine cleavage system H protein (lipoate-binding)
NFRAN_0659	NFRAN_RS02720	glutamine--fructose-6-phosphate transaminase (isomerizing)	1.87964	8.44e-28	949.722	389.576	9.86823	8.60282	Thaumi_prot_LH_FAM000886		Y	N	NV+NF+NM	Yes	134	22	arCOG00057	M	Cell wall/membrane/envelope biogenesis	GlmS	Glucosamine 6-phosphate synthetase
NFRAN_0661	NFRAN_RS02725	hypothetical protein	-0.0501967	0.77667	21.7314	32.6486	4.40182	5.02548	Thaumi_prot_LH_FAM003016		N	N	NV+NF	No	1938	2478	#N/A	#N/A	#N/A	#N/A	#N/A
NFRAN_0662	NFRAN_RS02730	30S ribosomal protein S4	-0.42346	8.73e-06	704.775	1380.55	9.44262	10.426	Thaumi_prot_LH_FAM000885		Y	N	NV+NF+NM	Yes	181	425	arCOG04239	J	Translation, ribosomal structure and biogenesis	RpsD	Ribosomal protein S4 or related protein
NFRAN_0663	NFRAN_RS02735	30S ribosomal protein S13	-0.365624	0.00501877	230.867	437.062	7.82907	8.7684	Thaumi_prot_LH_FAM000884		N	N	NV+NF+NM	Yes	575	971	arCOG01722	J	Translation, ribosomal structure and biogenesis	RpsM	Ribosomal protein S13
NFRAN_0664	NFRAN_RS02740	PadR family transcriptional regulator	0.866227	6.4e-10	313.519	254.147	8.28024	7.98139	Thaumi_prot_LH_FAM000954		N	Y	NV+NF+NM	No	436	159	arCOG00002	K	Transcription	-	Transcriptional regulator, PadR family
NFRAN_0665	NFRAN_RS02745	Sjogren's syndrome/scleroderma autoantigen 1 family protein	0.665418	4.12e-08	634.374	589.666	9.29357	9.20171	Thaumi_prot_LH_FAM000648		Y	N	NV+NF+NM	Yes	208	247	arCOG00578	R	General function prediction only	-	Uncharacterized Zn-finger containing protein
NFRAN_0666	NFRAN_RS02750	SRPBCC family protein	0.0791186	0.597705	41.3878	57.304	5.34839	5.84009	Thaumi_prot_LH_FAM000665		N	Y	NV+NF+NM	Yes	1589	2304	arCOG05400	S	Function unknown	-	Protein containing potental lipid transfer domain, START superfamily
NFRAN_0667	NFRAN_RS02755	hypothetical protein	0.309691	0.00768001	186.991	223.456	7.54295	7.80114	Thaumi_prot_LH_FAM001045		N	N	NF+NM	No	675	1039	arCOG01806	R	General function prediction only	-	ACT domain containing protein
NFRAN_0668	NFRAN_RS02760	M3 family oligoendopeptidase	-0.456932	1.31e-05	84.5434	169.752	6.38141	7.40479	Thaumi_prot_LH_FAM000323		N	Y	NV+NF+NM	Yes	1115	443	arCOG04758	E	Amino acid transport and metabolism	PepF	Oligoendopeptidase F
NFRAN_0669	NFRAN_RS02765	hypothetical protein	0.530332	0.000700026	110.685	113.499	6.78098	6.81919	Thaumi_prot_LH_FAM004606		N	Y	NF	No	956	740	#N/A	#N/A	#N/A	#N/A	#N/A
NFRAN_0670	NFRAN_RS02770	CBS domain-containing protein	0.505061	0.000141469	126.103	130.622	6.96273	7.02209	Thaumi_prot_LH_FAM001413_0		N	N	NV+NF+NM	Yes	877	603	arCOG00606	R	General function prediction only	-	CBS domain
NFRAN_0671	NFRAN_RS02775	methane monooxygenase/ammonia monooxygenase subunit B	0.217872	0.0358022	10672.2	13420.2	13.3689	13.7062	Thaumi_prot_LH_FAM000258		Y	Y	NV+NF+NM	Yes	7	1323	arCOG08675	C	Energy production and conversion	-	Methane monooxygenase/Ammonia monooxygenase, subunit B
NFRAN_0673	NFRAN_RS02780	2-oxoacid:acceptor oxidoreductase subunit alpha	0.795567	1.54e-11	249.018	210.941	7.94113	7.71938	Thaumi_prot_LH_FAM000192		Y	N	NV+NF+NM	Yes	535	124	arCOG01606	C	Energy production and conversion	PorA	Pyruvate:ferredoxin oxidoreductase or related 2-oxoacid:ferredoxin oxidoreductase, alpha subunit and gamma
NFRAN_0674	NFRAN_RS02785	2-oxoacid:ferredoxin oxidoreductase subunit beta	0.532114	5.32e-09	246.916	251.456	7.94086	7.97203	Thaumi_prot_LH_FAM000191		N	N	NV+NF+NM	No	539	197	arCOG01599	C	Energy production and conversion	PorB	Pyruvate:ferredoxin oxidoreductase or related 2-oxoacid:ferredoxin oxidoreductase, beta subunit
NFRAN_0675	NFRAN_RS02790	ammonia monooxygenase subunit A	0.347826	7.62e-05	8938.73	10286.8	13.115	13.3256	Thaumi_prot_LH_FAM000260		Y	Y	NV+NF+NM	Yes	10	560	arCOG08676	C	Energy production and conversion	AmoA	Ammonia monooxygenase subunit A
NFRAN_0676	NFRAN_RS02795	ammonia monooxygenase subunit X	0.636044	0.000335263	1986.37	1875.02	10.9262	10.8453	Thaumi_prot_LH_FAM001761		Y	Y	NV+NF+NM	Yes	52	671	arCOG10586	C	Energy production and conversion	AmoX	Ammonia monooxygenase subunit X
NFRAN_0677	NFRAN_RS02800	pyridoxal 5'-phosphate synthase lyase subunit PdxS	0.116909	0.353608	360.075	491.906	8.49096	8.93825	Thaumi_prot_LH_FAM000042		Y	N	NV+NF+NM	Yes	378	2002	arCOG04075	H	Coenzyme transport and metabolism	SNZ1	Pyridoxine biosynthesis enzyme
NFRAN_0678	NFRAN_RS02805	pyridoxal 5'-phosphate synthase glutaminase subunit PdxT	0.134757	0.261891	187.818	248.995	7.5246	7.95695	Thaumi_prot_LH_FAM000041		Y	N	NV+NF+NM	Yes	672	1854	arCOG00034	H	Coenzyme transport and metabolism	PDX2	Predicted glutamine amidotransferase involved in pyridoxine biosynthesis
0	NFRAN_RS02810	tRNA-Leu	-0.693452	0.0105128	19.7548	46.7826	4.25699	5.5263	#N/A		#N/A	#N/A	NA	No	1976	1097	#N/A	#N/A	#N/A	#N/A	#N/A
NFRAN_0679	NFRAN_RS02815	hypothetical protein	-0.34332	0.475687	1.32467	2.44668	0.393445	1.17203	Thaumi_prot_LH_FAM004394		N	Y	NF	No	2619	2143	#N/A	#N/A	#N/A	#N/A	#N/A
NFRAN_0680	NFRAN_RS02820	hypothetical protein	-0.040291	0.925653	7.62052	11.6121	2.82568	3.51159	Thaumi_prot_LH_FAM013139		N	Y	NF	No	2309	2668	#N/A	#N/A	#N/A	#N/A	#N/A
NFRAN_0683	NFRAN_RS02835	hypothetical protein	-0.871079	9.99e-13	406.009	1076.88	8.62451	10.0683	Thaumi_prot_LH_FAM013142		N	Y	NF	No	338	97	#N/A	#N/A	#N/A	#N/A	#N/A
NFRAN_0686	NFRAN_RS02840	hypothetical protein	1.10196	3.95e-22	283.994	195.195	8.14032	7.60506	Thaumi_prot_LH_FAM004559		N	Y	NF	No	481	30	#N/A	#N/A	#N/A	#N/A	#N/A
NFRAN_0687	NFRAN_RS02845	hypothetical protein	0.978663	0.408125	2.56045	1.97378	0	0	Thaumi_prot_LH_FAM004183		N	Y	NF	No	2534	2071	#N/A	#N/A	#N/A	#N/A	#N/A
0	NFRAN_RS02850	hypothetical protein	0.58553	0.38085	1.56657	1.56528	0.605872	0.486	Thaumi_prot_LH_FAM002609		N	N	NV+NF	No	2600	2035	#N/A	#N/A	#N/A	#N/A	#N/A
NFRAN_0688	NFRAN_RS02855	hypothetical protein	0.459572	0.271582	6.85385	7.48426	2.71117	2.82277	Thaumi_prot_LH_FAM005652		N	N	NF	No	2341	1874	arCOG02134	X	Mobilome: prophages, transposons	-	Transposase
NFRAN_0689	NFRAN_RS02860	hypothetical protein	0.281605	0.391895	15.8628	19.4172	3.97069	4.17996	Thaumi_prot_LH_FAM013143		N	Y	NF	No	2075	2055	#N/A	#N/A	#N/A	#N/A	#N/A
NFRAN_0690	NFRAN_RS02865	DDE-type integrase/transposase/recombinase	-0.663463	0.514234	0.284112	0.690943	0	-0.588201	Thaumi_prot_LH_FAM002609		N	N	NV+NF	No	2716	2196	arCOG02134	X	Mobilome: prophages, transposons	-	Transposase
NFRAN_TRNA11	NFRAN_RS02870	tRNA-Thr	0.248859	0.546352	39.8738	48.3846	5.14923	5.54975	#N/A		#N/A	#N/A	NA	No	1620	2252	#N/A	#N/A	#N/A	#N/A	#N/A
NFRAN_0694	NFRAN_RS02875	CBS domain-containing protein	-0.311558	0.03743	110.352	198.464	6.736	7.62994	Thaumi_prot_LH_FAM001413_0		N	N	NV+NF+NM	Yes	958	1336	arCOG00606	R	General function prediction only	-	CBS domain
NFRAN_0695	NFRAN_RS02880	ATP-dependent DNA ligase	-0.0395636	0.733836	59.4243	89.9683	5.88673	6.48839	Thaumi_prot_LH_FAM000566		N	N	NV+NF+NM	Yes	1343	2428	arCOG01347	L	Replication, recombination and repair	CDC9	ATP-dependent DNA ligase
NFRAN_0696	NFRAN_RS02885	site-specific DNA-methyltransferase	-0.20723	0.221115	31.7351	54.2685	4.9734	5.75653	Thaumi_prot_LH_FAM003204		N	N	NV+NF	No	1735	1789	arCOG00115	L	Replication, recombination and repair	-	DNA modification methylase
NFRAN_0697	NFRAN_RS02890	hypothetical protein	-0.180234	0.258258	156.067	261.257	7.26562	8.02852	Thaumi_prot_LH_FAM000457		Y	Y	NV+NF+NM	Yes	761	1840	arCOG08709	S	Function unknown	-	Uncharacterized membrane protein
NFRAN_0698	NFRAN_RS02895	polynucleotide 5'-hydroxyl-kinase	0.321221	0.00897519	22.2462	26.1044	4.46171	4.69945	Thaumi_prot_LH_FAM004608		N	Y	NF	No	1924	1066	arCOG04127	J	Translation, ribosomal structure and biogenesis	Grc3	Polynucleotide 5'-kinase, involved in rRNA processing
NFRAN_0701	NFRAN_RS02900	tetratricopeptide repeat protein	-0.420092	0.000115688	27.0799	53.0568	4.74535	5.72487	Thaumi_prot_LH_FAM004868		N	Y	NF	No	1818	597	#N/A	#N/A	#N/A	#N/A	#N/A
NFRAN_0702	NFRAN_RS02905	PP2C family serine/threonine-protein phosphatase	-0.330489	0.0283944	77.9901	143.985	6.2583	7.16267	Thaumi_prot_LH_FAM004610		N	Y	NF	No	1177	1272	arCOG09477	T	Signal transduction mechanisms	PTC1	Serine/threonine protein phosphatase
NFRAN_0703	NFRAN_RS02910	protein kinase	-0.265013	0.0530172	151.2	264.427	7.20482	8.04341	Thaumi_prot_LH_FAM004611		N	Y	NF	No	783	1399	#N/A	#N/A	#N/A	#N/A	#N/A
NFRAN_0704	NFRAN_RS02915	vWA domain-containing protein	-0.103249	0.492629	256.768	404.143	7.97982	8.65723	Thaumi_prot_LH_FAM004612		N	Y	NF	No	518	2163	#N/A	#N/A	#N/A	#N/A	#N/A
NFRAN_0705	NFRAN_RS02920	hypothetical protein	-0.798609	1.99e-05	62.543	158.062	5.89728	7.30103	Thaumi_prot_LH_FAM004867		N	Y	NF	No	1310	462	#N/A	#N/A	#N/A	#N/A	#N/A
NFRAN_MISCRNA1	NFRAN_RS02925	signal recognition particle sRNA	1.63252	1.84e-07	284873	139683	18.0701	17.0834	#N/A		#N/A	#N/A	NA	No	1	285	#N/A	#N/A	#N/A	#N/A	#N/A
NFRAN_0706	NFRAN_RS02930	thermosome subunit beta	-0.272274	0.00650795	1970.53	3469.35	10.9212	11.7594	Thaumi_prot_LH_FAM001048		Y	N	NV+NF+NM	Yes	53	1016	arCOG01257	O	Posttranslational modification, protein turnover, chaperones	GroEL	Chaperonin GroEL, HSP60 family
NFRAN_0707	NFRAN_RS02935	50S ribosomal protein L11	-0.286743	0.0265061	1053.93	1895.3	10.0317	10.8831	Thaumi_prot_LH_FAM000221		Y	N	NV+NF+NM	Yes	113	1254	arCOG04372	J	Translation, ribosomal structure and biogenesis	RplK	Ribosomal protein L11
NFRAN_0708	NFRAN_RS02940	transcription elongation factor Spt5	0.0963895	0.339902	991.077	1363.89	9.9481	10.41	Thaumi_prot_LH_FAM000220		Y	N	NV+NF+NM	Yes	121	1981	arCOG01920	K	Transcription	NusG	Transcription antiterminator NusG
NFRAN_0709	NFRAN_RS02945	D-aminoacyl-tRNA deacylase	-0.284629	0.0719149	26.8668	47.6834	4.72035	5.56699	Thaumi_prot_LH_FAM000218		Y	N	NV+NF+NM	Yes	1822	1472	arCOG01616	J	Translation, ribosomal structure and biogenesis	GEK1	D-aminoacyl-tRNA deacylase, involved in ethanol tolerance
NFRAN_0710	NFRAN_RS02950	NUDIX domain-containing protein	0.24408	0.152218	26.3516	32.4198	4.69122	5.00804	Thaumi_prot_LH_FAM000129		N	Y	NF+NM	No	1830	1668	arCOG01127	J	Translation, ribosomal structure and biogenesis	GCD2	Translation initiation factor 2B subunit, eIF-2B alpha/beta/delta family
NFRAN_0711	NFRAN_RS02955	50S ribosomal protein L19e	-0.207437	0.0553939	705.117	1196.21	9.44864	10.2233	Thaumi_prot_LH_FAM000216		Y	N	NV+NF+NM	Yes	180	1408	arCOG04089	J	Translation, ribosomal structure and biogenesis	RPL19A	Ribosomal protein L19E
NFRAN_0712	NFRAN_RS02960	50S ribosomal protein L32e	-0.146618	0.238974	308.586	497.232	8.24314	8.95397	Thaumi_prot_LH_FAM000215		N	N	NV+NF+NM	Yes	443	1811	arCOG00781	J	Translation, ribosomal structure and biogenesis	RPL32	Ribosomal protein L32E
NFRAN_0713	NFRAN_RS02965	superoxide dismutase	1.02812	1.67e-11	2200.16	1582.36	11.0611	10.626	Thaumi_prot_LH_FAM000213		Y	N	NV+NF+NM	Yes	50	125	arCOG04147	P	Inorganic ion transport and metabolism	SodA	Superoxide dismutase
NFRAN_0714	NFRAN_RS02970	YkgJ family cysteine cluster protein	0.105468	0.504317	53.244	72.0885	5.69945	6.16602	Thaumi_prot_LH_FAM000290		N	Y	NV+NF+NM	Yes	1412	2175	arCOG02579	R	General function prediction only	-	Fe-S-cluster containining protein
NFRAN_0715	NFRAN_RS02975	hypothetical protein	-0.419031	0.06275	41.4959	79.7877	5.28319	6.30461	Thaumi_prot_LH_FAM001260		N	Y	NV+NF+NM	Yes	1588	1442	arCOG10523	S	Function unknown	-	Uncharacterized protein
NFRAN_0717	NFRAN_RS02980	phosphoenolpyruvate carboxykinase (ATP)	-0.29841	0.00637793	469.753	849.912	8.86309	9.72948	Thaumi_prot_LH_FAM000214		Y	Y	NV+NF+NM	Yes	283	1011	arCOG06073	C	Energy production and conversion	PckA	Phosphoenolpyruvate carboxykinase (ATP)
NFRAN_0718	NFRAN_RS02985	SAM-dependent methyltransferase	-0.42753	9.83e-05	54.2352	106.821	5.74359	6.73781	Thaumi_prot_LH_FAM000902		N	Y	NV+NF+NM	Yes	1402	581	arCOG01631	O	Posttranslational modification, protein turnover, chaperones	-	Protein lysine SAM-dependent methyltransferase
NFRAN_0719	NFRAN_RS02990	Rieske 2Fe-2S domain-containing protein	-0.426769	0.000233936	55.237	108.667	5.77414	6.76099	Thaumi_prot_LH_FAM000737_0		Y	N	NV+NF+NM	Yes	1386	641	arCOG02852	P	Inorganic ion transport and metabolism	{NirD}	Ferredoxin subunit of nitrite reductase or ring-hydroxylating dioxygenase
NFRAN_0720	NFRAN_RS02995	ornithine carbamoyltransferase	-0.584105	1.28e-06	68.9049	151.403	6.08628	7.2394	Thaumi_prot_LH_FAM000209		N	N	NV+NF+NM	Yes	1262	352	arCOG00912	E	Amino acid transport and metabolism	ArgF	Ornithine carbamoyltransferase
NFRAN_0721	NFRAN_RS03000	signal recognition particle-docking protein FtsY	-0.255073	0.00596548	259.672	454.68	8.00806	8.82755	Thaumi_prot_LH_FAM000210		N	N	NV+NF+NM	Yes	514	1000	arCOG01227	U	Intracellular trafficking, secretion, and vesicular transport	FtsY	Signal recognition particle GTPase
NFRAN_0722	NFRAN_RS03005	prefoldin subunit alpha	-0.172161	0.105026	186.592	308.376	7.53306	8.26385	Thaumi_prot_LH_FAM000211		Y	N	NV+NF+NM	Yes	677	1567	arCOG01341	O	Posttranslational modification, protein turnover, chaperones	GIM5	Predicted prefoldin, molecular chaperone implicated in de novo protein folding
NFRAN_0723	NFRAN_RS03010	type II glyceraldehyde-3-phosphate dehydrogenase	-0.516237	4.84e-06	226.424	471.671	7.79444	8.87848	Thaumi_prot_LH_FAM000537		N	N	NV+NF+NM	Yes	589	396	arCOG00493	G	Carbohydrate transport and metabolism	GapA	Glyceraldehyde-3-phosphate dehydrogenase/erythrose-4-phosphate dehydrogenase
NFRAN_0724	NFRAN_RS03015	4-hydroxyphenylacetate 3-hydroxylase N-terminal domain-containing protein	1.02896	1.1e-12	864.665	625.61	9.72742	9.28828	Thaumi_prot_LH_FAM000014		Y	Y	NV+NF+NM	Yes	146	98	arCOG02143	C	Energy production and conversion	HpaB	4-hydroxyphenylacetate 3-monooxygenase
NFRAN_0725	NFRAN_RS03020	helix-turn-helix domain-containing protein	-0.0963351	0.734794	11.3554	18.1038	3.49627	4.16452	Thaumi_prot_LH_FAM000428		N	Y	NV+NF+NM	Yes	2186	2432	arCOG08702	K	Transcription	-	Transcriptional regulator, TrmB family
NFRAN_0726	NFRAN_RS03025	hypothetical protein	-0.157192	0.386851	34.7269	56.8392	5.09896	5.81687	Thaumi_prot_LH_FAM000429		Y	Y	NV+NF+NM	Yes	1690	2044	arCOG08703	S	Function unknown	-	Uncharacterized metal-binding protein
NFRAN_0727	NFRAN_RS03030	hypothetical protein	0.198952	0.198262	103.391	132.808	6.67713	7.04863	Thaumi_prot_LH_FAM000430		Y	Y	NV+NF+NM	Yes	996	1752	arCOG08704	S	Function unknown	-	Uncharacterized protein
NFRAN_0728	NFRAN_RS03035	S-methyl-5'-thioadenosine phosphorylase	-0.428272	0.000249202	119.169	235.214	6.87693	7.87624	Thaumi_prot_LH_FAM000431		Y	N	NV+NF+NM	Yes	916	649	arCOG01327	F	Nucleotide transport and metabolism	Pnp	Purine nucleoside phosphorylase
NFRAN_0729	NFRAN_RS03040	adenine phosphoribosyltransferase	-0.718602	5.37e-06	32.1742	76.6675	4.95697	6.25336	Thaumi_prot_LH_FAM000432		Y	N	NV+NF+NM	Yes	1727	401	arCOG00030	F	Nucleotide transport and metabolism	Apt	Adenine/guanine phosphoribosyltransferase or related PRPP-binding protein
NFRAN_0730	NFRAN_RS03045	RlmE family RNA methyltransferase	-0.164638	0.233304	40.1117	66.229	5.3174	6.0398	Thaumi_prot_LH_FAM000372		N	N	NV+NF+NM	Yes	1615	1807	arCOG00079	J	Translation, ribosomal structure and biogenesis	FtsJ	23S rRNA U2552 (ribose-2'-O)-methylase RlmE/FtsJ
NFRAN_0731	NFRAN_RS03050	anthranilate phosphoribosyltransferase	0.0684639	0.50981	52.4554	73.1491	5.69789	6.1913	Thaumi_prot_LH_FAM000689		N	N	NV+NF+NM	Yes	1422	2183	arCOG02012	E	Amino acid transport and metabolism	TrpD	Anthranilate phosphoribosyltransferase
NFRAN_0732	NFRAN_RS03055	aminodeoxychorismate/anthranilate synthase component II	-0.0929543	0.503892	80.4063	126.008	6.31213	6.97474	Thaumi_prot_LH_FAM000690		N	N	NV+NF+NM	Yes	1149	2172	arCOG00086	E	Amino acid transport and metabolism	TrpG	Anthranilate/para-aminobenzoate synthase component II
NFRAN_0733	NFRAN_RS03060	PfkB family carbohydrate kinase	-0.37702	0.00039232	49.9754	95.5578	5.63437	6.57611	Thaumi_prot_LH_FAM000793		N	Y	NV+NF+NM	Yes	1460	686	arCOG00014	G	Carbohydrate transport and metabolism	RbsK	Sugar kinase, ribokinase family
NFRAN_0734	NFRAN_RS03065	UbiX family flavin prenyltransferase	0.212778	0.0461592	68.3526	87.0736	6.09361	6.44304	Thaumi_prot_LH_FAM000490		N	N	NV+NF+NM	Yes	1267	1366	arCOG01703	H	Coenzyme transport and metabolism	UbiX	3-polyprenyl-4-hydroxybenzoate decarboxylase
NFRAN_0735	NFRAN_RS03070	KH domain-containing protein	-0.151535	0.136884	361.539	591.946	8.49243	9.20856	Thaumi_prot_LH_FAM000423		Y	N	NV+NF+NM	Yes	377	1633	arCOG04150	J	Translation, ribosomal structure and biogenesis	Krr1	rRNA processing protein Krr1/Pno1, contains KH domain
NFRAN_0736	NFRAN_RS03075	MoaD/ThiS family protein	-0.278586	0.213605	111.393	199.557	6.74043	7.63464	Thaumi_prot_LH_FAM003914		N	N	NF	No	951	1774	arCOG00536	H	Coenzyme transport and metabolism	MoaD	Molybdopterin converting factor, small subunit
NFRAN_0737	NFRAN_RS03080	30S ribosomal protein S17e	-0.26125	0.139622	119.102	209.87	6.86929	7.69111	Thaumi_prot_LH_FAM001752		Y	N	NV+NF+NM	Yes	917	1640	#N/A	#N/A	#N/A	#N/A	#N/A
NFRAN_0738	NFRAN_RS03085	TatD family hydrolase	0.295731	0.0323626	32.9685	39.3056	5.02152	5.29419	Thaumi_prot_LH_FAM000035		Y	N	NV+NF+NM	Yes	1715	1301	arCOG00891	L	Replication, recombination and repair	TatD	Mg-dependent DNase
NFRAN_0739	NFRAN_RS03090	histone family protein	-0.915184	1.16e-08	140.718	391.139	7.0994	8.61102	Thaumi_prot_LH_FAM000036		Y	N	NV+NF+NM	Yes	821	216	arCOG02144	L	Replication, recombination and repair	HHT1	Histones H3 and H4
0	NFRAN_RS03095	tRNA-Cys	-0.489047	0.0714015	47.8815	98.7359	5.51721	6.59784	#N/A		#N/A	#N/A	NA	No	1485	1469	#N/A	#N/A	#N/A	#N/A	#N/A
NFRAN_0740	NFRAN_RS03100	DUF309 domain-containing protein	-0.296375	0.0562999	96.9531	173.617	6.57071	7.42817	Thaumi_prot_LH_FAM000281		N	N	NV+NF+NM	No	1039	1412	arCOG03705	R	General function prediction only	-	Predicted metal-dependent hydrolase
NFRAN_0741	NFRAN_RS03105	succinate--CoA ligase subunit alpha	-0.105345	0.320394	505.323	799.173	8.97426	9.6398	Thaumi_prot_LH_FAM000072		N	N	NV+NF+NM	Yes	267	1951	arCOG01339	C	Energy production and conversion	SucD	Succinyl-CoA synthetase, alpha subunit
NFRAN_0742	NFRAN_RS03110	ATP-grasp domain-containing protein	-0.133315	0.139357	203.365	327.195	7.66032	8.35211	Thaumi_prot_LH_FAM000073		Y	N	NV+NF+NM	Yes	631	1638	arCOG01337	C	Energy production and conversion	SucC	Succinyl-CoA synthetase, beta subunit
NFRAN_0743	NFRAN_RS03115	hypothetical protein	-0.770409	1.2e-11	71.4755	177.75	6.1335	7.46865	Thaumi_prot_LH_FAM004614		N	Y	NF	No	1236	122	arCOG08774	S	Function unknown	-	Uncharacterized protein
NFRAN_0744	NFRAN_RS03120	DUF424 family protein	0.117821	0.540863	22.9899	30.7543	4.49004	4.93593	Thaumi_prot_LH_FAM000448		Y	N	NV+NF+NM	Yes	1913	2240	arCOG04051	S	Function unknown	-	Uncharacterized protein, DUF424 family
NFRAN_0745	NFRAN_RS03125	orotidine 5'-phosphate decarboxylase / HUMPS family protein	-0.722936	8.08e-08	42.3956	102.696	5.38136	6.67831	Thaumi_prot_LH_FAM000816		Y	N	NV+NF+NM	Yes	1576	262	arCOG00081	F	Nucleotide transport and metabolism	PyrF	Orotidine-5'-phosphate decarboxylase
NFRAN_0746	NFRAN_RS03130	hypothetical protein	-0.943305	4.22e-09	50.123	140.523	5.59634	7.12629	Thaumi_prot_LH_FAM000815		Y	N	NV+NF+NM	Yes	1456	192	arCOG08773	S	Function unknown	-	Uncharacterized protein
NFRAN_0747	NFRAN_RS03135	hypothetical protein	-0.00295978	0.985404	102.334	151.696	6.66415	7.24366	Thaumi_prot_LH_FAM001163		Y	N	NV+NF+NM	Yes	1003	2749	arCOG05463	S	Function unknown	-	Uncharacterized protein
NFRAN_0748	NFRAN_RS03140	glutamine-hydrolyzing GMP synthase	0.0132953	0.92359	141.324	207.037	7.13943	7.69099	Thaumi_prot_LH_FAM001162		N	N	NV+NF+NM	Yes	816	2665	arCOG00087	F	Nucleotide transport and metabolism	GuaA	GMP synthase - Glutamine amidotransferase domain
0	NFRAN_RS03145	hypothetical protein	-0.449259	0.00545669	35.4462	71.5582	5.14158	6.15286	Thaumi_prot_LH_FAM004615		N	Y	NF	No	1679	985	#N/A	#N/A	#N/A	#N/A	#N/A
NFRAN_0749	NFRAN_RS03150	6-hydroxymethylpterin diphosphokinase MptE-like protein	-0.364751	0.174071	7.41769	14.0729	2.80716	3.80837	Thaumi_prot_LH_FAM001164		N	N	NV+NF+NM	Yes	2316	1706	arCOG04303	H	Coenzyme transport and metabolism	FolK	7,8-Dihydro-6-hydroxymethylpterin-pyrophosphokinase, HPPK, Rossmann fold enzyme
NFRAN_0750	NFRAN_RS03155	CoA-binding protein	0.468265	0.000963071	104.227	110.547	6.68024	6.78406	Thaumi_prot_LH_FAM001404		N	N	NV+NF+NM	Yes	986	770	arCOG04227	R	General function prediction only	-	Predicted CoA-binding protein
NFRAN_0751	NFRAN_RS03160	DUF373 family protein	0.97087	1.8e-14	501.732	378.523	8.9551	8.56366	Thaumi_prot_LH_FAM000819		Y	N	NV+NF+NM	Yes	268	72	arCOG04151	R	General function prediction only	-	ABC-type multidrug transport system, permease component
NFRAN_0752	NFRAN_RS03165	polyprenyl diphosphate synthase	0.211795	0.0920911	118.184	149.382	6.86398	7.21824	Thaumi_prot_LH_FAM000818		Y	N	NV+NF+NM	Yes	921	1533	arCOG01532	I	Lipid transport and metabolism	UppS	Undecaprenyl pyrophosphate synthase
NFRAN_0755	NFRAN_RS03170	NUDIX domain-containing protein	-0.0913481	0.570568	78.8493	123.322	6.27578	6.94482	Thaumi_prot_LH_FAM000817		N	N	NV+NF+NM	Yes	1165	2279	arCOG01078	L	Replication, recombination and repair	-	NUDIX family hydrolase
NFRAN_0756	NFRAN_RS03175	NERD domain-containing protein	-0.0619823	0.679745	66.7898	103.103	6.05895	6.68089	Thaumi_prot_LH_FAM000709		N	Y	NV+NF+NM	Yes	1280	2380	arCOG03727	L	Replication, recombination and repair	-	Holliday junction resolvase, archaeal type
NFRAN_0757	NFRAN_RS03180	plastocyanin/azurin family copper-binding protein	-0.400856	8.26e-05	1511.7	2911.46	10.5394	11.5043	Thaumi_prot_LH_FAM000003_0		Y	N	NV+NF+NM	Yes	74	567	arCOG02926	C	Energy production and conversion	PetE	Plastocyanin/azurin/halocyanin family protein
NFRAN_0758	NFRAN_RS03185	plastocyanin/azurin family copper-binding protein	-0.879743	5.43e-17	2649.01	7114.83	11.3467	12.796	Thaumi_prot_LH_FAM000003_0		Y	N	NV+NF+NM	Yes	37	52	arCOG02926	C	Energy production and conversion	PetE	Plastocyanin/azurin/halocyanin family protein
NFRAN_0759	NFRAN_RS03190	hypothetical protein	0.611657	6.51e-05	14.4653	13.8687	3.84478	3.78333	Thaumi_prot_LH_FAM004616		N	Y	NF	No	2113	544	#N/A	#N/A	#N/A	#N/A	#N/A
NFRAN_0760	NFRAN_RS03195	Fe(2+)-trafficking protein	-0.322059	0.0178972	111.908	204.344	6.77802	7.66982	Thaumi_prot_LH_FAM001750		Y	N	NV+NF+NM	Yes	946	1190	arCOG10584	P	Inorganic ion transport and metabolism	-	Fe-S cluster biosynthesis and repair protein
NFRAN_0761	NFRAN_RS03200	hypothetical protein	-0.538925	0.014556	12.8224	26.841	3.61318	4.71903	Thaumi_prot_LH_FAM004617		N	Y	NF	No	2154	1155	arCOG08772	S	Function unknown	-	Uncharacterized protein
NFRAN_0762	NFRAN_RS03205	adenylosuccinate synthetase	-0.504853	5.58e-09	141.505	295.125	7.13587	8.2042	Thaumi_prot_LH_FAM000814		Y	N	NV+NF+NM	Yes	815	198	arCOG04387	F	Nucleotide transport and metabolism	PurA	Adenylosuccinate synthase
NFRAN_0763	NFRAN_RS03210	IMP dehydrogenase	-0.573724	5.75e-09	398.191	869.787	8.62288	9.76059	Thaumi_prot_LH_FAM001166		Y	N	NV+NF+NM	Yes	343	201	arCOG00612	F	Nucleotide transport and metabolism	GuaB	IMP dehydrogenase/GMP reductase
NFRAN_0764	NFRAN_RS03215	prohibitin family protein	0.423828	0.0139999	1449.12	1594.59	10.4746	10.6194	Thaumi_prot_LH_FAM001961		N	Y	NF+NM	No	78	1152	arCOG01915	O	Posttranslational modification, protein turnover, chaperones	HflC	Membrane protease subunit, stomatin/prohibitin homolog
NFRAN_0765	NFRAN_RS03220	hypothetical protein	0.707061	0.00113935	41.0073	36.6926	5.29501	5.18503	Thaumi_prot_LH_FAM002839		N	Y	NV+NF	No	1600	786	#N/A	#N/A	#N/A	#N/A	#N/A
NFRAN_0766	NFRAN_RS03225	transcriptional regulator MntR	-0.766702	9.48e-06	54.8388	137.94	5.73627	7.10426	Thaumi_prot_LH_FAM000643		Y	N	NV+NF+NM	Yes	1393	433	arCOG02100	K	Transcription	TroR	Mn-dependent transcriptional regulator (DtxR family)
NFRAN_0767	NFRAN_RS03230	hypothetical protein	-0.509849	0.0314989	35.5846	73.7444	5.05865	6.19523	Thaumi_prot_LH_FAM004618		N	Y	NF	No	1677	1296	#N/A	#N/A	#N/A	#N/A	#N/A
0	NFRAN_RS03235	hypothetical protein	-0.269646	0.750875	2.10141	3.51465	0.557793	1.6861	Thaumi_prot_LH_FAM013144		N	Y	NF	No	2562	2449	#N/A	#N/A	#N/A	#N/A	#N/A
NFRAN_0769	NFRAN_RS03240	hypothetical protein	-0.422933	0.00130756	35.9406	70.5327	5.14431	6.13315	Thaumi_prot_LH_FAM004619		N	Y	NF	No	1671	798	#N/A	#N/A	#N/A	#N/A	#N/A
NFRAN_0770	NFRAN_RS03245	hypothetical protein	0.0653753	0.567858	325.356	455.343	8.32857	8.82872	Thaumi_prot_LH_FAM004620		N	N	NF	No	421	2273	#N/A	#N/A	#N/A	#N/A	#N/A
NFRAN_0771	NFRAN_RS03250	alpha/beta hydrolase-fold protein	0.143208	0.212261	173.924	230.58	7.4249	7.847	Thaumi_prot_LH_FAM004621		N	Y	NF	No	705	1772	arCOG05356	P	Inorganic ion transport and metabolism	Fes	Enterochelin esterase or related enzyme
NFRAN_0772	NFRAN_RS03255	branched-chain amino acid transaminase	-0.618324	3.75e-06	46.6571	103.847	5.49986	6.69649	Thaumi_prot_LH_FAM000749		Y	N	NV+NF+NM	Yes	1508	386	arCOG02297	E	Amino acid transport and metabolism	IlvE	Branched-chain amino acid aminotransferase/4-amino-4-deoxychorismate lyase
NFRAN_0773	NFRAN_RS03260	aspartate kinase	-0.181764	0.10112	110.902	185.578	6.78564	7.53469	Thaumi_prot_LH_FAM000748		Y	Y	NV+NF+NM	Yes	953	1558	arCOG00861	E	Amino acid transport and metabolism	LysC	Aspartokinase
NFRAN_0774	NFRAN_RS03265	glycosyltransferase	-0.532219	0.000193699	7.82716	16.6596	2.95941	4.04826	Thaumi_prot_LH_FAM000747		N	N	NV+NF+NM	Yes	2302	624	arCOG01393	G	Carbohydrate transport and metabolism	-	Glycosyl transferase, related to UDP-glucuronosyltransferase
NFRAN_0775	NFRAN_RS03270	DUF2024 family protein	-0.039989	0.773138	469.029	706.47	8.86211	9.45632	Thaumi_prot_LH_FAM000535		Y	Y	NV+NF+NM	Yes	285	2474	arCOG08720	S	Function unknown	Traf5	Uncharacterized metal-binding protein, DUF2024 family
NFRAN_0776	NFRAN_RS03275	S8 family serine peptidase	0.369261	0.00190753	166.992	190.356	7.37034	7.56894	Thaumi_prot_LH_FAM004622		N	Y	NF	No	730	842	arCOG00702	V	Defense mechanisms	AprE	Predicted multidomain toxin, contains peptidase S8 domain, delivery module and Rnase A domain
NFRAN_0777	NFRAN_RS03280	hypothetical protein	0.479242	0.0112452	135.11	141.729	7.02871	7.12843	Thaumi_prot_LH_FAM004623		N	Y	NF	No	841	1108	#N/A	#N/A	#N/A	#N/A	#N/A
NFRAN_0778	NFRAN_RS03285	hypothetical protein	0.225134	0.0578272	70.6601	89.2396	6.1382	6.47748	Thaumi_prot_LH_FAM004624		N	Y	NF	No	1241	1417	#N/A	#N/A	#N/A	#N/A	#N/A
NFRAN_0779	NFRAN_RS03290	Lrp/AsnC family transcriptional regulator	-0.323186	0.2422	37.2042	67.4753	5.11318	6.05281	Thaumi_prot_LH_FAM000047_0		Y	N	NV+NF+NM	Yes	1654	1817	arCOG01117	K	Transcription	-	Lrp/AsnC family C-terminal domain
NFRAN_0780	NFRAN_RS03295	DUF3303 family protein	0.604227	0.00144129	59.4437	58.4568	5.88293	5.85633	Thaumi_prot_LH_FAM004625		N	Y	NF	No	1342	801	#N/A	#N/A	#N/A	#N/A	#N/A
NFRAN_0782	NFRAN_RS03300	glycosyltransferase family 2 protein	-0.560202	0.0039069	26.2318	57.9601	4.6812	5.85257	Thaumi_prot_LH_FAM004861		N	Y	NF	No	1835	940	arCOG01389	M	Cell wall/membrane/envelope biogenesis	-	Glycosyl transferase family 2
NFRAN_0783	NFRAN_RS03305	hypothetical protein	-1.0328	3.89e-05	13.5457	39.7328	3.62056	5.30628	Thaumi_prot_LH_FAM004862		N	Y	NF	No	2137	506	#N/A	#N/A	#N/A	#N/A	#N/A
NFRAN_0784	NFRAN_RS03310	glycosyl hydrolase	-0.0888293	0.407897	61.2166	96.0048	5.93237	6.58212	Thaumi_prot_LH_FAM013145		N	Y	NF	No	1329	2070	#N/A	#N/A	#N/A	#N/A	#N/A
NFRAN_0785	NFRAN_RS03315	UDP-N-acetylglucosamine 2-epimerase (non-hydrolyzing)	-0.595864	4.23e-06	73.3884	161.271	6.16058	7.32857	Thaumi_prot_LH_FAM000550		N	N	NV+NF	No	1220	390	arCOG01392	M	Cell wall/membrane/envelope biogenesis	WecB	UDP-N-acetylglucosamine 2-epimerase
NFRAN_0787	NFRAN_RS03320	hypothetical protein	0.664444	6.63e-07	857.775	790.553	9.71252	9.62202	Thaumi_prot_LH_FAM004866		N	Y	NF	No	148	322	arCOG03564	V	Defense mechanisms	Vgb	Streptogramin lyase
NFRAN_0788	NFRAN_RS03325	hypothetical protein	0.712994	6.26e-08	422.827	376.209	8.69038	8.55043	Thaumi_prot_LH_FAM005527		N	Y	NF	No	323	258	#N/A	#N/A	#N/A	#N/A	#N/A
NFRAN_0789	NFRAN_RS03330	UDP-3-O-(3-hydroxymyristoyl)glucosamine N-acyltransferase	0.137762	0.171489	53.2294	70.8565	5.72235	6.1437	Thaumi_prot_LH_FAM004447		N	Y	NF	No	1413	1704	arCOG01849	R	General function prediction only	PaaY	Isoleucine patch superfamily protein
NFRAN_0790	NFRAN_RS03335	PQQ-dependent sugar dehydrogenase	-0.192382	0.115647	115.476	193.946	6.8368	7.59409	Thaumi_prot_LH_FAM004863		N	Y	NF	No	930	1586	arCOG02796	G	Carbohydrate transport and metabolism	-	Glucose/sorbosone dehydrogenase
NFRAN_0791	NFRAN_RS03340	RDD family protein	0.179965	0.0806778	101.901	132.584	6.66653	7.04736	Thaumi_prot_LH_FAM002228		N	Y	NV+NF	No	1009	1505	arCOG03633	S	Function unknown	-	Uncharacterized membrane protein YckC, RDD family
NFRAN_0792	NFRAN_RS03345	hypothetical protein	0.0122243	0.936792	69.1329	100.282	6.09386	6.63979	Thaumi_prot_LH_FAM004628		N	Y	NF	No	1261	2687	#N/A	#N/A	#N/A	#N/A	#N/A
NFRAN_0795	NFRAN_RS03350	hypothetical protein	-0.59218	2.06e-08	55.0396	121.881	5.77212	6.92435	Thaumi_prot_LH_FAM002026		N	N	NV+NF+NM	No	1391	225	arCOG09752	S	Function unknown	-	Uncharacterized membrane protein, DUF2068
NFRAN_0797	NFRAN_RS03355	response regulator transcription factor	1.97428	1.33e-69	46.3183	17.328	5.52233	4.10499	Thaumi_prot_LH_FAM013146		N	Y	NF	No	1515	3	#N/A	#N/A	#N/A	#N/A	#N/A
NFRAN_0798	NFRAN_RS03360	PIG-L family deacetylase	-0.775495	2.23e-16	98.9742	247.765	6.61196	7.95043	Thaumi_prot_LH_FAM001676		N	N	NF	No	1025	55	arCOG03460	G	Carbohydrate transport and metabolism	LmbE	N-acetylglucosaminyl deacetylase, LmbE family
NFRAN_0799	NFRAN_RS03365	N,N-dimethylformamidase beta subunit family domain-containing protein	-0.190984	0.0310598	69.7426	116.999	6.11706	6.86821	Thaumi_prot_LH_FAM005653		N	Y	NF	No	1254	1292	#N/A	#N/A	#N/A	#N/A	#N/A
NFRAN_0800	NFRAN_RS03370	N,N-dimethylformamidase beta subunit family domain-containing protein	-0.497331	4.28e-05	116.442	241.205	6.84512	7.90873	Thaumi_prot_LH_FAM005653		N	Y	NF	No	927	512	#N/A	#N/A	#N/A	#N/A	#N/A
NFRAN_0801	NFRAN_RS03375	hypothetical protein	-0.0363445	0.863016	124.785	186.252	6.90703	7.53813	Thaumi_prot_LH_FAM004629		N	Y	NF	No	886	2577	#N/A	#N/A	#N/A	#N/A	#N/A
NFRAN_0802	NFRAN_RS03380	hypothetical protein	0.536334	0.0572468	18.8788	19.5115	4.21325	4.24338	Thaumi_prot_LH_FAM002511		N	Y	NV+NF	No	1995	1415	#N/A	#N/A	#N/A	#N/A	#N/A
NFRAN_0803	NFRAN_RS03385	CBS domain-containing protein	0.226709	0.0680634	303.842	381.969	8.23256	8.57382	Thaumi_prot_LH_FAM004630		N	Y	NF	No	451	1455	arCOG00601	R	General function prediction only	-	Protein containing two CBS domains (some fused to C-terminal double-stranded RNA-binding domain of RaiA family)
NFRAN_0804	NFRAN_RS03390	thioredoxin	0.739215	2.5e-07	266.595	236.553	8.04225	7.87684	Thaumi_prot_LH_FAM000017		Y	N	NV+NF+NM	Yes	504	291	arCOG01972	O	Posttranslational modification, protein turnover, chaperones	TrxA	Thiol-disulfide isomerase or thioredoxin
NFRAN_0805	NFRAN_RS03395	hypothetical protein	-0.60975	9.23e-06	19.311	43.2539	4.24682	5.4322	Thaumi_prot_LH_FAM004631		N	Y	NF	No	1987	429	#N/A	#N/A	#N/A	#N/A	#N/A
NFRAN_0808	NFRAN_RS03400	cation diffusion facilitator family transporter	0.062684	0.581027	32.7935	46.1289	5.02686	5.52252	Thaumi_prot_LH_FAM004632		N	Y	NF	No	1720	2290	arCOG01474	P	Inorganic ion transport and metabolism	MMT1	Predicted Co/Zn/Cd cation transporter
NFRAN_0809	NFRAN_RS03405	NAD(P)-dependent oxidoreductase	-0.345823	0.0104629	28.4491	53.0613	4.80835	5.72658	Thaumi_prot_LH_FAM004230		Y	N	NF	No	1790	1094	arCOG01755	C	Energy production and conversion	LdhA	Lactate dehydrogenase or related 2-hydroxyacid dehydrogenase
NFRAN_0810	NFRAN_RS03410	hypothetical protein	0.198597	0.332424	43.4587	55.5791	5.39674	5.79021	Thaumi_prot_LH_FAM001554		N	Y	NV+NF+NM	Yes	1561	1966	arCOG10546	S	Function unknown	-	Uncharacterized protein
NFRAN_0811	NFRAN_RS03415	alpha/beta hydrolase	-0.0251268	0.872295	46.3777	69.2083	5.51948	6.10539	Thaumi_prot_LH_FAM000718		N	N	NV+NF+NM	Yes	1514	2591	arCOG01648	R	General function prediction only	MhpC	Alpha/beta superfamily hydrolase
NFRAN_0812	NFRAN_RS03420	matrixin family metalloprotease	0.830309	1.18e-09	249.319	206.121	7.93574	7.68311	Thaumi_prot_LH_FAM004634		N	Y	NF	No	533	169	arCOG04994	E	Amino acid transport and metabolism	-	Zn-dependent protease
NFRAN_0814	NFRAN_RS03430	hypothetical protein	-0.0415476	0.683219	1429.93	2152.92	10.4676	11.0692	Thaumi_prot_LH_FAM004011_0		N	Y	NF	No	82	2388	#N/A	#N/A	#N/A	#N/A	#N/A
NFRAN_0815	NFRAN_RS03435	hypothetical protein	0.0147762	0.923712	935.309	1345.43	9.83608	10.3914	Thaumi_prot_LH_FAM004635		N	Y	NF	No	137	2666	#N/A	#N/A	#N/A	#N/A	#N/A
NFRAN_0816	NFRAN_RS03440	ATP-binding protein	0.518297	0.00839768	5.24144	5.40927	2.36493	2.4259	Thaumi_prot_LH_FAM003009		N	Y	NV+NF	No	2397	1055	arCOG07619	T	Signal transduction mechanisms	-	Signal transduction histidine kinase
NFRAN_0817	NFRAN_RS03445	response regulator	-0.0718756	0.684882	10.4886	16.1733	3.37494	4.00567	Thaumi_prot_LH_FAM003982		N	Y	NF	No	2214	2390	arCOG07810	T	Signal transduction mechanisms	CyaA	Adenylate cyclase, family 3
NFRAN_0819	NFRAN_RS03450	hypothetical protein	-0.574184	4.8e-05	208.33	456.926	7.68207	8.82585	Thaumi_prot_LH_FAM004636		N	Y	NF	No	618	518	#N/A	#N/A	#N/A	#N/A	#N/A
NFRAN_0821	NFRAN_RS03455	hypothetical protein	-0.502644	7.82e-09	859.956	1783.82	9.73284	10.7989	Thaumi_prot_LH_FAM004637		N	Y	NF	No	147	205	#N/A	#N/A	#N/A	#N/A	#N/A
NFRAN_0822	NFRAN_RS03460	HNH endonuclease	0.301608	0.220995	9.11099	10.7477	3.15816	3.39462	Thaumi_prot_LH_FAM004638		N	Y	NF	No	2253	1788	#N/A	#N/A	#N/A	#N/A	#N/A
NFRAN_0823	NFRAN_RS03465	hypothetical protein	-0.192068	0.333802	12.3861	20.5812	3.60208	4.35621	Thaumi_prot_LH_FAM004639		N	Y	NF	No	2164	1971	#N/A	#N/A	#N/A	#N/A	#N/A
NFRAN_0824	NFRAN_RS03470	MgtC/SapB family protein	0.177763	0.258258	16.2018	21.099	4.01252	4.39384	Thaumi_prot_LH_FAM002439		N	Y	NV+NF	No	2063	1841	arCOG04203	P	Inorganic ion transport and metabolism	MgtC	Mg2+ transport system protein
NFRAN_0825	NFRAN_RS03475	UDP-3-O-(3-hydroxymyristoyl)glucosamine N-acyltransferase	-0.147225	0.188211	103.131	166.162	6.66071	7.37528	Thaumi_prot_LH_FAM004447		N	Y	NF	No	998	1733	arCOG01849	R	General function prediction only	PaaY	Isoleucine patch superfamily protein
NFRAN_0826	NFRAN_RS03480	hypothetical protein	-0.0320456	0.912043	14.8335	22.2771	3.8802	4.45601	Thaumi_prot_LH_FAM004640		N	Y	NF	No	2100	2643	#N/A	#N/A	#N/A	#N/A	#N/A
NFRAN_0828	NFRAN_RS03485	hypothetical protein	-3.41465	4.28e-57	18.0949	283.172	4.14858	8.04457	Thaumi_prot_LH_FAM004226		N	Y	NF	No	2016	7	#N/A	#N/A	#N/A	#N/A	#N/A
NFRAN_0829	NFRAN_RS03490	hypothetical protein	0.836002	0.000814881	21.5979	17.5689	4.34344	4.11405	Thaumi_prot_LH_FAM000457		Y	Y	NV+NF+NM	Yes	1939	759	arCOG08709	S	Function unknown	-	Uncharacterized membrane protein
NFRAN_0831	NFRAN_RS03495	hypothetical protein	-0.680311	6.88e-05	638.488	1474.45	9.25348	10.5102	Thaumi_prot_LH_FAM004011_0		N	Y	NF	No	205	548	#N/A	#N/A	#N/A	#N/A	#N/A
NFRAN_0832	NFRAN_RS03500	hypothetical protein	0.65951	4.35e-07	847.908	782.11	9.69189	9.60752	Thaumi_prot_LH_FAM004011_0		N	Y	NF	No	150	309	#N/A	#N/A	#N/A	#N/A	#N/A
NFRAN_0833	NFRAN_RS03505	hypothetical protein	0.104342	0.550486	90.3656	122.81	6.46797	6.92335	Thaumi_prot_LH_FAM003021		N	Y	NV+NF	No	1084	2256	#N/A	#N/A	#N/A	#N/A	#N/A
NFRAN_0834	NFRAN_RS03510	winged helix-turn-helix domain-containing protein	0.619496	7.2e-05	1302.07	1233.47	10.2946	10.2614	Thaumi_prot_LH_FAM001524		Y	N	NV+NF	No	91	556	arCOG01055	K	Transcription	-	Transcriptional regulator, contains HTH domain
NFRAN_0835	NFRAN_RS03515	helix-turn-helix domain-containing protein	0.0196243	0.920064	31.0857	44.9304	4.93453	5.48154	Thaumi_prot_LH_FAM001380		N	N	NV+NF+NM	Yes	1743	2661	arCOG01057	K	Transcription	HxlR	DNA-binding transcriptional regulator, HxlR family
NFRAN_0836	NFRAN_RS03520	hypothetical protein	0.215653	0.114686	1260.9	1580.72	10.271	10.6207	Thaumi_prot_LH_FAM004011_0		N	Y	NF	No	97	1584	#N/A	#N/A	#N/A	#N/A	#N/A
NFRAN_0838	NFRAN_RS03525	hypothetical protein	1.61458	2.06e-14	24.4633	11.5959	4.55944	3.5106	Thaumi_prot_LH_FAM004033		N	Y	NF	No	1880	74	#N/A	#N/A	#N/A	#N/A	#N/A
NFRAN_TRNA12	NFRAN_RS03530	tRNA-Val	-1.20171	0.174292	4.55838	15.7471	0	3.42093	#N/A		#N/A	#N/A	NA	No	2428	1707	#N/A	#N/A	#N/A	#N/A	#N/A
NFRAN_0842	NFRAN_RS03535	discoidin domain-containing protein	0.644931	1.28e-07	35.8779	33.8973	5.15815	5.08057	Thaumi_prot_LH_FAM004833		N	Y	NF	No	1673	276	#N/A	#N/A	#N/A	#N/A	#N/A
NFRAN_0843	NFRAN_RS03540	hypothetical protein	1.38927	0.00764012	5.99198	3.51321	2.50858	1.59321	Thaumi_prot_LH_FAM013147		N	Y	NF	No	2373	1037	#N/A	#N/A	#N/A	#N/A	#N/A
NFRAN_0844	NFRAN_RS03545	hypothetical protein	1.06622	0.00469509	19.3825	13.5127	4.10669	3.63775	Thaumi_prot_LH_FAM004641		N	Y	NF	No	1984	960	#N/A	#N/A	#N/A	#N/A	#N/A
NFRAN_0845	NFRAN_RS03550	hypothetical protein	0.319883	0.843151	0.573614	0.741626	0	-0.951183	Thaumi_prot_LH_FAM013148		N	Y	NF	No	2685	2556	#N/A	#N/A	#N/A	#N/A	#N/A
NFRAN_0846	NFRAN_RS03555	hypothetical protein	0.521095	0.281704	7.66885	8.09557	2.75124	2.9318	Thaumi_prot_LH_FAM002556		N	Y	NV+NF	No	2305	1890	#N/A	#N/A	#N/A	#N/A	#N/A
0	NFRAN_RS03560	hypothetical protein	-0.0418438	0.863011	44.7757	67.059	5.44166	6.05275	Thaumi_prot_LH_FAM004337		N	Y	NF	No	1539	2575	#N/A	#N/A	#N/A	#N/A	#N/A
NFRAN_0847	NFRAN_RS03565	hypothetical protein	-0.71575	1.04e-07	659.322	1587.26	9.33755	10.6284	Thaumi_prot_LH_FAM004598		N	Y	NF	No	193	269	#N/A	#N/A	#N/A	#N/A	#N/A
NFRAN_0849	NFRAN_RS03570	putative quinol monooxygenase	-0.0406204	0.7035	479.865	722.566	8.89445	9.49377	Thaumi_prot_LH_FAM004506		N	Y	NF	No	278	2398	arCOG04806	S	Function unknown	-	Uncharacterized protein
NFRAN_0850	NFRAN_RS03575	hypothetical protein	-0.171822	0.227058	29.5637	48.4882	4.86014	5.59407	Thaumi_prot_LH_FAM004906		N	Y	NF	No	1776	1802	#N/A	#N/A	#N/A	#N/A	#N/A
NFRAN_0851	NFRAN_RS03580	hypothetical protein	-0.270478	0.0632265	46.6226	81.8459	5.51655	6.34632	Thaumi_prot_LH_FAM004878		N	Y	NF	No	1509	1445	#N/A	#N/A	#N/A	#N/A	#N/A
NFRAN_0852	NFRAN_RS03585	beta-propeller fold lactonase family protein	-1.0839	1.22e-15	54.4466	168.385	5.72834	7.39014	Thaumi_prot_LH_FAM004646		N	Y	NF	No	1399	60	arCOG02562	R	General function prediction only	-	Beta-propeller repeat containing protein
NFRAN_0854	NFRAN_RS03590	ferredoxin family protein	0.701133	0.0107379	6.17389	5.51945	2.56578	2.45192	Thaumi_prot_LH_FAM000965		Y	N	NV+NF+NM	Yes	2366	1100	arCOG04548	C	Energy production and conversion	-	Ferredoxin
NFRAN_0855	NFRAN_RS03595	hypothetical protein	-1.02709	0.00463301	6.96966	20.2111	2.58434	4.29339	Thaumi_prot_LH_FAM004256		N	Y	NF	No	2336	958	#N/A	#N/A	#N/A	#N/A	#N/A
NFRAN_0856	NFRAN_RS03600	hypothetical protein	-0.155138	0.319801	126.435	203.875	6.93783	7.66189	Thaumi_prot_LH_FAM004082		N	Y	NF	No	874	1950	#N/A	#N/A	#N/A	#N/A	#N/A
NFRAN_0857	NFRAN_RS03605	glycosyl hydrolase-related protein	-0.289512	0.00377495	51.6602	92.0608	5.6699	6.52328	Thaumi_prot_LH_FAM004647		N	Y	NF	No	1433	936	arCOG03661	G	Carbohydrate transport and metabolism	AMS1	Alpha-mannosidase
NFRAN_0858	NFRAN_RS03610	hypothetical protein	-0.207782	0.0525792	418.106	710.019	8.70206	9.46357	Thaumi_prot_LH_FAM004648		N	Y	NF	No	325	1398	arCOG02929	C	Energy production and conversion	PetE	Plastocyanin/azurin/halocyanin family protein
NFRAN_0859	NFRAN_RS03615	hypothetical protein	0.32052	0.0173699	44.8905	52.6176	5.47554	5.70618	Thaumi_prot_LH_FAM002512		N	Y	NF	No	1537	1185	#N/A	#N/A	#N/A	#N/A	#N/A
NFRAN_0860	NFRAN_RS03620	DNA double-strand break repair nuclease NurA	-0.365669	0.0069904	29.0693	54.6446	4.83349	5.76645	Thaumi_prot_LH_FAM001543		N	N	NV+NF+NM	Yes	1782	1026	arCOG00367	L	Replication, recombination and repair	-	NurA 5'-3' nuclease
NFRAN_0861	NFRAN_RS03625	AMP-binding protein	-0.111254	0.21529	104.134	164.907	6.69125	7.36459	Thaumi_prot_LH_FAM001381		N	N	NV+NF+NM	Yes	988	1779	arCOG01529	I	Lipid transport and metabolism	Acs	Acyl-coenzyme A synthetase/AMP-(fatty) acid ligase
NFRAN_0862	NFRAN_RS03630	hypothetical protein	-0.0991707	0.336853	224.901	354.121	7.80559	8.46509	Thaumi_prot_LH_FAM004649		N	Y	NF	No	592	1975	#N/A	#N/A	#N/A	#N/A	#N/A
NFRAN_0863	NFRAN_RS03635	class I SAM-dependent methyltransferase	-0.463136	0.188888	16.1915	33.1158	3.89061	5.00191	Thaumi_prot_LH_FAM013149		N	Y	NF	No	2064	1735	arCOG01783	Q	Secondary metabolites biosynthesis, transport and catabolism	-	SAM-dependent methyltransferase
NFRAN_0865	NFRAN_RS03640	tyrosine--tRNA ligase	-0.516933	4.4e-05	60.5985	126.839	5.89309	6.9832	Thaumi_prot_LH_FAM000788		N	N	NV+NF+NM	Yes	1334	514	arCOG01886	J	Translation, ribosomal structure and biogenesis	TyrS	Tyrosyl-tRNA synthetase
NFRAN_0866	NFRAN_RS03645	hypothetical protein	-0.338893	0.00869242	53.2669	98.9928	5.7158	6.62366	Thaumi_prot_LH_FAM004651		N	Y	NF	No	1411	1061	arCOG05138	F	Nucleotide transport and metabolism	GppA	Exopolyphosphatase
NFRAN_0867	NFRAN_RS03650	CDC48 family AAA ATPase	0.449463	0.000141075	651.903	706.762	9.33919	9.46398	Thaumi_prot_LH_FAM000348_0		Y	N	NV+NF+NM	Yes	198	602	arCOG01308	O	Posttranslational modification, protein turnover, chaperones	Cdc48	ATPase of the AAA+ class , CDC48 family
NFRAN_0868	NFRAN_RS03655	hypothetical protein	0.894132	1.42e-12	662.982	521.644	9.34238	9.02375	Thaumi_prot_LH_FAM004581		N	Y	NF	No	192	100	#N/A	#N/A	#N/A	#N/A	#N/A
NFRAN_0869	NFRAN_RS03660	tRNA pseudouridine(13) synthase TruD	-0.0440443	0.804488	32.3513	48.7248	4.98498	5.60286	Thaumi_prot_LH_FAM000342		N	N	NV+NF+NM	Yes	1725	2512	arCOG04252	J	Translation, ribosomal structure and biogenesis	TruD	tRNA(Glu) U13 pseudouridine synthase TruD
NFRAN_0870	NFRAN_RS03665	hypothetical protein	-0.135235	0.417093	89.7512	145.241	6.48519	7.16836	Thaumi_prot_LH_FAM004652		N	Y	NF	No	1087	2081	#N/A	#N/A	#N/A	#N/A	#N/A
NFRAN_0871	NFRAN_RS03670	hypothetical protein	-0.396851	0.0950785	17.5904	33.7089	4.06111	5.05174	Thaumi_prot_LH_FAM004653		N	Y	NF	No	2029	1541	#N/A	#N/A	#N/A	#N/A	#N/A
NFRAN_0872	NFRAN_RS03675	DUF4149 domain-containing protein	-0.250113	0.124707	15.1392	26.2365	3.89588	4.70989	Thaumi_prot_LH_FAM000860		N	Y	NV+NF+NM	Yes	2091	1603	arCOG05392	S	Function unknown	-	Uncharacterized membrane protein
NFRAN_0873	NFRAN_RS03680	hypothetical protein	-0.432123	7.22e-07	148.478	292.886	7.19803	8.19279	Thaumi_prot_LH_FAM002699		N	Y	NV+NF	No	794	328	arCOG03788	V	Defense mechanisms	-	LEA14-like desiccation related protein
NFRAN_0874	NFRAN_RS03685	transcriptional regulator	-0.109039	0.564563	321.365	506.155	8.2768	8.98078	Thaumi_prot_LH_FAM000373		N	N	NV+NF+NM	Yes	427	2271	arCOG04153	K	Transcription	-	RNA polymerase III subunit C34, Lrp/AsnC family
NFRAN_0876	NFRAN_RS03690	hypothetical protein	-0.146867	0.287657	327.123	530.475	8.33006	9.0494	Thaumi_prot_LH_FAM004654		N	Y	NF	No	420	1902	#N/A	#N/A	#N/A	#N/A	#N/A
NFRAN_0877	NFRAN_RS03695	adenylate/guanylate cyclase domain-containing protein	-0.0664618	0.599529	60.8759	93.1956	5.90706	6.5368	Thaumi_prot_LH_FAM004655		N	Y	NF	No	1330	2310	#N/A	#N/A	#N/A	#N/A	#N/A
NFRAN_0878	NFRAN_RS03700	ATP-binding cassette domain-containing protein	-1.02131	8.49e-10	57.3339	169.095	5.77766	7.39622	Thaumi_prot_LH_FAM001126		Y	N	NV+NF+NM	Yes	1363	163	arCOG00196	V	Defense mechanisms	CcmA	ABC-type multidrug transport system, ATPase component
NFRAN_0879	NFRAN_RS03705	ABC transporter permease	-0.872816	3.52e-07	23.8815	63.4784	4.51587	5.98149	Thaumi_prot_LH_FAM004656		N	N	NF	No	1897	300	arCOG01467	V	Defense mechanisms	-	ABC-type multidrug transport system, permease component
NFRAN_0881	NFRAN_RS03710	cache domain-containing protein	-0.729655	0.000896927	2.88944	6.97114	1.50686	2.78719	Thaumi_prot_LH_FAM004313		N	Y	NF	No	2506	765	#N/A	#N/A	#N/A	#N/A	#N/A
NFRAN_0882	NFRAN_RS03715	DDE-type integrase/transposase/recombinase	0.327411	0.590617	1.67536	1.95132	0.721962	0.671246	Thaumi_prot_LH_FAM002609		N	N	NV+NF	No	2589	2298	arCOG02134	X	Mobilome: prophages, transposons	-	Transposase
NFRAN_0883	NFRAN_RS03720	hypothetical protein	0.0902324	0.338615	359.949	495.478	8.47935	8.95105	Thaumi_prot_LH_FAM002700		N	Y	NV+NF	No	379	1980	#N/A	#N/A	#N/A	#N/A	#N/A
NFRAN_0884	NFRAN_RS03725	precorrin-3B C(17)-methyltransferase	0.139132	0.267871	433.003	580.533	8.74783	9.17977	Thaumi_prot_LH_FAM000787		Y	Y	NV+NF+NM	Yes	318	1865	arCOG00647	H	Coenzyme transport and metabolism	CobJ	Precorrin-3B methylase
NFRAN_0885	NFRAN_RS03730	aspartate kinase	-0.205413	0.0358023	120.361	203.802	6.90146	7.66747	Thaumi_prot_LH_FAM000785		Y	N	NV+NF+NM	Yes	912	1324	arCOG00861	E	Amino acid transport and metabolism	LysC	Aspartokinase
NFRAN_0886	NFRAN_RS03735	proliferating cell nuclear antigen (pcna)	-0.255916	0.00072132	351.534	613.765	8.44296	9.26068	Thaumi_prot_LH_FAM000784		Y	N	NV+NF+NM	Yes	391	744	arCOG00488	L	Replication, recombination and repair	DnaN	DNA polymerase sliding clamp subunit (PCNA homolog)
NFRAN_0887	NFRAN_RS03740	transcription factor S	-0.335306	0.000763874	300.884	552.856	8.20829	9.10809	Thaumi_prot_LH_FAM000783		N	N	NV+NF+NM	Yes	455	751	arCOG00579	K	Transcription	RPB9	DNA-directed RNA polymerase, subunit M/Transcription elongation factor TFIIS
NFRAN_0888	NFRAN_RS03745	RpoL/Rpb11 RNA polymerase subunit family protein	-0.30159	0.0306576	68.6453	123.196	6.0712	6.94001	Thaumi_prot_LH_FAM000782		N	N	NV+NF+NM	Yes	1265	1288	#N/A	#N/A	#N/A	#N/A	#N/A
NFRAN_0889	NFRAN_RS03750	hypothetical protein	-0.828456	3.44e-05	40.7167	103.569	5.25496	6.68004	Thaumi_prot_LH_FAM000698		Y	N	NV+NF+NM	Yes	1606	499	arCOG08749	S	Function unknown	-	Uncharacterized protein
NFRAN_0891	NFRAN_RS03755	Rieske 2Fe-2S domain-containing protein	-0.552887	0.00110713	92.2715	196.742	6.4829	7.60614	Thaumi_prot_LH_FAM000737_0		Y	N	NV+NF+NM	Yes	1074	784	arCOG02852	P	Inorganic ion transport and metabolism	{NirD}	Ferredoxin subunit of nitrite reductase or ring-hydroxylating dioxygenase
NFRAN_0892	NFRAN_RS03760	DUF4364 family protein	-0.423259	0.0423546	205.088	405.007	7.61839	8.65277	Thaumi_prot_LH_FAM001524		Y	N	NV+NF	No	626	1353	arCOG01055	K	Transcription	-	Transcriptional regulator, contains HTH domain
NFRAN_0893	NFRAN_RS03765	asparagine--tRNA ligase	0.531602	0.00107626	229.244	238.089	7.82983	7.8938	Thaumi_prot_LH_FAM000143		Y	N	NV+NF+NM	Yes	582	782	arCOG00407	J	Translation, ribosomal structure and biogenesis	AsnS	Aspartyl/asparaginyl-tRNA synthetase
NFRAN_0894	NFRAN_RS03770	DUF763 domain-containing protein	-0.506848	2.31e-05	53.4054	110.666	5.71206	6.78446	Thaumi_prot_LH_FAM003054		N	N	NV+NF	No	1409	473	arCOG04253	S	Function unknown	-	Uncharacterized protein, DUF763 family
NFRAN_0895	NFRAN_RS03775	aconitase X catalytic domain-containing protein	-0.199094	0.0588588	92.8163	156.424	6.52261	7.28774	Thaumi_prot_LH_FAM001090		N	N	NV+NF+NM	No	1065	1423	arCOG04278	C	Energy production and conversion	-	Predicted aconitase
NFRAN_0896	NFRAN_RS03780	DUF126 domain-containing protein	-0.290681	0.012188	46.0741	82.3081	5.50578	6.35922	Thaumi_prot_LH_FAM001091		N	N	NV+NF+NM	No	1517	1125	arCOG04279	C	Energy production and conversion	-	Swiveling domain associated with predicted aconitase
NFRAN_0898	NFRAN_RS03785	hypothetical protein	0.135752	0.42545	105.31	139.371	6.68776	7.11488	Thaumi_prot_LH_FAM001083		N	N	NV+NF+NM	No	977	2092	arCOG08817	S	Function unknown	-	Zn finger containing protein
NFRAN_0899	NFRAN_RS03790	TIGR00269 family protein	-0.213147	0.139622	39.0006	66.7958	5.27104	6.05758	Thaumi_prot_LH_FAM000038		Y	N	NV+NF+NM	Yes	1631	1641	arCOG00042	J	Translation, ribosomal structure and biogenesis	TilS	tRNA(Ile)-lysidine synthase TilS/MesJ
NFRAN_0900	NFRAN_RS03795	hypothetical protein	-1.02283	1.51e-12	943.678	2806.69	9.85858	11.4239	Thaumi_prot_LH_FAM004657		N	Y	NF	No	136	101	arCOG08754	S	Function unknown	-	Uncharacterized protein
NFRAN_0901	NFRAN_RS03800	ammonia monooxygenase subunit Z	0.588046	1.16e-09	2230.76	2174.36	11.1123	11.0837	Thaumi_prot_LH_FAM001769		Y	Y	NV+NF+NM	Yes	49	168	arCOG10587	S	Function unknown	-	Uncharacterized membrane protein
NFRAN_0902	NFRAN_RS03805	30S ribosomal protein S15	-0.528762	6.35e-08	946.336	1996.63	9.86667	10.9616	Thaumi_prot_LH_FAM000068		Y	N	NV+NF+NM	Yes	135	259	arCOG04185	J	Translation, ribosomal structure and biogenesis	RpsO	Ribosomal protein S15P
NFRAN_0903	NFRAN_RS03810	hypothetical protein	-0.168737	0.0961268	126.537	207.381	6.96052	7.69382	Thaumi_prot_LH_FAM004658		N	Y	NF	No	873	1544	#N/A	#N/A	#N/A	#N/A	#N/A
NFRAN_0904	NFRAN_RS03815	KEOPS complex subunit Pcc1	0.0938965	0.605773	39.2427	53.669	5.26497	5.73952	Thaumi_prot_LH_FAM001770		N	N	NV+NF+NM	Yes	1627	2321	#N/A	#N/A	#N/A	#N/A	#N/A
NFRAN_0905	NFRAN_RS03820	serine--tRNA ligase	-0.131863	0.126889	97.4662	156.794	6.59859	7.29247	Thaumi_prot_LH_FAM000066		N	N	NV+NF+NM	Yes	1035	1608	arCOG00403	J	Translation, ribosomal structure and biogenesis	SerS	Seryl-tRNA synthetase
NFRAN_0906	NFRAN_RS03825	ammonia monooxygenase subunit Y	0.41311	0.00745226	2413.33	2625.59	11.1843	11.3528	Thaumi_prot_LH_FAM000255		Y	Y	NV+NF+NM	Yes	43	1033	arCOG08672	S	Function unknown	-	Uncharacterized membrane protein
NFRAN_0907	NFRAN_RS03830	hypothetical protein	-0.0227394	0.932287	33.2875	48.9365	4.97364	5.59549	Thaumi_prot_LH_FAM004659		N	Y	NF	No	1711	2680	#N/A	#N/A	#N/A	#N/A	#N/A
NFRAN_0909	NFRAN_RS03835	hypothetical protein	-0.138299	0.51466	47.5654	76.1983	5.50704	6.24914	Thaumi_prot_LH_FAM000004		Y	Y	NV+NF+NM	Yes	1489	2203	arCOG08633	S	Function unknown	-	Uncharacterized protein
NFRAN_0910	NFRAN_RS03840	plastocyanin/azurin family copper-binding protein	0.0281747	0.8585	359.605	516.124	8.46479	9.00892	Thaumi_prot_LH_FAM000003_0		Y	N	NV+NF+NM	Yes	380	2572	arCOG02926	C	Energy production and conversion	PetE	Plastocyanin/azurin/halocyanin family protein
NFRAN_0912	NFRAN_RS03845	cytochrome b N-terminal domain-containing protein	0.368777	0.000240811	646.875	733.353	9.31915	9.51654	Thaumi_prot_LH_FAM000002		#N/A	#N/A	NV+NF+NM	Yes	202	644	arCOG01721	C	Energy production and conversion	QcrB	Cytochrome b subunit of the bc complex
NFRAN_0913	NFRAN_RS03850	twin-arginine translocation signal domain-containing protein	0.0896862	0.380699	871.13	1208.13	9.76264	10.2372	Thaumi_prot_LH_FAM000001		Y	N	NV+NF+NM	Yes	141	2031	arCOG01720	C	Energy production and conversion	QcrA	Rieske Fe-S protein
NFRAN_0914	NFRAN_RS03855	rhomboid family intramembrane serine protease	0.324853	0.00115933	50.3969	58.9127	5.64166	5.8789	Thaumi_prot_LH_FAM001001		Y	N	NV+NF+NM	Yes	1451	790	arCOG01768	E	Amino acid transport and metabolism	GlpG	Membrane associated serine protease
NFRAN_0916	NFRAN_RS03860	Lrp/AsnC ligand binding domain-containing protein	0.197258	0.315718	87.813	111.912	6.43079	6.78692	Thaumi_prot_LH_FAM000047_0		Y	N	NV+NF+NM	Yes	1100	1947	arCOG01117	K	Transcription	-	Lrp/AsnC family C-terminal domain
NFRAN_0917	NFRAN_RS03865	transcriptional regulator	0.454399	2.97e-05	191.073	204.003	7.55972	7.66914	Thaumi_prot_LH_FAM001538		N	Y	NV+NF+NM	No	657	490	arCOG04362	K	Transcription	-	Transcriptional regulator, contains HTH domain
0	NFRAN_RS03870	tRNA-Asp	0.0213197	0.951567	103.765	148.912	6.57707	7.18099	#N/A		#N/A	#N/A	NA	No	991	2702	#N/A	#N/A	#N/A	#N/A	#N/A
NFRAN_0918	NFRAN_RS03875	hypothetical protein	0.096685	0.38162	677.756	931.85	9.39781	9.86077	Thaumi_prot_LH_FAM004660		N	Y	NF	No	186	2038	#N/A	#N/A	#N/A	#N/A	#N/A
NFRAN_0920	NFRAN_RS03880	response regulator	0.254109	0.24966	28.8123	34.9633	4.78374	5.10666	Thaumi_prot_LH_FAM001253_0		N	N	NV+NF+NM	Yes	1786	1825	arCOG02391	T	Signal transduction mechanisms	CheY	Rec domain
NFRAN_0921	NFRAN_RS03885	hypothetical protein	1.17643	0.000431074	18.5396	11.7869	4.09235	3.47864	Thaumi_prot_LH_FAM003681		N	N	NV+NF	No	2003	693	arCOG10404	S	Function unknown	-	Zinc finger, C2H2 type
NFRAN_0922	NFRAN_RS03890	hypothetical protein	0.78019	4.85e-06	256.718	217.825	7.94413	7.76453	Thaumi_prot_LH_FAM004661		N	Y	NF	No	519	397	#N/A	#N/A	#N/A	#N/A	#N/A
NFRAN_0923	NFRAN_RS03895	hypothetical protein	-0.488085	0.00211297	40.9834	84.4693	5.3333	6.39214	Thaumi_prot_LH_FAM002929		N	Y	NF	No	1602	853	arCOG08805	V	Defense mechanisms	-	CopG/RHH family DNA binding protein
NFRAN_0924	NFRAN_RS03900	transcription initiation factor IIB family protein	2.08494	3.11e-24	169.663	59.0482	7.37086	5.81485	Thaumi_prot_LH_FAM000723_0		Y	N	NV+NF+NM	Yes	727	25	arCOG01981	K	Transcription	SUA7	Transcription initiation factor TFIIB, Brf1 subunit/Transcription initiation factor TFIIB
NFRAN_0926	NFRAN_RS03905	NADP-dependent malic enzyme	0.552643	1.99e-05	61.3203	60.9667	5.90713	5.92192	Thaumi_prot_LH_FAM001623		N	N	NV+NF	Yes	1326	463	arCOG00853	C	Energy production and conversion	SfcA	Malic enzyme
NFRAN_0929	NFRAN_RS03910	hypothetical protein	0.0213794	0.9179	74.3179	107.143	6.17816	6.74147	Thaumi_prot_LH_FAM000266		N	Y	NV+NF+NM	Yes	1211	2656	#N/A	#N/A	#N/A	#N/A	#N/A
NFRAN_0930	NFRAN_RS03915	inositol monophosphatase family protein	-0.101944	0.446935	52.2104	81.9868	5.68666	6.35412	Thaumi_prot_LH_FAM000917		Y	N	NV+NF+NM	Yes	1425	2109	arCOG01349	G	Carbohydrate transport and metabolism	SuhB	Archaeal fructose-1,6-bisphosphatase or related enzyme of inositol monophosphatase family
NFRAN_0931	NFRAN_RS03920	ATP-binding protein	-0.365955	0.000433613	68.3873	129.242	6.0812	7.01231	Thaumi_prot_LH_FAM001544		N	N	NV+NF+NM	Yes	1266	694	arCOG00280	L	Replication, recombination and repair	-	HerA helicase
NFRAN_0932	NFRAN_RS03925	hypothetical protein	-0.463558	0.000337216	51.8173	104.903	5.67976	6.70703	Thaumi_prot_LH_FAM003040		N	Y	NV+NF	No	1432	673	#N/A	#N/A	#N/A	#N/A	#N/A
NFRAN_0933	NFRAN_RS03930	hypothetical protein	-0.101525	0.535868	204.33	318.958	7.63367	8.31512	Thaumi_prot_LH_FAM013150		N	Y	NF	No	628	2230	#N/A	#N/A	#N/A	#N/A	#N/A
NFRAN_0934	NFRAN_RS03935	SMC family ATPase	-0.242874	0.0112452	43.4923	75.4003	5.43067	6.23392	Thaumi_prot_LH_FAM001546		N	N	NV+NF+NM	Yes	1558	1109	arCOG00368	L	Replication, recombination and repair	SbcC	ATPase involved in DNA repair, SbcC
NFRAN_0935	NFRAN_RS03940	DNA repair exonuclease	-0.301431	0.00998974	61.727	112.297	5.93908	6.80969	Thaumi_prot_LH_FAM001545		N	N	NV+NF+NM	Yes	1323	1085	arCOG00397	L	Replication, recombination and repair	SbcD	DNA repair exonuclease, SbcD
NFRAN_0938	NFRAN_RS03945	hypothetical protein	0.198412	0.341576	49.9187	63.4615	5.59585	5.97192	Thaumi_prot_LH_FAM000970		Y	Y	NV+NF+NM	Yes	1462	1984	arCOG08790	S	Function unknown	-	Uncharacterized protein
NFRAN_0939	NFRAN_RS03950	UbiD family decarboxylase	0.359423	0.00353387	139.709	159.738	7.10665	7.31816	Thaumi_prot_LH_FAM000969		Y	N	NV+NF+NM	Yes	823	923	arCOG01671	H	Coenzyme transport and metabolism	UbiD	3-polyprenyl-4-hydroxybenzoate decarboxylase or related decarboxylase
NFRAN_0941	NFRAN_RS03955	hypothetical protein	0.389476	0.0112452	256.235	283.81	7.95593	8.14321	Thaumi_prot_LH_FAM003682		N	Y	NV+NF	No	522	1110	#N/A	#N/A	#N/A	#N/A	#N/A
NFRAN_0943	NFRAN_RS03960	DDE-type integrase/transposase/recombinase	0.289406	0.714579	0.791357	0.919859	-0.660909	-0.251771	Thaumi_prot_LH_FAM002609		N	N	NV+NF	No	2660	2410	arCOG02134	X	Mobilome: prophages, transposons	-	Transposase
NFRAN_0944	NFRAN_RS03965	hypothetical protein	-0.215462	0.321527	24.2829	41.6083	4.56186	5.3752	Thaumi_prot_LH_FAM004667		N	Y	NF	No	1886	1953	#N/A	#N/A	#N/A	#N/A	#N/A
NFRAN_0945	NFRAN_RS03970	hypothetical protein	-0.739172	4.99e-12	239.295	583.723	7.88269	9.18525	Thaumi_prot_LH_FAM004567		N	Y	NF	No	556	112	#N/A	#N/A	#N/A	#N/A	#N/A
NFRAN_0946	NFRAN_RS03975	hypothetical protein	0.740573	2.63e-06	597.353	522.894	9.1747	9.02723	Thaumi_prot_LH_FAM004665		N	Y	NF	No	224	371	#N/A	#N/A	#N/A	#N/A	#N/A
NFRAN_0947	NFRAN_RS03980	hypothetical protein	0.140379	0.305605	370.772	487.451	8.49779	8.92567	Thaumi_prot_LH_FAM004011_0		N	Y	NF	No	366	1933	#N/A	#N/A	#N/A	#N/A	#N/A
NFRAN_0949	NFRAN_RS03985	NAD-dependent epimerase/dehydratase family protein	0.729992	5.03e-11	54.3913	48.315	5.75876	5.58637	Thaumi_prot_LH_FAM002011		N	N	NF+NM	No	1401	132	arCOG03015	R	General function prediction only	-	Uncharacterized protein YbjT, contains NAD(P)-binding and DUF2867 domains
NFRAN_0952	NFRAN_RS03990	hypothetical protein	-0.3976	0.0279378	76.7122	145.622	6.18999	7.17988	Thaumi_prot_LH_FAM004669		N	Y	NF	No	1189	1268	#N/A	#N/A	#N/A	#N/A	#N/A
NFRAN_0955	NFRAN_RS03995	plastocyanin/azurin family copper-binding protein	-1.02997	9.69e-22	312.423	933.848	8.2661	9.86449	Thaumi_prot_LH_FAM003513		N	Y	NV+NF	No	439	34	arCOG02929	C	Energy production and conversion	PetE	Plastocyanin/azurin/halocyanin family protein
NFRAN_0956	NFRAN_RS04000	hypothetical protein	0.34679	0.0118517	2392.15	2724.87	11.1842	11.4071	Thaumi_prot_LH_FAM004011_0		N	Y	NF	No	44	1119	#N/A	#N/A	#N/A	#N/A	#N/A
NFRAN_0957	NFRAN_RS04005	DsrE family protein	-0.356489	0.0177664	25.5204	47.5787	4.64812	5.56653	Thaumi_prot_LH_FAM004038		N	Y	NF	No	1853	1189	#N/A	#N/A	#N/A	#N/A	#N/A
NFRAN_0959	NFRAN_RS04010	DoxX family protein	0.145176	0.360397	173.358	233.592	7.43424	7.86167	Thaumi_prot_LH_FAM000155		N	N	NF+NM	No	708	2011	arCOG08092	S	Function unknown	-	Predicted membrane protein, DoxD family
NFRAN_0960	NFRAN_RS04015	hypothetical protein	-0.221358	0.91844	0.213658	0.39353	0	0	Thaumi_prot_LH_FAM002609		N	N	NV+NF	No	2722	2657	#N/A	#N/A	#N/A	#N/A	#N/A
0	NFRAN_RS04020	hypothetical protein	-0.043404	0.981181	0.160412	0.228803	0	-2.26456	Thaumi_prot_LH_FAM005652		N	N	NF	No	2730	2747	#N/A	#N/A	#N/A	#N/A	#N/A
NFRAN_0961	NFRAN_RS04025	hypothetical protein	0.371837	0.587932	1.61275	1.8243	0.321848	0.712485	Thaumi_prot_LH_FAM004547		N	Y	NF	No	2594	2295	arCOG10526	T	Signal transduction mechanisms	-	Membrane associated signal transduction histidine kinase
NFRAN_0962	NFRAN_RS04030	S8 family peptidase	-0.172674	0.137738	141.232	234.308	7.13163	7.87024	Thaumi_prot_LH_FAM004157		N	Y	NF	No	817	1635	arCOG00702	V	Defense mechanisms	AprE	Predicted multidomain toxin, contains peptidase S8 domain, delivery module and Rnase A domain
NFRAN_0964	NFRAN_RS04035	hypothetical protein	0.927403	0.0224649	45.3724	36.1444	5.37763	5.15734	Thaumi_prot_LH_FAM003162		N	Y	NV+NF	No	1528	1222	arCOG08805	V	Defense mechanisms	-	CopG/RHH family DNA binding protein
NFRAN_0965	NFRAN_RS04040	hypothetical protein	0.653583	0.00250863	5.86451	5.50971	2.54082	2.45346	Thaumi_prot_LH_FAM004234		N	Y	NF	No	2375	881	#N/A	#N/A	#N/A	#N/A	#N/A
NFRAN_0966	NFRAN_RS04045	hypothetical protein	-0.909089	0.414044	0.573842	1.66097	0	0.220166	Thaumi_prot_LH_FAM004111		N	Y	NF	No	2684	2078	arCOG07603	S	Function unknown	-	Uncharacterized protein, DUF4325 family
NFRAN_0967	NFRAN_RS04050	hypothetical protein	0.755574	0.375044	1.77007	1.62201	0.636488	0.21142	Thaumi_prot_LH_FAM013151		N	Y	NF	No	2583	2028	#N/A	#N/A	#N/A	#N/A	#N/A
NFRAN_0968	NFRAN_RS04055	hypothetical protein	0.0352313	0.951567	3.10562	4.61546	1.52839	2.16046	Thaumi_prot_LH_FAM013152		N	Y	NF	No	2489	2703	#N/A	#N/A	#N/A	#N/A	#N/A
NFRAN_0969	NFRAN_RS04060	hypothetical protein	0.521993	0.29863	5.06635	5.30065	2.16821	2.35337	Thaumi_prot_LH_FAM013153		N	Y	NF	No	2405	1914	#N/A	#N/A	#N/A	#N/A	#N/A
NFRAN_0970	NFRAN_RS04065	hypothetical protein	0.08344	0.775404	21.7331	30.6278	4.38781	4.93359	Thaumi_prot_LH_FAM004664		N	Y	NF	No	1937	2477	#N/A	#N/A	#N/A	#N/A	#N/A
NFRAN_0971	NFRAN_RS04070	hypothetical protein	-0.550639	0.178064	6.43806	13.7685	2.58829	3.70886	Thaumi_prot_LH_FAM013154		N	Y	NF	No	2357	1713	arCOG07781	R	General function prediction only	-	Cell surface protein
NFRAN_0973	NFRAN_RS04075	hypothetical protein	0.316694	0.545729	7.65281	8.98701	2.77895	3.05066	Thaumi_prot_LH_FAM004083		N	Y	NF	No	2306	2251	#N/A	#N/A	#N/A	#N/A	#N/A
NFRAN_0974	NFRAN_RS04080	FAD-dependent oxidoreductase	0.22629	0.0562259	22.9163	28.7523	4.50682	4.84299	Thaumi_prot_LH_FAM004187		N	Y	NF	No	1915	1410	arCOG01296	O	Posttranslational modification, protein turnover, chaperones	TrxB	Thioredoxin reductase
NFRAN_0975	NFRAN_RS04085	NADPH-dependent FMN reductase	-0.418341	0.000780269	77.0698	151.224	6.25053	7.23694	Thaumi_prot_LH_FAM004229		N	Y	NF	No	1186	754	arCOG04624	R	General function prediction only	-	Multimeric flavodoxin WrbA
NFRAN_0977	NFRAN_RS04090	radical SAM protein	0.452095	0.00645556	30.6271	32.7066	4.89818	5.02016	Thaumi_prot_LH_FAM000695		N	N	NV+NF	No	1753	1015	arCOG00938	R	General function prediction only	-	Radical SAM superfamily enzyme
NFRAN_0980	NFRAN_RS04095	hypothetical protein	0.768215	0.00974207	7.85164	6.91672	2.95258	2.77273	Thaumi_prot_LH_FAM004309		N	Y	NF	No	2300	1083	#N/A	#N/A	#N/A	#N/A	#N/A
NFRAN_0981	NFRAN_RS04100	hypothetical protein	0.108854	0.790129	8.92599	12.1471	3.08477	3.56465	Thaumi_prot_LH_FAM013156		N	Y	NF	No	2262	2494	#N/A	#N/A	#N/A	#N/A	#N/A
NFRAN_0982	NFRAN_RS04105	hypothetical protein	0.321472	0.17592	22.1359	25.8419	4.40563	4.67866	Thaumi_prot_LH_FAM002642		N	Y	NV+NF	No	1929	1709	#N/A	#N/A	#N/A	#N/A	#N/A
NFRAN_0985	NFRAN_RS04110	class I SAM-dependent methyltransferase	-0.0243497	0.915003	11.9889	18.1372	3.56741	4.17492	Thaumi_prot_LH_FAM003565		N	Y	NV+NF	No	2170	2653	#N/A	#N/A	#N/A	#N/A	#N/A
NFRAN_0986	NFRAN_RS04115	TetR/AcrR family transcriptional regulator	-0.540713	0.000618927	15.6026	33.4705	3.94289	5.06076	Thaumi_prot_LH_FAM003831		N	Y	NV+NF	No	2081	731	arCOG02643	K	Transcription	AcrR	Transcriptional regulator, TetR/AcrR family
NFRAN_0990	NFRAN_RS04125	hypothetical protein	0.481807	0.00758896	89.3724	93.6858	6.42713	6.54849	Thaumi_prot_LH_FAM013158		N	Y	NF	No	1089	1036	#N/A	#N/A	#N/A	#N/A	#N/A
NFRAN_0991	NFRAN_RS04130	hypothetical protein	0.579571	0.000328519	53.6187	52.825	5.72084	5.71135	Thaumi_prot_LH_FAM004136		N	Y	NF	No	1407	669	#N/A	#N/A	#N/A	#N/A	#N/A
NFRAN_0994	NFRAN_RS04140	hypothetical protein	0.222541	0.211247	17.9746	22.715	4.15859	4.48969	Thaumi_prot_LH_FAM005513		N	Y	NF	No	2024	1769	arCOG01244	X	Mobilome: prophages, transposons	-	Integrase/Recombinase
NFRAN_TRNA13	NFRAN_RS04145	tRNA-Gly	-0.0531945	0.891611	48.7617	73.5842	5.48269	6.18393	#N/A		#N/A	#N/A	NA	No	1479	2619	#N/A	#N/A	#N/A	#N/A	#N/A
NFRAN_0996	NFRAN_RS04150	hypothetical protein	0.612594	8.17e-06	226.946	218.082	7.80315	7.76042	Thaumi_prot_LH_FAM000977		N	N	NV+NF+NM	No	588	420	arCOG03142	L	Replication, recombination and repair	-	Nuclease of RNase H fold, RuvC/YqgF family
NFRAN_0997	NFRAN_RS04155	nascent polypeptide-associated complex protein	0.087843	0.518668	357.288	495.459	8.47014	8.9512	Thaumi_prot_LH_FAM000975		Y	N	NV+NF+NM	Yes	384	2211	arCOG04061	K	Transcription	EGD2	Transcription factor homologous to NACalpha-BTF3
NFRAN_0998	NFRAN_RS04160	PUA domain-containing protein	-0.352045	0.0104629	37.0205	68.5129	5.17112	6.09761	Thaumi_prot_LH_FAM000974		Y	N	NV+NF+NM	Yes	1656	1095	arCOG00991	J	Translation, ribosomal structure and biogenesis	-	tRNA modification protein, contains pre-PUA and PUA domains
NFRAN_1001	NFRAN_RS04165	multiprotein bridging factor aMBF1	0.110487	0.446029	325.288	442.873	8.33052	8.78469	Thaumi_prot_LH_FAM003252		N	N	NV+NF	No	422	2107	arCOG01863	J	Translation, ribosomal structure and biogenesis	MBF1	Ribosome-binding protein aMBF1, translation factor, contains Zn-ribbon and HTH domains
NFRAN_1002	NFRAN_RS04170	tRNA (cytidine(56)-2'-O)-methyltransferase	-0.0357787	0.841908	133.364	198.612	7.01712	7.63165	Thaumi_prot_LH_FAM000971		Y	N	NV+NF+NM	Yes	845	2554	arCOG01857	R	General function prediction only	-	SpoU rRNA Methylase family enzyme
NFRAN_1003	NFRAN_RS04175	winged helix-turn-helix domain-containing protein	-0.183096	0.169912	102.108	169.509	6.65917	7.40085	Thaumi_prot_LH_FAM004675		N	Y	NF	No	1008	1698	#N/A	#N/A	#N/A	#N/A	#N/A
NFRAN_1004	NFRAN_RS04180	formate--phosphoribosylaminoimidazolecarboxamide ligase	-0.154117	0.138125	158.926	260.034	7.30331	8.0197	Thaumi_prot_LH_FAM000144		Y	N	NV+NF+NM	Yes	751	1636	arCOG04346	F	Nucleotide transport and metabolism	-	5-formaminoimidazole-4-carboxamide-1-beta-D-ribofuranosyl 5'-monophosphate synthetase (purine biosynthesis)
NFRAN_1005	NFRAN_RS04185	NUDIX hydrolase	-0.645422	1.69e-05	25.706	58.3348	4.64007	5.86536	Thaumi_prot_LH_FAM001802		N	N	NV+NF+NM	Yes	1850	452	arCOG01073	L	Replication, recombination and repair	-	NUDIX family hydrolase
NFRAN_1006	NFRAN_RS04190	hypothetical protein	-0.0407213	0.754163	66.0306	100.334	6.04073	6.64482	Thaumi_prot_LH_FAM001789		N	N	NV+NF	No	1287	2453	#N/A	#N/A	#N/A	#N/A	#N/A
NFRAN_1007	NFRAN_RS04195	thermosome subunit beta	-0.375945	0.00178461	1612.95	3056.78	10.6309	11.5748	Thaumi_prot_LH_FAM001048		Y	N	NV+NF+NM	Yes	65	830	arCOG01257	O	Posttranslational modification, protein turnover, chaperones	GroEL	Chaperonin GroEL, HSP60 family
NFRAN_1008	NFRAN_RS04200	hypothetical protein	0.373335	0.0266168	60.4608	69.8497	5.91173	6.12414	Thaumi_prot_LH_FAM002529		N	Y	NV+NF	No	1337	1256	arCOG04331	R	General function prediction only	-	Thioesterase-like protein
NFRAN_1009	NFRAN_RS04205	heme o synthase	-0.0230894	0.875399	242.677	360.506	7.89925	8.48883	Thaumi_prot_LH_FAM000346		Y	N	NV+NF+NM	Yes	549	2594	arCOG00479	O	Posttranslational modification, protein turnover, chaperones	CyoE	Polyprenyltransferase (cytochrome oxidase assembly factor)
NFRAN_1010	NFRAN_RS04210	Lrp/AsnC family transcriptional regulator	-0.702784	7.43e-07	89.056	211.561	6.43961	7.72361	Thaumi_prot_LH_FAM000222		Y	N	NV+NF+NM	Yes	1092	330	arCOG01580	K	Transcription	-	DNA-binding transcriptional regulator, Lrp family
NFRAN_1011	NFRAN_RS04215	aspartate-semialdehyde dehydrogenase	-0.451531	9.17e-05	279.524	557.228	8.0986	9.12057	Thaumi_prot_LH_FAM001153		Y	N	NV+NF+NM	Yes	490	576	arCOG00494	E	Amino acid transport and metabolism	Asd	Aspartate-semialdehyde dehydrogenase
NFRAN_1012	NFRAN_RS04220	histidinol-phosphate transaminase	0.352507	0.000149588	68.7542	79.4811	6.10013	6.31083	Thaumi_prot_LH_FAM001154		N	Y	NV+NF+NM	Yes	1263	607	arCOG04273	E	Amino acid transport and metabolism	HisC	Histidinol-phosphate/aromatic aminotransferase or cobyric acid decarboxylase
NFRAN_1013	NFRAN_RS04225	cobyric acid synthase	0.34334	0.00544545	50.3122	58.6892	5.64651	5.87422	Thaumi_prot_LH_FAM001155		N	Y	NV+NF+NM	Yes	1452	984	arCOG00105	H	Coenzyme transport and metabolism	CobQ	Cobyric acid synthase
NFRAN_1014	NFRAN_RS04230	cobalamin biosynthesis protein	-0.105739	0.472739	17.5559	27.635	4.11511	4.78094	Thaumi_prot_LH_FAM001156		N	N	NV+NF+NM	Yes	2030	2138	arCOG04274	H	Coenzyme transport and metabolism	CbiB	Cobalamin biosynthesis protein CobD/CbiB
NFRAN_1015	NFRAN_RS04235	adenosylcobinamide-GDP ribazoletransferase	-0.0220949	0.940605	8.83354	13.2195	3.10305	3.70338	Thaumi_prot_LH_FAM001157		Y	N	NV+NF+NM	Yes	2264	2695	arCOG04338	H	Coenzyme transport and metabolism	CobS	Cobalamin-5-phosphate synthase
NFRAN_1016	NFRAN_RS04240	NTP transferase domain-containing protein	-0.365154	0.0627435	22.2292	42.4327	4.46583	5.38333	Thaumi_prot_LH_FAM004676		N	Y	NF	No	1925	1441	#N/A	#N/A	#N/A	#N/A	#N/A
NFRAN_1018	NFRAN_RS04250	50S ribosomal protein L44e	-0.802533	3.53e-08	621.1	1587.7	9.24445	10.6281	Thaumi_prot_LH_FAM001159		Y	N	NV+NF+NM	Yes	216	243	arCOG04109	J	Translation, ribosomal structure and biogenesis	RPL42A	Ribosomal protein L44E
NFRAN_1021	NFRAN_RS04255	ribosome biogenesis protein	0.127667	0.365445	28.2939	38.0532	4.80701	5.24784	Thaumi_prot_LH_FAM000992		N	N	NV+NF+NM	Yes	1795	2021	arCOG04122	J	Translation, ribosomal structure and biogenesis	Emg1	rRNA pseudouridine-1189 N-methylase Emg1, Nep1/Mra1 family
NFRAN_1022	NFRAN_RS04260	RNase P subunit	-0.309386	0.201559	14.9881	27.2921	3.88334	4.7429	Thaumi_prot_LH_FAM000991		N	N	NV+NF+NM	Yes	2096	1757	arCOG04345	J	Translation, ribosomal structure and biogenesis	RPR2	RNase P subunit RPR2
NFRAN_1023	NFRAN_RS04265	30S ribosomal protein S19e	-0.341893	0.0346357	303.016	557.344	8.21069	9.09909	Thaumi_prot_LH_FAM000990		Y	N	NV+NF+NM	Yes	453	1313	arCOG01344	J	Translation, ribosomal structure and biogenesis	RPS19A	Ribosomal protein S19E (S16A)
NFRAN_1024	NFRAN_RS04270	DNA-binding protein	-0.339327	0.0027528	280.965	519.177	8.11152	9.01396	Thaumi_prot_LH_FAM000989		Y	N	NV+NF+NM	Yes	485	893	arCOG04179	R	General function prediction only	PDCD5	DNA-binding TFAR19-related protein, PDSD5 family
NFRAN_1025	NFRAN_RS04275	zinc-binding dehydrogenase	-0.446633	3.23e-05	321.26	639.227	8.30563	9.31658	Thaumi_prot_LH_FAM000978		Y	N	NV+NF+NM	Yes	428	494	arCOG01458	C	Energy production and conversion	Qor	NADPH:quinone reductase or related Zn-dependent oxidoreductase
NFRAN_1026	NFRAN_RS04280	CoA ester lyase	0.264109	0.0132804	88.8551	108.503	6.45931	6.75968	Thaumi_prot_LH_FAM000979		N	Y	NV+NF+NM	Yes	1094	1142	arCOG00760	G	Carbohydrate transport and metabolism	Mcl/CitE	Beta-methylmalyl-CoA lyase, Citrate lyase beta subunit family
NFRAN_1027	NFRAN_RS04285	riboflavin synthase	0.238045	0.0320908	77.6886	95.9608	6.25782	6.58289	Thaumi_prot_LH_FAM000981		Y	Y	NV+NF+NM	Yes	1180	1299	arCOG04713	H	Coenzyme transport and metabolism	RibC	Riboflavin synthase alpha chain
NFRAN_1028	NFRAN_RS04290	3,4-dihydroxy-2-butanone-4-phosphate synthase	1.28318	7.06e-18	440.475	268.366	8.75932	8.06039	Thaumi_prot_LH_FAM000982		N	N	NV+NF+NM	Yes	310	45	arCOG01320	H	Coenzyme transport and metabolism	RibB	3,4-dihydroxy-2-butanone 4-phosphate synthase
NFRAN_1029	NFRAN_RS04295	6,7-dimethyl-8-ribityllumazine synthase	0.713445	7.59e-06	181.869	162.701	7.46867	7.34146	Thaumi_prot_LH_FAM000983		Y	Y	NV+NF+NM	Yes	684	416	arCOG01323	H	Coenzyme transport and metabolism	RibH	Riboflavin synthase beta-chain
NFRAN_1030	NFRAN_RS04300	GTP cyclohydrolase IIa	-0.0605761	0.716401	103.187	157.016	6.6548	7.29129	Thaumi_prot_LH_FAM000984		Y	Y	NV+NF+NM	Yes	997	2414	arCOG04202	F	Nucleotide transport and metabolism	Gch31	Archaeal GTP cyclohydrolase III
NFRAN_1031	NFRAN_RS04305	amidohydrolase family protein	0.0392863	0.739702	89.971	128.122	6.47654	6.99876	Thaumi_prot_LH_FAM000985		Y	Y	NV+NF+NM	Yes	1086	2440	arCOG00692	F	Nucleotide transport and metabolism	SsnA	Cytosine deaminase or related metal-dependent hydrolase
NFRAN_1032	NFRAN_RS04310	2,5-diamino-6-(ribosylamino)-4(3H)-pyrimidinone 5'-phosphate reductase	-0.0839562	0.505656	122.568	191.865	6.93218	7.5801	Thaumi_prot_LH_FAM000986		Y	Y	NV+NF+NM	Yes	900	2178	arCOG01484	H	Coenzyme transport and metabolism	RibD	Pyrimidine reductase, riboflavin biosynthesis
NFRAN_1033	NFRAN_RS04315	transcription factor	1.2169	4.46e-19	1464.93	935.256	10.4995	9.86792	Thaumi_prot_LH_FAM000987		N	N	NV+NF+NM	Yes	77	41	arCOG04270	K	Transcription	TFA1	Transcription initiation factor IIE, alpha subunit
NFRAN_1035	NFRAN_RS04320	NAD(P)-dependent oxidoreductase	-0.586268	1.11e-06	16.903	37.2203	4.06946	5.21131	Thaumi_prot_LH_FAM000135		N	N	NV+NF+NM	Yes	2047	345	arCOG00247	I	Lipid transport and metabolism	MmsB	3-hydroxyisobutyrate dehydrogenase or related beta-hydroxyacid dehydrogenase
NFRAN_1036	NFRAN_RS04325	hypothetical protein	-0.182705	0.337284	49.068	82.6998	5.59344	6.36541	Thaumi_prot_LH_FAM004677		N	Y	NF	No	1474	1978	arCOG06856	S	Function unknown	-	Uncharacterized protein
NFRAN_1037	NFRAN_RS04330	hypothetical protein	-0.360505	0.00248815	43.3069	81.538	5.42131	6.34819	Thaumi_prot_LH_FAM000134		N	Y	NV+NF+NM	Yes	1562	880	arCOG08654	S	Function unknown	-	Uncharacterized protein
NFRAN_1038	NFRAN_RS04335	hypothetical protein	-0.413623	0.0176531	18.3999	35.965	4.18914	5.1588	Thaumi_prot_LH_FAM001625		N	Y	NV+NF	No	2007	1187	arCOG11305	S	Function unknown	-	Uncharacterized protein
NFRAN_1039	NFRAN_RS04340	hypothetical protein	-0.542326	0.000481046	16.988	35.9714	4.04862	5.16353	Thaumi_prot_LH_FAM004678		N	Y	NF	No	2045	705	arCOG10526	T	Signal transduction mechanisms	-	Membrane associated signal transduction histidine kinase
NFRAN_1042	NFRAN_RS04350	SprT family zinc-dependent metalloprotease	-0.724981	2.56e-05	12.1961	29.2529	3.55588	4.86696	Thaumi_prot_LH_FAM001907		N	Y	NV+NF+NM	No	2167	481	arCOG02625	R	General function prediction only	-	Predicted metal-dependent hydrolase
NFRAN_1043	NFRAN_RS04355	DUF72 domain-containing protein	0.204946	0.0587475	24.6676	31.3779	4.60929	4.97018	Thaumi_prot_LH_FAM002813		N	Y	NV+NF	No	1873	1422	arCOG04582	L	Replication, recombination and repair	Dpo4/DinP	Family Y DNA polymerase
NFRAN_1044	NFRAN_RS04360	hypothetical protein	-0.0160013	0.951567	18.0397	26.9551	4.13639	4.74032	Thaumi_prot_LH_FAM004680		N	Y	NF	No	2020	2704	#N/A	#N/A	#N/A	#N/A	#N/A
NFRAN_1045	NFRAN_RS04365	hypothetical protein	0.462003	0.00286958	77.3168	82.4734	6.24448	6.36437	Thaumi_prot_LH_FAM002776		N	Y	NV+NF	No	1184	901	arCOG04557	S	Function unknown	-	Uncharacterized protein
NFRAN_1046	NFRAN_RS04370	DDE-type integrase/transposase/recombinase	0.287741	0.85072	0.325265	0.363756	0	-1.76646	Thaumi_prot_LH_FAM002609		N	N	NV+NF	No	2710	2561	arCOG02134	X	Mobilome: prophages, transposons	-	Transposase
NFRAN_1048	NFRAN_RS04375	SagB/ThcOx family dehydrogenase	-0.657871	0.00352141	3.79174	8.75255	1.8662	3.11368	Thaumi_prot_LH_FAM001575		N	N	NF	No	2456	922	arCOG00298	Q	Secondary metabolites biosynthesis, transport and catabolism	-	McbC-like oxidoreductase, duplicated domains (non-ribosomal peptide synthetase component)
NFRAN_1049	NFRAN_RS04380	hypothetical protein	1.3734	0.00010219	1301.37	729.139	10.2682	9.43177	Thaumi_prot_LH_FAM004009		N	Y	NF	No	92	584	#N/A	#N/A	#N/A	#N/A	#N/A
NFRAN_1050	NFRAN_RS04385	pyridoxamine 5'-phosphate oxidase family protein	0.270894	0.310625	14.9622	18.697	3.88745	4.20923	Thaumi_prot_LH_FAM004010		#N/A	#N/A	NF	No	2097	1944	arCOG00516	V	Defense mechanisms	NimA	Nitroimidazol reductase NimA or a related FMN-containing flavoprotein, pyridoxamine 5'-phosphate oxidase superfamily
NFRAN_1051	NFRAN_RS04390	hypothetical protein	-0.0503253	0.671003	569.027	860.013	9.13425	9.74724	Thaumi_prot_LH_FAM004011_0		N	Y	NF	No	238	2378	#N/A	#N/A	#N/A	#N/A	#N/A
NFRAN_1052	NFRAN_RS04395	DDE-type integrase/transposase/recombinase	-2.50692	0.228582	0.0572269	0.449657	0	0	Thaumi_prot_LH_FAM002609		N	N	NV+NF	No	2748	1804	arCOG02134	X	Mobilome: prophages, transposons	-	Transposase
NFRAN_1054	NFRAN_RS04405	NUDIX hydrolase	0.339172	0.0886937	29.243	33.829	4.8388	5.06556	Thaumi_prot_LH_FAM002755		N	N	NV+NF	No	1780	1527	arCOG01075	F	Nucleotide transport and metabolism	-	NUDIX family hydrolase
NFRAN_1055	NFRAN_RS04410	hypothetical protein	-0.276643	0.217355	62.2949	109.025	5.87779	6.74819	Thaumi_prot_LH_FAM001783		N	Y	NV+NF+NM	Yes	1312	1785	arCOG10515	S	Function unknown	-	Uncharacterized protein
NFRAN_1056	NFRAN_RS04415	adenylate/guanylate cyclase domain-containing protein	0.00596383	0.964631	66.2468	96.7506	6.03356	6.59328	Thaumi_prot_LH_FAM000452		N	Y	NV+NF+NM	Yes	1284	2727	arCOG07810	T	Signal transduction mechanisms	CyaA	Adenylate cyclase, family 3
NFRAN_1057	NFRAN_RS04420	hypothetical protein	0.298779	0.0130019	438.908	524.341	8.77022	9.02534	Thaumi_prot_LH_FAM004011_0		N	Y	NF	No	312	1137	#N/A	#N/A	#N/A	#N/A	#N/A
NFRAN_1058	NFRAN_RS04425	MGMT family protein	0.607636	1.15e-06	537.45	522.849	9.06421	9.02752	Thaumi_prot_LH_FAM000217		Y	N	NV+NF+NM	Yes	253	347	#N/A	#N/A	#N/A	#N/A	#N/A
NFRAN_1059	NFRAN_RS04430	hypothetical protein	0.190221	0.42155	109.926	143.674	6.76405	7.13738	Thaumi_prot_LH_FAM004012		N	Y	NF	No	961	2089	#N/A	#N/A	#N/A	#N/A	#N/A
NFRAN_1060	NFRAN_RS04435	6-bladed beta-propeller	0.129272	0.627981	7.39015	9.7238	2.799	3.26907	Thaumi_prot_LH_FAM004014		N	Y	NF	No	2318	2340	arCOG03563	R	General function prediction only	-	Secreted protein, with PKD repeat domain
NFRAN_1061	NFRAN_RS04440	sensor histidine kinase	0.926002	2.12e-09	163.01	125.857	7.31004	6.96626	Thaumi_prot_LH_FAM002722		N	Y	NV+NF	No	745	184	arCOG07619	T	Signal transduction mechanisms	-	Signal transduction histidine kinase
NFRAN_1062	NFRAN_RS04445	hypothetical protein	-0.247177	0.732112	1.52553	2.56875	0.494037	1.24793	Thaumi_prot_LH_FAM013164		N	Y	NF	No	2603	2422	#N/A	#N/A	#N/A	#N/A	#N/A
NFRAN_1063	NFRAN_RS04450	MFS transporter	-0.495676	6.51e-05	17.9693	36.9107	4.14413	5.19777	Thaumi_prot_LH_FAM001353		N	Y	NV+NF	Yes	2025	545	arCOG00144	G	Carbohydrate transport and metabolism	-	MFS family permease
NFRAN_1064	NFRAN_RS04455	MarR family transcriptional regulator	-0.352665	0.0279142	24.7743	45.9112	4.58776	5.51552	Thaumi_prot_LH_FAM001352		N	Y	NV+NF	No	1868	1267	arCOG03177	K	Transcription	MarR	Transcriptional regulator, MarR family
NFRAN_1066	NFRAN_RS04460	hypothetical protein	0.0264144	0.867439	138.673	198.883	7.09097	7.63082	Thaumi_prot_LH_FAM004026		N	Y	NF	No	826	2584	#N/A	#N/A	#N/A	#N/A	#N/A
NFRAN_1068	NFRAN_RS04465	PadR family transcriptional regulator	0.949027	6.67e-06	41.5936	31.9773	5.37151	4.94937	Thaumi_prot_LH_FAM004013		N	N	NF	No	1586	408	#N/A	#N/A	#N/A	#N/A	#N/A
NFRAN_1070	NFRAN_RS04470	anti-sigma factor	2.14813	2.67e-08	449.913	148.249	8.68928	7.14108	Thaumi_prot_LH_FAM004418		N	Y	NF	No	298	237	#N/A	#N/A	#N/A	#N/A	#N/A
NFRAN_1073	NFRAN_RS04475	arginine decarboxylase, pyruvoyl-dependent	0.399082	0.0229463	32.6713	36.0964	4.98879	5.15605	Thaumi_prot_LH_FAM000326		N	N	NV+NF+NM	Yes	1722	1226	arCOG04490	E	Amino acid transport and metabolism	PdaD	Pyruvoyl-dependent arginine decarboxylase (PvlArgDC)
NFRAN_1075	NFRAN_RS04480	CbtB domain-containing protein	-0.347639	0.00372923	346.527	646.62	8.42498	9.32605	Thaumi_prot_LH_FAM000681		N	Y	NV+NF+NM	No	397	934	arCOG08746	P	Inorganic ion transport and metabolism	-	Cobalt transporter subunit, CbtB
NFRAN_1076	NFRAN_RS04485	CbtA family protein	-0.494504	5.85e-07	99.1102	203.847	6.60917	7.66942	Thaumi_prot_LH_FAM000680		N	Y	NV+NF+NM	No	1023	316	arCOG06353	P	Inorganic ion transport and metabolism	-	Probable cobalt transporter subunit, CbtA
NFRAN_1077	NFRAN_RS04490	adenylate/guanylate cyclase domain-containing protein	0.226742	0.0438734	66.0092	82.4828	6.02737	6.36421	Thaumi_prot_LH_FAM000452		N	Y	NV+NF+NM	Yes	1288	1357	arCOG07810	T	Signal transduction mechanisms	CyaA	Adenylate cyclase, family 3
NFRAN_1079	NFRAN_RS04495	DUF6659 family protein	0.187243	0.136426	132.112	171.222	7.03859	7.41859	Thaumi_prot_LH_FAM000040_0		Y	N	NV+NF+NM	Yes	851	1630	arCOG08684	R	General function prediction only	-	Roadblock/LC7 domain superfamily protein
NFRAN_1080	NFRAN_RS04500	hypothetical protein	0.302476	0.0101514	104.418	124.61	6.69886	6.9582	Thaumi_prot_LH_FAM001734		N	Y	NV+NF	No	984	1087	#N/A	#N/A	#N/A	#N/A	#N/A
NFRAN_1082	NFRAN_RS04505	CopD family protein	3.00611	3.46e-20	352.456	64.3301	8.38415	5.92808	Thaumi_prot_LH_FAM004213		N	Y	NF	No	388	36	#N/A	#N/A	#N/A	#N/A	#N/A
NFRAN_1083	NFRAN_RS04510	hypothetical protein	3.42631	2.29e-19	4457.3	601.339	11.9837	9.11751	Thaumi_prot_LH_FAM003660		N	Y	NV+NF	No	23	38	arCOG08811	S	Function unknown	-	Uncharacterized protein
NFRAN_1084	NFRAN_RS04515	copper resistance protein CopC	3.64107	6.28e-24	2444.16	286.979	11.1568	8.05651	Thaumi_prot_LH_FAM004042		N	Y	NF	No	42	28	#N/A	#N/A	#N/A	#N/A	#N/A
NFRAN_1085	NFRAN_RS04520	hypothetical protein	0.200292	0.404397	18.3713	23.2133	4.15092	4.52652	Thaumi_prot_LH_FAM002856		N	Y	NF	No	2008	2065	#N/A	#N/A	#N/A	#N/A	#N/A
NFRAN_1086	NFRAN_RS04525	MarC family protein	-0.524059	0.0239596	5.20947	11.0364	2.35106	3.44595	Thaumi_prot_LH_FAM002697		N	N	NV+NF	No	2398	1237	arCOG01997	U	Intracellular trafficking, secretion, and vesicular transport	MarC	Multiple antibiotic transporter
NFRAN_1087	NFRAN_RS04530	PPOX class F420-dependent oxidoreductase	-0.119829	0.360313	92.6081	147.381	6.51367	7.20317	Thaumi_prot_LH_FAM000481		N	N	NF+NM	No	1070	2008	arCOG00516	V	Defense mechanisms	NimA	Nitroimidazol reductase NimA or a related FMN-containing flavoprotein, pyridoxamine 5'-phosphate oxidase superfamily
NFRAN_1089	NFRAN_RS04535	iron permease FTR1	0.399088	0.0684525	111.391	124.038	6.72412	6.94909	Thaumi_prot_LH_FAM003746		N	Y	NV+NF	No	952	1460	arCOG08716	S	Function unknown	-	Uncharacterized protein
NFRAN_1090	NFRAN_RS04540	hypothetical protein	1.09946	2.41e-05	34.7668	23.6333	5.04031	4.50136	Thaumi_prot_LH_FAM002779		N	Y	NF	No	1689	478	#N/A	#N/A	#N/A	#N/A	#N/A
NFRAN_1093	NFRAN_RS04545	DedA family protein	1.02676	0.000624746	4.94707	3.56802	2.236	1.79785	Thaumi_prot_LH_FAM000458		N	N	NV+NF+NM	Yes	2415	732	arCOG03117	S	Function unknown	DedA	Uncharacterized membrane-associated protein, DedA family
NFRAN_1094	NFRAN_RS04550	hypothetical protein	0.231184	0.186871	166.116	209.075	7.35548	7.70134	Thaumi_prot_LH_FAM004541		N	Y	NF	No	732	1728	#N/A	#N/A	#N/A	#N/A	#N/A
NFRAN_1095	NFRAN_RS04555	TMEM175 family protein	0.0173766	0.967013	2.11171	3.07757	1.01785	1.6151	Thaumi_prot_LH_FAM004037		N	Y	NF	No	2561	2728	arCOG04887	S	Function unknown	-	Uncharacterized membrane protein, DUF1211
NFRAN_1097	NFRAN_RS04560	dienelactone hydrolase family protein	0.0436797	0.837326	33.7396	47.5962	5.03478	5.55863	Thaumi_prot_LH_FAM001635		N	Y	NV+NF	No	1705	2543	arCOG01659	Q	Secondary metabolites biosynthesis, transport and catabolism	-	Dienelactone hydrolase or related enzyme
NFRAN_1099	NFRAN_RS04565	SRPBCC domain-containing protein	-0.232621	0.213803	12.951	22.4658	3.68671	4.48137	Thaumi_prot_LH_FAM002887		N	Y	NV+NF	No	2149	1775	arCOG05264	S	Function unknown	-	Uncharacterized protein
NFRAN_1100	NFRAN_RS04570	hypothetical protein	-0.179627	0.875767	1.05103	1.62185	0	0.298715	Thaumi_prot_LH_FAM002835		N	Y	NV+NF	No	2642	2596	#N/A	#N/A	#N/A	#N/A	#N/A
NFRAN_1101	NFRAN_RS04575	MarR family transcriptional regulator	1.3735	1.77e-17	110.204	62.4815	6.74365	5.96243	Thaumi_prot_LH_FAM000727		N	Y	NV+NF+NM	Yes	959	49	arCOG03748	K	Transcription	MarR	Transcriptional regulator, MarR family
NFRAN_1102	NFRAN_RS04580	CBS domain-containing protein	0.465446	3.69e-05	92.5193	98.9334	6.52553	6.62617	Thaumi_prot_LH_FAM001413_0		N	N	NV+NF+NM	Yes	1071	503	#N/A	#N/A	#N/A	#N/A	#N/A
0	NFRAN_RS04585	Rieske 2Fe-2S domain-containing protein	0.17847	0.360397	64.0432	83.0212	5.96915	6.36304	Thaumi_prot_LH_FAM000737_0		Y	N	NV+NF+NM	Yes	1302	2012	#N/A	#N/A	#N/A	#N/A	#N/A
NFRAN_1104	NFRAN_RS04590	hypothetical protein	1.48299	3.44e-09	37.9843	20.2307	5.18647	4.31138	Thaumi_prot_LH_FAM004850		N	Y	NF	No	1643	189	#N/A	#N/A	#N/A	#N/A	#N/A
NFRAN_1107	NFRAN_RS04595	hypothetical protein	-0.148689	0.582956	23.5539	39.0997	4.52588	5.28023	Thaumi_prot_LH_FAM004257		N	Y	NF	No	1901	2292	#N/A	#N/A	#N/A	#N/A	#N/A
NFRAN_1108	NFRAN_RS04600	hypothetical protein	1.7832	4.16e-08	589.017	250.407	9.10349	7.91518	Thaumi_prot_LH_FAM013166		N	Y	NF	No	230	248	#N/A	#N/A	#N/A	#N/A	#N/A
NFRAN_1109	NFRAN_RS04605	SPFH domain-containing protein	1.44376	1.57e-18	30.7694	16.8714	4.93078	4.06498	Thaumi_prot_LH_FAM001422		N	N	NV+NF	No	1749	43	arCOG01915	O	Posttranslational modification, protein turnover, chaperones	HflC	Membrane protease subunit, stomatin/prohibitin homolog
NFRAN_1110	NFRAN_RS04610	hypothetical protein	1.02285	1.01e-06	190.61	136.972	7.48475	7.08669	Thaumi_prot_LH_FAM004159		N	Y	NF	No	660	341	#N/A	#N/A	#N/A	#N/A	#N/A
NFRAN_1111	NFRAN_RS04615	VOC family protein	0.49955	0.0541983	18.224	18.9388	4.14328	4.19138	Thaumi_prot_LH_FAM003864		N	Y	NV+NF	No	2013	1403	arCOG09469	R	General function prediction only	-	Glyoxalase superfamily enzyme, possibly 3-demethylubiquinone-9 3-methyltransferase
NFRAN_1112	NFRAN_RS04620	hypothetical protein	0.124804	0.670805	7.13723	9.65449	2.78386	3.26038	Thaumi_prot_LH_FAM004849		N	Y	NF	No	2329	2376	#N/A	#N/A	#N/A	#N/A	#N/A
NFRAN_1113	NFRAN_RS04625	HAD family phosphatase	-0.278714	0.061883	58.7278	104.275	5.84309	6.70119	Thaumi_prot_LH_FAM002611		N	Y	NV+NF	No	1348	1437	arCOG02293	R	General function prediction only	-	HAD superfamily hydrolase
NFRAN_1114	NFRAN_RS04630	class I SAM-dependent methyltransferase	-0.299942	0.0138198	44.9404	81.1321	5.47646	6.33905	Thaumi_prot_LH_FAM003676		N	Y	NV+NF	No	1534	1150	#N/A	#N/A	#N/A	#N/A	#N/A
NFRAN_1115	NFRAN_RS04635	hypothetical protein	0.603321	0.0254762	15.3966	14.7808	3.88301	3.84924	Thaumi_prot_LH_FAM002026		N	N	NV+NF+NM	No	2084	1250	arCOG09752	S	Function unknown	-	Uncharacterized membrane protein, DUF2068
0	NFRAN_RS04640	hypothetical protein	0.883723	0.841821	0.0778986	0.0755422	0	0	Thaumi_prot_LH_FAM005649		N	Y	NF	No	2744	2552	#N/A	#N/A	#N/A	#N/A	#N/A
NFRAN_1116	NFRAN_RS04645	DDE-type integrase/transposase/recombinase	-0.208949	0.890148	0.420395	0.749297	0	-0.813367	Thaumi_prot_LH_FAM002609		N	N	NV+NF	No	2702	2613	arCOG02134	X	Mobilome: prophages, transposons	-	Transposase
0	NFRAN_RS04650	IS5 family transposase	0.846938	0.411597	0.433508	0.340497	0	-1.8698	Thaumi_prot_LH_FAM005650		N	Y	NF	No	2700	2075	#N/A	#N/A	#N/A	#N/A	#N/A
NFRAN_1120	NFRAN_RS04655	hypothetical protein	0.135232	0.263345	232.193	310.351	7.84757	8.27514	Thaumi_prot_LH_FAM004303		N	Y	NF	No	572	1856	#N/A	#N/A	#N/A	#N/A	#N/A
NFRAN_1121	NFRAN_RS04660	hypothetical protein	0.406449	0.00145147	79.8783	88.132	6.29654	6.45978	Thaumi_prot_LH_FAM003180		N	Y	NV+NF	No	1157	806	arCOG00509	C	Energy production and conversion	NorV	Flavorubredoxin
NFRAN_1122	NFRAN_RS04665	hypothetical protein	0.135756	0.513077	52.6583	69.9921	5.68733	6.10731	Thaumi_prot_LH_FAM004029		N	Y	NF	No	1419	2189	#N/A	#N/A	#N/A	#N/A	#N/A
NFRAN_1123	NFRAN_RS04670	hypothetical protein	-0.329593	0.198834	16.1041	29.4492	3.95425	4.85297	Thaumi_prot_LH_FAM004361		N	Y	NF	No	2069	1754	#N/A	#N/A	#N/A	#N/A	#N/A
NFRAN_1124	NFRAN_RS04675	hypothetical protein	0.102252	0.596499	34.6442	47.859	5.10273	5.57473	Thaumi_prot_LH_FAM004395		N	Y	NF	No	1693	2303	#N/A	#N/A	#N/A	#N/A	#N/A
NFRAN_1126	NFRAN_RS04680	DDE-type integrase/transposase/recombinase	-2.08809	0.0703923	0.142995	0.853543	0	-0.629327	Thaumi_prot_LH_FAM002609		N	N	NV+NF	No	2734	1466	arCOG02134	X	Mobilome: prophages, transposons	-	Transposase
NFRAN_1129	NFRAN_RS04685	hypothetical protein	-0.520068	0.0118311	15.1281	31.7656	3.85734	4.98799	Thaumi_prot_LH_FAM013168		N	Y	NF	No	2093	1116	#N/A	#N/A	#N/A	#N/A	#N/A
NFRAN_1130	NFRAN_RS04690	DUF47 family protein	-0.473013	0.000198614	39.5098	80.5002	5.28378	6.32992	Thaumi_prot_LH_FAM001314		N	N	NV+NF	No	1624	627	arCOG02640	P	Inorganic ion transport and metabolism	-	YkaA-like protein involved in regulation of phosphate transport, PhoU/UPF0111/DUF47 family
NFRAN_1131	NFRAN_RS04695	inorganic phosphate transporter	-0.225104	0.0218703	43.4753	74.5208	5.43323	6.21846	Thaumi_prot_LH_FAM001313		N	N	NV+NF	No	1560	1214	arCOG02267	P	Inorganic ion transport and metabolism	PitA	Phosphate/sulphate permease
NFRAN_1133	NFRAN_RS04700	hypothetical protein	-0.0549631	0.820808	24.6129	37.2758	4.58135	5.20604	Thaumi_prot_LH_FAM004847		N	Y	NF	No	1876	2531	#N/A	#N/A	#N/A	#N/A	#N/A
NFRAN_1134	NFRAN_RS04705	hypothetical protein	-0.32275	0.00232753	341.397	623.807	8.39482	9.28281	Thaumi_prot_LH_FAM004403		N	Y	NF	No	406	862	#N/A	#N/A	#N/A	#N/A	#N/A
NFRAN_1136	NFRAN_RS04710	hypothetical protein	-0.298175	0.0946495	53.0234	95.1175	5.68212	6.56402	Thaumi_prot_LH_FAM004091		N	Y	NF	No	1416	1540	#N/A	#N/A	#N/A	#N/A	#N/A
NFRAN_1137	NFRAN_RS04715	hypothetical protein	-0.309426	0.0795262	573.977	1023.68	9.09645	9.98752	Thaumi_prot_LH_FAM004542		N	Y	NF	No	234	1497	#N/A	#N/A	#N/A	#N/A	#N/A
NFRAN_1139	NFRAN_RS04720	hypothetical protein	0.102051	0.332493	163.915	223.626	7.34206	7.80213	Thaumi_prot_LH_FAM004080		N	Y	NF	No	744	1968	arCOG00790	V	Defense mechanisms	Cas4	CRISPR-associated protein Cas4, RecB family exonuclease
NFRAN_1141	NFRAN_RS04725	hypothetical protein	0.374927	0.055504	8.71142	9.80659	3.09374	3.2709	Thaumi_prot_LH_FAM004075		N	Y	NF	No	2268	1409	#N/A	#N/A	#N/A	#N/A	#N/A
NFRAN_1142	NFRAN_RS04730	hypothetical protein	7.7999	9.76e-43	1090.29	7.20472	9.7512	2.7251	Thaumi_prot_LH_FAM001304		N	Y	NV+NF	No	108	10	#N/A	#N/A	#N/A	#N/A	#N/A
NFRAN_1143	NFRAN_RS04735	hypothetical protein	3.01039	1e-18	309.636	56.9505	8.13126	5.82732	Thaumi_prot_LH_FAM002859		N	Y	NV+NF	No	442	42	#N/A	#N/A	#N/A	#N/A	#N/A
NFRAN_1144	NFRAN_RS04740	winged helix-turn-helix domain-containing protein	2.94921	1.2e-15	385.144	72.8913	8.42336	6.16521	Thaumi_prot_LH_FAM001303		N	Y	NV+NF	No	355	59	arCOG01063	K	Transcription	-	Transcriptional regulator, contains HTH domain
NFRAN_1146	NFRAN_RS04745	hypothetical protein	-0.246795	0.488707	4.95163	8.67027	2.26964	3.08839	Thaumi_prot_LH_FAM013169		N	Y	NF	No	2414	2159	#N/A	#N/A	#N/A	#N/A	#N/A
NFRAN_1147	NFRAN_RS04750	ATP-binding protein	0.0905474	0.534772	13.5814	18.6378	3.74149	4.21427	Thaumi_prot_LH_FAM001699		N	N	NV+NF	No	2136	2227	arCOG07619	T	Signal transduction mechanisms	-	Signal transduction histidine kinase
NFRAN_1148	NFRAN_RS04755	DUF1428 family protein	0.487878	0.120576	6.31301	6.54048	2.63002	2.65842	Thaumi_prot_LH_FAM003661		N	Y	NV+NF	No	2359	1593	#N/A	#N/A	#N/A	#N/A	#N/A
NFRAN_1150	NFRAN_RS04760	archaeal heat shock protein Hsp20	-0.00420689	0.979191	468.549	691.156	8.84878	9.4305	Thaumi_prot_LH_FAM001046		Y	N	NV+NF+NM	Yes	286	2743	arCOG01833	O	Posttranslational modification, protein turnover, chaperones	IbpA	Molecular chaperone (HSP20 family)
NFRAN_1152	NFRAN_RS04765	hypothetical protein	0.152141	0.358569	23.2223	30.3648	4.50324	4.91444	Thaumi_prot_LH_FAM004300		N	Y	NF	No	1908	2007	#N/A	#N/A	#N/A	#N/A	#N/A
NFRAN_1153	NFRAN_RS04770	LLM class flavin-dependent oxidoreductase	1.15435	2.9e-09	12.6956	8.38524	3.64978	3.03858	Thaumi_prot_LH_FAM002665		N	N	NV+NF	No	2159	186	arCOG02410	C	Energy production and conversion	Mer	Coenzyme F420-dependent N5,N10-methylene tetrahydromethanopterin reductase or related flavin-dependent oxidoreductase
NFRAN_1154	NFRAN_RS04775	hypothetical protein	0.281751	0.0905843	102.114	123.81	6.65043	6.94671	Thaumi_prot_LH_FAM002715		N	Y	NF	No	1007	1530	#N/A	#N/A	#N/A	#N/A	#N/A
NFRAN_1155	NFRAN_RS04780	thermonuclease family protein	-0.0371296	0.800768	71.1821	107.156	6.13699	6.74116	Thaumi_prot_LH_FAM002123		N	Y	NF+NM	No	1239	2509	arCOG03192	L	Replication, recombination and repair	-	Endonuclease YncB, thermonuclease family
NFRAN_1156	NFRAN_RS04785	hypothetical protein	-0.542864	2.47e-07	133.398	283.074	7.03368	8.14059	Thaumi_prot_LH_FAM004082		N	Y	NF	No	844	290	#N/A	#N/A	#N/A	#N/A	#N/A
NFRAN_1157	NFRAN_RS04790	DUF308 domain-containing protein	-0.534504	0.00144995	211.083	455.626	7.69976	8.82948	Thaumi_prot_LH_FAM003819		N	Y	NV+NF	No	614	803	arCOG10041	S	Function unknown	-	Uncharacterized membrane protein HdeD, DUF308 family
NFRAN_1159	NFRAN_RS04795	MarR family transcriptional regulator	0.380499	0.0154499	21.4623	24.1711	4.40879	4.58902	Thaumi_prot_LH_FAM003135		N	N	NV+NF	No	1944	1169	arCOG03182	K	Transcription	MarR	Transcriptional regulator, MarR family
NFRAN_1160	NFRAN_RS04800	hypothetical protein	-0.147027	0.281105	31.7984	51.8269	4.9838	5.68938	Thaumi_prot_LH_FAM013170		N	Y	NF	No	1734	1889	#N/A	#N/A	#N/A	#N/A	#N/A
NFRAN_1161	NFRAN_RS04805	ester cyclase	-0.137581	0.308913	57.1855	91.745	5.81269	6.51453	Thaumi_prot_LH_FAM002636		N	Y	NV+NF	No	1366	1938	arCOG06513	R	General function prediction only	-	Predicted ester cyclase
NFRAN_1162	NFRAN_RS04810	SgcJ/EcaC family oxidoreductase	-0.0889101	0.627899	56.6523	88.128	5.79382	6.45493	Thaumi_prot_LH_FAM004160		N	Y	NF	No	1368	2339	#N/A	#N/A	#N/A	#N/A	#N/A
NFRAN_1163	NFRAN_RS04815	hypothetical protein	1.5747	0.287124	0.718524	0.36754	0	0	Thaumi_prot_LH_FAM013171		N	Y	NF	No	2671	1901	#N/A	#N/A	#N/A	#N/A	#N/A
NFRAN_1165	NFRAN_RS04820	DUF4440 domain-containing protein	0.17567	0.464168	26.3604	34.1055	4.67042	5.06896	Thaumi_prot_LH_FAM003960		N	Y	NF	No	1829	2130	#N/A	#N/A	#N/A	#N/A	#N/A
NFRAN_1166	NFRAN_RS04825	DDE-type integrase/transposase/recombinase	0.284393	0.384361	6.73023	8.20505	2.7123	2.98731	Thaumi_prot_LH_FAM002609		N	N	NV+NF	No	2350	2042	arCOG02134	X	Mobilome: prophages, transposons	-	Transposase
NFRAN_1168	NFRAN_RS04830	hypothetical protein	0.538151	0.0300186	16.1722	16.6502	4.00829	4.03054	Thaumi_prot_LH_FAM003681		N	N	NV+NF	No	2065	1286	arCOG10404	S	Function unknown	-	Zinc finger, C2H2 type
NFRAN_1172	NFRAN_RS04835	hypothetical protein	-0.129068	0.877587	3.9475	6.22889	1.10225	2.52454	Thaumi_prot_LH_FAM004011_0		N	Y	NF	No	2452	2598	#N/A	#N/A	#N/A	#N/A	#N/A
NFRAN_1173	NFRAN_RS04840	DUF308 domain-containing protein	0.0632729	0.608083	74.9156	105.167	6.21956	6.71352	Thaumi_prot_LH_FAM003819		N	Y	NV+NF	No	1203	2323	arCOG03582	S	Function unknown	-	Uncharacterized membrane protein HdeD, DUF308 family
NFRAN_1177	NFRAN_RS04845	hypothetical protein	-0.691754	3.42e-05	205.969	489.03	7.65316	8.92173	Thaumi_prot_LH_FAM001734		N	Y	NV+NF	No	624	497	#N/A	#N/A	#N/A	#N/A	#N/A
NFRAN_1178	NFRAN_RS04850	antibiotic biosynthesis monooxygenase	-0.797798	0.000143952	10.6899	26.9389	3.36437	4.73497	Thaumi_prot_LH_FAM002708		N	Y	NV+NF	No	2206	604	#N/A	#N/A	#N/A	#N/A	#N/A
NFRAN_1179	NFRAN_RS04855	alpha/beta hydrolase	-0.161885	0.164186	34.805	56.8045	5.09908	5.82737	Thaumi_prot_LH_FAM004228		N	Y	NF	No	1687	1686	arCOG01648	R	General function prediction only	MhpC	Alpha/beta superfamily hydrolase
NFRAN_1180	NFRAN_RS04860	SRPBCC domain-containing protein	0.411554	0.00947276	18.7811	20.7543	4.21424	4.36453	Thaumi_prot_LH_FAM003849		N	Y	NV+NF	No	2000	1076	#N/A	#N/A	#N/A	#N/A	#N/A
NFRAN_1181	NFRAN_RS04865	AsnC family transcriptional regulator	0.589655	4.31e-07	56.4736	55.433	5.81108	5.78992	Thaumi_prot_LH_FAM003980		N	Y	NF	No	1370	306	arCOG01580	K	Transcription	-	DNA-binding transcriptional regulator, Lrp family
NFRAN_1182	NFRAN_RS04870	hypothetical protein	-0.503578	0.00209457	132.941	277.421	7.02726	8.10813	Thaumi_prot_LH_FAM000271		N	Y	NV+NF+NM	Yes	847	852	arCOG08680	S	Function unknown	-	Uncharacterized protein
NFRAN_1183	NFRAN_RS04875	hypothetical protein	-0.253588	0.00340337	69.6079	121.622	6.11073	6.92334	Thaumi_prot_LH_FAM004139		N	Y	NF	No	1256	916	arCOG03564	V	Defense mechanisms	Vgb	Streptogramin lyase
NFRAN_1186	NFRAN_RS04880	DUF1059 domain-containing protein	0.6386	0.00289444	27.7687	26.4626	4.78136	4.7149	Thaumi_prot_LH_FAM000922		N	N	NV+NF+NM	No	1802	902	#N/A	#N/A	#N/A	#N/A	#N/A
NFRAN_1187	NFRAN_RS04885	cupin domain-containing protein	0.604606	0.000516048	22.6241	22.0061	4.49843	4.44014	Thaumi_prot_LH_FAM002925		N	N	NV+NF	No	1919	709	#N/A	#N/A	#N/A	#N/A	#N/A
NFRAN_1190	NFRAN_RS04895	thioredoxin family protein	0.22849	0.0623989	51.212	64.6853	5.67336	6.01039	Thaumi_prot_LH_FAM000544		N	N	NV+NF+NM	Yes	1439	1440	arCOG03562	O	Posttranslational modification, protein turnover, chaperones	TrxA	Thiol-disulfide isomerase or thioredoxin
NFRAN_1191	NFRAN_RS04900	cytochrome c biogenesis protein CcdA	0.630296	1.81e-08	53.1721	50.5204	5.72015	5.6573	Thaumi_prot_LH_FAM000543		N	N	NV+NF+NM	No	1414	224	arCOG02398	C	Energy production and conversion	CcdA	Cytochrome c biogenesis protein
NFRAN_1192	NFRAN_RS04905	hypothetical protein	0.168974	0.544558	29.3918	38.8934	4.82261	5.26452	Thaumi_prot_LH_FAM001236		N	N	NV+NF+NM	No	1779	2248	arCOG10520	S	Function unknown	-	Uncharacterized membrane protein
NFRAN_1193	NFRAN_RS04910	winged helix-turn-helix domain-containing protein	0.167934	0.530965	10.3588	13.6854	3.35257	3.75969	Thaumi_prot_LH_FAM001235		N	N	NV+NF+NM	Yes	2218	2224	arCOG00731	K	Transcription	ArsR	Transcriptional regulator containing HTH domain, ArsR family
NFRAN_1194	NFRAN_RS04915	methyltransferase domain-containing protein	0.294162	0.00509106	198.297	236.979	7.62067	7.88373	Thaumi_prot_LH_FAM003231		N	Y	NV+NF	No	642	974	arCOG01783	Q	Secondary metabolites biosynthesis, transport and catabolism	-	SAM-dependent methyltransferase
NFRAN_1195	NFRAN_RS04920	PQQ-dependent sugar dehydrogenase	0.698037	2.64e-11	67.0731	60.9652	6.0608	5.92874	Thaumi_prot_LH_FAM001362		N	Y	NV+NF	No	1276	128	arCOG02796	G	Carbohydrate transport and metabolism	-	Glucose/sorbosone dehydrogenase
NFRAN_1196	NFRAN_RS04925	hypothetical protein	0.0330819	0.841908	34.5667	49.3434	5.08326	5.62374	Thaumi_prot_LH_FAM004837		N	Y	NF	No	1696	2555	#N/A	#N/A	#N/A	#N/A	#N/A
NFRAN_1197	NFRAN_RS04930	NAD(P)/FAD-dependent oxidoreductase	-0.110018	0.380699	42.5626	67.5961	5.40216	6.07178	Thaumi_prot_LH_FAM004816		N	Y	NF	No	1573	2032	arCOG01296	O	Posttranslational modification, protein turnover, chaperones	TrxB	Thioredoxin reductase
NFRAN_1198	NFRAN_RS04935	pyridoxamine 5'-phosphate oxidase family protein	-0.0224749	0.925653	13.6084	20.3005	3.75676	4.3288	Thaumi_prot_LH_FAM000394		Y	N	NV+NF+NM	Yes	2135	2669	arCOG00516	V	Defense mechanisms	NimA	Nitroimidazol reductase NimA or a related FMN-containing flavoprotein, pyridoxamine 5'-phosphate oxidase superfamily
NFRAN_1200	NFRAN_RS04940	ABC transporter ATP-binding protein	0.733772	2.75e-05	26.8829	23.9144	4.72381	4.56734	Thaumi_prot_LH_FAM004333		Y	N	NF	No	1821	484	arCOG00177	E	Amino acid transport and metabolism	PotA	ABC-type spermidine/putrescine transport system, ATPase component
NFRAN_1201	NFRAN_RS04945	extracellular solute-binding protein	0.489789	9.23e-07	249.492	261.418	7.95271	8.02859	Thaumi_prot_LH_FAM003983		N	Y	NF	No	531	337	arCOG00151	G	Carbohydrate transport and metabolism	UgpB	ABC-type sugar transport system, periplasmic component
NFRAN_1202	NFRAN_RS04950	sugar ABC transporter permease	0.366555	0.0222328	20.1862	22.9927	4.31279	4.5206	Thaumi_prot_LH_FAM004332		N	Y	NF	No	1968	1217	arCOG00157	G	Carbohydrate transport and metabolism	UgpA	ABC-type sugar transport system, permease component
NFRAN_1203	NFRAN_RS04955	carbohydrate ABC transporter permease	0.322561	0.0489536	14.1876	16.595	3.81122	4.03716	Thaumi_prot_LH_FAM004331		N	Y	NF	No	2121	1383	arCOG00159	G	Carbohydrate transport and metabolism	UgpE	ABC-type sugar transport system, permease component
NFRAN_1205	NFRAN_RS04960	hypothetical protein	0.860037	0.0356837	11.6238	9.43357	3.35813	3.20676	Thaumi_prot_LH_FAM013175		N	Y	NF	No	2179	1321	#N/A	#N/A	#N/A	#N/A	#N/A
NFRAN_1207	NFRAN_RS04965	hypothetical protein	0.781204	1.9e-05	16.9893	14.4434	4.06785	3.83037	Thaumi_prot_LH_FAM002982		N	N	NV+NF	No	2043	461	arCOG10856	S	Function unknown	-	Uncharacterized membrane protein
NFRAN_1208	NFRAN_RS04970	NADP-dependent oxidoreductase	0.364164	0.11247	8.75133	10.1879	3.11876	3.323	Thaumi_prot_LH_FAM003931		#N/A	#N/A	NF	No	2266	1579	arCOG01461	Q	Secondary metabolites biosynthesis, transport and catabolism	CurA	NADPH-dependent curcumin reductase CurA
NFRAN_1209	NFRAN_RS04975	pyridoxamine 5'-phosphate oxidase family protein	0.0589432	0.767889	29.5451	41.8882	4.86734	5.38634	Thaumi_prot_LH_FAM000394		Y	N	NV+NF+NM	Yes	1777	2467	arCOG00516	V	Defense mechanisms	NimA	Nitroimidazol reductase NimA or a related FMN-containing flavoprotein, pyridoxamine 5'-phosphate oxidase superfamily
NFRAN_1211	NFRAN_RS04980	TIGR03619 family F420-dependent LLM class oxidoreductase	0.270506	0.0195675	245.817	300.566	7.9335	8.2287	Thaumi_prot_LH_FAM003804		N	Y	NV+NF	No	544	1199	arCOG02410	C	Energy production and conversion	Mer	Coenzyme F420-dependent N5,N10-methylene tetrahydromethanopterin reductase or related flavin-dependent oxidoreductase
NFRAN_1212	NFRAN_RS04985	hypothetical protein	1.51308	3.93e-14	37.405	19.3818	5.18756	4.26612	Thaumi_prot_LH_FAM003200		N	Y	NV+NF	No	1653	81	arCOG08764	C	Energy production and conversion	-	Periplasmic protein of plastocyanin/azurin/halocyanin family protein
NFRAN_1214	NFRAN_RS04990	winged helix-turn-helix domain-containing protein	0.695033	0.00383811	28.5743	25.8651	4.78313	4.67063	Thaumi_prot_LH_FAM001303		N	Y	NV+NF	No	1787	938	arCOG01063	K	Transcription	-	Transcriptional regulator, contains HTH domain
NFRAN_1215	NFRAN_RS04995	hypothetical protein	0.70368	4.59e-06	55.8348	50.759	5.79366	5.65716	Thaumi_prot_LH_FAM002859		N	Y	NV+NF	No	1381	394	#N/A	#N/A	#N/A	#N/A	#N/A
NFRAN_1216	NFRAN_RS05000	methyltransferase domain-containing protein	0.277189	0.031649	41.133	50.0801	5.35397	5.64493	Thaumi_prot_LH_FAM004000		N	Y	NF	No	1594	1297	#N/A	#N/A	#N/A	#N/A	#N/A
NFRAN_1218	NFRAN_RS05005	SRPBCC family protein	5.18287	4.06e-32	638.012	26.1022	9.07708	4.67149	Thaumi_prot_LH_FAM004047		N	Y	NF	No	206	14	arCOG05400	S	Function unknown	-	Protein containing potental lipid transfer domain, START superfamily
NFRAN_1220	NFRAN_RS05010	DUF99 family protein	0.494045	0.0193468	22.5163	23.69	4.45316	4.55312	Thaumi_prot_LH_FAM001910		N	N	NV+NF+NM	No	1922	1198	arCOG00928	L	Replication, recombination and repair	-	Endonuclease V homolog
NFRAN_1221	NFRAN_RS05015	GNAT family N-acetyltransferase	-0.245751	0.254062	16.361	28.7533	4.00327	4.83259	Thaumi_prot_LH_FAM003541		N	Y	NV+NF	No	2059	1830	#N/A	#N/A	#N/A	#N/A	#N/A
NFRAN_1224	NFRAN_RS05020	hypothetical protein	2.11309	2.99e-31	745.141	260.585	9.51468	8.02311	Thaumi_prot_LH_FAM013177		N	Y	NF	No	171	15	arCOG08750	S	Function unknown	-	Membrane associated Zn finger protein
NFRAN_1226	NFRAN_RS05025	hypothetical protein	0.121675	0.804075	7.90571	10.9044	2.81714	3.37675	Thaumi_prot_LH_FAM004343		N	Y	NF	No	2298	2511	#N/A	#N/A	#N/A	#N/A	#N/A
NFRAN_1227	NFRAN_RS05030	adenylate/guanylate cyclase domain-containing protein	0.032964	0.872803	9.09696	13.0934	3.17348	3.70355	Thaumi_prot_LH_FAM000452		N	Y	NV+NF+NM	Yes	2255	2592	arCOG07810	T	Signal transduction mechanisms	CyaA	Adenylate cyclase, family 3
NFRAN_1228	NFRAN_RS05035	hypothetical protein	0.698873	0.0298755	15.2389	13.716	3.83191	3.75505	Thaumi_prot_LH_FAM002617		N	Y	NV+NF	No	2088	1281	#N/A	#N/A	#N/A	#N/A	#N/A
NFRAN_1229	NFRAN_RS05040	ChaB family protein	0.200576	0.578852	16.1055	20.0117	3.87512	4.26097	Thaumi_prot_LH_FAM003059		N	Y	NV+NF	No	2068	2287	arCOG06878	P	Inorganic ion transport and metabolism	ChaB	Cation transport regulator ChaB
NFRAN_1230	NFRAN_RS05045	GH116 family glycosyl hydrolase	-0.584487	2.24e-08	71.8141	157.637	6.14599	7.29945	Thaumi_prot_LH_FAM002664		N	Y	NV+NF	No	1232	230	#N/A	#N/A	#N/A	#N/A	#N/A
NFRAN_1233	NFRAN_RS05050	plastocyanin/azurin family copper-binding protein	0.443351	0.0145749	9.69131	10.4932	3.26965	3.38707	Thaumi_prot_LH_FAM013179		N	Y	NF	No	2237	1157	arCOG02929	C	Energy production and conversion	PetE	Plastocyanin/azurin/halocyanin family protein
NFRAN_1234	NFRAN_RS05055	hypothetical protein	0.656279	0.025149	7.03841	6.6337	2.76746	2.69637	Thaumi_prot_LH_FAM013180		N	Y	NF	No	2334	1246	arCOG11428	S	Function unknown	-	Uncharacterized protein
NFRAN_1236	NFRAN_RS05060	AsnC family transcriptional regulator	-0.601494	0.000984604	19.5775	43.7092	4.25189	5.44283	Thaumi_prot_LH_FAM013181		N	Y	NF	No	1977	773	arCOG01586	K	Transcription	-	DNA-binding transcriptional regulator, Lrp family
NFRAN_1237	NFRAN_RS05065	hypothetical protein	0.289893	0.0682492	157.756	190.725	7.28783	7.56487	Thaumi_prot_LH_FAM003200		N	Y	NV+NF	No	754	1459	arCOG08764	C	Energy production and conversion	-	Periplasmic protein of plastocyanin/azurin/halocyanin family protein
NFRAN_1238	NFRAN_RS05070	hypothetical protein	0.279556	0.0615296	232.952	281.299	7.83278	8.1283	Thaumi_prot_LH_FAM004094		N	Y	NF	No	570	1436	#N/A	#N/A	#N/A	#N/A	#N/A
NFRAN_1239	NFRAN_RS05075	class I SAM-dependent methyltransferase	0.361366	0.00369248	287.528	330.343	8.16053	8.36353	Thaumi_prot_LH_FAM003565		N	Y	NV+NF	No	473	931	arCOG02702	Q	Secondary metabolites biosynthesis, transport and catabolism	-	SAM-dependent methyltransferase
NFRAN_1240	NFRAN_RS05080	hypothetical protein	-0.874289	3.6e-07	53.0037	142.996	5.71115	7.12631	Thaumi_prot_LH_FAM004003		N	Y	NF	No	1417	301	#N/A	#N/A	#N/A	#N/A	#N/A
NFRAN_1241	NFRAN_RS05085	hypothetical protein	-0.371358	0.599529	1.83253	3.31428	0.57342	1.72577	Thaumi_prot_LH_FAM013182		N	Y	NF	No	2578	2311	#N/A	#N/A	#N/A	#N/A	#N/A
0	NFRAN_RS05090	hypothetical protein	0.308046	0.22267	49.6015	58.5065	5.55139	5.85581	Thaumi_prot_LH_FAM013183		N	Y	NF	No	1468	1793	#N/A	#N/A	#N/A	#N/A	#N/A
NFRAN_1242	NFRAN_RS05095	NAD(P)/FAD-dependent oxidoreductase	0.308383	0.000906055	99.3059	117.929	6.6246	6.87999	Thaumi_prot_LH_FAM004216		N	Y	NF	No	1021	766	arCOG01521	Q	Secondary metabolites biosynthesis, transport and catabolism	-	Phytoene dehydrogenase or related enzyme
NFRAN_1243	NFRAN_RS05100	DUF202 domain-containing protein	-0.325719	0.791713	2.7393	5.10231	0	1.76044	Thaumi_prot_LH_FAM005654		N	Y	NF	No	2515	2501	#N/A	#N/A	#N/A	#N/A	#N/A
NFRAN_1244	NFRAN_RS05105	hypothetical protein	-0.159661	0.825922	28.4122	44.8377	4.35624	5.48295	Thaumi_prot_LH_FAM013184		N	Y	NF	No	1791	2538	#N/A	#N/A	#N/A	#N/A	#N/A
NFRAN_1245	NFRAN_RS05110	L-dopachrome tautomerase-related protein	0.438408	0.000291567	47.2198	51.4738	5.55582	5.68355	Thaumi_prot_LH_FAM003972		N	Y	NF	No	1500	662	#N/A	#N/A	#N/A	#N/A	#N/A
NFRAN_1246	NFRAN_RS05115	hypothetical protein	-0.0655229	0.769317	23.5803	36.5089	4.55418	5.1601	Thaumi_prot_LH_FAM004011_0		N	Y	NF	No	1900	2470	#N/A	#N/A	#N/A	#N/A	#N/A
NFRAN_1248	NFRAN_RS05120	MEDS domain-containing protein	-0.159875	0.331826	24.3375	39.9049	4.58518	5.31407	Thaumi_prot_LH_FAM003662		N	N	NV+NF	No	1884	1964	arCOG03567	T	Signal transduction mechanisms	-	MEDS sensory domain, inactived KaiC-like ATPase
NFRAN_1249	NFRAN_RS05125	winged helix-turn-helix domain-containing protein	-0.149427	0.553921	25.2149	40.8632	4.60813	5.32543	Thaumi_prot_LH_FAM002396		Y	N	NV+NF	No	1857	2263	#N/A	#N/A	#N/A	#N/A	#N/A
NFRAN_1250	NFRAN_RS05130	DUF1428 family protein	0.299691	0.254608	8.10794	9.72677	3.01269	3.25528	Thaumi_prot_LH_FAM003661		N	Y	NV+NF	No	2290	1832	#N/A	#N/A	#N/A	#N/A	#N/A
NFRAN_1251	NFRAN_RS05135	transglutaminase domain-containing protein	0.480396	0.0246952	9.53702	10.1722	3.24392	3.31947	Thaumi_prot_LH_FAM004592		N	Y	NF	No	2240	1242	#N/A	#N/A	#N/A	#N/A	#N/A
NFRAN_1252	NFRAN_RS05140	DUF72 domain-containing protein	1.21267	1.89e-15	78.7158	50.0619	6.27206	5.63776	Thaumi_prot_LH_FAM001658		N	N	NV+NF	No	1167	63	arCOG04291	R	General function prediction only	-	Sugar isomerase related protein
NFRAN_1253	NFRAN_RS05145	isochorismatase family cysteine hydrolase	0.0429853	0.808494	155.818	225.188	7.27927	7.80952	Thaumi_prot_LH_FAM003691		N	Y	NV+NF	No	762	2520	arCOG01943	Q	Secondary metabolites biosynthesis, transport and catabolism	PncA	Amidase related to nicotinamidase
NFRAN_1255	NFRAN_RS05150	YnfA family protein	-0.162035	0.746773	2.9391	4.80296	1.44801	2.20864	Thaumi_prot_LH_FAM002144		N	Y	NF+NM	No	2503	2445	arCOG07820	R	General function prediction only	YnfA	Uncharacterized inner membrane protein YnfA, drug/metabolite transporter superfamily
NFRAN_1256	NFRAN_RS05155	YnfA family protein	0.377358	0.427267	3.53231	4.1461	1.72313	2.02118	Thaumi_prot_LH_FAM002144		N	Y	NF+NM	No	2474	2095	arCOG07820	R	General function prediction only	YnfA	Uncharacterized inner membrane protein YnfA, drug/metabolite transporter superfamily
NFRAN_1257	NFRAN_RS05160	hypothetical protein	-0.0175664	0.912043	78.156	115.972	6.27345	6.84904	Thaumi_prot_LH_FAM002752		N	Y	NF	No	1173	2644	#N/A	#N/A	#N/A	#N/A	#N/A
NFRAN_1259	NFRAN_RS05165	hypothetical protein	-0.841743	3.45e-07	10.0687	26.3099	3.29427	4.70045	Thaumi_prot_LH_FAM004644		N	Y	NF	No	2229	299	#N/A	#N/A	#N/A	#N/A	#N/A
NFRAN_1260	NFRAN_RS05170	hypothetical protein	-0.250242	0.349485	10.8426	19.1551	3.39301	4.23443	Thaumi_prot_LH_FAM004036		N	Y	NF	No	2202	1995	#N/A	#N/A	#N/A	#N/A	#N/A
NFRAN_1261	NFRAN_RS05175	DDE-type integrase/transposase/recombinase	0.593894	0.371124	0.979517	0.990834	-0.237813	-0.0961712	Thaumi_prot_LH_FAM002609		N	N	NV+NF	No	2646	2023	arCOG02134	X	Mobilome: prophages, transposons	-	Transposase
NFRAN_1262	NFRAN_RS05180	hypothetical protein	-0.367431	0.488021	4.87062	8.91238	1.98649	3.10512	Thaumi_prot_LH_FAM013185		N	Y	NF	No	2417	2158	#N/A	#N/A	#N/A	#N/A	#N/A
NFRAN_1263	NFRAN_RS05185	hypothetical protein	-0.322964	0.0840571	6.30339	11.5628	2.63898	3.51827	Thaumi_prot_LH_FAM004077		N	Y	NF	No	2360	1518	#N/A	#N/A	#N/A	#N/A	#N/A
NFRAN_1264	NFRAN_RS05190	alpha/beta hydrolase	0.165596	0.296372	24.6399	32.1323	4.59782	4.9957	Thaumi_prot_LH_FAM000718		N	N	NV+NF+NM	Yes	1875	1911	arCOG01648	R	General function prediction only	MhpC	Alpha/beta superfamily hydrolase
NFRAN_1266	NFRAN_RS05195	hypothetical protein	-0.358563	0.33159	6.47758	12.4714	2.57935	3.62579	Thaumi_prot_LH_FAM013187		N	Y	NF	No	2355	1962	#N/A	#N/A	#N/A	#N/A	#N/A
NFRAN_1267	NFRAN_RS05200	hypothetical protein	-0.918669	0.304201	1.1584	3.06855	0	1.58111	Thaumi_prot_LH_FAM013188		N	Y	NF	No	2633	1929	#N/A	#N/A	#N/A	#N/A	#N/A
NFRAN_1268	NFRAN_RS05205	hypothetical protein	0.388737	0.456937	1.59105	1.79464	0.590119	0.678141	Thaumi_prot_LH_FAM003930		N	Y	NF	No	2599	2123	arCOG04362	K	Transcription	-	Transcriptional regulator, contains HTH domain
NFRAN_1269	NFRAN_RS05210	helix-turn-helix domain-containing protein	0.14797	0.569631	6.23192	8.31284	2.6197	3.03711	Thaumi_prot_LH_FAM002624		N	Y	NV+NF	No	2364	2277	arCOG02038	K	Transcription	-	Sugar-specific transcriptional regulator TrmB
NFRAN_1270	NFRAN_RS05215	hypothetical protein	-0.385919	0.583753	1.29463	2.53157	0.195522	1.20466	Thaumi_prot_LH_FAM002623		N	Y	NV+NF	No	2621	2294	arCOG10535	S	Function unknown	-	Uncharacterized protein
NFRAN_1271	NFRAN_RS05220	Rieske 2Fe-2S domain-containing protein	0.45077	0.016188	5.8069	6.17489	2.49478	2.6253	Thaumi_prot_LH_FAM003461		N	Y	NV+NF	No	2376	1176	arCOG02578	R	General function prediction only	WrbA	Multimeric flavodoxin WrbA
NFRAN_1272	NFRAN_RS05225	hypothetical protein	0.156071	0.597705	5.41786	7.15581	2.41802	2.81797	Thaumi_prot_LH_FAM004011_0		N	Y	NF	No	2391	2305	#N/A	#N/A	#N/A	#N/A	#N/A
0	NFRAN_RS05230	hypothetical protein	0.896002	0.841392	0.0525468	0.0268857	0	0	Thaumi_prot_LH_FAM005655		N	Y	NF	No	2749	2550	#N/A	#N/A	#N/A	#N/A	#N/A
NFRAN_1274	NFRAN_RS05235	hypothetical protein	-0.280151	0.178297	30.2526	52.9909	4.83624	5.71845	Thaumi_prot_LH_FAM004407		N	Y	NF	No	1760	1715	#N/A	#N/A	#N/A	#N/A	#N/A
NFRAN_1278	NFRAN_RS05245	DUF1428 family protein	0.170852	0.323305	26.0666	34.0029	4.68544	5.07571	Thaumi_prot_LH_FAM003661		N	Y	NV+NF	No	1843	1955	#N/A	#N/A	#N/A	#N/A	#N/A
NFRAN_1279	NFRAN_RS05250	hypothetical protein	-0.462036	0.214625	3.02072	6.13392	1.53841	2.55094	Thaumi_prot_LH_FAM013190		N	Y	NF	No	2498	1778	#N/A	#N/A	#N/A	#N/A	#N/A
NFRAN_1282	NFRAN_RS05255	SDR family oxidoreductase	0.201754	0.10891	58.5722	74.8531	5.86215	6.22222	Thaumi_prot_LH_FAM000716_0		N	Y	NV+NF+NM	Yes	1349	1576	arCOG01259	I	Lipid transport and metabolism	FabG	Short-chain alcohol dehydrogenase
NFRAN_1283	NFRAN_RS05260	alpha/beta fold hydrolase	0.390078	0.024279	52.8178	58.6159	5.67003	5.8601	Thaumi_prot_LH_FAM003998		N	Y	NF	No	1418	1241	arCOG01661	R	General function prediction only	-	alpha/beta superfamily hydrolase
NFRAN_1285	NFRAN_RS05265	phosphatidylserine/phosphatidylglycerophosphate/cardiolipin synthase family protein	-0.546921	0.105563	2.39256	5.25256	1.19201	2.38775	Thaumi_prot_LH_FAM013192		N	Y	NF	No	2543	1569	#N/A	#N/A	#N/A	#N/A	#N/A
NFRAN_1288	NFRAN_RS05270	methyltransferase domain-containing protein	-0.0484442	0.794837	9.09535	13.8083	3.17289	3.78397	Thaumi_prot_LH_FAM003231		N	Y	NV+NF	No	2256	2503	arCOG01783	Q	Secondary metabolites biosynthesis, transport and catabolism	-	SAM-dependent methyltransferase
NFRAN_1291	NFRAN_RS05275	hypothetical protein	-0.228128	0.107838	35.9493	62.3205	5.16134	5.9586	Thaumi_prot_LH_FAM013195		N	Y	NF	No	1670	1573	#N/A	#N/A	#N/A	#N/A	#N/A
NFRAN_1293	NFRAN_RS05280	HAMP domain-containing sensor histidine kinase	0.673716	1.86e-05	5.34397	4.94727	2.41029	2.29588	Thaumi_prot_LH_FAM004519		N	Y	NF	No	2394	459	arCOG07619	T	Signal transduction mechanisms	-	Signal transduction histidine kinase
NFRAN_1294	NFRAN_RS05285	response regulator	-0.756031	0.034802	4.09674	9.8609	1.89986	3.24643	Thaumi_prot_LH_FAM001253_0		N	N	NV+NF+NM	Yes	2445	1316	arCOG02391	T	Signal transduction mechanisms	CheY	Rec domain
NFRAN_1295	NFRAN_RS05290	hypothetical protein	0.0401978	0.962004	0.823351	1.22005	-0.612482	0.016827	Thaumi_prot_LH_FAM002196		N	Y	NF	No	2656	2725	#N/A	#N/A	#N/A	#N/A	#N/A
NFRAN_1297	NFRAN_RS05295	alpha/beta hydrolase	-0.383026	0.17021	3.13691	5.98417	1.61465	2.54367	Thaumi_prot_LH_FAM004228		N	Y	NF	No	2487	1701	arCOG01648	R	General function prediction only	MhpC	Alpha/beta superfamily hydrolase
NFRAN_1298	NFRAN_RS05300	methyltransferase domain-containing protein	-0.213349	0.156139	25.7082	43.4319	4.65419	5.4357	Thaumi_prot_LH_FAM013196		N	Y	NF	No	1849	1673	arCOG02702	Q	Secondary metabolites biosynthesis, transport and catabolism	-	SAM-dependent methyltransferase
NFRAN_1301	NFRAN_RS05305	hypothetical protein	-0.00810323	0.989081	6.13902	9.47283	2.37793	3.16756	Thaumi_prot_LH_FAM013198		N	Y	NF	No	2367	2753	#N/A	#N/A	#N/A	#N/A	#N/A
NFRAN_1302	NFRAN_RS05310	patatin-like phospholipase family protein	0.0659658	0.610439	41.0638	57.5974	5.34858	5.8396	Thaumi_prot_LH_FAM003498		N	Y	NV+NF	No	1599	2326	#N/A	#N/A	#N/A	#N/A	#N/A
NFRAN_1303	NFRAN_RS05315	hypothetical protein	2.45493	1.96e-17	96.8911	26.3695	6.51983	4.63771	Thaumi_prot_LH_FAM001421		N	Y	NV+NF+NM	Yes	1040	50	arCOG07262	R	General function prediction only	-	CBS domain containing protein
NFRAN_1305	NFRAN_RS05320	hypothetical protein	-1.02431	0.0039225	3.30531	10.0504	1.6715	3.21942	Thaumi_prot_LH_FAM004907		N	Y	NF	No	2479	941	#N/A	#N/A	#N/A	#N/A	#N/A
NFRAN_1307	NFRAN_RS05325	CHRD domain-containing protein	-0.089031	0.521273	173.95	268.265	7.4056	8.06603	Thaumi_prot_LH_FAM004342		N	Y	NF	No	704	2212	arCOG11838	S	Function unknown	-	Uncharacterized protein
NFRAN_1309	NFRAN_RS05330	hypothetical protein	0.225253	0.139442	64.7935	81.1536	5.9995	6.33545	Thaumi_prot_LH_FAM004303		N	Y	NF	No	1293	1639	#N/A	#N/A	#N/A	#N/A	#N/A
NFRAN_1310	NFRAN_RS05335	cupin domain-containing protein	0.0744216	0.77667	30.0171	41.0072	4.83239	5.33507	Thaumi_prot_LH_FAM005525		N	Y	NF	No	1768	2479	#N/A	#N/A	#N/A	#N/A	#N/A
NFRAN_1311	NFRAN_RS05340	hypothetical protein	0.927985	0.553549	0.802287	0.684921	0	0	Thaumi_prot_LH_FAM003992		N	Y	NF	No	2658	2262	#N/A	#N/A	#N/A	#N/A	#N/A
NFRAN_1312	NFRAN_RS05345	hypothetical protein	0.797459	0.0236559	13.7347	11.6817	3.65862	3.50502	Thaumi_prot_LH_FAM003681		N	N	NV+NF	No	2131	1234	arCOG10404	S	Function unknown	-	Zinc finger, C2H2 type
NFRAN_1313	NFRAN_RS05350	universal stress protein	0.551743	0.00188284	34.5788	34.3114	5.06747	5.08454	Thaumi_prot_LH_FAM004642		N	Y	NF	No	1695	839	arCOG02053	T	Signal transduction mechanisms	UspA	Nucleotide-binding protein, UspA family
NFRAN_1314	NFRAN_RS05355	DUF2283 domain-containing protein	0.618569	0.00011161	148.435	140.666	7.1618	7.13459	Thaumi_prot_LH_FAM004070		N	Y	NF	No	795	593	arCOG02270	V	Defense mechanisms	-	Predicted antitoxin component of toxin-antitoxin system, DUF2283 family
NFRAN_1315	NFRAN_RS05360	hypothetical protein	-0.875063	0.557011	0.453266	1.35984	0	-0.46264	Thaumi_prot_LH_FAM013199		N	Y	NF	No	2698	2265	#N/A	#N/A	#N/A	#N/A	#N/A
NFRAN_1316	NFRAN_RS05365	hypothetical protein	1.38652	2.77e-10	119.602	66.4116	6.80183	6.04592	Thaumi_prot_LH_FAM004219		N	Y	NF	No	915	152	#N/A	#N/A	#N/A	#N/A	#N/A
NFRAN_1318	NFRAN_RS05370	HAMP domain-containing sensor histidine kinase	0.798467	0.0266075	32.9296	27.7658	4.93715	4.74602	Thaumi_prot_LH_FAM001685		N	N	NF	No	1717	1255	arCOG07619	T	Signal transduction mechanisms	-	Signal transduction histidine kinase
NFRAN_1319	NFRAN_RS05375	aminoacyl-tRNA hydrolase	-0.213272	0.390167	8.3181	14.3283	3.04508	3.82854	Thaumi_prot_LH_FAM004908		N	Y	NF	No	2283	2051	arCOG04228	J	Translation, ribosomal structure and biogenesis	Pth2	Peptidyl-tRNA hydrolase
NFRAN_1320	NFRAN_RS05380	hypothetical protein	0.0270165	0.946814	8.44168	12.5454	3.00146	3.62824	Thaumi_prot_LH_FAM004395		N	Y	NF	No	2280	2699	#N/A	#N/A	#N/A	#N/A	#N/A
NFRAN_1321	NFRAN_RS05385	DDE-type integrase/transposase/recombinase	-0.258137	0.951567	0	0.0110772	0	0	Thaumi_prot_LH_FAM002609		N	N	NV+NF	No	2760	2705	arCOG02134	X	Mobilome: prophages, transposons	-	Transposase
0	NFRAN_RS05390	hypothetical protein	NA	NA	0	0	0	0	Thaumi_prot_LH_FAM005649		N	Y	NF	No	2761	2764	#N/A	#N/A	#N/A	#N/A	#N/A
NFRAN_1322	NFRAN_RS05395	hypothetical protein	0.148523	0.612137	2.36047	3.11585	1.21586	1.60278	Thaumi_prot_LH_FAM013200		N	Y	NF	No	2544	2331	arCOG10526	T	Signal transduction mechanisms	-	Membrane associated signal transduction histidine kinase
NFRAN_1323	NFRAN_RS05400	TetR/AcrR family transcriptional regulator	-0.56843	7.99e-05	14.2536	30.8034	3.80387	4.94379	Thaumi_prot_LH_FAM003831		N	Y	NV+NF	No	2120	565	arCOG02643	K	Transcription	AcrR	Transcriptional regulator, TetR/AcrR family
NFRAN_1324	NFRAN_RS05405	NAD(P)/FAD-dependent oxidoreductase	-0.0173074	0.930754	12.9471	19.2319	3.67555	4.25092	Thaumi_prot_LH_FAM003954		N	Y	NF	No	2150	2674	arCOG01521	Q	Secondary metabolites biosynthesis, transport and catabolism	-	Phytoene dehydrogenase or related enzyme
NFRAN_1325	NFRAN_RS05410	hypothetical protein	0.150203	0.878004	0.846394	1.08336	-0.511184	-0.389504	Thaumi_prot_LH_FAM013201		N	Y	NF	No	2654	2600	#N/A	#N/A	#N/A	#N/A	#N/A
NFRAN_1328	NFRAN_RS05415	hypothetical protein	1.23277	0.306867	1.09841	0.755883	0	-0.681345	Thaumi_prot_LH_FAM013203		N	Y	NF	No	2637	1934	#N/A	#N/A	#N/A	#N/A	#N/A
NFRAN_1329	NFRAN_RS05420	hypothetical protein	0.317042	0.902553	0.343991	0.379272	0	0	Thaumi_prot_LH_FAM013204		N	Y	NF	No	2707	2627	#N/A	#N/A	#N/A	#N/A	#N/A
NFRAN_1333	NFRAN_RS05425	hypothetical protein	-0.677465	0.00475772	5.20087	12.1217	2.33434	3.5889	Thaumi_prot_LH_FAM004073		N	Y	NF	No	2399	964	#N/A	#N/A	#N/A	#N/A	#N/A
NFRAN_1334	NFRAN_RS05430	hypothetical protein	-0.212606	0.334686	24.2451	40.6356	4.54797	5.32572	Thaumi_prot_LH_FAM013206		N	Y	NF	No	1888	1974	#N/A	#N/A	#N/A	#N/A	#N/A
NFRAN_1335	NFRAN_RS05435	hypothetical protein	0.358373	0.109391	18.0927	20.67	4.14005	4.36141	Thaumi_prot_LH_FAM013207		N	Y	NF	No	2017	1577	#N/A	#N/A	#N/A	#N/A	#N/A
NFRAN_1336	NFRAN_RS05440	dihydrofolate reductase family protein	-0.0151915	0.912043	62.6528	92.8706	5.95791	6.53662	Thaumi_prot_LH_FAM004043		N	N	NF	No	1309	2645	arCOG01490	H	Coenzyme transport and metabolism	FolA	Dihydrofolate reductase
NFRAN_1337	NFRAN_RS05445	AAA family ATPase	-0.209882	0.292314	12.8025	21.6349	3.65922	4.4155	Thaumi_prot_LH_FAM001059		Y	N	NV+NF+NM	Yes	2155	1908	arCOG01045	H	Coenzyme transport and metabolism	CoaE	Dephospho-CoA kinase
NFRAN_1338	NFRAN_RS05450	hypothetical protein	-0.793507	4.03e-05	10.911	27.3239	3.37685	4.76635	Thaumi_prot_LH_FAM004011_0		N	Y	NF	No	2200	509	#N/A	#N/A	#N/A	#N/A	#N/A
NFRAN_1341	NFRAN_RS05455	hypothetical protein	0.114522	0.824683	2.21006	2.93063	0.989684	1.53166	Thaumi_prot_LH_FAM004036		N	Y	NF	No	2556	2535	#N/A	#N/A	#N/A	#N/A	#N/A
NFRAN_1344	NFRAN_RS05460	hypothetical protein	0.674438	0.337189	2.19081	2.04593	0.68876	0.932312	Thaumi_prot_LH_FAM002609		N	N	NV+NF	No	2558	1977	#N/A	#N/A	#N/A	#N/A	#N/A
0	NFRAN_RS05465	hypothetical protein	1.63476	0.342321	0.531781	0.23285	0	0	Thaumi_prot_LH_FAM005652		N	N	NF	No	2690	1986	#N/A	#N/A	#N/A	#N/A	#N/A
NFRAN_1346	NFRAN_RS05470	patatin-like phospholipase family protein	-0.563355	0.00219795	4.51432	9.82702	2.1511	3.28966	Thaumi_prot_LH_FAM003498		N	Y	NV+NF	No	2431	856	#N/A	#N/A	#N/A	#N/A	#N/A
NFRAN_1347	NFRAN_RS05475	hypothetical protein	0.267691	0.140264	18.8665	23.2482	4.23442	4.51626	Thaumi_prot_LH_FAM004136		N	Y	NF	No	1996	1643	#N/A	#N/A	#N/A	#N/A	#N/A
NFRAN_1348	NFRAN_RS05480	cytochrome P450	0.0957118	0.546776	30.7185	41.906	4.9069	5.38341	Thaumi_prot_LH_FAM004151		N	Y	NF	No	1750	2253	arCOG02814	Q	Secondary metabolites biosynthesis, transport and catabolism	CypX	Cytochrome P450
NFRAN_1349	NFRAN_RS05485	cupin domain-containing protein	-0.211272	0.652011	3.29607	5.60159	1.64282	2.39009	Thaumi_prot_LH_FAM005525		N	Y	NF	No	2480	2362	#N/A	#N/A	#N/A	#N/A	#N/A
NFRAN_1350	NFRAN_RS05490	hypothetical protein	-0.353886	0.469043	3.77885	6.78222	1.68702	2.71419	Thaumi_prot_LH_FAM013209		N	Y	NF	No	2458	2137	#N/A	#N/A	#N/A	#N/A	#N/A
NFRAN_TRNA14	NFRAN_RS05495	tRNA-Lys	-0.334018	0.365003	20.2542	38.139	4.29603	5.20053	#N/A		#N/A	#N/A	NA	No	1967	2018	#N/A	#N/A	#N/A	#N/A	#N/A
NFRAN_1351	NFRAN_RS05500	hypothetical protein	0.32886	0.00242949	2240.02	2606.79	11.1135	11.3452	Thaumi_prot_LH_FAM004011_0		N	Y	NF	No	48	874	#N/A	#N/A	#N/A	#N/A	#N/A
NFRAN_1352	NFRAN_RS05505	hypothetical protein	0.0870631	0.602846	2724.44	3712.49	11.3634	11.8556	Thaumi_prot_LH_FAM004011_0		N	Y	NF	No	32	2319	#N/A	#N/A	#N/A	#N/A	#N/A
NFRAN_1353	NFRAN_RS05510	hypothetical protein	-0.221977	0.308989	14.5349	24.8237	3.84616	4.60701	Thaumi_prot_LH_FAM004116		N	Y	NF	No	2111	1940	#N/A	#N/A	#N/A	#N/A	#N/A
NFRAN_1354	NFRAN_RS05515	ATP-dependent DNA helicase	-0.406212	0.000190903	154.286	299.875	7.25199	8.22497	Thaumi_prot_LH_FAM002940		N	N	NV+NF	No	771	622	arCOG00770	K	Transcription	DinG	Rad3-related DNA helicase
NFRAN_1355	NFRAN_RS05520	EF-Tu/IF-2/RF-3 family GTPase	-0.816046	3.18e-08	76.5798	199.357	6.23226	7.63655	Thaumi_prot_LH_FAM000760		N	Y	NV+NF+NM	Yes	1191	239	arCOG01564	J	Translation, ribosomal structure and biogenesis	SelB	Selenocysteine-specific translation elongation factor or SelB-II domain
NFRAN_1356	NFRAN_RS05525	DEAD/DEAH box helicase	-0.687712	1.58e-09	444.482	1045.06	8.77125	10.0221	Thaumi_prot_LH_FAM000328		N	N	NV+NF+NM	Yes	305	178	arCOG00558	L	Replication, recombination and repair	SrmB	Superfamily II DNA and RNA helicase
NFRAN_1357	NFRAN_RS05530	hypothetical protein	1.48871	2.93e-19	4556.94	2366.54	12.0907	11.203	Thaumi_prot_LH_FAM004117		N	Y	NF	No	21	39	#N/A	#N/A	#N/A	#N/A	#N/A
NFRAN_1358	NFRAN_RS05535	hypothetical protein	0.513437	0.00237297	29.0367	30.3415	4.85834	4.90361	Thaumi_prot_LH_FAM004118		N	Y	NF	No	1783	864	arCOG08825	S	Function unknown	-	Uncharacterized protein
NFRAN_1359	NFRAN_RS05540	acyl-CoA thioesterase	-0.239961	0.0409418	110.696	191.547	6.77109	7.58029	Thaumi_prot_LH_FAM001717		N	N	NV+NF+NM	Yes	955	1350	arCOG00773	I	Lipid transport and metabolism	-	Acyl-CoA hydrolase
NFRAN_1361	NFRAN_RS05545	hypothetical protein	-0.282554	0.0484891	9.30699	16.4984	3.19415	4.04158	Thaumi_prot_LH_FAM004119		N	Y	NF	No	2248	1378	#N/A	#N/A	#N/A	#N/A	#N/A
NFRAN_1362	NFRAN_RS05550	hypothetical protein	2.33426	0.270423	0.355011	0.0996545	0	0	Thaumi_prot_LH_FAM005652		N	N	NF	No	2704	1873	arCOG02134	X	Mobilome: prophages, transposons	-	Transposase
NFRAN_1363	NFRAN_RS05555	hypothetical protein	0.668136	0.452082	0.746839	0.715156	-0.57276	-0.752305	Thaumi_prot_LH_FAM002609		N	N	NV+NF	No	2666	2118	#N/A	#N/A	#N/A	#N/A	#N/A
NFRAN_1364	NFRAN_RS05560	hypothetical protein	-0.000497961	0.996315	505.374	741.026	8.97175	9.5268	Thaumi_prot_LH_FAM004120		N	Y	NF	No	266	2760	#N/A	#N/A	#N/A	#N/A	#N/A
NFRAN_1365	NFRAN_RS05565	NAD(P)H-dependent oxidoreductase	-0.0370826	0.791382	99.7178	149.935	6.62824	7.2191	Thaumi_prot_LH_FAM001626		N	Y	NV+NF	No	1019	2500	arCOG04624	R	General function prediction only	-	Multimeric flavodoxin WrbA
NFRAN_1366	NFRAN_RS05570	Dam family site-specific DNA-(adenine-N6)-methyltransferase	0.0835233	0.581302	60.6515	84.7352	5.91326	6.39974	Thaumi_prot_LH_FAM000261		N	Y	NV+NF+NM	Yes	1333	2291	arCOG03416	L	Replication, recombination and repair	Dam	Site-specific DNA methylase
NFRAN_1367	NFRAN_RS05575	hypothetical protein	-0.243417	0.0237909	156.895	273.155	7.28619	8.09038	Thaumi_prot_LH_FAM003152		Y	N	NV+NF	No	757	1236	arCOG04143	L	Replication, recombination and repair	-	DNA topoisomerase VI, subunit A
NFRAN_1368	NFRAN_RS05580	DNA topoisomerase VI subunit B	0.088874	0.44603	218.212	301.977	7.7594	8.23543	Thaumi_prot_LH_FAM003151		N	Y	NV+NF	No	603	2108	arCOG01165	L	Replication, recombination and repair	-	DNA topoisomerase VI, subunit B
NFRAN_1371	NFRAN_RS05585	zinc-domain-containing protein	0.401664	0.0350269	50.0999	55.3412	5.61791	5.78112	Thaumi_prot_LH_FAM000329		Y	Y	NV+NF+NM	Yes	1457	1318	arCOG08820	S	Function unknown	-	Zn finger protein
NFRAN_1372	NFRAN_RS05590	S6e family ribosomal protein	-0.4899	7.08e-05	351.987	727.03	8.44122	9.50203	Thaumi_prot_LH_FAM001109		Y	N	NV+NF+NM	Yes	389	554	arCOG01946	J	Translation, ribosomal structure and biogenesis	RPS6A	Ribosomal protein S6E/S10
NFRAN_1373	NFRAN_RS05595	translation initiation factor IF-2 subunit gamma	-0.376623	0.000231822	262.756	499.416	8.01974	8.96186	Thaumi_prot_LH_FAM001110		Y	N	NV+NF+NM	Yes	508	638	arCOG01563	J	Translation, ribosomal structure and biogenesis	GCD11	Translation initiation factor 2, gamma subunit eIF-2 gamma, GTPase
NFRAN_1374	NFRAN_RS05600	hypothetical protein	-0.507018	0.000107677	104.415	216.337	6.67545	7.75504	Thaumi_prot_LH_FAM004121		N	Y	NF	No	985	591	arCOG04312	J	Translation, ribosomal structure and biogenesis	Fcf1	rRNA-processing protein FCF1, contains PIN domain
NFRAN_1375	NFRAN_RS05605	MBL fold metallo-hydrolase	0.137417	0.194401	189.258	251.897	7.54859	7.97577	Thaumi_prot_LH_FAM001210		N	N	NV+NF	Yes	664	1742	arCOG00497	R	General function prediction only	-	Zn-dependent hydrolase of the beta-lactamase fold
NFRAN_1376	NFRAN_RS05610	peptidylprolyl isomerase	-0.0821414	0.422254	201.17	313.294	7.64575	8.28726	Thaumi_prot_LH_FAM001113		N	N	NV+NF+NM	Yes	634	2090	arCOG02044	M	Cell wall/membrane/envelope biogenesis	AglB	Oligosaccharyltransferase membrane subunit
NFRAN_1377	NFRAN_RS05615	deoxyhypusine synthase	-0.134545	0.408167	58.2333	94.6887	5.84626	6.56462	Thaumi_prot_LH_FAM000249		Y	N	NV+NF+NM	Yes	1354	2072	arCOG04142	O	Posttranslational modification, protein turnover, chaperones	DYS1	Deoxyhypusine synthase
NFRAN_1378	NFRAN_RS05620	deoxyhypusine synthase	-0.689697	2.89e-06	24.1801	57.562	4.5718	5.84513	Thaumi_prot_LH_FAM000150		Y	Y	NV+NF+NM	Yes	1891	377	arCOG04142	O	Posttranslational modification, protein turnover, chaperones	DYS1	Deoxyhypusine synthase
NFRAN_1380	NFRAN_RS05625	aspartate carbamoyltransferase regulatory subunit	0.0120384	0.942519	70.305	103.052	6.12455	6.68546	Thaumi_prot_LH_FAM000800		Y	N	NV+NF+NM	Yes	1245	2697	arCOG04229	F	Nucleotide transport and metabolism	PyrI	Aspartate carbamoyltransferase, regulatory subunit
NFRAN_1381	NFRAN_RS05630	CBS domain-containing protein	-0.0724798	0.538348	177.686	273.336	7.45843	8.09245	Thaumi_prot_LH_FAM003206		N	N	NV+NF	No	692	2234	arCOG00606	R	General function prediction only	-	CBS domain
NFRAN_1382	NFRAN_RS05635	ribosome rescue protein RqcH	-0.0357772	0.817762	34.6755	52.2873	5.09905	5.70563	Thaumi_prot_LH_FAM001100		N	N	NV+NF+NM	No	1691	2526	arCOG01695	J	Translation, ribosomal structure and biogenesis	-	Predicted component of the ribosome quality control (RQC) complex, YloA/Tae2 family, contains fibronectin-binding (FbpA) and DUF814 domains
NFRAN_1383	NFRAN_RS05640	hypothetical protein	-0.799304	2.63e-06	30.0207	76.4144	4.86907	6.25068	Thaumi_prot_LH_FAM003205		N	N	NV+NF	No	1767	372	arCOG10415	S	Function unknown	-	Uncharacterized membrane protein
NFRAN_1384	NFRAN_RS05645	precorrin-6Y C5,15-methyltransferase (decarboxylating) subunit CbiT	-0.406322	0.0347995	26.3312	50.2169	4.64194	5.64507	Thaumi_prot_LH_FAM001098		N	Y	NV+NF+NM	No	1831	1315	arCOG00977	H	Coenzyme transport and metabolism	CobL	Precorrin-6B methylase 2
NFRAN_1385	NFRAN_RS05650	precorrin-2 C(20)-methyltransferase	-0.305429	0.0254721	98.7719	178.849	6.60125	7.47926	Thaumi_prot_LH_FAM001097		N	Y	NV+NF+NM	No	1026	1249	arCOG00648	H	Coenzyme transport and metabolism	CobF	Precorrin-2 methylase
NFRAN_1386	NFRAN_RS05655	precorrin-4 C(11)-methyltransferase	-0.456313	0.000550371	299.838	600.34	8.19397	9.22675	Thaumi_prot_LH_FAM000741		Y	N	NV+NF+NM	Yes	457	721	arCOG00645	H	Coenzyme transport and metabolism	CobM	Precorrin-4 methylase
NFRAN_1387	NFRAN_RS05660	hypothetical protein	-0.024998	0.865139	129.404	193.662	7.00698	7.58972	Thaumi_prot_LH_FAM000415		N	Y	NV+NF+NM	Yes	863	2580	arCOG08700	S	Function unknown	-	Uncharacterized protein
NFRAN_1388	NFRAN_RS05665	hypothetical protein	1.11633	0.000813598	246.739	166.913	7.83441	7.36469	Thaumi_prot_LH_FAM003013		N	Y	NV+NF	No	540	758	#N/A	#N/A	#N/A	#N/A	#N/A
NFRAN_1389	NFRAN_RS05670	hypothetical protein	0.958447	5.3e-05	479.425	359.682	8.81765	8.45209	Thaumi_prot_LH_FAM003014		N	Y	NV+NF	No	279	524	#N/A	#N/A	#N/A	#N/A	#N/A
NFRAN_1391	NFRAN_RS05680	hypothetical protein	-0.0830677	0.523025	1707.73	2644.56	10.7184	11.3643	Thaumi_prot_LH_FAM000914		N	Y	NV+NF+NM	Yes	61	2213	arCOG08782	S	Function unknown	-	Uncharacterized protein
NFRAN_1392	NFRAN_RS05685	hypothetical protein	-0.0305902	0.839674	217.698	324.047	7.73753	8.33662	Thaumi_prot_LH_FAM000808		Y	Y	NV+NF+NM	Yes	604	2548	arCOG08770	S	Function unknown	-	Uncharacterized protein
NFRAN_1393	NFRAN_RS05690	ribonuclease Z	-0.409922	4.05e-05	30.8615	60.3852	4.94366	5.91482	Thaumi_prot_LH_FAM001061		Y	N	NV+NF+NM	Yes	1748	511	arCOG00501	J	Translation, ribosomal structure and biogenesis	Rnz	Ribonuclease Z, beta-lactamase superfamily hydrolase
NFRAN_1394	NFRAN_RS05695	ribose-phosphate diphosphokinase	-0.364755	0.0112452	42.2842	80.2317	5.37954	6.32272	Thaumi_prot_LH_FAM001063		N	N	NV+NF+NM	Yes	1578	1111	arCOG00067	F	Nucleotide transport and metabolism	PrsA	Phosphoribosylpyrophosphate synthetase
NFRAN_1395	NFRAN_RS05700	hydantoinase/oxoprolinase family protein	-0.377326	0.000254384	237.965	454.355	7.88156	8.82693	Thaumi_prot_LH_FAM002378		N	Y	NV+NF	No	560	650	arCOG01511	E	Amino acid transport and metabolism	HyuA	N-methylhydantoinase A/acetone carboxylase, beta subunit
NFRAN_1396	NFRAN_RS05705	glutamate racemase	0.51432	0.000276779	79.9219	82.7951	6.30483	6.36822	Thaumi_prot_LH_FAM001207		N	Y	NV+NF+NM	No	1156	655	arCOG02005	M	Cell wall/membrane/envelope biogenesis	RacX	Aspartate racemase
NFRAN_1397	NFRAN_RS05710	metal-dependent transcriptional regulator	0.794489	1.34e-08	234.684	198.618	7.84719	7.6297	Thaumi_prot_LH_FAM000560		Y	N	NV+NF+NM	Yes	568	219	arCOG02099	K	Transcription	TroR	Mn-dependent transcriptional regulator (DtxR family)
NFRAN_1398	NFRAN_RS05715	helix-turn-helix transcriptional regulator	1.91592	4.81e-05	142.259	55.0933	6.9346	5.72404	Thaumi_prot_LH_FAM000679		N	Y	NV+NF+NM	Yes	813	519	arCOG03067	K	Transcription	ArsR	Transcriptional regulator containing HTH domain, ArsR family
NFRAN_1400	NFRAN_RS05720	cyclase family protein	0.208998	0.303687	43.2358	54.6042	5.37463	5.7683	Thaumi_prot_LH_FAM000170		N	N	NV+NF+NM	No	1563	1928	arCOG02462	E	Amino acid transport and metabolism	-	Kynurenine formamidase
NFRAN_1401	NFRAN_RS05725	hypothetical protein	0.137984	0.211626	162.988	217.452	7.33945	7.75747	Thaumi_prot_LH_FAM004122		N	Y	NF	No	746	1770	#N/A	#N/A	#N/A	#N/A	#N/A
NFRAN_1402	NFRAN_RS05730	VTT domain-containing protein	-0.0645584	0.728902	34.3448	52.7355	5.07671	5.71469	Thaumi_prot_LH_FAM000392		N	N	NV+NF+NM	No	1698	2418	arCOG03119	S	Function unknown	-	Membrane protein DedA family
NFRAN_1403	NFRAN_RS05735	FTR1 family protein	0.51978	0.000479044	191.583	195.263	7.54674	7.60507	Thaumi_prot_LH_FAM002379		N	Y	NV+NF	No	652	703	arCOG04330	P	Inorganic ion transport and metabolism	FTR1	High-affinity Fe2+/Pb2+ permease
NFRAN_1404	NFRAN_RS05740	hypothetical protein	0.0931471	0.601714	869.751	1188.57	9.72145	10.2067	Thaumi_prot_LH_FAM004123		N	Y	NF	No	142	2317	#N/A	#N/A	#N/A	#N/A	#N/A
NFRAN_1405	NFRAN_RS05745	ammonium transporter	0.076097	0.597705	230.222	320.636	7.84209	8.31402	Thaumi_prot_LH_FAM000351		Y	N	NV+NF+NM	Yes	578	2306	arCOG04397	P	Inorganic ion transport and metabolism	AmtB	Ammonia permease
NFRAN_1406	NFRAN_RS05750	hypothetical protein	-0.27297	0.0583447	566.54	1004.55	9.12905	9.96026	Thaumi_prot_LH_FAM004124		N	Y	NF	No	239	1420	#N/A	#N/A	#N/A	#N/A	#N/A
NFRAN_1407	NFRAN_RS05755	alcohol dehydrogenase catalytic domain-containing protein	0.640582	6.63e-07	61.9182	58.4992	5.9338	5.8693	Thaumi_prot_LH_FAM004125		Y	N	NF	No	1320	323	arCOG01458	C	Energy production and conversion	Qor	NADPH:quinone reductase or related Zn-dependent oxidoreductase
NFRAN_1408	NFRAN_RS05760	hypothetical protein	-0.557767	0.00148341	599.68	1297.1	9.17764	10.3399	Thaumi_prot_LH_FAM004126		N	Y	NF	No	223	808	#N/A	#N/A	#N/A	#N/A	#N/A
NFRAN_1409	NFRAN_RS05765	multicopper oxidase domain-containing protein (nirK?)	-0.384355	0.00021592	6826.97	12981.6	12.713	13.6598	Thaumi_prot_LH_FAM001735		N	Y	NF+NM	No	14	632	arCOG03914	Q	Secondary metabolites biosynthesis, transport and catabolism	SufI	Multicopper oxidase
NFRAN_1411	NFRAN_RS05770	zinc metalloprotease HtpX	0.468632	0.00308585	102.885	110.643	6.66565	6.78904	Thaumi_prot_LH_FAM003087		N	N	NV+NF	No	1000	910	arCOG01331	O	Posttranslational modification, protein turnover, chaperones	HtpX	Zn-dependent protease with chaperone function
NFRAN_1412	NFRAN_RS05775	hypothetical protein	0.409091	0.0489168	18.4165	20.6173	4.16622	4.36362	Thaumi_prot_LH_FAM013210		N	Y	NF	No	2006	1381	arCOG04740	S	Function unknown	-	Uncharacterized protein
NFRAN_1413	NFRAN_RS05780	NTF2-like N-terminal transpeptidase domain-containing protein	0.948423	1.32e-09	123.727	94.7772	6.92288	6.56459	Thaumi_prot_LH_FAM013211		N	Y	NF	No	894	172	arCOG04958	S	Function unknown	-	Uncharacterized protein
NFRAN_1414	NFRAN_RS05785	PspA/IM30 family protein	0.830716	4.77e-08	247.906	207.594	7.9426	7.69097	Thaumi_prot_LH_FAM003089		N	Y	NF	No	538	254	arCOG04782	K	Transcription	PspA	Phage shock protein A
NFRAN_1415	NFRAN_RS05790	cation diffusion facilitator family transporter	0.123106	0.782361	3.04417	4.16193	1.51135	1.97851	Thaumi_prot_LH_FAM002284		N	N	NV+NF	No	2495	2488	arCOG01477	P	Inorganic ion transport and metabolism	CzcD	Co/Zn/Cd efflux system component
NFRAN_1416	NFRAN_RS05795	hypothetical protein	0.221525	0.158007	28.473	36.26	4.82203	5.17188	Thaumi_prot_LH_FAM002141		N	Y	NV+NF+NM	No	1789	1675	arCOG08825	S	Function unknown	-	Uncharacterized protein
NFRAN_1417	NFRAN_RS05800	hypothetical protein	0.250864	0.299326	20.3792	25.1707	4.31706	4.62798	Thaumi_prot_LH_FAM004829		N	Y	NF	No	1965	1920	#N/A	#N/A	#N/A	#N/A	#N/A
NFRAN_1418	NFRAN_RS05805	asparagine synthase C-terminal domain-containing protein	-0.623561	0.000185595	8.64943	19.5408	3.09593	4.28028	Thaumi_prot_LH_FAM000585		N	Y	NV+NF+NM	Yes	2272	619	arCOG00071	E	Amino acid transport and metabolism	AsnB	Asparagine synthase (glutamine-hydrolyzing)
NFRAN_1419	NFRAN_RS05810	6-carboxytetrahydropterin synthase	-0.374628	0.017706	41.9798	79.0877	5.34605	6.29818	Thaumi_prot_LH_FAM000583		N	N	NV+NF+NM	Yes	1581	1188	arCOG02172	H	Coenzyme transport and metabolism	QueD	6-pyruvoyl-tetrahydropterin synthase
NFRAN_1420	NFRAN_RS05815	valine--tRNA ligase	-0.280682	0.0172195	143.055	254.185	7.13708	7.98799	Thaumi_prot_LH_FAM000582		Y	N	NV+NF+NM	Yes	810	1182	arCOG00808	J	Translation, ribosomal structure and biogenesis	ValS	Valyl-tRNA synthetase
NFRAN_1421	NFRAN_RS05820	DUF6659 family protein	-0.368799	0.00257719	241.96	453.519	7.88563	8.82021	Thaumi_prot_LH_FAM000040_0		Y	N	NV+NF+NM	Yes	550	883	arCOG08684	R	General function prediction only	-	Roadblock/LC7 domain superfamily protein
NFRAN_1422	NFRAN_RS05825	discoidin domain-containing protein	-0.299266	0.0605781	261.626	476.697	8.01175	8.89337	Thaumi_prot_LH_FAM004127		N	Y	NF	No	512	1430	#N/A	#N/A	#N/A	#N/A	#N/A
NFRAN_1423	NFRAN_RS05830	hypothetical protein	-0.450548	0.00171733	239.411	478.897	7.87292	8.89627	Thaumi_prot_LH_FAM004128		N	Y	NF	No	555	825	#N/A	#N/A	#N/A	#N/A	#N/A
NFRAN_1424	NFRAN_RS05835	RidA family protein	-0.148573	0.284537	39.6409	64.3406	5.28987	6.00439	Thaumi_prot_LH_FAM000444		N	N	NV+NF+NM	Yes	1622	1894	arCOG01630	V	Defense mechanisms	RidA	YjgF family enzyme shown to be reactive intermediate/imine deaminase
NFRAN_1425	NFRAN_RS05840	plastocyanin/azurin family copper-binding protein	-0.0170534	0.882593	956.543	1423.53	9.89546	10.4703	Thaumi_prot_LH_FAM000003_0		Y	N	NV+NF+NM	Yes	130	2606	#N/A	#N/A	#N/A	#N/A	#N/A
NFRAN_1426	NFRAN_RS05845	thioredoxin domain-containing protein	-0.037241	0.737725	53.1678	80.014	5.7216	6.31988	Thaumi_prot_LH_FAM000336		Y	N	NV+NF+NM	Yes	1415	2437	arCOG02007	O	Posttranslational modification, protein turnover, chaperones	-	Prenyltransferase family protein containing thioredoxin domain
NFRAN_1427	NFRAN_RS05850	hypothetical protein	-0.252371	0.0680634	251.146	436.654	7.94271	8.75924	Thaumi_prot_LH_FAM004129		N	Y	NF	No	527	1456	#N/A	#N/A	#N/A	#N/A	#N/A
NFRAN_1428	NFRAN_RS05855	hypothetical protein	0.229366	0.0849614	186.629	234.069	7.53262	7.86116	Thaumi_prot_LH_FAM003262		N	Y	NV+NF	No	676	1521	#N/A	#N/A	#N/A	#N/A	#N/A
NFRAN_1429	NFRAN_RS05860	hypothetical protein	-0.101568	0.513492	66.4035	103.893	6.03198	6.68736	Thaumi_prot_LH_FAM002666		N	Y	NV+NF	No	1283	2192	arCOG08684	R	General function prediction only	-	Roadblock/LC7 domain superfamily protein
NFRAN_1430	NFRAN_RS05865	hypothetical protein	-0.943848	0.0147972	9.5688	26.7774	3.03401	4.66295	Thaumi_prot_LH_FAM013212		#N/A	#N/A	NF	No	2239	1158	#N/A	#N/A	#N/A	#N/A	#N/A
NFRAN_1431	NFRAN_RS05870	serine/threonine protein kinase	-0.494681	0.0778222	3.75901	7.80524	1.84101	2.95079	Thaumi_prot_LH_FAM001056		N	N	NV+NF+NM	Yes	2463	1490	arCOG01182	T	Signal transduction mechanisms	-	Predicted Ser/Thr protein kinase
NFRAN_1432	NFRAN_RS05875	CCA tRNA nucleotidyltransferase	-0.463184	0.00152819	18.3502	36.746	4.15342	5.19683	Thaumi_prot_LH_FAM001057		Y	N	NV+NF+NM	Yes	2009	811	arCOG04249	J	Translation, ribosomal structure and biogenesis	CCA1	tRNA nucleotidyltransferase (CCA-adding enzyme)
NFRAN_1433	NFRAN_RS05880	RNA 2',3'-cyclic phosphodiesterase	-0.349632	0.13634	10.9786	20.2042	3.38333	4.31952	Thaumi_prot_LH_FAM001058		N	N	NV+NF+NM	Yes	2197	1629	arCOG01736	J	Translation, ribosomal structure and biogenesis	LigT	2'-5' RNA ligase
NFRAN_1434	NFRAN_RS05885	nucleoside monophosphate kinase	-0.33908	0.00259389	55.5501	103.485	5.78803	6.6914	Thaumi_prot_LH_FAM001059		Y	N	NV+NF+NM	Yes	1384	886	arCOG01045	H	Coenzyme transport and metabolism	CoaE	Dephospho-CoA kinase
NFRAN_1435	NFRAN_RS05890	RNA-binding domain-containing protein	-0.438834	0.000645994	39.9167	79.4268	5.30664	6.30463	Thaumi_prot_LH_FAM001060		Y	N	NV+NF+NM	Yes	1619	736	arCOG01043	R	General function prediction only	-	Predicted RNA binding protein with dsRBD fold
NFRAN_1436	NFRAN_RS05895	rhodanese-like domain-containing protein	0.333412	0.00790202	269.081	311.816	8.04281	8.28212	Thaumi_prot_LH_FAM000233_0		Y	N	NV+NF+NM	Yes	500	1042	arCOG02019	P	Inorganic ion transport and metabolism	SseA	Rhodanese-related sulfurtransferase
NFRAN_1437	NFRAN_RS05900	nitrite/sulfite reductase	0.301686	0.0172008	786.636	935.078	9.59277	9.86743	Thaumi_prot_LH_FAM000232		Y	Y	NV+NF+NM	Yes	162	1181	arCOG02055	P	Inorganic ion transport and metabolism	CysI	Sulfite reductase, beta subunit (hemoprotein)
0	NFRAN_RS05905	tRNA-Trp	0.509958	0.0104903	440.91	463.894	8.77228	8.83438	#N/A		#N/A	#N/A	NA	No	308	1096	#N/A	#N/A	#N/A	#N/A	#N/A
NFRAN_1441	NFRAN_RS05915	hypothetical protein	-0.00787351	0.970703	10.5442	15.4222	3.36169	3.93472	Thaumi_prot_LH_FAM000046		Y	Y	NV+NF+NM	Yes	2210	2736	arCOG08639	S	Function unknown	-	Uncharacterized protein
NFRAN_1442	NFRAN_RS05920	VOC family protein	-0.109914	0.360397	278.77	439.672	8.10252	8.77586	Thaumi_prot_LH_FAM000451		Y	Y	NV+NF+NM	Yes	492	2013	arCOG02708	E	Amino acid transport and metabolism	GloA	Lactoylglutathione lyase or related enzyme
NFRAN_1443	NFRAN_RS05925	FAD-binding oxidoreductase	-0.565143	2.69e-06	13.73	29.7103	3.75746	4.889	Thaumi_prot_LH_FAM001017		N	Y	NV+NF+NM	No	2132	373	arCOG00337	C	Energy production and conversion	GlcD	FAD/FMN-containing dehydrogenase
NFRAN_1444	NFRAN_RS05930	type II methionyl aminopeptidase	-0.578664	1.02e-06	70.2732	152.821	6.10338	7.25414	Thaumi_prot_LH_FAM000662		Y	N	NV+NF+NM	Yes	1248	342	arCOG01001	J	Translation, ribosomal structure and biogenesis	Map	Methionine aminopeptidase
NFRAN_TRNA15	NFRAN_RS05935	tRNA-Pro	-0.248404	0.448261	30.8839	53.7768	4.89822	5.72212	#N/A		#N/A	#N/A	NA	No	1746	2114	#N/A	#N/A	#N/A	#N/A	#N/A
NFRAN_1446	NFRAN_RS05940	30S ribosomal protein S11	-0.583436	1.51e-05	339.905	739.458	8.36858	9.52837	Thaumi_prot_LH_FAM000591		Y	N	NV+NF+NM	Yes	408	448	arCOG04240	J	Translation, ribosomal structure and biogenesis	RpsK	Ribosomal protein S11
NFRAN_1447	NFRAN_RS05945	thiamine-phosphate kinase	-0.16714	0.158109	78.2241	128.726	6.27218	7.00618	Thaumi_prot_LH_FAM000592		Y	N	NV+NF+NM	Yes	1170	1676	arCOG00638	H	Coenzyme transport and metabolism	ThiL	Thiamine monophosphate kinase
NFRAN_1448	NFRAN_RS05950	phosphomannomutase	-0.0270468	0.798251	124.452	186.027	6.94956	7.53919	Thaumi_prot_LH_FAM000593		Y	N	NV+NF+NM	Yes	888	2508	arCOG00767	G	Carbohydrate transport and metabolism	{ManB}	Phosphomannomutase
NFRAN_1449	NFRAN_RS05955	transcriptional regulator	0.650974	6.11e-10	725.811	679.989	9.49217	9.40548	Thaumi_prot_LH_FAM000183		Y	N	NV+NF+NM	Yes	177	158	arCOG00017	R	General function prediction only	-	Predicted transcriptional regulator
NFRAN_1450	NFRAN_RS05960	4Fe-4S binding protein	0.204384	0.0344815	9994.29	12671	13.2713	13.6273	Thaumi_prot_LH_FAM000173		Y	Y	NV+NF+NM	Yes	8	1312	arCOG00291	C	Energy production and conversion	NapF	Ferredoxin
NFRAN_1451	NFRAN_RS05965	hypothetical protein	0.539559	1.2e-06	1743.73	1756.08	10.7524	10.7743	Thaumi_prot_LH_FAM000914		N	Y	NV+NF+NM	Yes	59	349	arCOG08782	S	Function unknown	-	Uncharacterized protein
NFRAN_1452	NFRAN_RS05970	hypothetical protein	-0.0384139	0.86583	25.5949	38.0604	4.63597	5.2306	Thaumi_prot_LH_FAM003211		N	Y	NV+NF	No	1851	2582	#N/A	#N/A	#N/A	#N/A	#N/A
NFRAN_1453	NFRAN_RS05975	class I SAM-dependent methyltransferase	-0.040241	0.841821	22.2107	32.9739	4.4252	5.03736	Thaumi_prot_LH_FAM003211		N	Y	NV+NF	No	1926	2553	#N/A	#N/A	#N/A	#N/A	#N/A
NFRAN_1454	NFRAN_RS05980	MBL fold metallo-hydrolase	0.225852	0.0247554	285.774	359.367	8.14817	8.48675	Thaumi_prot_LH_FAM000915		N	N	NV+NF+NM	Yes	475	1244	arCOG00541	J	Translation, ribosomal structure and biogenesis	YSH1	5'-3' Exoribonuclease of the beta-lactamase fold involved in RNA processing
NFRAN_1455	NFRAN_RS05985	DNA glycosylase	0.135992	0.224633	60.6829	81.0962	5.91377	6.33687	Thaumi_prot_LH_FAM000916		Y	N	NV+NF+NM	Yes	1332	1797	arCOG00464	L	Replication, recombination and repair	AlkA	3-methyladenine DNA glycosylase/8-oxoguanine DNA glycosylase
NFRAN_1457	NFRAN_RS05995	ThiF family adenylyltransferase	0.953342	2.71e-16	1560.94	1190.21	10.5972	10.2131	Thaumi_prot_LH_FAM001189		N	N	NV+NF+NM	Yes	70	57	arCOG01676	H	Coenzyme transport and metabolism	ThiF	Dinucleotide-utilizing enzyme involved in molybdopterin and thiamine biosynthesis
NFRAN_1458	NFRAN_RS06000	threonine synthase	1.33656	2.06e-21	2870.49	1683.83	11.4663	10.7165	Thaumi_prot_LH_FAM001188		Y	N	NV+NF+NM	Yes	30	35	arCOG01434	H	Coenzyme transport and metabolism	0	Cysteate synthase
NFRAN_1459	NFRAN_RS06005	phosphoribosyl-AMP cyclohydrolase	-0.518779	0.0022876	27.2236	56.817	4.72579	5.82318	Thaumi_prot_LH_FAM001186		N	N	NV+NF+NM	Yes	1814	860	arCOG02676	E	Amino acid transport and metabolism	HisI	Phosphoribosyl-AMP cyclohydrolase
NFRAN_1460	NFRAN_RS06010	tRNA(Ile)(2)-agmatinylcytidine synthase	0.251233	0.022358	88.3373	109.338	6.45841	6.77054	Thaumi_prot_LH_FAM001173		N	N	NV+NF+NM	Yes	1097	1221	arCOG01115	J	Translation, ribosomal structure and biogenesis	TiaS	tRNA(Ile2) 2-agmatinylcytidine synthetase; containing Zn-ribbon domain and OB-fold domain
0	NFRAN_RS06015	tRNA-Leu	-0.595366	0.0153037	40.7534	87.889	5.234	6.4509	#N/A		#N/A	#N/A	NA	No	1604	1168	#N/A	#N/A	#N/A	#N/A	#N/A
NFRAN_1462	NFRAN_RS06020	ABC transporter ATP-binding protein	-0.540449	3.18e-05	79.8749	170.113	6.29408	7.40583	Thaumi_prot_LH_FAM001126		Y	N	NV+NF+NM	Yes	1158	491	arCOG00196	V	Defense mechanisms	CcmA	ABC-type multidrug transport system, ATPase component
NFRAN_1463	NFRAN_RS06025	molecular chaperone DnaJ	-0.429351	6.82e-06	390.74	769.244	8.59123	9.58589	Thaumi_prot_LH_FAM001132		N	N	NV+NF+NM	Yes	348	411	arCOG06880	O	Posttranslational modification, protein turnover, chaperones	DnaJ	DnaJ type Zn finger domain
NFRAN_1464	NFRAN_RS06030	molecular chaperone DnaK	-0.405112	0.00116466	746.524	1452.54	9.52461	10.503	Thaumi_prot_LH_FAM001131		N	N	NV+NF+NM	Yes	170	791	arCOG03060	O	Posttranslational modification, protein turnover, chaperones	DnaK	Chaperone DnaK (HSP70)
NFRAN_1465	NFRAN_RS06035	nucleotide exchange factor GrpE	-0.257801	0.0908525	67.4835	118.221	6.04831	6.87763	Thaumi_prot_LH_FAM001130		Y	N	NV+NF+NM	Yes	1272	1532	arCOG04772	O	Posttranslational modification, protein turnover, chaperones	GrpE	Molecular chaperone GrpE (heat shock protein)
NFRAN_1466	NFRAN_RS06040	translation initiation factor IF-2 subunit beta	-0.14713	0.417093	82.8558	136.835	6.3565	7.09514	Thaumi_prot_LH_FAM000447		Y	N	NV+NF+NM	Yes	1129	2082	arCOG01640	J	Translation, ribosomal structure and biogenesis	GCD7	Translation initiation factor 2, beta subunit (eIF-2beta)/eIF-5 N-terminal domain
NFRAN_1467	NFRAN_RS06045	hypothetical protein	-0.273316	0.126366	16.3983	29.152	4.01465	4.85893	Thaumi_prot_LH_FAM003168		N	Y	NV+NF	No	2058	1606	#N/A	#N/A	#N/A	#N/A	#N/A
NFRAN_1468	NFRAN_RS06050	minichromosome maintenance protein MCM	0.107521	0.351842	47.0459	64.3183	5.55057	6.00461	Thaumi_prot_LH_FAM000962		Y	N	NV+NF+NM	Yes	1503	1997	arCOG00439	L	Replication, recombination and repair	MCM2	ATPase involved in replication control, Cdc46/Mcm family
NFRAN_1469	NFRAN_RS06055	hypothetical protein	-0.0827844	0.685578	17.9845	27.9847	4.14196	4.79574	Thaumi_prot_LH_FAM002688		N	Y	NV+NF	No	2023	2391	arCOG00552	L	Replication, recombination and repair	-	DNA replication initiation complex subunit, GINS23 family
NFRAN_1470	NFRAN_RS06060	replication factor C small subunit	-0.472883	2.21e-07	79.4901	161.487	6.29855	7.33432	Thaumi_prot_LH_FAM000964		Y	N	NV+NF+NM	Yes	1160	288	arCOG00469	L	Replication, recombination and repair	RFCS	Clamp loader ATPase, small subunit
NFRAN_1471	NFRAN_RS06065	hypothetical protein	-0.420454	0.00632269	135.381	263.054	7.03213	8.03353	Thaumi_prot_LH_FAM002686		N	Y	NV+NF	No	840	1009	#N/A	#N/A	#N/A	#N/A	#N/A
NFRAN_1472	NFRAN_RS06070	7-carboxy-7-deazaguanine synthase QueE	-0.01954	0.910444	23.8374	35.404	4.56155	5.13553	Thaumi_prot_LH_FAM001076		N	Y	NV+NF+NM	No	1898	2641	arCOG02173	O	Posttranslational modification, protein turnover, chaperones	NrdG	Organic radical activating enzyme
NFRAN_1473	NFRAN_RS06075	7-cyano-7-deazaguanine synthase	0.130937	0.462841	39.4114	52.4902	5.25727	5.71128	Thaumi_prot_LH_FAM001079		N	N	NV+NF+NM	No	1626	2128	arCOG00039	J	Translation, ribosomal structure and biogenesis	QueC	7-cyano-7-deazaguanine synthase (queuosine biosynthesis)
NFRAN_1476	NFRAN_RS06080	zinc ribbon domain-containing protein	-0.214788	0.088097	332.093	569.533	8.36746	9.15088	Thaumi_prot_LH_FAM000019		Y	Y	NV+NF+NM	Yes	416	1526	arCOG08025	S	Function unknown	-	Uncharacterized protein possibly involved in RNA metabolism, contains Zn-ribbon domain
0	NFRAN_RS06085	zinc ribbon domain-containing protein	-0.618175	4.74e-09	92.3379	207.529	6.51495	7.69002	Thaumi_prot_LH_FAM000018		Y	Y	NV+NF+NM	Yes	1073	194	#N/A	#N/A	#N/A	#N/A	#N/A
NFRAN_1478	NFRAN_RS06090	cytosine permease	-0.880895	2.22e-06	95.2287	259.465	6.51762	8.01826	Thaumi_prot_LH_FAM002869		N	Y	NV+NF	No	1047	365	arCOG03447	F	Nucleotide transport and metabolism	CodB	Purine-cytosine permease or related protein
NFRAN_1479	NFRAN_RS06095	NAD(P)/FAD-dependent oxidoreductase	-0.427926	2.57e-05	122.323	242.02	6.92264	7.91654	Thaumi_prot_LH_FAM004133		N	Y	NF	No	902	482	arCOG01067	C	Energy production and conversion	Ndh	NADH dehydrogenase, FAD-containing subunit
NFRAN_1480	NFRAN_RS06100	metal ABC transporter permease	0.581713	0.00108141	34.3162	34.2785	5.08417	5.09644	Thaumi_prot_LH_FAM002670		N	Y	NV+NF	No	1699	783	arCOG01006	P	Inorganic ion transport and metabolism	ZnuB	ABC-type Mn2+/Zn2+ transport system, permease component
NFRAN_1481	NFRAN_RS06105	metal ABC transporter ATP-binding protein	0.597879	6.84e-05	104.042	101.13	6.67009	6.65733	Thaumi_prot_LH_FAM000578		Y	N	NV+NF+NM	No	989	546	arCOG00201	P	Inorganic ion transport and metabolism	ZnuC	ABC-type Mn/Zn transport system, ATPase component
NFRAN_1482	NFRAN_RS06110	metal ABC transporter substrate-binding protein	0.0914	0.594239	24.8979	34.5325	4.61963	5.10474	Thaumi_prot_LH_FAM002671		N	Y	NV+NF	No	1866	2300	arCOG01005	P	Inorganic ion transport and metabolism	LraI	ABC-type metal ion transport system, periplasmic component/surface adhesin
NFRAN_1483	NFRAN_RS06115	urease accessory protein UreD	0.715856	4.6e-08	187.453	167.865	7.52888	7.3865	Thaumi_prot_LH_FAM000297		N	Y	NV+NF	No	674	252	arCOG04529	O	Posttranslational modification, protein turnover, chaperones	UreH	Urease accessory protein UreH
NFRAN_1484	NFRAN_RS06120	urease accessory protein UreG	0.985941	4.88e-14	446.527	334.783	8.79353	8.38415	Thaumi_prot_LH_FAM000298		N	Y	NV+NF	No	303	82	arCOG01231	O	Posttranslational modification, protein turnover, chaperones	HypB	Ni2+-binding GTPase involved in regulation of expression and maturation of urease and hydrogenase
NFRAN_1485	NFRAN_RS06125	urease accessory UreF family protein	0.379717	0.00499643	44.2815	50.4643	5.46341	5.65174	Thaumi_prot_LH_FAM000299		N	Y	NV+NF	No	1546	969	arCOG04530	O	Posttranslational modification, protein turnover, chaperones	UreF	Urease accessory protein UreF
NFRAN_1486	NFRAN_RS06130	hypothetical protein	0.515251	0.000176551	50.252	52.1589	5.6435	5.70174	Thaumi_prot_LH_FAM000300		N	Y	NV+NF	No	1453	616	arCOG06188	O	Posttranslational modification, protein turnover, chaperones	UreE	Urease accessory protein UreE
NFRAN_1487	NFRAN_RS06135	hypothetical protein	-0.0405891	0.791019	109.03	165.048	6.75538	7.3662	Thaumi_prot_LH_FAM002662		N	Y	NV+NF	No	964	2499	#N/A	#N/A	#N/A	#N/A	#N/A
NFRAN_1488	NFRAN_RS06140	TCP-1/cpn60 chaperonin family protein	0.213108	0.0352776	131.934	167.635	7.03677	7.38879	Thaumi_prot_LH_FAM002661		N	Y	NV+NF	No	852	1319	arCOG01257	O	Posttranslational modification, protein turnover, chaperones	GroEL	Chaperonin GroEL, HSP60 family
NFRAN_1489	NFRAN_RS06145	urease subunit alpha	1.87163	6.59e-27	951.11	389.312	9.86805	8.59626	Thaumi_prot_LH_FAM000303		#N/A	#N/A	NV+NF	No	133	24	arCOG00698	E	Amino acid transport and metabolism	UreC	Urea amidohydrolase (urease) alpha subunit
NFRAN_1491	NFRAN_RS06150	urease subunit gamma	1.97022	4.76e-28	390.701	149.357	8.58835	7.20769	Thaumi_prot_LH_FAM000301		N	Y	NV+NF	No	349	21	arCOG04528	E	Amino acid transport and metabolism	UreA	Urea amidohydrolase (urease) gamma subunit
NFRAN_1492	NFRAN_RS06155	hypothetical protein	-0.197965	0.202881	20.0568	33.5137	4.2969	5.06152	Thaumi_prot_LH_FAM002660		N	Y	NV+NF	No	1969	1760	#N/A	#N/A	#N/A	#N/A	#N/A
NFRAN_1493	NFRAN_RS06160	urea transporter	1.4408	2.65e-15	123.76	67.7377	6.92745	6.05907	Thaumi_prot_LH_FAM002659		N	Y	NV+NF	No	893	64	#N/A	#N/A	#N/A	#N/A	#N/A
NFRAN_1494	NFRAN_RS06165	sodium/solute symporter	0.550652	5.91e-06	42.3124	42.428	5.3896	5.40057	Thaumi_prot_LH_FAM000304		N	Y	NV+NF	No	1577	405	arCOG01316	E	Amino acid transport and metabolism	PutP	Na+/proline symporter
NFRAN_1495	NFRAN_RS06170	Lrp/AsnC family transcriptional regulator	0.282552	0.012974	107.523	130.585	6.74538	7.02375	Thaumi_prot_LH_FAM002483		N	Y	NV+NF	No	967	1136	arCOG01580	K	Transcription	-	DNA-binding transcriptional regulator, Lrp family
NFRAN_1496	NFRAN_RS06175	ParB/RepB/Spo0J family partition protein	1.03968	1.91e-10	125.493	90.9528	6.96281	6.49479	Thaumi_prot_LH_FAM000296		N	N	NV+NF	No	880	146	arCOG11113	L	Replication, recombination and repair	-	ParB-like NTPase domain containing protein
NFRAN_1497	NFRAN_RS06180	universal stress protein	-0.504975	0.000750197	127.352	266.389	6.96377	8.05377	Thaumi_prot_LH_FAM000499_1		N	N	NV+NF+NM	Yes	870	748	arCOG02053	T	Signal transduction mechanisms	UspA	Nucleotide-binding protein, UspA family
NFRAN_1498	NFRAN_RS06185	hypothetical protein	0.522076	0.103029	7.1974	7.51874	2.76404	2.90862	Thaumi_prot_LH_FAM000333		N	Y	NV+NF+NM	Yes	2324	1562	arCOG08690	S	Function unknown	-	Uncharacterized protein
NFRAN_1499	NFRAN_RS06190	hypothetical protein	1.8252	4.4e-24	2653.84	1102.43	11.3165	10.1001	Thaumi_prot_LH_FAM002857		N	Y	NV+NF	No	35	26	arCOG10404	S	Function unknown	-	Zinc finger, C2H2 type
NFRAN_1501	NFRAN_RS06195	hypothetical protein	-0.277018	0.403677	7.19355	13.0068	2.79684	3.67663	Thaumi_prot_LH_FAM004322		N	Y	NF	No	2325	2064	#N/A	#N/A	#N/A	#N/A	#N/A
NFRAN_1502	NFRAN_RS06200	PQQ-dependent sugar dehydrogenase	-0.633033	6.56e-06	19.5573	44.3231	4.25874	5.46584	Thaumi_prot_LH_FAM001362		N	Y	NV+NF	No	1978	407	arCOG02796	G	Carbohydrate transport and metabolism	-	Glucose/sorbosone dehydrogenase
NFRAN_1504	NFRAN_RS06205	MarR family transcriptional regulator	1.01061	7.8e-07	64.5114	47.4623	5.95318	5.56352	Thaumi_prot_LH_FAM000727		N	Y	NV+NF+NM	Yes	1296	333	arCOG03748	K	Transcription	MarR	Transcriptional regulator, MarR family
NFRAN_1505	NFRAN_RS06210	hypothetical protein	-0.291818	0.111813	102.894	182.168	6.62281	7.49969	Thaumi_prot_LH_FAM004011_0		N	Y	NF	No	999	1578	#N/A	#N/A	#N/A	#N/A	#N/A
NFRAN_1506	NFRAN_RS06215	winged helix-turn-helix domain-containing protein	-0.304867	0.0134886	101.827	183.48	6.64758	7.5145	Thaumi_prot_LH_FAM013215		N	Y	NF	No	1010	1147	#N/A	#N/A	#N/A	#N/A	#N/A
NFRAN_1509	NFRAN_RS06220	ornithine cyclodeaminase family protein	0.908713	9.73e-11	216.372	168.843	7.72281	7.39308	Thaumi_prot_LH_FAM013217		N	N	NF	No	606	138	arCOG01035	E	Amino acid transport and metabolism	ProC	Alanine dehydrogenase/(1)-pyrroline-2-carboxylate reductase ProC
NFRAN_1510	NFRAN_RS06225	hypothetical protein	0.0654971	0.865817	8.04947	11.6728	2.95789	3.50912	Thaumi_prot_LH_FAM013218		N	Y	NF	No	2291	2581	arCOG10529	S	Function unknown	-	Uncharacterized membrane protein
NFRAN_1513	NFRAN_RS06230	hypothetical protein	-0.102906	0.745174	4.62184	7.26463	2.15707	2.83473	Thaumi_prot_LH_FAM002991		N	N	NF	No	2426	2443	#N/A	#N/A	#N/A	#N/A	#N/A
NFRAN_1514	NFRAN_RS06235	ZIP family metal transporter	0.601703	0.000287117	75.0462	71.6951	6.1701	6.16165	Thaumi_prot_LH_FAM004824		N	Y	NF	No	1200	661	arCOG00576	P	Inorganic ion transport and metabolism	-	Predicted divalent heavy-metal cations transporter
NFRAN_1516	NFRAN_RS06240	plastocyanin/azurin family copper-binding protein	0.627332	0.000719662	295.651	279.198	8.14924	8.10574	Thaumi_prot_LH_FAM003534		N	Y	NV+NF	No	463	743	#N/A	#N/A	#N/A	#N/A	#N/A
NFRAN_1517	NFRAN_RS06245	toxin-antitoxin system HicB family antitoxin	-0.472805	0.0539138	8.24832	16.5866	2.97569	4.03365	Thaumi_prot_LH_FAM003413		N	Y	NF	No	2286	1401	arCOG08805	V	Defense mechanisms	-	CopG/RHH family DNA binding protein
NFRAN_1518	NFRAN_RS06250	rhodanese-like domain-containing protein	0.12609	0.42015	391	522.218	8.57616	9.02326	Thaumi_prot_LH_FAM003281		N	Y	NF	No	347	2085	arCOG00517	R	General function prediction only	-	Rhodanese Homology Domain fused to Zn-dependent hydrolase of beta-lactamase superfamily
NFRAN_1519	NFRAN_RS06255	sulfite exporter TauE/SafE family protein	0.560886	0.00200335	46.3911	46.095	5.49585	5.51148	Thaumi_prot_LH_FAM004099		N	N	NF	No	1513	845	arCOG02050	P	Inorganic ion transport and metabolism	-	Sulfite exporter, TauE/SafE family
NFRAN_1521	NFRAN_RS06260	plastocyanin/azurin family copper-binding protein	-0.353356	0.00679762	472.778	878.927	8.84769	9.77787	Thaumi_prot_LH_FAM000003_0		Y	N	NV+NF+NM	Yes	282	1020	arCOG02926	C	Energy production and conversion	PetE	Plastocyanin/azurin/halocyanin family protein
NFRAN_1522	NFRAN_RS06265	hypothetical protein	-0.392242	0.0409922	11.1692	21.6831	3.47051	4.43043	Thaumi_prot_LH_FAM013219		N	Y	NF	No	2191	1351	#N/A	#N/A	#N/A	#N/A	#N/A
NFRAN_1523	NFRAN_RS06270	PsbP-related protein	-0.534005	0.0102647	7.83158	16.5499	2.93996	4.01992	Thaumi_prot_LH_FAM013220		N	Y	NF	No	2301	1091	#N/A	#N/A	#N/A	#N/A	#N/A
NFRAN_1524	NFRAN_RS06275	universal stress protein	-0.52224	7.64e-05	37.1882	78.1916	5.19976	6.28406	Thaumi_prot_LH_FAM000499_1		N	N	NV+NF+NM	Yes	1655	562	arCOG02053	T	Signal transduction mechanisms	UspA	Nucleotide-binding protein, UspA family
NFRAN_1526	NFRAN_RS06280	hypothetical protein	-0.201464	0.133533	2618.15	4386.55	11.3258	12.0876	Thaumi_prot_LH_FAM004011_0		N	Y	NF	No	39	1622	#N/A	#N/A	#N/A	#N/A	#N/A
NFRAN_1527	NFRAN_RS06285	hypothetical protein	-0.0300079	0.936792	2.64406	3.91456	1.3407	1.95961	Thaumi_prot_LH_FAM013221		N	Y	NF	No	2528	2688	#N/A	#N/A	#N/A	#N/A	#N/A
NFRAN_1531	NFRAN_RS06295	HAD-IC family P-type ATPase	0.745765	1.02e-08	47.6523	42.1306	5.56312	5.39404	Thaumi_prot_LH_FAM005580		N	Y	NF	No	1486	214	arCOG01578	P	Inorganic ion transport and metabolism	MgtA	Cation transport ATPase
NFRAN_1532	NFRAN_RS06300	cation transporting ATPase C-terminal domain-containing protein	0.677016	0.00711717	9.3897	8.58429	3.17147	3.09681	Thaumi_prot_LH_FAM013223		N	Y	NF	No	2242	1029	arCOG01578	P	Inorganic ion transport and metabolism	MgtA	Cation transport ATPase
NFRAN_1533	NFRAN_RS06305	universal stress protein	0.107741	0.282306	237.709	323.425	7.88215	8.3358	Thaumi_prot_LH_FAM000499_1		N	N	NV+NF+NM	Yes	562	1892	arCOG02053	T	Signal transduction mechanisms	UspA	Nucleotide-binding protein, UspA family
NFRAN_1534	NFRAN_RS06310	alpha/beta fold hydrolase	0.0291177	0.858692	21.8546	31.4993	4.43517	4.97134	Thaumi_prot_LH_FAM000721		N	Y	NV+NF+NM	Yes	1934	2573	arCOG06344	I	Lipid transport and metabolism	PhaC	Poly(3-hydroxyalkanoate) synthetase
NFRAN_1535	NFRAN_RS06315	DDE-type integrase/transposase/recombinase	-0.831563	0.286166	0.721292	1.82236	0	0.803528	Thaumi_prot_LH_FAM002609		N	N	NV+NF	No	2670	1896	arCOG02134	X	Mobilome: prophages, transposons	-	Transposase
0	NFRAN_RS06320	hypothetical protein	-0.132486	0.890365	2.30392	3.9468	0.804651	1.67406	Thaumi_prot_LH_FAM002609		N	N	NV+NF	No	2548	2615	#N/A	#N/A	#N/A	#N/A	#N/A
NFRAN_1536	NFRAN_RS06325	hypothetical protein	-1.5938	0.42015	0.189015	0.758626	0	0	Thaumi_prot_LH_FAM013224		N	Y	NF	No	2726	2086	#N/A	#N/A	#N/A	#N/A	#N/A
0	NFRAN_RS06330	hypothetical protein	-0.671763	0.447917	1.73073	3.83236	0	1.83846	Thaumi_prot_LH_FAM005649		N	Y	NF	No	2584	2112	#N/A	#N/A	#N/A	#N/A	#N/A
NFRAN_1538	NFRAN_RS06335	site-2 protease family protein	0.182184	0.202964	24.8595	32.2463	4.62127	5.00742	Thaumi_prot_LH_FAM003178		N	Y	NF	No	1867	1762	arCOG00607	R	General function prediction only	-	Zn-dependent protease fused to CBS domain
NFRAN_1539	NFRAN_RS06340	type I glyceraldehyde-3-phosphate dehydrogenase	0.437974	0.000103566	153.99	167.463	7.25472	7.38743	Thaumi_prot_LH_FAM004539		N	Y	NF	No	773	587	arCOG00494	E	Amino acid transport and metabolism	Asd	Aspartate-semialdehyde dehydrogenase
NFRAN_1540	NFRAN_RS06345	hypothetical protein	-0.618666	0.00128756	14.1014	32.1693	3.80263	4.99051	Thaumi_prot_LH_FAM013225		N	Y	NF	No	2125	797	arCOG01481	H	Coenzyme transport and metabolism	PncB	Nicotinic acid phosphoribosyltransferase
NFRAN_1541	NFRAN_RS06350	nicotinate phosphoribosyltransferase	0.186774	0.277699	14.1505	18.024	3.78714	4.16799	Thaumi_prot_LH_FAM013226		N	Y	NF	No	2123	1882	arCOG01481	H	Coenzyme transport and metabolism	PncB	Nicotinic acid phosphoribosyltransferase
NFRAN_1542	NFRAN_RS06355	glycosidase	-0.239197	0.0459041	30.4549	52.8521	4.92025	5.71885	Thaumi_prot_LH_FAM004207		N	Y	NF	No	1756	1364	arCOG04084	G	Carbohydrate transport and metabolism	-	Predicted glycosylase
NFRAN_1543	NFRAN_RS06360	universal stress protein	0.252276	0.135118	33.1817	40.8174	5.03233	5.33981	Thaumi_prot_LH_FAM000499_1		N	N	NV+NF+NM	Yes	1713	1627	arCOG02053	T	Signal transduction mechanisms	UspA	Nucleotide-binding protein, UspA family
NFRAN_1544	NFRAN_RS06365	glycosyltransferase family 4 protein	-0.206104	0.165262	45.4705	76.3518	5.47162	6.24819	Thaumi_prot_LH_FAM002900		N	Y	NF	No	1526	1690	arCOG01415	M	Cell wall/membrane/envelope biogenesis	RfaG	Glycosyltransferase
NFRAN_1545	NFRAN_RS06370	fructose-1,6-bisphosphate aldolase/phosphatase	0.650736	3.07e-07	165.071	154.807	7.35391	7.26858	Thaumi_prot_LH_FAM000374		Y	N	NV+NF+NM	Yes	740	297	arCOG04180	G	Carbohydrate transport and metabolism	-	Bifunctional fructose-1,6-bisphosphate aldolase/phosphatase FBPA/FBPase
NFRAN_1546	NFRAN_RS06375	archaeal heat shock protein Hsp20	0.948618	2.82e-12	1424.82	1093.11	10.4622	10.0893	Thaumi_prot_LH_FAM001046		Y	N	NV+NF+NM	Yes	83	105	arCOG01833	O	Posttranslational modification, protein turnover, chaperones	IbpA	Molecular chaperone (HSP20 family)
NFRAN_1547	NFRAN_RS06380	hypothetical protein	0.0432428	0.857405	24.1582	34.7237	4.58223	5.09558	Thaumi_prot_LH_FAM004536		N	Y	NF	No	1892	2569	#N/A	#N/A	#N/A	#N/A	#N/A
NFRAN_1548	NFRAN_RS06385	hypothetical protein	0.407944	0.0572468	36.4268	40.5857	5.18092	5.31875	Thaumi_prot_LH_FAM004110		N	Y	NF	No	1662	1416	#N/A	#N/A	#N/A	#N/A	#N/A
NFRAN_1549	NFRAN_RS06390	Hsp20/alpha crystallin family protein	0.743836	8.63e-11	222.076	195.528	7.78508	7.60698	Thaumi_prot_LH_FAM002176		N	Y	NV+NF	No	598	136	arCOG01832	O	Posttranslational modification, protein turnover, chaperones	IbpA	Molecular chaperone (HSP20 family)
NFRAN_1551	NFRAN_RS06395	CBS domain-containing protein	0.236593	0.118761	30.3921	37.6836	4.90155	5.22953	Thaumi_prot_LH_FAM001028		N	N	NF+NM	No	1757	1590	arCOG00600	R	General function prediction only	-	CBS domain
NFRAN_1552	NFRAN_RS06400	CBS domain-containing protein	0.158202	0.128842	38.4063	50.4785	5.25212	5.65528	Thaumi_prot_LH_FAM001028		N	N	NF+NM	No	1637	1612	arCOG00600	R	General function prediction only	-	CBS domain
NFRAN_1553	NFRAN_RS06405	PPOX class F420-dependent oxidoreductase	-0.465249	0.000364961	49.7517	100.84	5.61825	6.65342	Thaumi_prot_LH_FAM003995		Y	N	NF	No	1464	678	#N/A	#N/A	#N/A	#N/A	#N/A
NFRAN_1554	NFRAN_RS06410	CBS domain-containing protein	-0.442257	0.0010677	82.048	163.844	6.34176	7.3453	Thaumi_prot_LH_FAM001413_0		N	Y	NV+NF+NM	Yes	1136	781	arCOG00606	R	General function prediction only	-	CBS domain
NFRAN_1555	NFRAN_RS06415	universal stress protein	-0.294971	0.0275704	41.1726	73.7536	5.3475	6.195	Thaumi_prot_LH_FAM000499_1		N	N	NV+NF+NM	Yes	1593	1266	arCOG02053	T	Signal transduction mechanisms	UspA	Nucleotide-binding protein, UspA family
NFRAN_1556	NFRAN_RS06420	VIT1/CCC1 transporter family protein	-0.346848	0.00464751	21.2048	39.5918	4.39474	5.30666	Thaumi_prot_LH_FAM001258		N	N	NV+NF	Yes	1949	959	arCOG01096	P	Inorganic ion transport and metabolism	CCC1	Predicted Fe2+/Mn2+ transporter, VIT1/CCC1 family
NFRAN_1557	NFRAN_RS06425	universal stress protein	-0.0187246	0.896253	127.964	190.65	6.99064	7.57199	Thaumi_prot_LH_FAM000499_1		N	N	NV+NF+NM	Yes	867	2625	arCOG02053	T	Signal transduction mechanisms	UspA	Nucleotide-binding protein, UspA family
NFRAN_1558	NFRAN_RS06430	CoA-transferase	0.430464	0.000233683	44.6635	49.0459	5.47808	5.61505	Thaumi_prot_LH_FAM004538		N	N	NF	No	1541	640	arCOG01986	I	Lipid transport and metabolism	-	Acyl CoA:acetate/3-ketoacid CoA transferase
NFRAN_1560	NFRAN_RS06435	pyridoxamine 5'-phosphate oxidase family protein	-0.204599	0.479449	11.7624	19.7242	3.46625	4.27374	Thaumi_prot_LH_FAM004239		N	Y	NF	No	2174	2149	arCOG00520	V	Defense mechanisms	NimA	Nitroimidazol reductase NimA or a related FMN-containing flavoprotein, pyridoxamine 5'-phosphate oxidase superfamily
NFRAN_1562	NFRAN_RS06440	hypothetical protein	-0.23609	0.269802	11.6861	20.4716	3.52392	4.3417	Thaumi_prot_LH_FAM004056		N	Y	NF	No	2177	1872	arCOG04555	S	Function unknown	-	Uncharacterized membrane protein related to bactofilin
NFRAN_1563	NFRAN_RS06445	alpha/beta hydrolase	0.5448	0.000103566	26.0592	26.4213	4.69989	4.71664	Thaumi_prot_LH_FAM004228		N	Y	NF	No	1845	588	arCOG01648	R	General function prediction only	MhpC	Alpha/beta superfamily hydrolase
NFRAN_1564	NFRAN_RS06450	hypothetical protein	-0.0848121	0.737725	8.42353	13.0615	3.04094	3.6962	Thaumi_prot_LH_FAM004663		N	Y	NF	No	2281	2438	arCOG11428	S	Function unknown	-	Uncharacterized protein
0	NFRAN_RS06455	hypothetical protein	0.318933	0.94214	0.0319741	0.0320068	0	0	Thaumi_prot_LH_FAM005649		N	Y	NF	No	2750	2696	#N/A	#N/A	#N/A	#N/A	#N/A
NFRAN_1565	NFRAN_RS06460	DDE-type integrase/transposase/recombinase	-0.141751	0.902674	0.487248	0.803701	0	-0.547173	Thaumi_prot_LH_FAM002609		N	N	NV+NF	No	2695	2628	arCOG02134	X	Mobilome: prophages, transposons	-	Transposase
NFRAN_1566	NFRAN_RS06465	NAD(P)-binding protein	-0.0418843	0.806776	13.2386	20.0937	3.71695	4.32418	Thaumi_prot_LH_FAM013227		N	Y	NF	No	2142	2518	arCOG00570	I	Lipid transport and metabolism	-	Geranylgeranyl reductase, flavoprotein
NFRAN_TRNA16	NFRAN_RS06470	tRNA-Pro	0.211584	0.670843	20.924	26.0689	4.29583	4.55317	#N/A		#N/A	#N/A	NA	No	1954	2377	#N/A	#N/A	#N/A	#N/A	#N/A
NFRAN_1567	NFRAN_RS06475	Lrp/AsnC family transcriptional regulator	0.322729	5.71e-05	411.012	482.535	8.6742	8.91224	Thaumi_prot_LH_FAM000699		Y	Y	NV+NF+NM	Yes	333	530	arCOG01628	K	Transcription	-	DNA-binding transcriptional regulator, Lrp family
NFRAN_1568	NFRAN_RS06480	aldo/keto reductase	0.68287	2.42e-08	769.564	704.767	9.57174	9.4584	Thaumi_prot_LH_FAM000700		N	Y	NV+NF+NM	Yes	167	235	arCOG01617	C	Energy production and conversion	Tas	Aryl-alcohol dehydrogenase related enzyme
NFRAN_1569	NFRAN_RS06485	DUF1802 family protein	0.232097	0.0546149	175.418	219.326	7.4379	7.77074	Thaumi_prot_LH_FAM001297		N	Y	NV+NF	Yes	699	1404	arCOG09740	S	Function unknown	-	Uncharacterized protein
NFRAN_1570	NFRAN_RS06490	chlorite dismutase family protein	-0.139745	0.194523	59.7493	96.5967	5.8894	6.59046	Thaumi_prot_LH_FAM000780		N	N	NV+NF+NM	Yes	1340	1746	arCOG03031	R	General function prediction only	YwfI	Chlorite dismutase
NFRAN_1571	NFRAN_RS06495	hypothetical protein	0.221595	0.121667	103.677	131.26	6.68349	7.03358	Thaumi_prot_LH_FAM004098		N	Y	NF	No	994	1595	#N/A	#N/A	#N/A	#N/A	#N/A
NFRAN_1572	NFRAN_RS06500	Fe-S cluster assembly ATPase SufC	-0.0514299	0.753004	160.123	243.041	7.29485	7.92034	Thaumi_prot_LH_FAM000778		N	N	NV+NF+NM	Yes	748	2452	arCOG04236	O	Posttranslational modification, protein turnover, chaperones	SufC	Cysteine desulfurase activator ATPase
NFRAN_1573	NFRAN_RS06505	plastocyanin/azurin family copper-binding protein	0.0780154	0.46565	954.311	1317.08	9.87562	10.3619	Thaumi_prot_LH_FAM000003_0		Y	N	NV+NF+NM	Yes	132	2132	arCOG02929	C	Energy production and conversion	PetE	Plastocyanin/azurin/halocyanin family protein
NFRAN_1574	NFRAN_RS06510	hypothetical protein	-0.882563	6.36e-07	171.796	467.216	7.37946	8.86229	Thaumi_prot_LH_FAM002114		N	Y	NV+NF+NM	No	717	318	#N/A	#N/A	#N/A	#N/A	#N/A
NFRAN_1575	NFRAN_RS06515	hypothetical protein	0.123418	0.372434	41.2869	55.7513	5.35971	5.78982	Thaumi_prot_LH_FAM001051		N	Y	NV+NF+NM	Yes	1590	2026	arCOG00551	L	Replication, recombination and repair	-	DNA replication initiation complex subunit, GINS15 family
NFRAN_1576	NFRAN_RS06520	type I glutamate--ammonia ligase	0.00897825	0.937257	414.294	605.379	8.68622	9.241	Thaumi_prot_LH_FAM001050		Y	N	NV+NF+NM	Yes	332	2691	arCOG01909	E	Amino acid transport and metabolism	GlnA	Glutamine synthetase
NFRAN_TRNA17	NFRAN_RS06525	tRNA-Val	-0.456977	0.00966909	151.503	301.838	7.19573	8.23026	#N/A		#N/A	#N/A	NA	No	782	1079	#N/A	#N/A	#N/A	#N/A	#N/A
NFRAN_1577	NFRAN_RS06530	NADH-quinone oxidoreductase subunit NuoB	0.376391	0.0102365	27.819	31.8963	4.79461	4.98989	Thaumi_prot_LH_FAM001430		Y	N	NV+NF	No	1801	1088	arCOG01553	C	Energy production and conversion	-	Ni,Fe-hydrogenase III small subunit
NFRAN_1578	NFRAN_RS06535	NADH-quinone oxidoreductase subunit C	0.212007	0.128275	17.1271	21.9131	4.09255	4.45295	Thaumi_prot_LH_FAM001429		Y	N	NV+NF	No	2041	1611	arCOG01547	C	Energy production and conversion	HycE	Ni,Fe-hydrogenase III large subunit and subunit G
NFRAN_1579	NFRAN_RS06540	hydrogenase 4 subunit F	-0.294141	0.26868	1.55058	2.82025	0.627343	1.48264	Thaumi_prot_LH_FAM001428		N	N	NV+NF	No	2602	1868	arCOG01537	C	Energy production and conversion	NuoM	NADH:ubiquinone oxidoreductase subunit 4 (chain M)
NFRAN_1580	NFRAN_RS06545	hypothetical protein	-0.39667	0.511083	1.27792	2.37563	0.0586316	1.09984	Thaumi_prot_LH_FAM001427		N	N	NV+NF	No	2623	2186	arCOG03626	C	Energy production and conversion	HyfE	Hydrogenase-4 membrane subunit HyfE
NFRAN_1581	NFRAN_RS06550	NADH-quinone oxidoreductase subunit H	-0.570448	0.123742	1.8938	4.19794	0.787697	2.06336	Thaumi_prot_LH_FAM001426		N	N	NV+NF	No	2573	1601	arCOG01545	C	Energy production and conversion	HyfC	Formate hydrogenlyase subunit 4
NFRAN_1582	NFRAN_RS06555	proton-conducting transporter membrane subunit	-0.678115	0.0778248	1.79448	4.38298	0.674247	2.08737	Thaumi_prot_LH_FAM001425		N	N	NV+NF	No	2581	1491	arCOG01537	C	Energy production and conversion	NuoM	NADH:ubiquinone oxidoreductase subunit 4 (chain M)
NFRAN_1583	NFRAN_RS06560	hypothetical protein	0.0527334	0.868247	11.5255	16.6231	3.46832	4.05152	Thaumi_prot_LH_FAM003566		N	N	NV+NF	No	2184	2588	#N/A	#N/A	#N/A	#N/A	#N/A
NFRAN_1584	NFRAN_RS06565	hypothetical protein	-0.134334	0.797139	6.834	10.6112	2.53011	3.31893	Thaumi_prot_LH_FAM000271		N	Y	NV+NF+NM	Yes	2342	2507	arCOG08680	S	Function unknown	-	Uncharacterized protein
NFRAN_1588	NFRAN_RS06575	SLC13 family permease	0.577049	0.0423546	2.0185	2.02278	0.997398	0.994261	Thaumi_prot_LH_FAM002443		N	Y	NF	No	2568	1354	arCOG00238	P	Inorganic ion transport and metabolism	ArsB	Na+/H+ antiporter NhaD or related arsenite permease
NFRAN_1591	NFRAN_RS06580	hypothetical protein	1.52757	1.18e-14	461.968	234.776	8.78416	7.84348	Thaumi_prot_LH_FAM004872		N	Y	NF	No	291	69	#N/A	#N/A	#N/A	#N/A	#N/A
0	NFRAN_RS06585	hypothetical protein	0.200806	0.707436	3.80048	4.83052	1.91534	2.1571	Thaumi_prot_LH_FAM013229		N	Y	NF	No	2455	2402	#N/A	#N/A	#N/A	#N/A	#N/A
NFRAN_1594	NFRAN_RS06590	hypothetical protein	0.451347	0.324873	8.72204	9.21687	3.00238	3.03941	Thaumi_prot_LH_FAM002617		N	Y	NV+NF	No	2267	1956	#N/A	#N/A	#N/A	#N/A	#N/A
NFRAN_1598	NFRAN_RS06600	hypothetical protein	0.775429	0.306995	2.40392	2.17526	0.984567	0.842897	Thaumi_prot_LH_FAM004874		N	Y	NF	No	2542	1935	#N/A	#N/A	#N/A	#N/A	#N/A
NFRAN_1599	NFRAN_RS06605	patatin-like phospholipase family protein	0.245453	0.00364069	85.8396	105.969	6.41198	6.72639	Thaumi_prot_LH_FAM003498		N	Y	NV+NF	No	1106	929	#N/A	#N/A	#N/A	#N/A	#N/A
NFRAN_1601	NFRAN_RS06610	glycoside hydrolase family 3 N-terminal domain-containing protein	0.501452	2.87e-06	182.435	189.63	7.50815	7.5613	Thaumi_prot_LH_FAM013231		N	Y	NF	No	681	376	arCOG04634	G	Carbohydrate transport and metabolism	BglX	Bifunctional b-D-xylosidase/a-L-arabinosidase or related glycosidase
NFRAN_1602	NFRAN_RS06615	VOC family protein	0.0818324	0.51466	123.021	170.555	6.92771	7.41335	Thaumi_prot_LH_FAM001700		N	Y	NV+NF	No	897	2204	#N/A	#N/A	#N/A	#N/A	#N/A
NFRAN_1603	NFRAN_RS06620	CHRD domain-containing protein	0.680006	1.51e-06	366.49	336.583	8.48965	8.39228	Thaumi_prot_LH_FAM004342		N	Y	NF	No	370	354	arCOG11838	S	Function unknown	-	Uncharacterized protein
NFRAN_1605	NFRAN_RS06630	hypothetical protein	0.113653	0.457464	40.51	54.5628	5.31306	5.76092	Thaumi_prot_LH_FAM004233		N	Y	NF	No	1610	2124	arCOG05130	C	Energy production and conversion	-	Nitroreductase
NFRAN_1606	NFRAN_RS06635	DUF6544 family protein	-0.185249	0.167025	52.1467	86.9632	5.68345	6.43592	Thaumi_prot_LH_FAM004232		N	Y	NF	No	1427	1694	arCOG10456	S	Function unknown	-	Uncharacterized protein
NFRAN_1607	NFRAN_RS06640	response regulator	1.34531	2.61e-10	28.1158	16.1362	4.74581	3.983	Thaumi_prot_LH_FAM003538		N	Y	NV+NF	No	1798	149	arCOG02391	T	Signal transduction mechanisms	CheY	Rec domain
NFRAN_1608	NFRAN_RS06645	hypothetical protein	0.123405	0.381622	33.2951	44.9646	5.0513	5.4877	Thaumi_prot_LH_FAM004096		N	Y	NF	No	1710	2039	#N/A	#N/A	#N/A	#N/A	#N/A
NFRAN_1609	NFRAN_RS06650	hypothetical protein	3.89577	4.14e-23	539.326	52.9099	8.97752	5.57008	Thaumi_prot_LH_FAM001423		N	Y	NF	No	252	29	#N/A	#N/A	#N/A	#N/A	#N/A
NFRAN_1611	NFRAN_RS06655	transcription initiation factor IIB family protein	2.75831	1.36e-17	76.4333	17.0046	6.23168	3.98695	Thaumi_prot_LH_FAM000723_0		Y	N	NV+NF+NM	Yes	1192	48	arCOG01981	K	Transcription	SUA7	Transcription initiation factor TFIIB, Brf1 subunit/Transcription initiation factor TFIIB
NFRAN_1612	NFRAN_RS06660	response regulator	1.2858	9.57e-10	14.7515	9.0168	3.88123	3.14773	Thaumi_prot_LH_FAM004666		N	Y	NF	No	2101	164	arCOG02391	T	Signal transduction mechanisms	CheY	Rec domain
NFRAN_1614	NFRAN_RS06665	YsnF/AvaK domain-containing protein	0.907471	3.24e-06	46.9979	36.9879	5.50711	5.19357	Thaumi_prot_LH_FAM002553		N	N	NF	No	1504	382	arCOG10404	S	Function unknown	-	Zinc finger, C2H2 type
NFRAN_1615	NFRAN_RS06670	hypothetical protein	0.192342	0.528078	15.2236	19.1605	3.80984	4.22559	Thaumi_prot_LH_FAM004353		N	Y	NF	No	2090	2216	#N/A	#N/A	#N/A	#N/A	#N/A
NFRAN_1616	NFRAN_RS06675	hypothetical protein	0.0314403	0.912043	18.0228	25.7971	4.13954	4.66696	Thaumi_prot_LH_FAM004257		N	Y	NF	No	2022	2646	#N/A	#N/A	#N/A	#N/A	#N/A
NFRAN_1617	NFRAN_RS06680	GNAT family N-acetyltransferase	-0.591293	6.57e-07	56.0613	123.942	5.7894	6.95093	Thaumi_prot_LH_FAM004081		N	Y	NF	No	1376	320	arCOG00833	R	General function prediction only	RimI	Acetyltransferase (GNAT) family
NFRAN_1618	NFRAN_RS06685	hypothetical protein	1.41565	0.00672035	5.34336	2.99193	2.26989	1.45193	Thaumi_prot_LH_FAM004352		N	Y	NF	No	2395	1018	#N/A	#N/A	#N/A	#N/A	#N/A
NFRAN_1619	NFRAN_RS06690	hypothetical protein	-0.959008	0.0830333	1.60571	4.60475	0.271762	2.13264	Thaumi_prot_LH_FAM004825		N	Y	NF	No	2596	1514	#N/A	#N/A	#N/A	#N/A	#N/A
NFRAN_1620	NFRAN_RS06695	sporulation protein Cse60	1.18469	0.0970136	2.57635	1.66119	1.27598	0.353782	Thaumi_prot_LH_FAM004292		N	Y	NF	No	2532	1546	#N/A	#N/A	#N/A	#N/A	#N/A
NFRAN_1621	NFRAN_RS06700	hypothetical protein	-0.304586	0.287076	43.6431	80.3746	5.38658	6.29687	Thaumi_prot_LH_FAM004196		N	Y	NF	No	1552	1899	#N/A	#N/A	#N/A	#N/A	#N/A
NFRAN_1622	NFRAN_RS06705	ATP-binding protein	-0.185629	0.149723	14.8412	24.9518	3.88765	4.63411	Thaumi_prot_LH_FAM002722		N	Y	NV+NF	No	2099	1663	arCOG07619	T	Signal transduction mechanisms	-	Signal transduction histidine kinase
NFRAN_1623	NFRAN_RS06710	hypothetical protein	1.02997	9.59e-07	67.2147	48.3445	6.01176	5.56287	Thaumi_prot_LH_FAM003106		N	Y	NF	No	1275	339	#N/A	#N/A	#N/A	#N/A	#N/A
NFRAN_1624	NFRAN_RS06715	hypothetical protein	0.490136	0.0123236	50.4222	51.8641	5.58958	5.68154	Thaumi_prot_LH_FAM004365		N	Y	NF	No	1450	1129	#N/A	#N/A	#N/A	#N/A	#N/A
NFRAN_1625	NFRAN_RS06720	NAD(P)H-dependent oxidoreductase	-0.211749	0.158688	49.7338	83.6296	5.60058	6.38048	Thaumi_prot_LH_FAM001915		N	Y	NF+NM	No	1465	1677	arCOG04624	R	General function prediction only	-	Multimeric flavodoxin WrbA
NFRAN_1627	NFRAN_RS06730	DsbA family protein	0.0889949	0.68258	18.9317	25.9816	4.19774	4.6875	Thaumi_prot_LH_FAM000133_0		N	N	NV+NF+NM	Yes	1993	2384	arCOG02868	O	Posttranslational modification, protein turnover, chaperones	DsbG	Protein-disulfide isomerase
0	NFRAN_RS06735	hypothetical protein	-0.0515031	0.904732	7.06801	10.8997	2.76717	3.36715	Thaumi_prot_LH_FAM000132		N	N	NV+NF+NM	No	2331	2631	#N/A	#N/A	#N/A	#N/A	#N/A
NFRAN_1630	NFRAN_RS06740	hypothetical protein	-0.754277	7.83e-08	123.577	303.186	6.90831	8.23965	Thaumi_prot_LH_FAM003735		N	Y	NV+NF	No	895	261	arCOG08764	C	Energy production and conversion	-	Periplasmic protein of plastocyanin/azurin/halocyanin family protein
NFRAN_1634	NFRAN_RS06750	hypothetical protein	-0.921467	0.000452426	8.53467	23.3656	3.01978	4.51802	Thaumi_prot_LH_FAM013234		N	Y	NF	No	2276	699	#N/A	#N/A	#N/A	#N/A	#N/A
NFRAN_1635	NFRAN_RS06755	hypothetical protein	-0.952488	4.28e-06	4.95446	14.2098	2.29932	3.8177	Thaumi_prot_LH_FAM004066		N	Y	NF	No	2413	391	arCOG07300	L	Replication, recombination and repair	-	Uncharacterized protein associated with inactivated PolB-like polymerase
NFRAN_1638	NFRAN_RS06760	hypothetical protein	0.819472	0.0082879	30.9247	25.2901	4.79476	4.65095	Thaumi_prot_LH_FAM013235		N	Y	NF	No	1745	1051	#N/A	#N/A	#N/A	#N/A	#N/A
NFRAN_1639	NFRAN_RS06765	hypothetical protein	0.885793	0.0201065	11.5309	9.19137	3.37255	3.15404	Thaumi_prot_LH_FAM003097		N	Y	NF	No	2183	1201	#N/A	#N/A	#N/A	#N/A	#N/A
NFRAN_1640	NFRAN_RS06770	trypsin-like peptidase domain-containing protein	-0.105713	0.279671	64.9826	102.805	6.01424	6.68284	Thaumi_prot_LH_FAM000667		Y	N	NV+NF+NM	Yes	1292	1884	arCOG02833	O	Posttranslational modification, protein turnover, chaperones	DegQ	Serine protease Do (heat-shock protein)
NFRAN_1641	NFRAN_RS06775	YHS domain-containing protein	0.193048	0.468127	141.142	186.086	7.09638	7.52623	Thaumi_prot_LH_FAM002002		N	N	NV+NF+NM	No	818	2136	arCOG04508	P	Inorganic ion transport and metabolism	ZntA	TRASH/YHS-like protein, metallochaperone
NFRAN_1642	NFRAN_RS06780	winged helix-turn-helix transcriptional regulator	1.42365	8.26e-12	237.868	134.64	7.85184	7.07153	Thaumi_prot_LH_FAM002053		N	Y	NV+NF+NM	No	561	117	arCOG01585	K	Transcription	-	DNA-binding transcriptional regulator, Lrp family
NFRAN_1644	NFRAN_RS06790	heavy metal translocating P-type ATPase	0.36571	0.0172759	62.9634	72.619	5.96308	6.17853	Thaumi_prot_LH_FAM002248		N	N	NV+NF	No	1308	1183	arCOG01576	P	Inorganic ion transport and metabolism	ZntA	Cation transport ATPase
NFRAN_1645	NFRAN_RS06795	sialidase family protein	-0.22259	0.0511582	191.188	327.168	7.56248	8.34744	Thaumi_prot_LH_FAM002763		N	Y	NV+NF	No	655	1390	#N/A	#N/A	#N/A	#N/A	#N/A
NFRAN_1646	NFRAN_RS06800	YCF48-related protein	0.384687	0.00144995	55.1609	62.4731	5.78394	5.96147	Thaumi_prot_LH_FAM004061		N	Y	NF	No	1390	804	arCOG08113	R	General function prediction only	-	BNR repeat-containing protein with probable glycosyl-binding activity
NFRAN_1647	NFRAN_RS06805	TetR/AcrR family transcriptional regulator	0.760503	0.255952	1.32966	1.13361	0.253115	-0.218629	Thaumi_prot_LH_FAM003831		N	Y	NV+NF	No	2618	1837	arCOG02643	K	Transcription	AcrR	Transcriptional regulator, TetR/AcrR family
NFRAN_1648	NFRAN_RS06810	oleate hydratase	0.193239	0.755197	3.01165	3.74483	1.41274	1.75959	Thaumi_prot_LH_FAM013236		N	Y	NF	No	2499	2455	#N/A	#N/A	#N/A	#N/A	#N/A
NFRAN_1649	NFRAN_RS06815	hypothetical protein	-0.0677144	0.787116	14.5274	22.3647	3.82551	4.47803	Thaumi_prot_LH_FAM013237		N	Y	NF	No	2112	2492	#N/A	#N/A	#N/A	#N/A	#N/A
NFRAN_1650	NFRAN_RS06820	hypothetical protein	0.236544	0.305168	13.2141	16.7385	3.70911	4.05488	Thaumi_prot_LH_FAM013238		N	Y	NF	No	2143	1932	#N/A	#N/A	#N/A	#N/A	#N/A
NFRAN_1653	NFRAN_RS06835	DDE-type integrase/transposase/recombinase	-0.857896	0.733836	0.116772	0.277561	0	0	Thaumi_prot_LH_FAM002609		N	N	NV+NF	No	2739	2429	arCOG02134	X	Mobilome: prophages, transposons	-	Transposase
NFRAN_1654	NFRAN_RS06840	hypothetical protein	-0.763213	8.82e-05	22.0558	54.068	4.40626	5.74414	Thaumi_prot_LH_FAM004527		N	Y	NF	No	1931	574	#N/A	#N/A	#N/A	#N/A	#N/A
NFRAN_1655	NFRAN_RS06845	FkbM family methyltransferase	-0.063363	0.839665	5.02267	7.79782	2.28578	2.94945	Thaumi_prot_LH_FAM002899		N	Y	NF	No	2409	2546	arCOG01402	Q	Secondary metabolites biosynthesis, transport and catabolism	AglP	SAM-dependent methyltransferase
NFRAN_1657	NFRAN_RS06850	pyridoxamine 5'-phosphate oxidase family protein	0.303277	0.0207178	97.1859	115.225	6.57984	6.84516	Thaumi_prot_LH_FAM000394		Y	N	NV+NF+NM	Yes	1037	1204	arCOG00516	V	Defense mechanisms	NimA	Nitroimidazol reductase NimA or a related FMN-containing flavoprotein, pyridoxamine 5'-phosphate oxidase superfamily
NFRAN_1658	NFRAN_RS06855	hypothetical protein	-0.39975	0.00775867	16.4965	31.7949	4.02772	4.98083	Thaumi_prot_LH_FAM004818		N	Y	NF	No	2053	1040	arCOG00576	P	Inorganic ion transport and metabolism	-	Predicted divalent heavy-metal cations transporter
NFRAN_1659	NFRAN_RS06860	hypothetical protein	-0.0388327	0.817762	54.2298	81.2248	5.74249	6.33287	Thaumi_prot_LH_FAM013241		N	Y	NF	No	1403	2527	#N/A	#N/A	#N/A	#N/A	#N/A
NFRAN_1660	NFRAN_RS06865	SLC13 family permease	0.286101	0.14602	4.05983	4.94146	2.01994	2.29769	Thaumi_prot_LH_FAM002632		N	N	NV+NF	No	2449	1658	arCOG00238	P	Inorganic ion transport and metabolism	ArsB	Na+/H+ antiporter NhaD or related arsenite permease
NFRAN_1661	NFRAN_RS06870	VOC family protein	0.245831	0.373736	30.3036	36.9774	4.82563	5.20252	Thaumi_prot_LH_FAM013242		N	Y	NF	No	1759	2027	arCOG04946	R	General function prediction only	-	Predicted enzyme related to lactoylglutathione lyase
NFRAN_1662	NFRAN_RS06875	CDGSH iron-sulfur domain-containing protein	-0.289334	0.694785	2.67249	5.00867	1.21729	2.12647	Thaumi_prot_LH_FAM003125		N	N	NF	No	2523	2394	arCOG01667	S	Function unknown	-	Zinc finger domain containing protein (CDGSH-type)
NFRAN_1663	NFRAN_RS06880	ferritin-like domain-containing protein	0.0456321	0.936785	212.661	317.838	7.57176	8.28765	Thaumi_prot_LH_FAM003015		N	N	NV+NF	No	612	2686	arCOG01093	R	General function prediction only	-	Protein distantly related to bacterial ferritins
NFRAN_1664	NFRAN_RS06885	DDE-type integrase/transposase/recombinase	0.0383828	0.984884	0.237792	0.303733	0	0	Thaumi_prot_LH_FAM002609		N	N	NV+NF	No	2719	2748	arCOG02134	X	Mobilome: prophages, transposons	-	Transposase
0	NFRAN_RS06890	hypothetical protein	-3.40771	0.345049	0	0.428894	0	0	Thaumi_prot_LH_FAM005649		N	Y	NF	No	2762	1987	#N/A	#N/A	#N/A	#N/A	#N/A
NFRAN_1665	NFRAN_RS06895	pirin family protein	0.939585	5.74e-09	102.54	78.3823	6.63446	6.28805	Thaumi_prot_LH_FAM002359		N	N	NV+NF	No	1001	200	arCOG02935	R	General function prediction only	-	Pirin-related protein
NFRAN_1666	NFRAN_RS06900	helix-turn-helix domain-containing protein	-0.353211	0.265939	7.34583	13.9446	2.82194	3.775	Thaumi_prot_LH_FAM001380		N	N	NV+NF+NM	Yes	2319	1859	arCOG01057	K	Transcription	HxlR	DNA-binding transcriptional regulator, HxlR family
NFRAN_1667	NFRAN_RS06905	hypothetical protein	-0.322695	0.214379	10.6165	19.1335	3.34113	4.25213	Thaumi_prot_LH_FAM004145		N	Y	NF	No	2207	1777	#N/A	#N/A	#N/A	#N/A	#N/A
NFRAN_1668	NFRAN_RS06910	hypothetical protein	-0.611905	0.0279947	24.66	53.8299	4.48825	5.73631	Thaumi_prot_LH_FAM013243		N	Y	NF	No	1874	1269	#N/A	#N/A	#N/A	#N/A	#N/A
NFRAN_1669	NFRAN_RS06915	DEAD/DEAH box helicase	-0.229531	0.0383545	75.9907	130.258	6.22698	7.0237	Thaumi_prot_LH_FAM000961		N	N	NV+NF+NM	Yes	1198	1338	arCOG00553	L	Replication, recombination and repair	BRR2	Replicative superfamily II helicase
NFRAN_1670	NFRAN_RS06920	zinc ABC transporter substrate-binding protein	-0.743932	9.03e-08	10.9261	26.615	3.41788	4.73022	Thaumi_prot_LH_FAM001793		N	Y	NV+NF+NM	No	2199	266	arCOG01005	P	Inorganic ion transport and metabolism	LraI	ABC-type metal ion transport system, periplasmic component/surface adhesin
NFRAN_1671	NFRAN_RS06925	metal ABC transporter permease	-0.272319	0.340814	6.03671	10.3822	2.4831	3.35551	Thaumi_prot_LH_FAM000577		N	N	NV+NF+NM	No	2370	1982	arCOG01006	P	Inorganic ion transport and metabolism	ZnuB	ABC-type Mn2+/Zn2+ transport system, permease component
NFRAN_1673	NFRAN_RS06930	nickel-responsive regulator 1	-0.213083	0.304567	38.3997	66.2812	5.23693	6.03956	Thaumi_prot_LH_FAM000579		Y	N	NV+NF+NM	Yes	1638	1930	arCOG01008	V	Defense mechanisms	NikR	Transcriptional regulator, CopG/Arc/MetJ family (DNA-binding and a metal-binding domains)
NFRAN_TRNA18	NFRAN_RS06935	tRNA-Thr	-1.14572	0.00247467	10.7392	34.3515	3.33709	5.06599	#N/A		#N/A	#N/A	NA	No	2204	876	#N/A	#N/A	#N/A	#N/A	#N/A
NFRAN_1674	NFRAN_RS06940	hypothetical protein	-0.126288	0.539263	97.2474	157.658	6.58173	7.29077	Thaumi_prot_LH_FAM002798		N	Y	NV+NF	No	1036	2237	#N/A	#N/A	#N/A	#N/A	#N/A
NFRAN_1675	NFRAN_RS06945	LSM domain-containing protein	-0.472804	0.0225791	41.1313	82.6603	5.31046	6.34624	Thaumi_prot_LH_FAM000024		Y	N	NV+NF+NM	Yes	1595	1223	arCOG00998	K	Transcription	LSM1	Small nuclear ribonucleoprotein (snRNP) homolog
NFRAN_1676	NFRAN_RS06950	hypothetical protein	-0.514079	2.39e-05	270.591	570.056	8.07001	9.15059	Thaumi_prot_LH_FAM004147		N	Y	NF	No	499	476	#N/A	#N/A	#N/A	#N/A	#N/A
NFRAN_1678	NFRAN_RS06955	glycosyltransferase 4 family protein	-0.139452	0.283336	47.6136	76.8809	5.55884	6.25464	Thaumi_prot_LH_FAM000960		N	N	NV+NF+NM	Yes	1488	1893	arCOG03199	M	Cell wall/membrane/envelope biogenesis	AglH/Rfe	UDP-N-acetylmuramyl pentapeptide phosphotransferase/UDP-N-acetylglucosamine-1-phosphate transferase
NFRAN_1681	NFRAN_RS06960	phosphate uptake regulator PhoU	-0.914856	1.4e-10	16.0853	44.1186	3.96569	5.45961	Thaumi_prot_LH_FAM000973		Y	N	NV+NF+NM	Yes	2070	143	arCOG00318	P	Inorganic ion transport and metabolism	PhoU	Phosphate uptake regulator
NFRAN_1682	NFRAN_RS06965	P-II family nitrogen regulator	0.447876	4.74e-05	99.7651	106.913	6.6239	6.73885	Thaumi_prot_LH_FAM001030_0		N	N	NV+NF+NM	Yes	1018	516	arCOG02305	E	Amino acid transport and metabolism	GlnK	Nitrogen regulatory protein PII
NFRAN_1683	NFRAN_RS06970	winged helix-turn-helix domain-containing protein	-0.779665	0.00542832	36.1882	92.2227	5.04414	6.52215	Thaumi_prot_LH_FAM001524		Y	N	NV+NF	No	1665	983	arCOG01055	K	Transcription	-	Transcriptional regulator, contains HTH domain
NFRAN_1684	NFRAN_RS06975	universal stress protein	-0.498121	2.44e-05	96.6115	201.644	6.58805	7.65354	Thaumi_prot_LH_FAM000499_0		N	N	NV+NF+NM	Yes	1041	479	arCOG02053	T	Signal transduction mechanisms	UspA	Nucleotide-binding protein, UspA family
NFRAN_1685	NFRAN_RS06980	winged helix-turn-helix domain-containing protein	-0.86314	0.00831539	7.70341	20.4558	2.83032	4.34579	Thaumi_prot_LH_FAM001524		#N/A	#N/A	NV+NF	No	2303	1053	arCOG01055	K	Transcription	-	Transcriptional regulator, contains HTH domain
NFRAN_1686	NFRAN_RS06985	DUF4364 family protein	-0.812303	6.67e-06	249.237	650.082	7.92081	9.34298	Thaumi_prot_LH_FAM001524		Y	N	NV+NF	No	534	409	arCOG01055	K	Transcription	-	Transcriptional regulator, contains HTH domain
NFRAN_1687	NFRAN_RS06990	orc1/cdc6 family replication initiation protein	-0.0125934	0.915686	121.717	180.852	6.92238	7.49682	Thaumi_prot_LH_FAM001038		N	N	NV+NF+NM	Yes	903	2654	arCOG00467	L	Replication, recombination and repair	CDC6	Cdc6-related protein, AAA superfamily ATPase
NFRAN_1689	NFRAN_RS06995	hypothetical protein	0.470812	0.00277764	214.816	226.013	7.70168	7.81301	Thaumi_prot_LH_FAM001037		N	N	NV+NF+NM	Yes	607	895	arCOG04038	S	Function unknown	-	Uncharacterized protein
NFRAN_1690	NFRAN_RS07000	hypothetical protein	-0.0587578	0.732112	16.1661	24.7737	4.00483	4.62421	Thaumi_prot_LH_FAM004149		N	Y	NF	No	2066	2423	#N/A	#N/A	#N/A	#N/A	#N/A
NFRAN_1691	NFRAN_RS07005	hypothetical protein	0.062049	0.937004	1.78913	2.43373	0.547084	1.17246	Thaumi_prot_LH_FAM001034		N	Y	NV+NF+NM	Yes	2582	2690	arCOG08806	S	Function unknown	-	Uncharacterized protein
NFRAN_1692	NFRAN_RS07010	geranylgeranylglyceryl/heptaprenylglyceryl phosphate synthase	-0.571763	0.000277755	39.9351	86.2524	5.2721	6.42829	Thaumi_prot_LH_FAM001033		N	N	NV+NF+NM	Yes	1618	656	arCOG01085	I	Lipid transport and metabolism	PcrB	(S)-3-O-geranylgeranylglyceryl phosphate synthase, TIM-barrel fold
NFRAN_1693	NFRAN_RS07015	DNA polymerase II large subunit	-0.497666	6.21e-05	50.6804	104.562	5.63414	6.70691	Thaumi_prot_LH_FAM001032		N	N	NV+NF+NM	Yes	1447	536	arCOG04447	L	Replication, recombination and repair	-	Archaeal DNA polymerase II, large subunit
NFRAN_1694	NFRAN_RS07020	DNA-directed DNA polymerase II small subunit	0.229788	0.0524202	219.128	274.991	7.76122	8.10107	Thaumi_prot_LH_FAM001039		N	N	NV+NF+NM	Yes	601	1397	arCOG04455	L	Replication, recombination and repair	HYS2	Archaeal DNA polymerase II, small subunit/DNA polymerase delta, subunit B
NFRAN_1695	NFRAN_RS07025	stage II sporulation protein M	0.251804	0.48102	8.7837	11.14	3.04032	3.45643	Thaumi_prot_LH_FAM001040		Y	Y	NV+NF+NM	Yes	2265	2153	arCOG01995	R	General function prediction only	SpoIIM	Uncharacterized membrane protein, a component of a putative membrane remodelling system
NFRAN_1696	NFRAN_RS07030	4Fe-4S binding protein	0.243371	0.0549409	4589.71	5640.04	12.1343	12.4594	Thaumi_prot_LH_FAM000173		Y	Y	NV+NF+NM	Yes	20	1405	arCOG00291	C	Energy production and conversion	NapF	Ferredoxin
NFRAN_1697	NFRAN_RS07035	precorrin-6y C5,15-methyltransferase (decarboxylating) subunit CbiE	-0.0480617	0.75946	75.7688	115.23	6.22546	6.84794	Thaumi_prot_LH_FAM001041		N	Y	NV+NF+NM	Yes	1199	2460	arCOG00650	H	Coenzyme transport and metabolism	CobL	Precorrin-6B methylase 1
NFRAN_1698	NFRAN_RS07040	DUF192 domain-containing protein	0.126042	0.550486	27.613	37.5556	4.76259	5.22846	Thaumi_prot_LH_FAM000641		Y	N	NV+NF+NM	Yes	1805	2257	arCOG03116	S	Function unknown	-	Uncharacterized membrane protein
NFRAN_1699	NFRAN_RS07045	acetate--CoA ligase	-0.211275	0.076402	224.99	383.732	7.80206	8.58267	Thaumi_prot_LH_FAM001381		N	N	NV+NF+NM	Yes	591	1484	arCOG01529	I	Lipid transport and metabolism	Acs	Acyl-coenzyme A synthetase/AMP-(fatty) acid ligase
NFRAN_1700	NFRAN_RS07050	winged helix-turn-helix domain-containing protein	-0.070062	0.514234	1148.62	1761.44	10.1495	10.7792	Thaumi_prot_LH_FAM001524		Y	N	NV+NF	No	102	2197	arCOG01055	K	Transcription	-	Transcriptional regulator, contains HTH domain
NFRAN_1701	NFRAN_RS07055	CdvA-like protein	-0.849232	3.19e-08	403.138	1077.4	8.62979	10.072	Thaumi_prot_LH_FAM000163		N	Y	NV+NF+NM	Yes	340	240	arCOG04054	D	Cell cycle control, cell division, chromosome partitioning	-	Potential cell division protein, a component of ESCRT system
NFRAN_1702	NFRAN_RS07060	FAD-dependent thymidylate synthase	-0.395026	3.07e-07	48.9312	94.4904	5.60597	6.56124	Thaumi_prot_LH_FAM000161		Y	Y	NV+NF+NM	Yes	1476	298	arCOG01884	F	Nucleotide transport and metabolism	THY1	Thymidylate synthase, domain duplication
NFRAN_1703	NFRAN_RS07065	flap endonuclease-1	0.424226	0.00144995	51.979	56.867	5.68785	5.82233	Thaumi_prot_LH_FAM000165		Y	N	NV+NF+NM	Yes	1429	805	arCOG04050	L	Replication, recombination and repair	FEN1	5'-3' exonuclease
NFRAN_1704	NFRAN_RS07070	SDR family oxidoreductase	0.18834	0.0823094	253.772	326.731	7.97541	8.34718	Thaumi_prot_LH_FAM000716_0		Y	N	NV+NF+NM	Yes	525	1510	arCOG01259	I	Lipid transport and metabolism	FabG	Short-chain alcohol dehydrogenase
0	NFRAN_RS07075	hypothetical protein	0.421259	0.188211	9.25203	10.1594	3.14366	3.32651	Thaumi_prot_LH_FAM013244		N	Y	NF	No	2249	1734	#N/A	#N/A	#N/A	#N/A	#N/A
NFRAN_1710	NFRAN_RS07080	arginase family protein	-0.38789	0.00247467	14.993	28.7869	3.89088	4.84661	Thaumi_prot_LH_FAM000753		Y	N	NV+NF+NM	Yes	2095	877	arCOG01700	E	Amino acid transport and metabolism	SpeB	Arginase family enzyme
NFRAN_1711	NFRAN_RS07085	VTT domain-containing protein	-0.689496	0.0240316	3.76187	8.64231	1.75912	3.10737	Thaumi_prot_LH_FAM000392		N	N	NV+NF+NM	No	2461	1238	arCOG03119	S	Function unknown	-	Membrane protein DedA family
NFRAN_1712	NFRAN_RS07090	hypothetical protein	-0.993031	2.22e-06	631.852	1838.35	9.2268	10.8246	Thaumi_prot_LH_FAM004150		N	Y	NF	No	212	366	#N/A	#N/A	#N/A	#N/A	#N/A
NFRAN_1713	NFRAN_RS07095	hypothetical protein	-0.300814	0.155957	56.6278	101.11	5.75159	6.65149	Thaumi_prot_LH_FAM004155		N	Y	NF	No	1369	1672	#N/A	#N/A	#N/A	#N/A	#N/A
NFRAN_1716	NFRAN_RS07100	hypothetical protein	0.381905	0.00212821	1810.71	2023.24	10.7914	10.979	Thaumi_prot_LH_FAM004011_0		N	Y	NF	No	57	855	#N/A	#N/A	#N/A	#N/A	#N/A
NFRAN_1720	NFRAN_RS07105	endonuclease V	-0.317669	0.476752	3.59074	6.81552	1.68785	2.73996	Thaumi_prot_LH_FAM003210		N	N	NV+NF	No	2472	2144	arCOG00929	L	Replication, recombination and repair	Nfi	Deoxyinosine 3'endonuclease (endonuclease V)
NFRAN_1722	NFRAN_RS07115	hypothetical protein	2.07141	0.288387	0.740325	0.248727	0	0	Thaumi_prot_LH_FAM013245		N	Y	NF	No	2668	1903	#N/A	#N/A	#N/A	#N/A	#N/A
NFRAN_1723	NFRAN_RS07120	secondary thiamine-phosphate synthase enzyme YjbQ	0.297049	0.119884	23.666	28.6473	4.55891	4.82432	Thaumi_prot_LH_FAM000564		N	N	NV+NF+NM	Yes	1899	1592	arCOG04214	H	Coenzyme transport and metabolism	0	Thiamine monophosphate synthetase YjbQ, ThiE analog
NFRAN_1724	NFRAN_RS07125	hypothetical protein	-0.376518	0.0799178	18.1227	34.3947	4.15009	5.0663	Thaumi_prot_LH_FAM013246		N	Y	NF	No	2015	1501	arCOG03889	S	Function unknown	-	Uncharacterized protein
NFRAN_1725	NFRAN_RS07130	type II toxin-antitoxin system death-on-curing family toxin	-0.0215594	0.958244	4.2552	6.26739	1.99326	2.61575	Thaumi_prot_LH_FAM005575		N	Y	NF	No	2440	2718	#N/A	#N/A	#N/A	#N/A	#N/A
NFRAN_1727	NFRAN_RS07135	TOPRIM nucleotidyl transferase/hydrolase domain-containing protein	-1.17968	0.0258899	0.570913	1.90746	-0.839382	0.782509	Thaumi_prot_LH_FAM013247		N	Y	NF	No	2686	1252	arCOG03235	L	Replication, recombination and repair	-	Predicted ATP-dependent endonuclease of the OLD family
NFRAN_1728	NFRAN_RS07140	hypothetical protein	-0.371817	0.00405831	191.574	359.327	7.54246	8.48733	Thaumi_prot_LH_FAM013248		N	Y	NF	No	653	945	#N/A	#N/A	#N/A	#N/A	#N/A
NFRAN_1729	NFRAN_RS07145	S8 family peptidase	0.264657	0.0291072	72.0404	89.0208	6.16803	6.47574	Thaumi_prot_LH_FAM013249		N	Y	NF	No	1231	1277	arCOG00702	V	Defense mechanisms	AprE	Predicted multidomain toxin, contains peptidase S8 domain, delivery module and Rnase A domain
NFRAN_1730	NFRAN_RS07150	ATP-binding protein	0.456638	0.000240467	94.1762	101.781	6.5536	6.66324	Thaumi_prot_LH_FAM013250		N	Y	NF	No	1053	643	arCOG04368	O	Posttranslational modification, protein turnover, chaperones	SpoVK	ATPase of the AAA+ class
NFRAN_1732	NFRAN_RS07160	hypothetical protein	-0.101024	0.767889	6.69562	10.662	2.68099	3.40454	Thaumi_prot_LH_FAM013252		N	Y	NF	No	2352	2468	#N/A	#N/A	#N/A	#N/A	#N/A
NFRAN_1734	NFRAN_RS07165	SIR2 family protein	-0.145877	0.293146	24.6916	40.2849	4.62079	5.32195	Thaumi_prot_LH_FAM013253		N	Y	NF	No	1872	1910	#N/A	#N/A	#N/A	#N/A	#N/A
NFRAN_1735	NFRAN_RS07170	phage/plasmid primase, P4 family	0.164511	0.273449	15.0711	19.9784	3.90713	4.32017	Thaumi_prot_LH_FAM004499		N	Y	NF	No	2094	1877	arCOG06914	X	Mobilome: prophages, transposons	-	Phage or plasmid associated DNA primase, primpol domain
NFRAN_1736	NFRAN_RS07175	hypothetical protein	0.451966	7.15e-05	154.754	166.567	7.26339	7.37305	Thaumi_prot_LH_FAM013254		N	Y	NF	No	769	555	#N/A	#N/A	#N/A	#N/A	#N/A
NFRAN_1737	NFRAN_RS07180	tyrosine-type recombinase/integrase	1.45716	7.06e-18	261.274	143.183	8.01101	7.15517	Thaumi_prot_LH_FAM002640		N	Y	NF	No	513	46	arCOG01242	X	Mobilome: prophages, transposons	XerC	XerD/XerC family integrase
NFRAN_1738	NFRAN_RS07185	hypothetical protein	-0.642749	0.000317275	26.1441	59.088	4.65582	5.87011	Thaumi_prot_LH_FAM002995		N	Y	NV+NF	No	1840	666	#N/A	#N/A	#N/A	#N/A	#N/A
NFRAN_1739	NFRAN_RS07190	pyridoxamine 5'-phosphate oxidase family protein	-0.759741	1.54e-12	64.5165	159.704	5.9938	7.31183	Thaumi_prot_LH_FAM000360		Y	Y	NV+NF+NM	Yes	1295	102	arCOG00520	V	Defense mechanisms	NimA	Nitroimidazol reductase NimA or a related FMN-containing flavoprotein, pyridoxamine 5'-phosphate oxidase superfamily
NFRAN_1740	NFRAN_RS07195	hypothetical protein	-0.727414	5.43e-05	50.2171	120.672	5.59645	6.90236	Thaumi_prot_LH_FAM001052		Y	Y	NV+NF+NM	Yes	1454	525	arCOG08809	S	Function unknown	-	Uncharacterized membrane protein
NFRAN_1741	NFRAN_RS07200	30S ribosomal protein S9	-0.592273	1.08e-06	408.834	902.645	8.65941	9.81063	Thaumi_prot_LH_FAM000825		Y	N	NV+NF+NM	Yes	336	344	arCOG04243	J	Translation, ribosomal structure and biogenesis	RpsI	Ribosomal protein S9
NFRAN_1742	NFRAN_RS07205	50S ribosomal protein L13	-0.547575	3.92e-06	414.532	886.463	8.66864	9.78994	Thaumi_prot_LH_FAM000826		Y	N	NV+NF+NM	Yes	331	387	arCOG04242	J	Translation, ribosomal structure and biogenesis	RplM	Ribosomal protein L13
NFRAN_1743	NFRAN_RS07210	50S ribosomal protein L18e	-0.661259	1.04e-05	171.651	391.269	7.36062	8.60838	Thaumi_prot_LH_FAM000827		Y	N	NV+NF+NM	Yes	718	435	arCOG00780	J	Translation, ribosomal structure and biogenesis	RPL18A	Ribosomal protein L18E
NFRAN_1744	NFRAN_RS07215	DNA-directed RNA polymerase subunit D	-0.507879	2.34e-05	180.044	374.484	7.46924	8.54414	Thaumi_prot_LH_FAM000854		Y	N	NV+NF+NM	Yes	686	474	arCOG04241	K	Transcription	RpoA/Rpo1	DNA-directed RNA polymerase subunit D
NFRAN_1746	NFRAN_RS07220	ribosome assembly factor SBDS	0.428942	9.09e-05	92.7747	101.341	6.52442	6.66075	Thaumi_prot_LH_FAM000853		Y	N	NV+NF+NM	Yes	1066	575	arCOG04187	J	Translation, ribosomal structure and biogenesis	Sdo1	Ribosome maturation protein Sdo1
NFRAN_1748	NFRAN_RS07235	exosome complex exonuclease Rrp41	-0.275613	0.0457634	856.316	1525.54	9.72288	10.5716	Thaumi_prot_LH_FAM000851		Y	N	NV+NF+NM	Yes	149	1362	arCOG01575	J	Translation, ribosomal structure and biogenesis	Rph/Rrp42	Ribonuclease PH
NFRAN_1749	NFRAN_RS07240	exosome complex protein Rrp42	-0.0735267	0.495479	1056.84	1637.22	10.0386	10.676	Thaumi_prot_LH_FAM000850		Y	N	NV+NF+NM	Yes	112	2168	arCOG01574	J	Translation, ribosomal structure and biogenesis	Rrp42	Exosome complex RNA-binding protein Rrp42, RNase PH superfamily
NFRAN_1750	NFRAN_RS07245	transposase	-0.0654066	0.744046	997.687	1547.11	9.95421	10.5747	Thaumi_prot_LH_FAM000849		N	N	NV+NF+NM	Yes	120	2442	arCOG04208	J	Translation, ribosomal structure and biogenesis	RPL43A	Ribosomal protein L37AE/L43A
NFRAN_1751	NFRAN_RS07250	KEOPS complex subunit Pcc1	-0.145176	0.287018	98.3239	158.74	6.59672	7.30534	Thaumi_prot_LH_FAM004172		N	Y	NF	No	1029	1897	#N/A	#N/A	#N/A	#N/A	#N/A
NFRAN_1752	NFRAN_RS07255	prefoldin subunit beta	-0.0718678	0.514234	1120.27	1724.76	10.1134	10.749	Thaumi_prot_LH_FAM000006		Y	N	NV+NF+NM	Yes	107	2198	arCOG01342	O	Posttranslational modification, protein turnover, chaperones	GimC	Prefoldin, chaperonin cofactor
NFRAN_1753	NFRAN_RS07260	ERCC4 domain-containing protein	-0.17092	0.194401	27.1166	44.6711	4.74695	5.47521	Thaumi_prot_LH_FAM000008		#N/A	#N/A	NV+NF+NM	Yes	1815	1743	arCOG04206	L	Replication, recombination and repair	MUS81	ERCC4-type nuclease
NFRAN_1754	NFRAN_RS07265	histidinol-phosphate transaminase	-0.140863	0.173308	122.712	198.329	6.92489	7.62935	Thaumi_prot_LH_FAM001180		N	Y	NV+NF+NM	Yes	899	1705	arCOG04273	E	Amino acid transport and metabolism	HisC	Histidinol-phosphate/aromatic aminotransferase or cobyric acid decarboxylase
NFRAN_1755	NFRAN_RS07270	histidinol dehydrogenase	-0.136994	0.123493	225.678	363.484	7.80497	8.50482	Thaumi_prot_LH_FAM001179		Y	N	NV+NF+NM	Yes	590	1598	arCOG04352	E	Amino acid transport and metabolism	HisD	Histidinol dehydrogenase
NFRAN_1756	NFRAN_RS07275	ATP phosphoribosyltransferase	-0.27089	0.0149664	282.306	498.628	8.12205	8.95924	Thaumi_prot_LH_FAM001178		N	N	NV+NF+NM	Yes	484	1161	arCOG02208	E	Amino acid transport and metabolism	HisG	ATP phosphoribosyltransferase
NFRAN_1757	NFRAN_RS07280	hydroxymethylglutaryl-CoA reductase, degradative	-0.619657	1.05e-05	81.8905	185.708	6.33386	7.53435	Thaumi_prot_LH_FAM001175		N	N	NV+NF+NM	Yes	1140	436	arCOG04260	I	Lipid transport and metabolism	HMG1	Hydroxymethylglutaryl-CoA reductase
NFRAN_1758	NFRAN_RS07285	PQQ-dependent sugar dehydrogenase	-0.614528	2.01e-09	77.3828	173.494	6.25533	7.4376	Thaumi_prot_LH_FAM001174		Y	Y	NV+NF+NM	Yes	1182	182	arCOG02796	G	Carbohydrate transport and metabolism	-	Glucose/sorbosone dehydrogenase
NFRAN_1759	NFRAN_RS07290	DegT/DnrJ/EryC1/StrS family aminotransferase	-0.316139	0.00487425	170.327	312.285	7.40126	8.28313	Thaumi_prot_LH_FAM000790		N	N	NV+NF+NM	Yes	721	967	arCOG00118	M	Cell wall/membrane/envelope biogenesis	WecE	Predicted pyridoxal phosphate-dependent enzyme apparently involved in regulation of cell wall biogenesis
NFRAN_1760	NFRAN_RS07295	hypothetical protein	0.0524567	0.794837	11.8204	16.7268	3.55445	4.05456	Thaumi_prot_LH_FAM000789		Y	N	NV+NF+NM	Yes	2173	2504	arCOG08765	S	Function unknown	-	Uncharacterized membrane protein
NFRAN_1763	NFRAN_RS07300	tetratricopeptide repeat protein	-0.139214	0.588168	19.8658	32.6391	4.25945	5.02003	Thaumi_prot_LH_FAM000109		N	Y	NV+NF+NM	Yes	1974	2297	arCOG03032	R	General function prediction only	-	TPR repeats containing protein
NFRAN_1764	NFRAN_RS07305	M20/M25/M40 family metallo-hydrolase	-0.556334	7.39e-05	19.1239	41.0283	4.22554	5.35561	Thaumi_prot_LH_FAM000154		N	N	NV+NF+NM	Yes	1989	558	arCOG01110	E	Amino acid transport and metabolism	ArgE	Acetylornithine deacetylase/Succinyl-diaminopimelate desuccinylase or related deacylase
NFRAN_1765	NFRAN_RS07310	acetate--CoA ligase family protein	-0.448272	0.0003512	303.112	608.159	8.22146	9.24686	Thaumi_prot_LH_FAM000013		N	N	NV+NF+NM	Yes	452	677	arCOG01340	C	Energy production and conversion	-	Acyl-CoA synthetase (NDP forming)
NFRAN_1766	NFRAN_RS07315	hypothetical protein	-0.5951	7.74e-06	364.238	809.991	8.48495	9.65958	Thaumi_prot_LH_FAM000016		Y	Y	NV+NF+NM	Yes	373	417	arCOG08023	R	General function prediction only	-	Protein implicated in RNA metabolism, contains two Zn-ribbon domain and PRC barrel domain
NFRAN_1767	NFRAN_RS07320	hypothetical protein	-0.594329	9.33e-09	97.843	216.103	6.5959	7.75154	Thaumi_prot_LH_FAM000487		Y	Y	NV+NF+NM	Yes	1033	210	arCOG08712	S	Function unknown	-	Uncharacterized protein
NFRAN_1768	NFRAN_RS07325	HEAT repeat domain-containing protein	-0.772952	2.39e-08	83.3434	209.343	6.35866	7.70566	Thaumi_prot_LH_FAM000520		N	N	NV+NF+NM	Yes	1126	231	arCOG04006	S	Function unknown	-	HEAT repeats containing protein
NFRAN_1769	NFRAN_RS07330	pentapeptide repeat-containing protein	-0.76407	1.23e-06	39.0963	96.2132	5.24212	6.57558	Thaumi_prot_LH_FAM002845		N	Y	NV+NF	No	1629	351	arCOG03124	S	Function unknown	-	Pentapeptide repeats containing protein
NFRAN_1770	NFRAN_RS07335	hypothetical protein	-0.32429	0.00180985	170.618	313.951	7.40554	8.2893	Thaumi_prot_LH_FAM002746		N	Y	NV+NF	No	720	833	arCOG00643	E	Amino acid transport and metabolism	SelD	Selenophosphate synthase
NFRAN_1771	NFRAN_RS07340	phosphoadenylyl-sulfate reductase	0.590454	2.38e-05	163.919	161.069	7.33853	7.32716	Thaumi_prot_LH_FAM001086		N	N	NV+NF+NM	No	743	475	arCOG00124	E	Amino acid transport and metabolism	CysH	3'-phosphoadenosine 5'-phosphosulfate sulfotransferase (PAPS reductase)/FAD synthetase or related enzyme
NFRAN_1772	NFRAN_RS07345	sulfate adenylyltransferase	-0.0478785	0.724956	165.894	252.532	7.3612	7.97735	Thaumi_prot_LH_FAM001087		N	N	NV+NF+NM	No	734	2417	arCOG04191	P	Inorganic ion transport and metabolism	MET3	ATP sulfurylase (sulfate adenylyltransferase)
NFRAN_1773	NFRAN_RS07350	hypothetical protein	-0.333794	0.00125201	80.9581	149.658	6.32679	7.21727	Thaumi_prot_LH_FAM002705		N	Y	NV+NF	No	1147	795	arCOG08818	S	Function unknown	-	Uncharacterized protein
NFRAN_1774	NFRAN_RS07355	endonuclease III	-0.484328	1.22e-07	188.634	385.165	7.5399	8.58615	Thaumi_prot_LH_FAM001089		N	N	NV+NF+NM	No	669	275	arCOG00459	L	Replication, recombination and repair	Nth	EndoIII-related endonuclease
NFRAN_1775	NFRAN_RS07360	50S ribosomal protein L2	-0.372455	0.000888049	557.521	1063.61	9.11189	10.0528	Thaumi_prot_LH_FAM001137		Y	N	NV+NF+NM	Yes	243	763	arCOG04067	J	Translation, ribosomal structure and biogenesis	RplB	Ribosomal protein L2
NFRAN_1776	NFRAN_RS07365	CDC48 family AAA ATPase	0.47421	0.000281987	462.993	493.907	8.84144	8.94672	Thaumi_prot_LH_FAM000348_0		Y	N	NV+NF+NM	Yes	290	659	arCOG01308	O	Posttranslational modification, protein turnover, chaperones	Cdc48	ATPase of the AAA+ class , CDC48 family
NFRAN_1777	NFRAN_RS07370	hypothetical protein	-0.100694	0.448153	348.387	549.134	8.42905	9.09891	Thaumi_prot_LH_FAM003172		N	N	NV+NF	No	394	2113	arCOG02268	E	Amino acid transport and metabolism	LysA	Diaminopimelate decarboxylase
NFRAN_1778	NFRAN_RS07375	acylphosphatase	-0.161308	0.221787	229.22	376.248	7.82021	8.5552	Thaumi_prot_LH_FAM001784		N	N	NV+NF+NM	Yes	583	1791	arCOG01674	C	Energy production and conversion	AcyP	Acylphosphatase
NFRAN_1779	NFRAN_RS07380	imidazole glycerol phosphate synthase subunit HisF	-0.0187241	0.904627	114.923	169.703	6.81916	7.40239	Thaumi_prot_LH_FAM001185		N	N	NV+NF+NM	Yes	932	2630	arCOG00617	E	Amino acid transport and metabolism	HisF	Imidazoleglycerol-phosphate synthase
NFRAN_1780	NFRAN_RS07385	1-(5-phosphoribosyl)-5-[(5-phosphoribosylamino)methylideneamino]imidazole-4-carboxamide isomerase	0.151485	0.267154	147.795	197.236	7.20258	7.61894	Thaumi_prot_LH_FAM001184		N	N	NV+NF+NM	Yes	798	1863	arCOG00618	E	Amino acid transport and metabolism	HisA	Phosphoribosylformimino-5-aminoimidazole carboxamide ribonucleotide (ProFAR) isomerase
NFRAN_1781	NFRAN_RS07390	imidazole glycerol phosphate synthase subunit HisH	0.301958	0.00526802	74.4468	88.8156	6.21121	6.46712	Thaumi_prot_LH_FAM001183		N	N	NV+NF+NM	Yes	1208	975	arCOG00089	E	Amino acid transport and metabolism	HisH	Glutamine amidotransferase
NFRAN_1782	NFRAN_RS07395	imidazoleglycerol-phosphate dehydratase	0.268549	0.00276859	258.037	314.778	8.00402	8.29617	Thaumi_prot_LH_FAM001182		Y	N	NV+NF+NM	Yes	516	894	arCOG04398	E	Amino acid transport and metabolism	HisB	Imidazoleglycerol-phosphate dehydratase
NFRAN_1783	NFRAN_RS07400	HAD-IA family hydrolase	-0.133149	0.381622	14.3579	23.1372	3.82681	4.53055	Thaumi_prot_LH_FAM001181		Y	N	NV+NF+NM	Yes	2116	2040	arCOG04692	R	General function prediction only	Gph	HAD superfamily hydrolase
NFRAN_1784	NFRAN_RS07405	winged helix-turn-helix domain-containing protein	0.51545	0.0222328	140.825	142.505	7.02512	7.15236	Thaumi_prot_LH_FAM001524		Y	N	NV+NF	No	820	1218	arCOG01055	K	Transcription	-	Transcriptional regulator, contains HTH domain
NFRAN_1785	NFRAN_RS07410	Glu-tRNA(Gln) amidotransferase subunit GatD	0.00755713	0.951931	66.8788	97.5297	6.05082	6.60242	Thaumi_prot_LH_FAM001136		N	N	NV+NF+NM	Yes	1279	2715	arCOG01924	E	Amino acid transport and metabolism	AnsB	L-asparaginase/archaeal Glu-tRNAGln amidotransferase subunit D
NFRAN_1786	NFRAN_RS07415	Glu-tRNA(Gln) amidotransferase subunit GatE	-0.0668458	0.543454	89.1516	136.792	6.46464	7.09409	Thaumi_prot_LH_FAM001135		N	N	NV+NF+NM	Yes	1091	2244	arCOG01719	J	Translation, ribosomal structure and biogenesis	GatE	Archaeal Glu-tRNAGln amidotransferase subunit E (contains GAD domain)
NFRAN_1787	NFRAN_RS07420	hypothetical protein	-0.0429629	0.858004	18.2245	27.5076	4.16693	4.76465	Thaumi_prot_LH_FAM004813		N	Y	NF	No	2012	2571	#N/A	#N/A	#N/A	#N/A	#N/A
NFRAN_1788	NFRAN_RS07425	ferredoxin family protein	-0.44811	6.06e-05	1563.4	3099.4	10.5815	11.5935	Thaumi_prot_LH_FAM000965		Y	N	NV+NF+NM	Yes	69	533	arCOG04548	C	Energy production and conversion	-	Ferredoxin
NFRAN_1789	NFRAN_RS07430	serine hydroxymethyltransferase	-0.340097	0.000774926	240.045	447.324	7.89694	8.80406	Thaumi_prot_LH_FAM001047		N	N	NV+NF+NM	Yes	553	752	arCOG00070	E	Amino acid transport and metabolism	GlyA	Glycine/serine hydroxymethyltransferase
NFRAN_1791	NFRAN_RS07435	dCMP deaminase family protein	0.0145831	0.936792	31.8463	46.1	4.96939	5.52233	Thaumi_prot_LH_FAM000631		N	N	NV+NF+NM	Yes	1733	2689	arCOG01487	F	Nucleotide transport and metabolism	ComEB	Deoxycytidylate deaminase
NFRAN_1792	NFRAN_RS07440	methane monooxygenase/ammonia monooxygenase subunit C	1.02403	9.98e-09	271.88	197.826	8.04309	7.62251	Thaumi_prot_LH_FAM000259		N	Y	NV+NF+NM	Yes	498	212	arCOG08699	C	Energy production and conversion	-	Methane monooxygenase/Ammonia monooxygenase, subunit C
NFRAN_1793	NFRAN_RS07445	HAD family hydrolase	0.167511	0.201728	36.1554	46.7371	5.14821	5.54506	Thaumi_prot_LH_FAM002747		N	Y	NV+NF	No	1666	1759	arCOG02291	R	General function prediction only	-	HAD superfamily hydrolase
NFRAN_1794	NFRAN_RS07450	HIT family protein	0.111512	0.447768	62.0392	84.8198	5.95285	6.40001	Thaumi_prot_LH_FAM000272		Y	N	NV+NF+NM	Yes	1316	2110	arCOG00419	F	Nucleotide transport and metabolism	Hit	HIT family hydrolase
NFRAN_1795	NFRAN_RS07455	helix-turn-helix domain-containing protein	-0.626563	0.00429607	10.0825	22.7899	3.29755	4.48955	Thaumi_prot_LH_FAM004174		N	Y	NF	No	2228	950	arCOG01687	K	Transcription	ArsR	Transcriptional regulator containing HTH domain, ArsR family
NFRAN_1796	NFRAN_RS07460	ABC transporter ATP-binding protein	-0.241922	0.0371795	40.1236	69.1575	5.30445	6.10889	Thaumi_prot_LH_FAM000246		Y	N	NV+NF+NM	Yes	1613	1335	arCOG00184	E	Amino acid transport and metabolism	AppF	ABC-type oligopeptide transport system, ATPase component
NFRAN_1797	NFRAN_RS07465	chromosome segregation SMC family protein	-0.319827	0.0299388	50.0548	92.7882	5.63783	6.52875	Thaumi_prot_LH_FAM000247		N	N	NV+NF+NM	Yes	1458	1284	arCOG00371	D	Cell cycle control, cell division, chromosome partitioning	Smc	Chromosome segregation ATPase
NFRAN_1798	NFRAN_RS07470	HD domain-containing protein	-0.173857	0.1048	33.7547	55.7448	5.05942	5.79883	Thaumi_prot_LH_FAM003068		N	Y	NV+NF	No	1704	1565	#N/A	#N/A	#N/A	#N/A	#N/A
NFRAN_1799	NFRAN_RS07475	adenylosuccinate lyase	-0.28041	0.00790202	113.105	202.55	6.81402	7.66052	Thaumi_prot_LH_FAM000586		N	N	NV+NF+NM	Yes	940	1043	arCOG01747	F	Nucleotide transport and metabolism	PurB	Adenylosuccinate lyase
NFRAN_1800	NFRAN_RS07480	RtcB family protein	-0.559197	2.25e-05	120.325	259.678	6.88023	8.01951	Thaumi_prot_LH_FAM000588		Y	N	NV+NF+NM	Yes	913	470	arCOG04246	J	Translation, ribosomal structure and biogenesis	RtcB	RNA 3'-P ligase, RtcB family protein
NFRAN_1801	NFRAN_RS07485	double-stranded DNA-binding protein	-0.32796	0.00471375	141.656	263.19	7.14314	8.03667	Thaumi_prot_LH_FAM000589		Y	N	NV+NF+NM	Yes	814	963	arCOG05529	R	General function prediction only	PDCD5	DNA-binding TFAR19-related protein, PDSD5 family
NFRAN_1802	NFRAN_RS07490	methane monooxygenase/ammonia monooxygenase subunit C	1.01039	0.000757185	6.68051	4.94325	2.71396	2.25404	Thaumi_prot_LH_FAM000259		N	Y	NV+NF+NM	Yes	2353	750	arCOG08699	C	Energy production and conversion	-	Methane monooxygenase/Ammonia monooxygenase, subunit C
NFRAN_1803	NFRAN_RS07495	hypothetical protein	0.726824	1.78e-06	198.97	178.408	7.62137	7.46559	Thaumi_prot_LH_FAM004175		N	Y	NF	No	639	358	arCOG11947	S	Function unknown	-	Uncharacterized protein
NFRAN_1804	NFRAN_RS07500	hypothetical protein	0.210101	0.0492128	534.54	680.675	9.0536	9.40709	Thaumi_prot_LH_FAM004176		N	Y	NF	No	254	1384	arCOG08812	M	Cell wall/membrane/envelope biogenesis	-	Predicted S-layer protein with Ig-like domain
NFRAN_1805	NFRAN_RS07505	hypothetical protein	0.149995	0.536881	11.1369	14.7334	3.41984	3.87588	Thaumi_prot_LH_FAM004177		N	Y	NF	No	2192	2232	#N/A	#N/A	#N/A	#N/A	#N/A
NFRAN_1806	NFRAN_RS07510	DNA repair and recombination protein RadA	0.772449	3.55e-09	1264.66	1094.25	10.2864	10.0946	Thaumi_prot_LH_FAM000147		N	N	NV+NF+NM	Yes	96	190	arCOG00415	L	Replication, recombination and repair	RadA	RecA/RadA recombinase, contains N-terminal HHH domain
NFRAN_1807	NFRAN_RS07515	hypothetical protein	-0.0836668	0.707436	4.99248	7.80065	2.30807	2.95027	Thaumi_prot_LH_FAM004672		N	Y	NF	No	2410	2403	#N/A	#N/A	#N/A	#N/A	#N/A
NFRAN_1808	NFRAN_RS07520	hypothetical protein	-0.386972	0.145119	19.0545	36.1545	4.15651	5.17099	Thaumi_prot_LH_FAM013255		N	Y	NF	No	1991	1655	#N/A	#N/A	#N/A	#N/A	#N/A
NFRAN_1809	NFRAN_RS07525	hypothetical protein	0.0648963	0.607872	187.557	263.347	7.5413	8.03184	Thaumi_prot_LH_FAM004179		N	Y	NF	No	673	2322	#N/A	#N/A	#N/A	#N/A	#N/A
NFRAN_1810	NFRAN_RS07530	hypothetical protein	0.393737	0.0455764	173.412	192.364	7.39068	7.56681	Thaumi_prot_LH_FAM002500		N	Y	NV+NF	No	707	1360	#N/A	#N/A	#N/A	#N/A	#N/A
NFRAN_1812	NFRAN_RS07535	AAA family ATPase	0.0977813	0.496395	50.969	70.3299	5.66563	6.13214	Thaumi_prot_LH_FAM000912		Y	N	NV+NF+NM	Yes	1442	2169	arCOG01038	F	Nucleotide transport and metabolism	Fap7	Broad-specificity NMP kinase
NFRAN_1813	NFRAN_RS07540	Lsm family RNA-binding protein	-0.524631	0.00583204	67.4343	142.561	6.02249	7.14758	Thaumi_prot_LH_FAM003209		N	N	NV+NF	No	1273	997	arCOG00999	K	Transcription	LSM1	Small nuclear ribonucleoprotein (snRNP) homolog
NFRAN_1814	NFRAN_RS07545	tRNA guanosine(15) transglycosylase TgtA	-0.564979	2.13e-08	105.749	227.916	6.69985	7.82949	Thaumi_prot_LH_FAM000913		Y	N	NV+NF+NM	Yes	974	227	arCOG00989	J	Translation, ribosomal structure and biogenesis	Tgt	Queuine/archaeosine tRNA-ribosyltransferase
NFRAN_1815	NFRAN_RS07550	archaeal proteasome endopeptidase complex subunit beta	-0.187802	0.0829782	543.411	908.452	9.07273	9.82385	Thaumi_prot_LH_FAM000156		Y	N	NV+NF+NM	Yes	248	1513	arCOG00970	O	Posttranslational modification, protein turnover, chaperones	PRE1	20S proteasome, beta subunit
NFRAN_1816	NFRAN_RS07555	3-isopropylmalate dehydratase large subunit	0.758176	4.05e-09	383.395	336.738	8.5761	8.39157	Thaumi_prot_LH_FAM000823		Y	N	NV+NF+NM	Yes	357	191	arCOG01698	E	Amino acid transport and metabolism	LeuC	Homoaconitate hydratase/3-isopropylmalate dehydratase large subunit family protein
NFRAN_1817	NFRAN_RS07560	3-isopropylmalate dehydratase small subunit	0.784487	2.73e-07	299.321	259.467	8.21646	8.01168	Thaumi_prot_LH_FAM000824		Y	N	NV+NF+NM	Yes	459	293	arCOG02230	E	Amino acid transport and metabolism	LeuD	3-isopropylmalate dehydratase small subunit
0	NFRAN_RS07565	hypothetical protein	-0.675787	0.000335263	94.7981	217.567	6.47786	7.75939	Thaumi_prot_LH_FAM004180		N	Y	NF	No	1051	672	#N/A	#N/A	#N/A	#N/A	#N/A
NFRAN_1820	NFRAN_RS07570	hypothetical protein	-0.0861958	0.794837	11.0363	16.8206	3.34334	4.04611	Thaumi_prot_LH_FAM004181		N	Y	NF	No	2194	2505	arCOG06468	U	Intracellular trafficking, secretion, and vesicular transport	-	Sortase E
NFRAN_1821	NFRAN_RS07575	translation initiation factor IF-6	-0.854343	8.91e-09	37.8586	99.8078	5.20241	6.63459	Thaumi_prot_LH_FAM000966		Y	N	NV+NF+NM	Yes	1645	207	arCOG04176	J	Translation, ribosomal structure and biogenesis	TIF6	Translation initiation factor 6 (eIF-6)
NFRAN_1822	NFRAN_RS07580	hypothetical protein	-0.695167	4.28e-08	70.3523	165.295	6.10302	7.36538	Thaumi_prot_LH_FAM004182		N	Y	NF	No	1244	250	#N/A	#N/A	#N/A	#N/A	#N/A
NFRAN_1824	NFRAN_RS07585	PQQ-dependent sugar dehydrogenase	-0.218379	0.0807246	27.3298	46.2319	4.73995	5.52818	Thaumi_prot_LH_FAM001362		N	Y	NV+NF	No	1812	1506	arCOG02796	G	Carbohydrate transport and metabolism	-	Glucose/sorbosone dehydrogenase
NFRAN_1825	NFRAN_RS07590	helix-turn-helix domain-containing protein	0.69892	4.9e-10	138.264	125.23	7.09994	6.96412	Thaumi_prot_LH_FAM001380		N	N	NV+NF+NM	Yes	829	157	#N/A	#N/A	#N/A	#N/A	#N/A
NFRAN_1827	NFRAN_RS07595	MFS transporter	-0.252667	0.0318047	14.0831	24.628	3.8049	4.61969	Thaumi_prot_LH_FAM001353		N	Y	NV+NF	Yes	2126	1298	arCOG00144	G	Carbohydrate transport and metabolism	-	MFS family permease
NFRAN_1829	NFRAN_RS07600	histidine phosphatase family protein	1.34863	4.65e-09	18.4874	10.9093	4.17798	3.43259	Thaumi_prot_LH_FAM003874		N	Y	NV+NF	No	2004	193	arCOG01992	T	Signal transduction mechanisms	SixA	Phosphohistidine phosphatase SixA
NFRAN_1830	NFRAN_RS07605	hypothetical protein	1.80853	0.38085	0.727975	0.338358	0	0	Thaumi_prot_LH_FAM013256		N	Y	NF	No	2669	2036	#N/A	#N/A	#N/A	#N/A	#N/A
NFRAN_1831	NFRAN_RS07610	hypothetical protein	0.75786	0.830164	0.153558	0.141385	0	0	Thaumi_prot_LH_FAM013257		N	Y	NF	No	2733	2540	#N/A	#N/A	#N/A	#N/A	#N/A
NFRAN_1832	NFRAN_RS07615	dTMP kinase	-0.0268307	0.849359	70.0233	104.752	6.11924	6.70909	Thaumi_prot_LH_FAM001309		N	N	NV+NF	No	1249	2558	arCOG01891	F	Nucleotide transport and metabolism	Tmk	Thymidylate kinase
NFRAN_1833	NFRAN_RS07620	dTMP kinase	0.360348	0.00679762	77.0123	88.0252	6.25593	6.44992	Thaumi_prot_LH_FAM001309		N	N	NV+NF	No	1187	1021	arCOG01891	F	Nucleotide transport and metabolism	Tmk	Thymidylate kinase
NFRAN_1835	NFRAN_RS07625	hypothetical protein	0.338557	0.776672	0.689319	0.829791	0	-0.604716	Thaumi_prot_LH_FAM005652		N	N	NF	No	2674	2480	arCOG02134	X	Mobilome: prophages, transposons	-	Transposase
NFRAN_1836	NFRAN_RS07630	hypothetical protein	-2.87918	0.453403	0	0.145101	0	0	Thaumi_prot_LH_FAM002609		N	N	NV+NF	No	2763	2119	#N/A	#N/A	#N/A	#N/A	#N/A
NFRAN_1837	NFRAN_RS07635	phosphate ABC transporter substrate-binding protein PstS	0.0242647	0.920064	249.503	357.033	7.90508	8.44688	Thaumi_prot_LH_FAM000377		N	N	NV+NF+NM	Yes	530	2662	arCOG00213	P	Inorganic ion transport and metabolism	PstS	ABC-type phosphate transport system, periplasmic component
NFRAN_1838	NFRAN_RS07640	phosphate ABC transporter permease subunit PstC	0.824096	3.21e-05	218.783	179.844	7.70456	7.45786	Thaumi_prot_LH_FAM000379		N	N	NV+NF+NM	Yes	602	493	arCOG00167	P	Inorganic ion transport and metabolism	PstC	ABC-type phosphate transport system, permease component
NFRAN_1839	NFRAN_RS07645	phosphate ABC transporter permease PstA	0.597944	0.00582947	41.8691	40.9142	5.35236	5.3061	Thaumi_prot_LH_FAM000380		N	N	NV+NF+NM	Yes	1583	995	arCOG00168	P	Inorganic ion transport and metabolism	PstA	ABC-type phosphate transport system, permease component
NFRAN_1840	NFRAN_RS07650	phosphate ABC transporter ATP-binding protein PstB	0.638025	0.000210797	473.017	440.692	8.81979	8.77143	Thaumi_prot_LH_FAM000381		Y	N	NV+NF+NM	Yes	281	629	arCOG00231	P	Inorganic ion transport and metabolism	PstB	ABC-type phosphate transport system, ATPase component
NFRAN_1841	NFRAN_RS07655	phosphate uptake regulator PhoU	0.645706	1.88e-05	83.4823	77.5815	6.33742	6.27072	Thaumi_prot_LH_FAM000744		N	N	NV+NF+NM	Yes	1123	460	arCOG00232	P	Inorganic ion transport and metabolism	PhoU	Phosphate uptake regulator
NFRAN_1842	NFRAN_RS07660	HD domain-containing protein	-0.734266	0.000526973	9.96929	24.8404	3.29554	4.62492	Thaumi_prot_LH_FAM003264		N	Y	NV+NF	No	2233	713	#N/A	#N/A	#N/A	#N/A	#N/A
NFRAN_1843	NFRAN_RS07665	hypothetical protein	-0.629131	0.000485372	36.9231	82.0541	5.12519	6.35498	Thaumi_prot_LH_FAM002694		N	N	NV+NF	No	1657	706	#N/A	#N/A	#N/A	#N/A	#N/A
NFRAN_1844	NFRAN_RS07670	hypothetical protein	0.379368	0.00453619	110.13	124.688	6.77502	6.95212	Thaumi_prot_LH_FAM002693		N	N	NV+NF	No	960	957	#N/A	#N/A	#N/A	#N/A	#N/A
NFRAN_1845	NFRAN_RS07675	DNA double-strand break repair nuclease NurA	0.155736	0.545284	18.3457	24.4923	4.13654	4.60572	Thaumi_prot_LH_FAM002692		N	N	NV+NF	No	2010	2249	#N/A	#N/A	#N/A	#N/A	#N/A
NFRAN_1846	NFRAN_RS07680	DUF87 domain-containing protein	0.157352	0.267982	47.5292	62.8618	5.55538	5.9712	Thaumi_prot_LH_FAM002691		N	N	NV+NF	No	1491	1866	arCOG00280	L	Replication, recombination and repair	-	HerA helicase
NFRAN_1847	NFRAN_RS07685	RNA 3'-terminal phosphate cyclase	-0.146603	0.254517	57.2948	93.5013	5.83164	6.54301	Thaumi_prot_LH_FAM000859		N	N	NV+NF+NM	Yes	1365	1831	arCOG04125	J	Translation, ribosomal structure and biogenesis	RCL1	RNA 3'-terminal phosphate cyclase
NFRAN_1848	NFRAN_RS07690	nicotinamide-nucleotide adenylyltransferase	-0.0650259	0.582986	85.8766	131.652	6.41046	7.03823	Thaumi_prot_LH_FAM000759		Y	N	NV+NF+NM	Yes	1105	2293	arCOG00972	H	Coenzyme transport and metabolism	NadR	Nicotinamide mononucleotide adenylyltransferase
NFRAN_1849	NFRAN_RS07695	hypothetical protein	-0.237466	0.183966	24.475	42.0407	4.57424	5.38705	Thaumi_prot_LH_FAM002537		N	Y	NF	No	1879	1724	#N/A	#N/A	#N/A	#N/A	#N/A
NFRAN_1850	NFRAN_RS07700	hypothetical protein	-0.0639274	0.538348	205.885	316.677	7.67953	8.30555	Thaumi_prot_LH_FAM004191		N	Y	NF	No	625	2235	arCOG08684	R	General function prediction only	-	Roadblock/LC7 domain superfamily protein
NFRAN_1851	NFRAN_RS07705	4a-hydroxytetrahydrobiopterin dehydratase	0.786747	6.67e-06	62.0058	52.4508	5.91227	5.70445	Thaumi_prot_LH_FAM000584		Y	N	NV+NF+NM	Yes	1318	410	arCOG02939	H	Coenzyme transport and metabolism	PhhB	Pterin-4a-carbinolamine dehydratase
NFRAN_1852	NFRAN_RS07710	carbon-nitrogen hydrolase family protein	-0.269577	0.0312585	61.8759	108.906	5.92605	6.7595	Thaumi_prot_LH_FAM000999		Y	N	NV+NF+NM	Yes	1321	1294	arCOG00062	O	Posttranslational modification, protein turnover, chaperones	Nit1	Deaminated glutathione amidase
NFRAN_1853	NFRAN_RS07715	thiolase domain-containing protein	0.0810004	0.543454	495.408	688.859	8.93988	9.42424	Thaumi_prot_LH_FAM000385		Y	N	NV+NF+NM	Yes	270	2245	arCOG01278	I	Lipid transport and metabolism	PaaJ	Acetyl-CoA acetyltransferase
NFRAN_1854	NFRAN_RS07720	OB-fold domain-containing protein	-0.0496758	0.694785	342.774	520.438	8.40672	9.0205	Thaumi_prot_LH_FAM000997		Y	N	NV+NF+NM	Yes	403	2395	#N/A	#N/A	#N/A	#N/A	#N/A
NFRAN_1855	NFRAN_RS07725	Snf7 family protein	-0.409079	4.92e-05	782.262	1524.58	9.5998	10.5697	Thaumi_prot_LH_FAM002504		N	Y	NV+NF	No	163	520	arCOG00452	D	Cell cycle control, cell division, chromosome partitioning	ESCRTIII	Archaeal division protein CdvB, Snf7/Vps24/ESCRT-III family
NFRAN_1856	NFRAN_RS07730	anaerobic ribonucleoside-triphosphate reductase	0.050226	0.7035	78.8897	111.3	6.28412	6.79163	Thaumi_prot_LH_FAM000995		N	N	NV+NF+NM	Yes	1163	2399	#N/A	#N/A	#N/A	#N/A	#N/A
NFRAN_1857	NFRAN_RS07735	adenosylcobalamin-dependent ribonucleoside-diphosphate reductase	0.467186	2.4e-08	517.41	550.979	9.00933	9.10424	Thaumi_prot_LH_FAM000994		Y	N	NV+NF+NM	Yes	260	232	arCOG04276	F	Nucleotide transport and metabolism	NrdA	Ribonucleotide reductase, alpha subunit
NFRAN_1858	NFRAN_RS07740	aspartate carbamoyltransferase	-0.207497	0.100829	107.168	182.913	6.73307	7.51365	Thaumi_prot_LH_FAM000799		Y	N	NV+NF+NM	Yes	970	1556	arCOG00911	F	Nucleotide transport and metabolism	PyrB	Aspartate carbamoyltransferase, catalytic chain
NFRAN_1859	NFRAN_RS07745	divalent-cation tolerance protein CutA	-0.251498	0.0323626	102.462	178.849	6.66671	7.47749	Thaumi_prot_LH_FAM000561		N	N	NV+NF+NM	Yes	1002	1302	arCOG04231	P	Inorganic ion transport and metabolism	CutA	Uncharacterized protein involved in tolerance to divalent cations
NFRAN_1860	NFRAN_RS07750	mRNA surveillance protein pelota	-0.725342	4.22e-06	38.5406	94.5463	5.24301	6.55981	Thaumi_prot_LH_FAM000562		N	N	NV+NF+NM	Yes	1636	389	arCOG01741	J	Translation, ribosomal structure and biogenesis	PelA	Release factor eRF1
NFRAN_1861	NFRAN_RS07755	hypothetical protein	-0.87412	0.00204856	5.79383	15.6064	2.49352	3.957	Thaumi_prot_LH_FAM013258		N	Y	NF	No	2377	848	arCOG08723	S	Function unknown	-	Uncharacterized protein
NFRAN_1862	NFRAN_RS07760	helix-turn-helix domain-containing protein	-0.279485	0.0578272	40.6554	72.6192	5.32371	6.17971	Thaumi_prot_LH_FAM000559		Y	N	NV+NF+NM	Yes	1607	1418	arCOG02037	K	Transcription	-	Sugar-specific transcriptional regulator TrmB
NFRAN_1863	NFRAN_RS07765	tetraether lipid synthase Tes	-0.0573978	0.705985	1377.49	2109.4	10.4133	11.0373	Thaumi_prot_LH_FAM000558		Y	N	NV+NF+NM	Yes	86	2401	arCOG00933	H	Coenzyme transport and metabolism	-	7,8-dihydro-6-hydroxymethylpterin dimethyltransferase, radical SAM superfamily enzyme
NFRAN_1864	NFRAN_RS07770	helix-turn-helix domain-containing protein	0.347363	0.0335966	1014.23	1161.88	9.94507	10.166	Thaumi_prot_LH_FAM003962		N	Y	NF	No	117	1307	arCOG02242	K	Transcription	Sta1	Viral transcriptional activator, contains HTH domain
NFRAN_1865	NFRAN_RS07775	hybrid sensor histidine kinase/response regulator	0.6071	2.71e-05	49.0848	47.2059	5.58842	5.54927	Thaumi_prot_LH_FAM004192		N	Y	NF	No	1473	483	arCOG07619	T	Signal transduction mechanisms	-	Signal transduction histidine kinase
NFRAN_1866	NFRAN_RS07780	response regulator	0.440116	0.00142601	48.8241	52.7996	5.58777	5.71643	Thaumi_prot_LH_FAM004193		N	Y	NF	No	1478	800	arCOG02391	T	Signal transduction mechanisms	CheY	Rec domain
NFRAN_1867	NFRAN_RS07785	enoyl-CoA hydratase-related protein	-0.567953	1.06e-07	249.928	540.445	7.94053	9.07767	Thaumi_prot_LH_FAM000097		Y	N	NV+NF+NM	Yes	529	270	arCOG00249	I	Lipid transport and metabolism	FadB	3-hydroxyacyl-CoA dehydrogenase, some fused to Enoyl-CoA hydratase
NFRAN_1868	NFRAN_RS07790	homoserine kinase	-0.218273	0.165391	59.0961	101.724	5.86892	6.66423	Thaumi_prot_LH_FAM001080		N	N	NV+NF+NM	No	1345	1692	arCOG01027	E	Amino acid transport and metabolism	ThrB	Homoserine kinase
NFRAN_1869	NFRAN_RS07795	ATP/GTP-binding protein	-0.264529	0.0486878	29.8755	52.6953	4.88284	5.71784	Thaumi_prot_LH_FAM001081		N	N	NV+NF+NM	No	1770	1380	arCOG01225	R	General function prediction only	-	GTPase SAR1 or related small G protein
NFRAN_1870	NFRAN_RS07800	lysylphosphatidylglycerol synthase transmembrane domain-containing protein	-0.24823	0.169955	18.0311	31.357	4.13234	4.9679	Thaumi_prot_LH_FAM001082		N	Y	NV+NF+NM	No	2021	1699	arCOG00899	M	Cell wall/membrane/envelope biogenesis	AglD2	Predicted flippase
NFRAN_1871	NFRAN_RS07805	SDR family NAD(P)-dependent oxidoreductase	0.387025	0.00194347	135.559	154.073	7.08166	7.26675	Thaumi_prot_LH_FAM000716_0		Y	N	NV+NF+NM	Yes	839	844	arCOG01263	R	General function prediction only	DltE	Short-chain dehydrogenase
NFRAN_1872	NFRAN_RS07810	hypothetical protein	0.290977	0.0382502	297.16	355.524	8.19589	8.46359	Thaumi_prot_LH_FAM001205		N	N	NV+NF+NM	No	461	1337	arCOG10514	S	Function unknown	-	Uncharacterized protein
NFRAN_1873	NFRAN_RS07815	hypothetical protein	-0.264474	0.00428737	364.77	643.499	8.50183	9.32704	Thaumi_prot_LH_FAM001518		N	N	NF+NM	No	371	949	arCOG10557	S	Function unknown	-	Uncharacterized protein
NFRAN_1874	NFRAN_RS07820	MinD/ParA family protein	0.362657	1.23e-05	357.836	409.947	8.47882	8.67747	Thaumi_prot_LH_FAM003274		N	Y	NV+NF	No	383	438	arCOG00589	N	Cell motility	FlhG	FleN family ATPase involved in pili biosynthesis
NFRAN_1875	NFRAN_RS07825	DUF504 domain-containing protein	-0.679713	0.00507773	10.9727	25.7176	3.44746	4.65257	Thaumi_prot_LH_FAM001392		N	Y	NV+NF+NM	No	2198	972	arCOG11513	S	Function unknown	-	Uncharacterized protein
NFRAN_1876	NFRAN_RS07830	DUF6659 family protein	0.0551237	0.774017	43.4835	61.597	5.41745	5.94425	Thaumi_prot_LH_FAM000040_0		Y	N	NV+NF+NM	Yes	1559	2476	arCOG08684	R	General function prediction only	-	Roadblock/LC7 domain superfamily protein
NFRAN_1877	NFRAN_RS07835	dihydropteroate synthase	-0.229725	0.180089	31.6676	53.9837	4.93913	5.74599	Thaumi_prot_LH_FAM001165		N	N	NV+NF+NM	Yes	1737	1720	arCOG02817	H	Coenzyme transport and metabolism	FolC	Folylpolyglutamate synthase and Dihydropteroate synthase
NFRAN_1878	NFRAN_RS07840	exosome complex RNA-binding protein Csl4	-0.687116	5.71e-11	118.533	280.553	6.87636	8.13008	Thaumi_prot_LH_FAM001788		N	N	NV+NF+NM	Yes	919	133	arCOG00676	J	Translation, ribosomal structure and biogenesis	Csl4	Exosome complex RNA-binding protein Csl4, contains S1 and Zn-ribbon domains
NFRAN_1879	NFRAN_RS07845	prephenate dehydratase	-0.481467	7.21e-06	110.366	226.896	6.7746	7.82268	Thaumi_prot_LH_FAM001169		N	N	NV+NF+NM	Yes	957	415	arCOG00255	E	Amino acid transport and metabolism	PheA	Prephenate dehydratase
NFRAN_1880	NFRAN_RS07850	hypothetical protein	-0.246444	0.124707	45.2501	78.533	5.47287	6.28735	Thaumi_prot_LH_FAM004194		N	Y	NF	No	1529	1604	arCOG08827	S	Function unknown	-	Uncharacterized membrane protein
NFRAN_1881	NFRAN_RS07855	diphthamide biosynthesis enzyme Dph2	-0.792334	8.06e-09	237.439	602.003	7.85599	9.23111	Thaumi_prot_LH_FAM001171		N	N	NV+NF+NM	Yes	563	206	arCOG04112	J	Translation, ribosomal structure and biogenesis	DPH2	Diphthamide synthase subunit DPH2
NFRAN_1882	NFRAN_RS07860	hypothetical protein	0.468792	3.5e-05	312.218	332.699	8.27807	8.37651	Thaumi_prot_LH_FAM004195		N	Y	NF	No	440	500	arCOG01210	R	General function prediction only	-	Predicted nucleotidyltransferase and HTH domain
NFRAN_1883	NFRAN_RS07865	GNAT family N-acetyltransferase	-0.110832	0.592431	15.3465	24.4159	3.92026	4.6045	Thaumi_prot_LH_FAM000285		N	N	NF+NM	No	2085	2299	#N/A	#N/A	#N/A	#N/A	#N/A
NFRAN_1884	NFRAN_RS07870	response regulator	0.26486	0.0430774	165.079	202.815	7.35978	7.65828	Thaumi_prot_LH_FAM001253_0		N	N	NV+NF+NM	Yes	739	1355	arCOG02595	T	Signal transduction mechanisms	OmpR	REC domain
NFRAN_1885	NFRAN_RS07875	sensor histidine kinase	0.0317716	0.780641	114.662	164.571	6.82979	7.3582	Thaumi_prot_LH_FAM002722		N	Y	NV+NF	No	933	2487	arCOG07619	T	Signal transduction mechanisms	-	Signal transduction histidine kinase
NFRAN_1886	NFRAN_RS07880	hypothetical protein	-0.445248	0.21684	9.6842	19.766	3.1645	4.29835	Thaumi_prot_LH_FAM004196		N	Y	NF	No	2238	1784	#N/A	#N/A	#N/A	#N/A	#N/A
NFRAN_1887	NFRAN_RS07885	hypothetical protein	-0.26153	0.0336546	61.8209	108.888	5.93565	6.76142	Thaumi_prot_LH_FAM001785		N	N	NV+NF+NM	No	1322	1308	arCOG10136	R	General function prediction only	-	HAD superfamily hydrolase
NFRAN_1888	NFRAN_RS07890	hypothetical protein	0.0866028	0.790129	9.31207	12.97	3.20005	3.67644	Thaumi_prot_LH_FAM004197		N	Y	NF	No	2247	2495	arCOG08657	S	Function unknown	-	Uncharacterized protein
NFRAN_1889	NFRAN_RS07895	hypothetical protein	0.158786	0.0969532	69.4754	91.4407	6.11029	6.51267	Thaumi_prot_LH_FAM002850		N	Y	NV+NF	No	1258	1545	#N/A	#N/A	#N/A	#N/A	#N/A
NFRAN_1890	NFRAN_RS07900	redox-regulated ATPase YchF	-0.567876	6.19e-11	44.9304	97.1865	5.47126	6.60203	Thaumi_prot_LH_FAM000729		Y	N	NV+NF+NM	Yes	1535	135	arCOG00357	J	Translation, ribosomal structure and biogenesis	GTP1	Ribosome-binding ATPase YchF, GTP1/OBG family
NFRAN_1891	NFRAN_RS07905	KEOPS complex N(6)-L-threonylcarbamoyladenine synthase Kae1	-0.315355	0.0165415	43.5232	80.0813	5.43396	6.32062	Thaumi_prot_LH_FAM000911		Y	N	NV+NF+NM	Yes	1557	1178	arCOG01185	J	Translation, ribosomal structure and biogenesis	Bud32	tRNA A-37 threonylcarbamoyl transferase component Bud32
NFRAN_1892	NFRAN_RS07910	hypothetical protein	0.383378	0.061042	31.8765	36.5182	4.98501	5.17517	Thaumi_prot_LH_FAM001255		Y	Y	NV+NF+NM	Yes	1731	1434	arCOG10590	S	Function unknown	-	Uncharacterized protein
NFRAN_1893	NFRAN_RS07915	KEOPS complex kinase/ATPase Bud32	0.295176	0.167697	30.5284	36.2816	4.88242	5.14976	Thaumi_prot_LH_FAM000910		Y	N	NV+NF+NM	Yes	1755	1696	arCOG01185	J	Translation, ribosomal structure and biogenesis	Bud32	tRNA A-37 threonylcarbamoyl transferase component Bud32
0	NFRAN_RS07920	tRNA-Tyr	0.0651438	0.875737	32.783	46.1228	4.94829	5.46702	#N/A		#N/A	#N/A	NA	No	1721	2595	#N/A	#N/A	#N/A	#N/A	#N/A
NFRAN_1895	NFRAN_RS07925	phosphoglucosamine mutase	-0.0580596	0.643747	60.513	92.4846	5.90757	6.52846	Thaumi_prot_LH_FAM000175		Y	N	NV+NF+NM	Yes	1336	2355	arCOG00767	G	Carbohydrate transport and metabolism	{ManB}	Phosphomannomutase
NFRAN_1896	NFRAN_RS07930	50S ribosomal protein L7Ae	-0.614259	2.72e-10	1022.53	2291.53	9.97961	11.1598	Thaumi_prot_LH_FAM000176		Y	N	NV+NF+NM	Yes	116	151	arCOG01751	J	Translation, ribosomal structure and biogenesis	Rpl7Ae	Ribosomal protein L7AE
NFRAN_1897	NFRAN_RS07935	30S ribosomal protein S28e	-0.527649	0.000691124	290.95	609.366	8.14821	9.23352	Thaumi_prot_LH_FAM000177		Y	N	NV+NF+NM	Yes	470	739	arCOG04314	J	Translation, ribosomal structure and biogenesis	RPS28A	Ribosomal protein S28E/S33
0	NFRAN_RS07940	50S ribosomal protein L24e	-0.391128	0.00403462	1436.98	2762	10.4631	11.4256	Thaumi_prot_LH_FAM000178		N	N	NV+NF+NM	Yes	81	944	#N/A	#N/A	#N/A	#N/A	#N/A
NFRAN_1898	NFRAN_RS07945	nucleoside-diphosphate kinase	-0.471367	5.01e-05	284.525	574.841	8.12307	9.16344	Thaumi_prot_LH_FAM000179		Y	N	NV+NF+NM	Yes	477	521	arCOG04313	F	Nucleotide transport and metabolism	Ndk	Nucleoside diphosphate kinase
NFRAN_1899	NFRAN_RS07950	translation initiation factor IF-2	-0.487581	9.29e-06	355.351	728.391	8.44922	9.50701	Thaumi_prot_LH_FAM000180		Y	N	NV+NF+NM	Yes	385	431	arCOG01560	J	Translation, ribosomal structure and biogenesis	InfB	Translation initiation factor 2 (IF-2; GTPase)
NFRAN_1900	NFRAN_RS07955	hypothetical protein	-0.526445	0.00830612	21.2833	44.6434	4.37117	5.47055	Thaumi_prot_LH_FAM002999		N	Y	NV+NF	No	1947	1052	#N/A	#N/A	#N/A	#N/A	#N/A
NFRAN_1901	NFRAN_RS07960	histidine--tRNA ligase	-0.663974	2.51e-06	14.655	33.7527	3.83161	5.07643	Thaumi_prot_LH_FAM000967		N	N	NV+NF+NM	Yes	2105	370	arCOG00404	J	Translation, ribosomal structure and biogenesis	HisS	Histidyl-tRNA synthetase
NFRAN_1902	NFRAN_RS07965	archease	-0.594244	0.000186914	29.8592	66.1216	4.86853	6.04316	Thaumi_prot_LH_FAM001151		Y	N	NV+NF+NM	Yes	1771	620	arCOG04055	J	Translation, ribosomal structure and biogenesis	-	Archease, SHS2 domain containing protein involved in activation of tRNA ligase RtcB
NFRAN_1903	NFRAN_RS07970	thioredoxin	0.111189	0.479449	94.1441	128.501	6.54335	6.99886	Thaumi_prot_LH_FAM000017		Y	N	NV+NF+NM	Yes	1054	2150	arCOG01972	O	Posttranslational modification, protein turnover, chaperones	TrxA	Thiol-disulfide isomerase or thioredoxin
NFRAN_1904	NFRAN_RS07975	succinate dehydrogenase/fumarate reductase flavoprotein subunit	-0.335204	0.00538765	167.695	312.057	7.38519	8.27808	Thaumi_prot_LH_FAM000953		N	N	NV+NF+NM	Yes	729	981	arCOG00571	C	Energy production and conversion	SdhA	Succinate dehydrogenase/fumarate reductase, flavoprotein subunit
NFRAN_1905	NFRAN_RS07980	succinate dehydrogenase	-0.0943975	0.429355	340.139	532.765	8.39831	9.05401	Thaumi_prot_LH_FAM000952		Y	N	NV+NF+NM	Yes	407	2097	arCOG02244	C	Energy production and conversion	SdhC	Succinate dehydrogenase/fumarate reductase, cytochrome b subunit
NFRAN_1906	NFRAN_RS07985	succinate dehydrogenase	-0.241884	0.0838049	190.385	329.872	7.55048	8.35983	Thaumi_prot_LH_FAM000951		Y	N	NV+NF+NM	Yes	662	1517	arCOG04162	C	Energy production and conversion	SdhD	Succinate dehydrogenase, hydrophobic anchor subunit
NFRAN_1907	NFRAN_RS07990	succinate dehydrogenase iron-sulfur subunit	-0.213478	0.0517039	380.214	643.646	8.54796	9.32797	Thaumi_prot_LH_FAM000950		Y	N	NV+NF+NM	Yes	359	1395	arCOG00962	C	Energy production and conversion	FrdB	Succinate dehydrogenase/fumarate reductase, Fe-S protein subunit
NFRAN_1908	NFRAN_RS07995	iron-sulfur cluster assembly protein	0.8851	5.73e-06	1125.08	895.051	10.0634	9.80329	Thaumi_prot_LH_FAM000949		Y	N	NV+NF+NM	Yes	105	403	arCOG01852	O	Posttranslational modification, protein turnover, chaperones	PaaD	Metal-sulfur cluster biosynthetic enzyme
NFRAN_1909	NFRAN_RS08000	argininosuccinate lyase	-0.201935	0.184494	42.9705	73.0374	5.40749	6.18926	Thaumi_prot_LH_FAM000948		Y	N	NV+NF+NM	Yes	1567	1725	arCOG01748	E	Amino acid transport and metabolism	ArgH	Argininosuccinate lyase
NFRAN_1910	NFRAN_RS08005	DNA-binding protein	-0.433074	6.29e-05	1598.19	3146.66	10.6181	11.6151	Thaumi_prot_LH_FAM000184		Y	N	NV+NF+NM	Yes	66	537	arCOG01753	K	Transcription	Ssh10b	Archaeal DNA-binding protein Alba
NFRAN_1911	NFRAN_RS08010	hypothetical protein	-0.319531	0.0348445	72.2491	130.384	6.12397	7.02025	Thaumi_prot_LH_FAM001778		N	Y	NV+NF+NM	Yes	1228	1317	#N/A	#N/A	#N/A	#N/A	#N/A
NFRAN_1912	NFRAN_RS08015	branched-chain amino acid transaminase	-0.339581	0.00181208	148.501	273.616	7.18713	8.09446	Thaumi_prot_LH_FAM000749		Y	N	NV+NF+NM	Yes	793	834	arCOG02297	E	Amino acid transport and metabolism	IlvE	Branched-chain amino acid aminotransferase/4-amino-4-deoxychorismate lyase
NFRAN_1913	NFRAN_RS08020	Gfo/Idh/MocA family oxidoreductase	-0.221682	0.0597126	321.057	549.217	8.3081	9.09912	Thaumi_prot_LH_FAM000957		N	N	NV+NF+NM	Yes	429	1427	arCOG01622	R	General function prediction only	MviM	Predicted dehydrogenase
NFRAN_1915	NFRAN_RS08030	hypothetical protein	-0.468609	4.96e-06	131.623	266.245	7.02216	8.05054	Thaumi_prot_LH_FAM001129		N	N	NV+NF+NM	Yes	853	399	arCOG00250	I	Lipid transport and metabolism	FadB	3-hydroxyacyl-CoA dehydrogenase
NFRAN_1917	NFRAN_RS08035	DUF354 domain-containing protein	-0.0372407	0.737669	78.1108	117.331	6.27392	6.87291	Thaumi_prot_LH_FAM001128		N	N	NV+NF+NM	Yes	1174	2435	arCOG01395	R	General function prediction only	-	Lipid-A-disaccharide synthase related glycosyltransferase
NFRAN_TRNA19	NFRAN_RS08040	tRNA-Gln	-0.149889	0.636208	47.3403	77.6679	5.52499	6.24324	#N/A		#N/A	#N/A	NA	No	1496	2345	#N/A	#N/A	#N/A	#N/A	#N/A
NFRAN_1919	NFRAN_RS08050	DDE-type integrase/transposase/recombinase	0.0810046	0.951567	0.506946	0.657663	0	0	Thaumi_prot_LH_FAM002609		N	N	NV+NF	No	2692	2706	arCOG02134	X	Mobilome: prophages, transposons	-	Transposase
NFRAN_1921	NFRAN_RS08060	VOC family protein	-0.184582	0.0509501	153.177	256.068	7.25266	7.99891	Thaumi_prot_LH_FAM004325		N	Y	NF	No	776	1388	arCOG03101	E	Amino acid transport and metabolism	GloA	Lactoylglutathione lyase or related enzyme
NFRAN_1922	NFRAN_RS08065	DDE-type integrase/transposase/recombinase	-0.314403	0.612137	0.769594	1.4145	-0.40539	0.415123	Thaumi_prot_LH_FAM002609		N	N	NV+NF	No	2664	2332	arCOG02134	X	Mobilome: prophages, transposons	-	Transposase
NFRAN_1923	NFRAN_RS08070	pyridoxamine 5'-phosphate oxidase family protein	-0.368859	0.0457637	46.865	87.7081	5.48308	6.45029	Thaumi_prot_LH_FAM000394		Y	N	NV+NF+NM	Yes	1506	1363	arCOG00516	V	Defense mechanisms	NimA	Nitroimidazol reductase NimA or a related FMN-containing flavoprotein, pyridoxamine 5'-phosphate oxidase superfamily
NFRAN_1925	NFRAN_RS08080	DUF1772 domain-containing protein	0.309575	0.380699	6.8044	8.27902	2.68139	3.03412	Thaumi_prot_LH_FAM004873		N	Y	NF	No	2343	2033	#N/A	#N/A	#N/A	#N/A	#N/A
NFRAN_1927	NFRAN_RS08085	DUF1622 domain-containing protein	0.0753685	0.597705	74.6971	104.1	6.21361	6.69229	Thaumi_prot_LH_FAM004552		N	Y	NF	No	1206	2307	arCOG03300	S	Function unknown	-	Uncharacterized membrane protein, DUF1622 family
NFRAN_1928	NFRAN_RS08090	hypothetical protein	0.184169	0.308913	12.3866	16.1049	3.6267	4.00611	Thaumi_prot_LH_FAM004551		N	Y	NF	No	2163	1939	#N/A	#N/A	#N/A	#N/A	#N/A
NFRAN_1929	NFRAN_RS08095	hypothetical protein	0.420946	0.0253821	20.9857	23.2388	4.38154	4.53219	Thaumi_prot_LH_FAM003127		N	Y	NV+NF	No	1952	1247	arCOG11428	S	Function unknown	-	Uncharacterized protein
NFRAN_1930	NFRAN_RS08100	hypothetical protein	0.926093	0.000226503	14.5545	11.2882	3.83977	3.46892	Thaumi_prot_LH_FAM004294		N	Y	NF	No	2109	636	#N/A	#N/A	#N/A	#N/A	#N/A
NFRAN_1931	NFRAN_RS08105	Ig-like domain-containing protein	0.462748	0.00643859	20.0413	21.6469	4.30934	4.43307	Thaumi_prot_LH_FAM013260		N	Y	NF	No	1971	1014	#N/A	#N/A	#N/A	#N/A	#N/A
NFRAN_1933	NFRAN_RS08110	hypothetical protein	0.150389	0.951567	0.191577	0.277295	0	0	Thaumi_prot_LH_FAM005652		N	N	NF	No	2725	2707	arCOG02134	X	Mobilome: prophages, transposons	-	Transposase
NFRAN_1934	NFRAN_RS08115	hypothetical protein	-1.31725	0.266381	0.314093	1.08986	0	-0.649449	Thaumi_prot_LH_FAM002609		N	N	NV+NF	No	2713	1860	#N/A	#N/A	#N/A	#N/A	#N/A
NFRAN_1935	NFRAN_RS08125	hypothetical protein	1.54997	4.57e-10	27.5634	13.9229	4.74211	3.78803	Thaumi_prot_LH_FAM002866		N	Y	NF	No	1806	156	#N/A	#N/A	#N/A	#N/A	#N/A
NFRAN_1936	NFRAN_RS08130	hypothetical protein	0.10009	0.434343	359.195	491.157	8.46947	8.93677	Thaumi_prot_LH_FAM004011_0		N	Y	NF	No	382	2099	#N/A	#N/A	#N/A	#N/A	#N/A
NFRAN_1937	NFRAN_RS08135	cation diffusion facilitator family transporter	3.62e-05	0.999694	204.235	302.289	7.67115	8.23673	Thaumi_prot_LH_FAM002801		N	Y	NV+NF	No	629	2762	arCOG01474	P	Inorganic ion transport and metabolism	MMT1	Predicted Co/Zn/Cd cation transporter
NFRAN_TRNA20	NFRAN_RS08140	tRNA-Pro	0.37273	0.372407	26.6244	29.9944	4.62329	4.84275	#N/A		#N/A	#N/A	NA	No	1825	2025	#N/A	#N/A	#N/A	#N/A	#N/A
NFRAN_1938	NFRAN_RS08145	FAD-dependent oxidoreductase	-0.542568	1.83e-05	69.8495	148.901	6.09708	7.21723	Thaumi_prot_LH_FAM000197		N	N	NV+NF+NM	Yes	1252	458	arCOG00754	G	Carbohydrate transport and metabolism	LhgO	L-2-hydroxyglutarate oxidase LhgO
NFRAN_1939	NFRAN_RS08150	hypothetical protein	-0.494103	8.22e-06	300.293	625.588	8.2271	9.28664	Thaumi_prot_LH_FAM003112		N	Y	NV+NF	No	456	421	#N/A	#N/A	#N/A	#N/A	#N/A
NFRAN_1940	NFRAN_RS08155	DUF790 family protein	0.263955	0.100758	11.6041	14.2234	3.51081	3.82548	Thaumi_prot_LH_FAM004198		N	Y	NF	No	2181	1554	arCOG04356	L	Replication, recombination and repair	Bax1	Nuclease of restriction endonuclease-like fold, implicated in nucleotide excision repair
NFRAN_1941	NFRAN_RS08160	DEAD/DEAH box helicase family protein	0.369995	0.0123731	19.7908	22.3813	4.2727	4.48217	Thaumi_prot_LH_FAM002532		N	N	NV+NF	No	1975	1130	arCOG00874	K	Transcription	xpb	ssDNA-dependent ATPase, helicase superfamily II
NFRAN_1943	NFRAN_RS08165	hypothetical protein	0.320012	0.0229463	507.215	604.269	8.97858	9.23546	Thaumi_prot_LH_FAM002953		N	N	NF	No	265	1227	arCOG08221	S	Function unknown	-	Uncharacterized protein
NFRAN_1944	NFRAN_RS08170	helicase-related protein	-0.0785799	0.574315	42.9182	66.6261	5.40545	6.05322	Thaumi_prot_LH_FAM002952		N	N	NF	No	1568	2283	arCOG00872	L	Replication, recombination and repair	MPH1	ERCC4-like helicase
NFRAN_1948	NFRAN_RS08175	hypothetical protein	1.03225	2.81e-09	138.928	99.1671	7.07109	6.61956	Thaumi_prot_LH_FAM004819		N	Y	NF	No	825	185	#N/A	#N/A	#N/A	#N/A	#N/A
NFRAN_1949	NFRAN_RS08180	hypothetical protein	1.44115	4.48e-06	23.3046	12.3768	4.42725	3.56994	Thaumi_prot_LH_FAM013264		N	Y	NF	No	1906	393	#N/A	#N/A	#N/A	#N/A	#N/A
NFRAN_1950	NFRAN_RS08185	hypothetical protein	0.374312	0.223248	7.16283	8.12613	2.80004	2.96512	Thaumi_prot_LH_FAM004143		N	Y	NF	No	2327	1795	#N/A	#N/A	#N/A	#N/A	#N/A
NFRAN_1951	NFRAN_RS08195	hypothetical protein	0.573257	0.00676199	288.179	286.893	8.13012	8.1407	Thaumi_prot_LH_FAM003746		N	Y	NV+NF	No	472	1019	#N/A	#N/A	#N/A	#N/A	#N/A
NFRAN_1952	NFRAN_RS08200	DDE-type integrase/transposase/recombinase	-2.69525	0.134316	0.0276639	0.261413	0	0	Thaumi_prot_LH_FAM002609		N	N	NV+NF	No	2752	1623	arCOG02134	X	Mobilome: prophages, transposons	-	Transposase
NFRAN_1953	NFRAN_RS08205	hypothetical protein	0.0933011	0.904732	4.28446	6.29835	1.69098	2.63808	Thaumi_prot_LH_FAM013265		N	Y	NF	No	2439	2632	#N/A	#N/A	#N/A	#N/A	#N/A
NFRAN_1954	NFRAN_RS08210	phosphatase PAP2 family protein	-0.632829	0.000226344	7.21272	16.5731	2.84422	4.04697	Thaumi_prot_LH_FAM001601		Y	N	NF	No	2323	635	arCOG03056	I	Lipid transport and metabolism	PgpB	Membrane-associated phospholipid phosphatase
NFRAN_1956	NFRAN_RS08215	PAC2 family protein	-0.0892803	0.354135	171.969	269.297	7.41991	8.07179	Thaumi_prot_LH_FAM002721		N	Y	NF	No	716	2004	arCOG00347	O	Posttranslational modification, protein turnover, chaperones	PbaA	20S proteasome assembly factor, ATP-grasp superfamily enzyme
NFRAN_1957	NFRAN_RS08220	glycosyltransferase family 2 protein	0.104395	0.467777	162.875	221.631	7.32368	7.78896	Thaumi_prot_LH_FAM001096		N	N	NV+NF+NM	Yes	747	2135	arCOG00894	M	Cell wall/membrane/envelope biogenesis	-	Glycosyl transferase family 2
NFRAN_1958	NFRAN_RS08225	PQQ-dependent sugar dehydrogenase	-0.382819	0.000166893	18.8406	35.7414	4.21103	5.15849	Thaumi_prot_LH_FAM001362		N	Y	NV+NF	No	1997	612	arCOG02796	G	Carbohydrate transport and metabolism	-	Glucose/sorbosone dehydrogenase
NFRAN_1959	NFRAN_RS08230	hypothetical protein	0.14895	0.611709	5.02303	6.72033	2.30055	2.71618	Thaumi_prot_LH_FAM004927		N	Y	NF	No	2408	2327	#N/A	#N/A	#N/A	#N/A	#N/A
NFRAN_1960	NFRAN_RS08235	glycosyltransferase family 39 protein	-0.445347	0.0131639	5.72379	11.3208	2.47386	3.48858	Thaumi_prot_LH_FAM001552		N	Y	NV+NF	No	2380	1140	#N/A	#N/A	#N/A	#N/A	#N/A
NFRAN_1961	NFRAN_RS08240	hypothetical protein	0.611816	0.00163132	339.236	324.801	8.36694	8.31671	Thaumi_prot_LH_FAM003746		N	Y	NV+NF	No	409	820	arCOG08716	S	Function unknown	-	Uncharacterized protein
NFRAN_1962	NFRAN_RS08245	kelch repeat-containing protein	0.0527257	0.806278	73.0053	104.793	6.1791	6.6972	Thaumi_prot_LH_FAM002047		N	N	NV+NF+NM	No	1222	2517	arCOG07536	M	Cell wall/membrane/envelope biogenesis	NanM	N-acetylneuraminic acid mutarotase
NFRAN_1963	NFRAN_RS08250	kelch repeat-containing protein	-0.0170367	0.912043	71.721	105.957	6.14055	6.72527	Thaumi_prot_LH_FAM002047		N	N	NV+NF+NM	No	1233	2647	arCOG07536	M	Cell wall/membrane/envelope biogenesis	NanM	N-acetylneuraminic acid mutarotase
NFRAN_1964	NFRAN_RS08255	beta/gamma crystallin-related protein	0.00972201	0.951	59.23	86.3611	5.87191	6.42814	Thaumi_prot_LH_FAM004926		N	Y	NF	No	1344	2701	#N/A	#N/A	#N/A	#N/A	#N/A
NFRAN_1965	NFRAN_RS08260	mannosyl-3-phosphoglycerate synthase	-0.0291523	0.824683	314.7	470.492	8.28288	8.86969	Thaumi_prot_LH_FAM002877		N	Y	NV+NF	No	434	2536	arCOG04158	G	Carbohydrate transport and metabolism	-	Mannosyl-3-phosphoglycerate synthase
NFRAN_1967	NFRAN_RS08265	kelch repeat-containing protein	-0.00333104	0.988187	5.66666	8.37154	2.48685	3.05396	Thaumi_prot_LH_FAM002047		N	N	NV+NF+NM	No	2381	2752	arCOG07536	M	Cell wall/membrane/envelope biogenesis	NanM	N-acetylneuraminic acid mutarotase
NFRAN_1968	NFRAN_RS08270	PQQ-dependent sugar dehydrogenase	-0.0508031	0.660899	122.899	185.73	6.92265	7.53339	Thaumi_prot_LH_FAM001362		N	Y	NV+NF	No	898	2363	arCOG02796	G	Carbohydrate transport and metabolism	-	Glucose/sorbosone dehydrogenase
NFRAN_1970	NFRAN_RS08275	ATP-binding cassette domain-containing protein	0.208045	0.0840571	51.9909	66.3182	5.69088	6.04918	Thaumi_prot_LH_FAM001126		Y	N	NV+NF+NM	Yes	1428	1519	arCOG00196	V	Defense mechanisms	CcmA	ABC-type multidrug transport system, ATPase component
NFRAN_1971	NFRAN_RS08280	ABC transporter permease	0.0849805	0.571775	60.7125	84.7887	5.91762	6.40383	Thaumi_prot_LH_FAM003568		N	Y	NV+NF	No	1331	2280	arCOG01467	V	Defense mechanisms	-	ABC-type multidrug transport system, permease component
NFRAN_1972	NFRAN_RS08285	winged helix-turn-helix domain-containing protein	0.0863813	0.509081	202.65	280.328	7.64572	8.12775	Thaumi_prot_LH_FAM004202		N	Y	NF	No	632	2181	#N/A	#N/A	#N/A	#N/A	#N/A
NFRAN_1973	NFRAN_RS08290	proteasome subunit alpha	-0.0405797	0.796403	51.4756	77.905	5.6713	6.27729	Thaumi_prot_LH_FAM000101		Y	N	NV+NF+NM	Yes	1436	2506	arCOG00971	O	Posttranslational modification, protein turnover, chaperones	PRE1	20S proteasome, alpha subunit
NFRAN_1974	NFRAN_RS08295	proteasome subunit beta	0.181115	0.227058	24.199	31.2159	4.57894	4.95942	Thaumi_prot_LH_FAM000156		Y	N	NV+NF+NM	Yes	1890	1803	arCOG00970	O	Posttranslational modification, protein turnover, chaperones	PRE1	20S proteasome, beta subunit
NFRAN_1975	NFRAN_RS08300	hypothetical protein	-0.282914	0.035789	616.502	1091.83	9.23752	10.0812	Thaumi_prot_LH_FAM004201		N	Y	NF	No	218	1322	#N/A	#N/A	#N/A	#N/A	#N/A
NFRAN_1976	NFRAN_RS08305	hypothetical protein	1.61338	2.11e-09	39.671	18.9894	5.21099	4.19819	Thaumi_prot_LH_FAM004925		N	Y	NF	No	1621	183	#N/A	#N/A	#N/A	#N/A	#N/A
NFRAN_1977	NFRAN_RS08310	DDE-type integrase/transposase/recombinase	-0.150956	0.567858	6.26576	10.3327	2.63151	3.34232	Thaumi_prot_LH_FAM002609		N	N	NV+NF	No	2363	2274	arCOG02134	X	Mobilome: prophages, transposons	-	Transposase
NFRAN_1979	NFRAN_RS08315	hypothetical protein	-0.187203	0.1048	72.6287	121.047	6.1643	6.9129	Thaumi_prot_LH_FAM004203		N	Y	NF	No	1225	1566	#N/A	#N/A	#N/A	#N/A	#N/A
NFRAN_1982	NFRAN_RS08320	hypothetical protein	-0.132961	0.708495	19.1357	30.2233	4.08901	4.90922	Thaumi_prot_LH_FAM004205		N	Y	NF	No	1988	2404	#N/A	#N/A	#N/A	#N/A	#N/A
NFRAN_1983	NFRAN_RS08325	hypothetical protein	0.805801	1.13e-06	52.1685	43.0954	5.6481	5.42744	Thaumi_prot_LH_FAM004370		N	Y	NF	No	1426	346	#N/A	#N/A	#N/A	#N/A	#N/A
NFRAN_1985	NFRAN_RS08330	fused MFS/spermidine synthase	0.604897	0.000159285	19.4687	18.7407	4.24691	4.21596	Thaumi_prot_LH_FAM002048		N	N	NF+NM	No	1981	611	arCOG00050	E	Amino acid transport and metabolism	SpeE	Spermidine synthase
NFRAN_1986	NFRAN_RS08335	PQQ-dependent sugar dehydrogenase	-1.01023	1.69e-09	6.85996	20.1142	2.73917	4.30894	Thaumi_prot_LH_FAM001362		N	Y	NV+NF	No	2339	180	arCOG02796	G	Carbohydrate transport and metabolism	-	Glucose/sorbosone dehydrogenase
NFRAN_1987	NFRAN_RS08340	flavin reductase family protein	-0.51872	0.000779749	25.5528	53.335	4.64273	5.72729	Thaumi_prot_LH_FAM004368		N	Y	NF	No	1852	753	arCOG02017	C	Energy production and conversion	RutF	NADH-FMN oxidoreductase RutF, flavin reductase (DIM6/NTAB) family
NFRAN_1988	NFRAN_RS08345	Rieske 2Fe-2S domain-containing protein	-0.410634	0.000813055	79.5503	155.4	6.29693	7.27822	Thaumi_prot_LH_FAM003461		N	Y	NV+NF	No	1159	757	arCOG02578	R	General function prediction only	WrbA	Multimeric flavodoxin WrbA
NFRAN_1990	NFRAN_RS08350	radical SAM protein	0.848415	3.92e-08	36.1512	29.5718	5.1496	4.87835	Thaumi_prot_LH_FAM002754		N	Y	NV+NF	No	1668	244	arCOG01290	L	Replication, recombination and repair	SplB	DNA repair photolyase
NFRAN_1991	NFRAN_RS08355	hypothetical protein	-0.939018	4.38e-06	29.827	82.6871	4.82852	6.35516	Thaumi_prot_LH_FAM004924		N	Y	NF	No	1772	392	#N/A	#N/A	#N/A	#N/A	#N/A
NFRAN_1992	NFRAN_RS08360	hypothetical protein	1.80789	3.79e-14	178.293	77.802	7.42244	6.26414	Thaumi_prot_LH_FAM004336		N	Y	NF	No	690	78	#N/A	#N/A	#N/A	#N/A	#N/A
NFRAN_1993	NFRAN_RS08365	hypothetical protein	0.49289	0.167267	4.92272	5.2835	2.21265	2.3692	Thaumi_prot_LH_FAM004218		N	Y	NF	No	2416	1695	#N/A	#N/A	#N/A	#N/A	#N/A
NFRAN_1994	NFRAN_RS08370	hypothetical protein	0.279219	0.100829	43.5341	52.6825	5.4221	5.70568	Thaumi_prot_LH_FAM002231		N	Y	NV+NF	No	1556	1557	arCOG11941	V	Defense mechanisms	-	GIY-YIG superfamily nuclease
NFRAN_1998	NFRAN_RS08385	dihydrofolate reductase family protein	-0.2633	0.388163	6.76333	11.9416	2.74726	3.50052	Thaumi_prot_LH_FAM003635		N	Y	NV+NF	No	2346	2047	arCOG01490	H	Coenzyme transport and metabolism	FolA	Dihydrofolate reductase
NFRAN_1999	NFRAN_RS08390	methionine-R-sulfoxide reductase	0.240006	0.126373	91.2793	112.865	6.48407	6.81087	Thaumi_prot_LH_FAM000160		N	N	NV+NF+NM	Yes	1078	1607	arCOG02815	O	Posttranslational modification, protein turnover, chaperones	-	Conserved domain frequently associated with peptide methionine sulfoxide reductase
NFRAN_2001	NFRAN_RS08395	hypothetical protein	1.07356	0.000127147	6.05594	4.27955	2.5709	2.07151	Thaumi_prot_LH_FAM013270		N	Y	NF	No	2369	599	arCOG10404	S	Function unknown	-	Zinc finger, C2H2 type
NFRAN_2006	NFRAN_RS08405	hypothetical protein	1.41095	3.41e-11	22.0712	12.31	4.45209	3.57574	Thaumi_prot_LH_FAM002696		N	Y	NV+NF	No	1930	129	#N/A	#N/A	#N/A	#N/A	#N/A
NFRAN_2007	NFRAN_RS08410	SemiSWEET family transporter	-0.532965	0.0330865	16.6219	34.9974	3.99565	5.10247	Thaumi_prot_LH_FAM000629		N	Y	NV+NF+NM	No	2050	1304	arCOG05022	S	Function unknown	-	Uncharacterized protein, contains PQ loop repeat
NFRAN_2008	NFRAN_RS08415	hypothetical protein	2.30285	3.34e-33	22.7273	6.79719	4.48348	2.72691	Thaumi_prot_LH_FAM002772		N	Y	NV+NF	No	1918	13	arCOG03910	S	Function unknown	-	Uncharacterized membrane protein
NFRAN_2009	NFRAN_RS08420	DUF892 family protein	0.638132	0.000341413	15.8433	14.9783	3.96418	3.8961	Thaumi_prot_LH_FAM003177		N	Y	NF	No	2076	675	arCOG11147	P	Inorganic ion transport and metabolism	-	Ferritin-like metal-binding protein YciE
NFRAN_2010	NFRAN_RS08425	hypothetical protein	0.414589	0.279863	14.4054	15.8591	3.77048	3.88866	Thaumi_prot_LH_FAM013272		N	Y	NF	No	2115	1887	arCOG07599	S	Function unknown	-	Uncharacterized protein
NFRAN_2012	NFRAN_RS08430	hypothetical protein	1.08436	0.00237297	103.476	71.0839	6.57196	6.09406	Thaumi_prot_LH_FAM004355		N	Y	NF	No	995	865	#N/A	#N/A	#N/A	#N/A	#N/A
NFRAN_2013	NFRAN_RS08435	NAD(P)-binding domain-containing protein	0.0557619	0.904516	1.45509	2.0425	0.476467	0.96545	Thaumi_prot_LH_FAM002342		N	Y	NV+NF	No	2609	2629	arCOG00252	M	Cell wall/membrane/envelope biogenesis	WecC	UDP-N-acetyl-D-mannosaminuronate dehydrogenase
NFRAN_2014	NFRAN_RS08440	DDE-type integrase/transposase/recombinase	0.674608	0.427927	1.59267	1.46542	0	0.355846	Thaumi_prot_LH_FAM002609		N	N	NV+NF	No	2598	2096	arCOG02134	X	Mobilome: prophages, transposons	-	Transposase
NFRAN_2016	NFRAN_RS08445	glycosyltransferase	2.02155	3.76e-12	5.0727	1.8681	2.29391	0.824154	Thaumi_prot_LH_FAM002641		N	Y	NV+NF	No	2404	108	arCOG04796	M	Cell wall/membrane/envelope biogenesis	RfaG	Glycosyltransferase
NFRAN_2017	NFRAN_RS08450	hypothetical protein	0.789118	0.00186934	40.6454	34.9802	5.28296	5.1124	Thaumi_prot_LH_FAM003582		N	Y	NV+NF	No	1608	838	#N/A	#N/A	#N/A	#N/A	#N/A
NFRAN_2018	NFRAN_RS08455	hypothetical protein	0.300825	0.0102388	128.594	154.348	7.00505	7.26549	Thaumi_prot_LH_FAM004841		N	Y	NF	No	865	1089	#N/A	#N/A	#N/A	#N/A	#N/A
NFRAN_2019	NFRAN_RS08460	tetratricopeptide repeat protein	0.325268	0.00966909	83.3942	98.2705	6.36862	6.61576	Thaumi_prot_LH_FAM004917		N	Y	NF	No	1125	1080	arCOG03038	R	General function prediction only	-	TPR repeats containing protein
NFRAN_2020	NFRAN_RS08465	hypothetical protein	0.483155	0.00605818	74.1533	77.8713	6.17009	6.26775	Thaumi_prot_LH_FAM013273		N	Y	NF	No	1212	1003	#N/A	#N/A	#N/A	#N/A	#N/A
NFRAN_2022	NFRAN_RS08470	helix-turn-helix domain-containing protein	0.173764	0.233622	26.0611	34.204	4.69893	5.09061	Thaumi_prot_LH_FAM013274		N	Y	NF	No	1844	1809	#N/A	#N/A	#N/A	#N/A	#N/A
NFRAN_2023	NFRAN_RS08475	hypothetical protein	0.309285	0.550486	3.13712	3.7615	1.53631	1.80029	Thaumi_prot_LH_FAM013275		N	Y	NF	No	2486	2258	#N/A	#N/A	#N/A	#N/A	#N/A
NFRAN_2024	NFRAN_RS08480	HAMP domain-containing histidine kinase	0.0941699	0.885562	1.41171	1.97473	0.384476	0.851673	Thaumi_prot_LH_FAM013276		N	Y	NF	No	2613	2609	#N/A	#N/A	#N/A	#N/A	#N/A
NFRAN_2025	NFRAN_RS08485	hypothetical protein	0.00917064	0.96759	9.36822	13.7735	3.2208	3.77323	Thaumi_prot_LH_FAM013277		N	Y	NF	No	2243	2729	#N/A	#N/A	#N/A	#N/A	#N/A
NFRAN_2026	NFRAN_RS08490	hypothetical protein	-0.28044	0.612709	6.53444	11.2606	2.36977	3.4618	Thaumi_prot_LH_FAM013278		N	Y	NF	No	2354	2334	#N/A	#N/A	#N/A	#N/A	#N/A
NFRAN_2027	NFRAN_RS08495	hypothetical protein	1.1857	5.55e-06	86.2074	55.6927	6.35587	5.71157	Thaumi_prot_LH_FAM004852		N	Y	NF	No	1103	402	#N/A	#N/A	#N/A	#N/A	#N/A
NFRAN_2028	NFRAN_RS08500	MarC family protein	0.54855	0.197476	3.22273	3.26291	1.56986	1.64649	Thaumi_prot_LH_FAM002697		N	N	NV+NF	No	2484	1750	arCOG01997	U	Intracellular trafficking, secretion, and vesicular transport	MarC	Multiple antibiotic transporter
NFRAN_2029	NFRAN_RS08505	multicopper oxidase domain-containing protein	3.15769	6.12e-96	14072.9	2296.32	13.7376	11.1523	Thaumi_prot_LH_FAM002477		N	Y	NF	No	5	2	arCOG02562	R	General function prediction only	-	Beta-propeller repeat containing protein
NFRAN_2030	NFRAN_RS08510	multicopper oxidase domain-containing protein	3.16944	1.63e-116	9353.04	1514.44	13.1574	10.5543	Thaumi_prot_LH_FAM004264		N	Y	NF	No	9	1	#N/A	#N/A	#N/A	#N/A	#N/A
NFRAN_2032	NFRAN_RS08515	ferredoxin family protein	3.08237	2.31e-64	8886.17	1539.31	13.0871	10.5496	Thaumi_prot_LH_FAM000965		Y	N	NV+NF+NM	Yes	11	4	arCOG04548	C	Energy production and conversion	-	Ferredoxin
NFRAN_2033	NFRAN_RS08520	antibiotic biosynthesis monooxygenase	3.13301	5.1e-63	6995.19	1169.72	12.7327	10.1545	Thaumi_prot_LH_FAM013279		N	Y	NF	No	13	5	arCOG08661	R	General function prediction only	-	Antibiotic biosynthesis monooxygenase (ABM) superfamily enzyme
NFRAN_2034	NFRAN_RS08525	hemerythrin domain-containing protein	0.925459	4.45e-07	34.9181	27.6386	5.11189	4.78687	Thaumi_prot_LH_FAM001069		Y	Y	NV+NF+NM	Yes	1683	310	arCOG01471	R	General function prediction only	-	Hemerythrin HHE cation binding domain containing protein
NFRAN_2035	NFRAN_RS08530	NAD(P)H-dependent oxidoreductase	0.978098	2.07e-10	22.593	16.8825	4.48485	4.06911	Thaumi_prot_LH_FAM001757		N	N	NF	No	1921	148	arCOG04624	R	General function prediction only	-	Multimeric flavodoxin WrbA
NFRAN_2036	NFRAN_RS08535	hypothetical protein	2.65723	1.51e-28	199.523	45.6448	7.51739	5.47607	Thaumi_prot_LH_FAM003681		N	N	NV+NF	No	637	19	arCOG10404	S	Function unknown	-	Zinc finger, C2H2 type
NFRAN_2037	NFRAN_RS08540	alpha/beta fold hydrolase	0.482741	0.00909071	10.5696	11.0503	3.38113	3.44232	Thaumi_prot_LH_FAM003949		N	Y	NF	No	2208	1068	#N/A	#N/A	#N/A	#N/A	#N/A
NFRAN_2040	NFRAN_RS08545	hypothetical protein	0.501187	0.0172902	38.0789	38.7416	5.15972	5.27452	Thaumi_prot_LH_FAM004105		N	Y	NF	No	1642	1184	#N/A	#N/A	#N/A	#N/A	#N/A
NFRAN_2042	NFRAN_RS08550	CBS domain-containing protein	-0.206701	0.0160638	136.019	230.029	7.07786	7.84377	Thaumi_prot_LH_FAM001413_0		N	Y	NV+NF+NM	Yes	836	1173	arCOG00606	R	General function prediction only	-	CBS domain
NFRAN_2043	NFRAN_RS08555	thiamine pyrophosphate-dependent enzyme	0.615317	4.22e-08	26.0682	25.041	4.69214	4.64469	Thaumi_prot_LH_FAM003099		N	N	NV+NF	No	1842	249	arCOG01999	G	Carbohydrate transport and metabolism	-	Pyruvate oxidase
NFRAN_2044	NFRAN_RS08560	universal stress protein	-0.30321	0.0144602	29.6608	53.9582	4.88324	5.74922	Thaumi_prot_LH_FAM000499_1		N	N	NV+NF+NM	Yes	1775	1154	arCOG02053	T	Signal transduction mechanisms	UspA	Nucleotide-binding protein, UspA family
NFRAN_2045	NFRAN_RS08565	arsenic resistance protein	0.46659	0.00191029	18.0706	19.0419	4.15389	4.24269	Thaumi_prot_LH_FAM002536		N	Y	NV+NF	No	2019	843	arCOG02191	R	General function prediction only	-	Predicted Na+-dependent transporter
NFRAN_2047	NFRAN_RS08570	universal stress protein	0.137243	0.412859	26.2738	35.1625	4.70977	5.12487	Thaumi_prot_LH_FAM000499_1		N	N	NV+NF+NM	Yes	1834	2076	arCOG02053	T	Signal transduction mechanisms	UspA	Nucleotide-binding protein, UspA family
NFRAN_2048	NFRAN_RS08575	hypothetical protein	0.384067	0.0613525	37.5621	41.9964	5.18021	5.3819	Thaumi_prot_LH_FAM003194		N	Y	NF	No	1650	1435	#N/A	#N/A	#N/A	#N/A	#N/A
NFRAN_2049	NFRAN_RS08580	cation:proton antiporter	0.109851	0.51466	19.3282	26.1013	4.23805	4.69896	Thaumi_prot_LH_FAM000602		N	Y	NV+NF+NM	No	1986	2205	arCOG01955	P	Inorganic ion transport and metabolism	KefB	Potassium-efflux system protein KefB
NFRAN_2050	NFRAN_RS08585	hypothetical protein	0.417395	0.140264	8.17294	9.03222	2.98451	3.15732	Thaumi_prot_LH_FAM002992		N	Y	NV+NF	No	2288	1644	#N/A	#N/A	#N/A	#N/A	#N/A
NFRAN_2053	NFRAN_RS08590	Glu/Leu/Phe/Val dehydrogenase	0.358546	8.61e-05	47.466	54.592	5.56565	5.76945	Thaumi_prot_LH_FAM004247		Y	N	NF	No	1493	572	arCOG01352	E	Amino acid transport and metabolism	GdhA	Glutamate dehydrogenase/leucine dehydrogenase
NFRAN_2054	NFRAN_RS08595	hypothetical protein	0.116156	0.491739	50.8449	68.4359	5.63539	6.08615	Thaumi_prot_LH_FAM004063		N	Y	NF	No	1445	2161	#N/A	#N/A	#N/A	#N/A	#N/A
NFRAN_2055	NFRAN_RS08600	hypothetical protein	-0.321817	0.190521	18.9814	35.3058	4.18921	5.1319	Thaumi_prot_LH_FAM003162		N	Y	NV+NF	No	1992	1737	arCOG08805	V	Defense mechanisms	-	CopG/RHH family DNA binding protein
NFRAN_2056	NFRAN_RS08605	TIGR03619 family F420-dependent LLM class oxidoreductase	0.15441	0.745174	1.36733	1.82145	0.409179	0.795451	Thaumi_prot_LH_FAM003804		N	Y	NV+NF	No	2617	2444	arCOG02410	C	Energy production and conversion	Mer	Coenzyme F420-dependent N5,N10-methylene tetrahydromethanopterin reductase or related flavin-dependent oxidoreductase
NFRAN_2057	NFRAN_RS08610	cache domain-containing protein	-0.474163	0.000479044	106.045	215.55	6.69949	7.74576	Thaumi_prot_LH_FAM004313		N	Y	NF	No	973	704	#N/A	#N/A	#N/A	#N/A	#N/A
NFRAN_2058	NFRAN_RS08615	response regulator	3.85109	3.4e-27	24.7226	2.51829	4.55125	1.10873	Thaumi_prot_LH_FAM001253_0		N	N	NV+NF+NM	Yes	1870	23	arCOG02595	T	Signal transduction mechanisms	OmpR	REC domain
NFRAN_2059	NFRAN_RS08620	carboxypeptidase-like regulatory domain-containing protein	-0.935517	4.31e-07	19.3914	53.71	4.20833	5.74647	Thaumi_prot_LH_FAM004903		N	Y	NF	No	1983	307	#N/A	#N/A	#N/A	#N/A	#N/A
NFRAN_2062	NFRAN_RS08630	DDE-type integrase/transposase/recombinase	0.665699	0.612137	0.502513	0.454655	0	-1.47458	Thaumi_prot_LH_FAM002609		N	N	NV+NF	No	2694	2333	arCOG02134	X	Mobilome: prophages, transposons	-	Transposase
NFRAN_2063	NFRAN_RS08635	UBP-type zinc finger domain-containing protein	0.175795	0.332424	61.2706	79.9722	5.92507	6.30456	Thaumi_prot_LH_FAM002061		N	Y	NF+NM	No	1328	1967	arCOG06790	S	Function unknown	-	Zn finger protein, UBP-type
NFRAN_2064	NFRAN_RS08640	DUF5996 family protein	0.273554	0.00895894	138.252	168.721	7.10438	7.39789	Thaumi_prot_LH_FAM004455		N	Y	NF	No	830	1065	arCOG06757	S	Function unknown	-	Uncharacterized protein
NFRAN_2065	NFRAN_RS08645	alpha/beta hydrolase	0.363461	0.0935547	14.725	16.8079	3.83066	4.0679	Thaumi_prot_LH_FAM003187		N	N	NF	No	2102	1537	arCOG06256	R	General function prediction only	-	Predicted esterase
NFRAN_2066	NFRAN_RS08650	ring-cleaving dioxygenase	0.188964	0.458188	7.52703	9.86816	2.87711	3.29748	Thaumi_prot_LH_FAM003188		N	Y	NF	No	2313	2125	arCOG03101	E	Amino acid transport and metabolism	GloA	Lactoylglutathione lyase or related enzyme
NFRAN_2067	NFRAN_RS08655	DDE-type integrase/transposase/recombinase	0.140327	0.894391	0.744289	1.0373	0	-0.146557	Thaumi_prot_LH_FAM002609		N	N	NV+NF	No	2667	2622	arCOG02134	X	Mobilome: prophages, transposons	-	Transposase
NFRAN_2068	NFRAN_RS08660	hypothetical protein	0.867683	5.38e-12	725.886	584.605	9.48198	9.19002	Thaumi_prot_LH_FAM000769		Y	Y	NV+NF+NM	Yes	176	114	arCOG08763	S	Function unknown	-	Uncharacterized protein
NFRAN_2070	NFRAN_RS08665	hypothetical protein	4.19045	0.184869	0.426936	0	0	0	Thaumi_prot_LH_FAM013281		N	Y	NF	No	2701	1726	#N/A	#N/A	#N/A	#N/A	#N/A
NFRAN_2074	NFRAN_RS08675	hypothetical protein	1.22403	0.0905843	2.72841	1.66769	1.25231	#NUM!	Thaumi_prot_LH_FAM004309		N	Y	NF	No	2517	1531	#N/A	#N/A	#N/A	#N/A	#N/A
NFRAN_2076	NFRAN_RS08680	hypothetical protein	1.32063	1.63e-15	31.7014	18.6596	4.9766	4.19453	Thaumi_prot_LH_FAM001237		N	Y	NV+NF+NM	Yes	1736	62	arCOG10529	S	Function unknown	-	Uncharacterized membrane protein
NFRAN_2077	NFRAN_RS08685	hypothetical protein	2.02186	5.1e-36	2333.14	836.893	11.1308	9.70064	Thaumi_prot_LH_FAM004211		N	Y	NF	No	46	11	#N/A	#N/A	#N/A	#N/A	#N/A
NFRAN_2078	NFRAN_RS08690	antibiotic biosynthesis monooxygenase	-0.0586362	0.838191	17.725	26.7012	4.0909	4.71164	Thaumi_prot_LH_FAM004321		N	Y	NF	No	2027	2544	#N/A	#N/A	#N/A	#N/A	#N/A
NFRAN_2079	NFRAN_RS08695	pyridoxamine 5'-phosphate oxidase family protein	-0.044434	0.820808	56.1281	83.8861	5.76745	6.3811	Thaumi_prot_LH_FAM000394		Y	N	NV+NF+NM	Yes	1375	2532	arCOG00516	V	Defense mechanisms	NimA	Nitroimidazol reductase NimA or a related FMN-containing flavoprotein, pyridoxamine 5'-phosphate oxidase superfamily
NFRAN_2081	NFRAN_RS08700	hypothetical protein	0.272401	0.0820171	25.0216	30.1345	4.61303	4.90607	Thaumi_prot_LH_FAM004102		N	Y	NF	No	1861	1509	#N/A	#N/A	#N/A	#N/A	#N/A
NFRAN_2082	NFRAN_RS08705	hypothetical protein	0.903343	0.300823	3.41076	2.54816	0	1.12334	Thaumi_prot_LH_FAM004103		N	Y	NF	No	2478	1925	#N/A	#N/A	#N/A	#N/A	#N/A
NFRAN_2083	NFRAN_RS08710	hypothetical protein	-0.180229	0.271582	23.0573	38.7957	4.52055	5.27071	Thaumi_prot_LH_FAM004096		N	Y	NF	No	1911	1875	#N/A	#N/A	#N/A	#N/A	#N/A
NFRAN_2084	NFRAN_RS08715	response regulator	0.241942	0.467025	16.9597	21.67	4.00025	4.41132	Thaumi_prot_LH_FAM001253_0		N	N	NV+NF+NM	Yes	2046	2134	arCOG02391	T	Signal transduction mechanisms	CheY	Rec domain
NFRAN_2087	NFRAN_RS08720	universal stress protein	0.307947	0.194401	25.3509	29.8637	4.59207	4.88399	Thaumi_prot_LH_FAM000499_0		N	N	NV+NF+NM	Yes	1855	1744	arCOG02053	T	Signal transduction mechanisms	UspA	Nucleotide-binding protein, UspA family
NFRAN_2088	NFRAN_RS08725	ferredoxin family protein	1.45738	5.4e-14	44.0402	23.3534	5.40111	4.52189	Thaumi_prot_LH_FAM000965		Y	N	NV+NF+NM	Yes	1549	84	arCOG04548	C	Energy production and conversion	-	Ferredoxin
NFRAN_2089	NFRAN_RS08730	hypothetical protein	1.43637	0.00398428	4.66214	2.60377	2.02447	1.35963	Thaumi_prot_LH_FAM003728		N	Y	NV+NF	No	2425	943	#N/A	#N/A	#N/A	#N/A	#N/A
NFRAN_2090	NFRAN_RS08735	hypothetical protein	0.527823	0.00915386	259.325	265.879	7.98988	8.02383	Thaumi_prot_LH_FAM002556		N	Y	NV+NF	No	515	1069	#N/A	#N/A	#N/A	#N/A	#N/A
NFRAN_2091	NFRAN_RS08740	hypothetical protein	0.610664	0.00150441	257.008	244.035	7.92043	7.92734	Thaumi_prot_LH_FAM004094		N	Y	NF	No	517	810	#N/A	#N/A	#N/A	#N/A	#N/A
NFRAN_2094	NFRAN_RS08745	glucose/sorbosone family PQQ-dependent dehydrogenase	1.40366	3.58e-19	85.2516	47.2048	6.37014	5.55171	Thaumi_prot_LH_FAM003968		N	Y	NF	No	1109	40	arCOG02796	G	Carbohydrate transport and metabolism	-	Glucose/sorbosone dehydrogenase
NFRAN_2095	NFRAN_RS08750	plastocyanin/azurin family copper-binding protein	0.406457	0.0161584	112.644	123.797	6.77259	6.93791	Thaumi_prot_LH_FAM000003_0		Y	N	NV+NF+NM	Yes	941	1174	arCOG02926	C	Energy production and conversion	PetE	Plastocyanin/azurin/halocyanin family protein
NFRAN_2096	NFRAN_RS08755	metal ABC transporter ATP-binding protein	-0.018497	0.951567	5.04187	7.63972	2.30538	2.92844	Thaumi_prot_LH_FAM000578		Y	N	NV+NF+NM	No	2407	2708	arCOG00201	P	Inorganic ion transport and metabolism	ZnuC	ABC-type Mn/Zn transport system, ATPase component
NFRAN_2097	NFRAN_RS08760	DUF4443 domain-containing protein	0.471249	3.32e-05	176.294	187.984	7.4547	7.55281	Thaumi_prot_LH_FAM000682		N	N	NV+NF+NM	Yes	696	495	arCOG02103	K	Transcription	-	Transcriptional regulator, contains wHTH domain
NFRAN_2098	NFRAN_RS08765	class I SAM-dependent methyltransferase	-0.313696	0.059883	52.3437	95.8792	5.67676	6.58133	Thaumi_prot_LH_FAM004582		N	Y	NF	No	1423	1428	arCOG04855	Q	Secondary metabolites biosynthesis, transport and catabolism	-	SAM-dependent methyltransferase
NFRAN_2099	NFRAN_RS08770	hypothetical protein	0.600706	0.00182668	179.476	174.244	7.44861	7.40953	Thaumi_prot_LH_FAM004246		N	Y	NF	No	687	837	#N/A	#N/A	#N/A	#N/A	#N/A
NFRAN_2100	NFRAN_RS08775	hypothetical protein	0.495091	0.0462296	170.147	174.282	7.28403	7.42587	Thaumi_prot_LH_FAM004219		N	Y	NF	No	722	1368	#N/A	#N/A	#N/A	#N/A	#N/A
NFRAN_2101	NFRAN_RS08780	serine hydrolase domain-containing protein	-1.2596	9.58e-17	69.8775	243.987	6.07562	7.92878	Thaumi_prot_LH_FAM004071		N	Y	NF	No	1251	54	arCOG00771	E	Amino acid transport and metabolism	-	CubicO group peptidase, beta-lactamase class C family
NFRAN_2105	NFRAN_RS08785	DNA primase noncatalytic subunit PriX	-0.286208	0.0110469	18.9017	33.8975	4.23127	5.08271	Thaumi_prot_LH_FAM004114		N	Y	NF	No	1994	1104	#N/A	#N/A	#N/A	#N/A	#N/A
NFRAN_2106	NFRAN_RS08790	DDE-type integrase/transposase/recombinase	-0.466952	0.454459	1.3758	2.71709	0.00786846	1.37602	Thaumi_prot_LH_FAM002609		N	N	NV+NF	No	2616	2120	arCOG02134	X	Mobilome: prophages, transposons	-	Transposase
NFRAN_2107	NFRAN_RS08795	ArsA family ATPase	0.305571	0.084735	7.56004	9.0453	2.91031	3.17168	Thaumi_prot_LH_FAM003167		N	N	NV+NF	No	2311	1520	arCOG02849	P	Inorganic ion transport and metabolism	ArsA	Oxyanion-translocating ATPase
NFRAN_2109	NFRAN_RS08800	alpha/beta hydrolase	-1.75618	0.00810849	0.93999	4.53221	0	2.06633	Thaumi_prot_LH_FAM004335		N	Y	NF	No	2650	1047	arCOG05706	E	Amino acid transport and metabolism	DAP2	Dipeptidyl aminopeptidase/acylaminoacyl-peptidase
NFRAN_2110	NFRAN_RS08805	alpha/beta fold hydrolase	-0.402293	0.33425	2.97219	5.66125	1.48112	2.48286	Thaumi_prot_LH_FAM013284		N	Y	NF	No	2501	1973	#N/A	#N/A	#N/A	#N/A	#N/A
NFRAN_2112	NFRAN_RS08810	hypothetical protein	-0.805917	0.331826	0.961631	2.41665	-0.633935	1.02961	Thaumi_prot_LH_FAM004083		N	Y	NF	No	2647	1965	#N/A	#N/A	#N/A	#N/A	#N/A
NFRAN_2113	NFRAN_RS08815	alpha/beta hydrolase	-0.0137444	0.926832	51.6542	77.0231	5.68632	6.2651	Thaumi_prot_LH_FAM004228		N	Y	NF	No	1434	2672	arCOG01648	R	General function prediction only	MhpC	Alpha/beta superfamily hydrolase
NFRAN_2115	NFRAN_RS08820	hypothetical protein	-1.76175	0.00173848	1.19811	5.60577	-0.503623	2.47902	Thaumi_prot_LH_FAM003897		N	Y	NF	No	2631	827	#N/A	#N/A	#N/A	#N/A	#N/A
NFRAN_2116	NFRAN_RS08825	methyltransferase domain-containing protein	-1.62791	6.83e-06	1.50121	6.99414	0.422337	2.7835	Thaumi_prot_LH_FAM004314		N	Y	NF	No	2604	413	#N/A	#N/A	#N/A	#N/A	#N/A
NFRAN_2117	NFRAN_RS08830	hypothetical protein	-0.803344	0.0118311	3.64499	9.23425	1.81412	3.14838	Thaumi_prot_LH_FAM013285		N	Y	NF	No	2466	1117	#N/A	#N/A	#N/A	#N/A	#N/A
NFRAN_2119	NFRAN_RS08835	hypothetical protein	0.596236	0.00229722	51.1582	48.901	5.61975	5.6031	Thaumi_prot_LH_FAM004166		N	Y	NF	No	1441	861	#N/A	#N/A	#N/A	#N/A	#N/A
NFRAN_2123	NFRAN_RS08840	glycosyltransferase	0.294248	0.112973	8.66685	10.4327	3.09603	3.37183	Thaumi_prot_LH_FAM002900		N	Y	NF	No	2270	1581	arCOG01415	M	Cell wall/membrane/envelope biogenesis	RfaG	Glycosyltransferase
NFRAN_2125	NFRAN_RS08850	radical SAM protein	0.070829	0.479117	113.537	158.217	6.81413	7.3055	Thaumi_prot_LH_FAM000695		N	N	NV+NF	No	937	2147	arCOG00938	R	General function prediction only	-	Radical SAM superfamily enzyme
NFRAN_2131	NFRAN_RS08860	universal stress protein	1.40981	0.000376194	6.75274	3.87393	2.62627	1.8489	Thaumi_prot_LH_FAM004642		N	Y	NF	No	2347	683	arCOG02053	T	Signal transduction mechanisms	UspA	Nucleotide-binding protein, UspA family
NFRAN_2133	NFRAN_RS08865	hypothetical protein	1.74186	7.51e-22	493.015	216.237	8.88762	7.73359	Thaumi_prot_LH_FAM004869		N	Y	NF	No	272	32	#N/A	#N/A	#N/A	#N/A	#N/A
NFRAN_2134	NFRAN_RS08870	hypothetical protein	0.23406	0.222494	149.382	184.307	7.165	7.51891	Thaumi_prot_LH_FAM013288		N	Y	NF	No	791	1792	#N/A	#N/A	#N/A	#N/A	#N/A
NFRAN_2135	NFRAN_RS08875	hypothetical protein	0.651171	0.242757	5.09892	4.64424	2.00052	2.15334	Thaumi_prot_LH_FAM004316		N	Y	NF	No	2401	1818	#N/A	#N/A	#N/A	#N/A	#N/A
NFRAN_2136	NFRAN_RS08880	hypothetical protein	-0.311235	0.175836	14.3555	26.0694	3.80001	4.68577	Thaumi_prot_LH_FAM013289		N	Y	NF	No	2117	1708	#N/A	#N/A	#N/A	#N/A	#N/A
NFRAN_2138	NFRAN_RS08885	SDR family oxidoreductase	0.798282	1.41e-08	33.6744	28.8164	5.07137	4.83799	Thaumi_prot_LH_FAM004534		N	Y	NF	No	1707	220	arCOG03015	R	General function prediction only	-	Uncharacterized protein YbjT, contains NAD(P)-binding and DUF2867 domains
NFRAN_2139	NFRAN_RS08890	hypothetical protein	0.201514	0.279671	26.7261	33.6364	4.6867	5.06882	Thaumi_prot_LH_FAM004312		N	Y	NF	No	1823	1885	#N/A	#N/A	#N/A	#N/A	#N/A
NFRAN_2141	NFRAN_RS08895	hypothetical protein	3.43391	0.198278	0.336001	0.0540847	0	0	Thaumi_prot_LH_FAM013291		N	Y	NF	No	2708	1753	#N/A	#N/A	#N/A	#N/A	#N/A
NFRAN_2144	NFRAN_RS08910	DDE-type integrase/transposase/recombinase	0.544403	0.578852	0.634549	0.651456	0	-0.775888	Thaumi_prot_LH_FAM002609		N	N	NV+NF	No	2680	2288	arCOG02134	X	Mobilome: prophages, transposons	-	Transposase
NFRAN_2145	NFRAN_RS08915	ATP cone domain-containing protein	1.90447	1.93e-13	11.0317	4.2962	3.41679	2.07984	Thaumi_prot_LH_FAM004006		N	Y	NF	No	2195	91	#N/A	#N/A	#N/A	#N/A	#N/A
NFRAN_2146	NFRAN_RS08920	sialidase family protein	4.57884	5.02e-15	1356.2	83.1642	10.3256	5.9626	Thaumi_prot_LH_FAM003657		N	Y	NV+NF	No	88	66	#N/A	#N/A	#N/A	#N/A	#N/A
0	NFRAN_RS08925	IS5 family transposase	4.46267	1.72e-10	28.3979	1.88805	4.71114	0.303335	Thaumi_prot_LH_FAM005650		N	Y	NF	No	1792	144	#N/A	#N/A	#N/A	#N/A	#N/A
NFRAN_2149	NFRAN_RS08930	UDP-3-O-(3-hydroxymyristoyl)glucosamine N-acyltransferase	1.73337	2.05e-05	1.61051	0.698595	0.590272	-0.564055	Thaumi_prot_LH_FAM004447		N	Y	NF	No	2595	464	arCOG01849	R	General function prediction only	PaaY	Isoleucine patch superfamily protein
NFRAN_2150	NFRAN_RS08935	CbtB domain-containing protein	0.321538	0.260991	28.4731	33.3021	4.77713	5.00969	Thaumi_prot_LH_FAM000681		N	Y	NV+NF+NM	No	1788	1850	arCOG08746	P	Inorganic ion transport and metabolism	-	Cobalt transporter subunit, CbtB
NFRAN_2151	NFRAN_RS08940	CbtA family protein	0.265045	0.0632265	188.996	228.991	7.52362	7.8366	Thaumi_prot_LH_FAM000680		N	Y	NV+NF+NM	No	666	1446	arCOG06353	P	Inorganic ion transport and metabolism	-	Probable cobalt transporter subunit, CbtA
NFRAN_2152	NFRAN_RS08945	sialidase family protein	3.92892	5.68e-16	23.3759	2.24154	4.41404	0.933882	Thaumi_prot_LH_FAM004854		N	Y	NF	No	1904	58	#N/A	#N/A	#N/A	#N/A	#N/A
NFRAN_2153	NFRAN_RS08950	hypothetical protein	1.83151	1.5e-35	28.125	11.5661	4.79487	3.52662	Thaumi_prot_LH_FAM013293		N	Y	NF	No	1797	12	#N/A	#N/A	#N/A	#N/A	#N/A
NFRAN_2154	NFRAN_RS08955	sialidase family protein	5.02112	3.04e-14	3649.11	164.797	11.728	6.82407	Thaumi_prot_LH_FAM004880		N	Y	NF	No	26	76	#N/A	#N/A	#N/A	#N/A	#N/A
NFRAN_2155	NFRAN_RS08960	cytochrome c biogenesis protein CcdA	5.03337	3.43e-14	1447.71	64.9338	10.3987	5.49372	Thaumi_prot_LH_FAM000033		N	Y	NV+NF	No	79	77	arCOG02398	C	Energy production and conversion	CcdA	Cytochrome c biogenesis protein
NFRAN_2156	NFRAN_RS08965	hypothetical protein	3.2443	0.0041091	1.89942	0.274925	0.697652	0	Thaumi_prot_LH_FAM013294		N	Y	NF	No	2572	946	#N/A	#N/A	#N/A	#N/A	#N/A
NFRAN_2157	NFRAN_RS08970	DUF202 domain-containing protein	1.14233	0.131712	3.21781	2.17017	1.64439	0.469581	Thaumi_prot_LH_FAM005654		N	Y	NF	No	2485	1616	#N/A	#N/A	#N/A	#N/A	#N/A
NFRAN_2158	NFRAN_RS08975	methyltransferase domain-containing protein	0.405071	0.000493638	64.3481	71.5835	6.00045	6.15852	Thaumi_prot_LH_FAM003231		N	Y	NV+NF	No	1298	708	arCOG01783	Q	Secondary metabolites biosynthesis, transport and catabolism	-	SAM-dependent methyltransferase
NFRAN_2161	NFRAN_RS08980	hypothetical protein	0.399661	0.000325985	26.2138	29.2477	4.7021	4.86829	Thaumi_prot_LH_FAM013296		N	Y	NF	No	1837	667	#N/A	#N/A	#N/A	#N/A	#N/A
NFRAN_2162	NFRAN_RS08985	hypothetical protein	0.924223	1.27e-08	230.604	178.338	7.80096	7.47763	Thaumi_prot_LH_FAM013297		N	Y	NF	No	576	218	#N/A	#N/A	#N/A	#N/A	#N/A
NFRAN_2164	NFRAN_RS08990	bifunctional DNA primase/polymerase	0.0161229	0.925653	6.29955	9.0976	2.63435	3.17619	Thaumi_prot_LH_FAM013298		N	Y	NF	No	2362	2670	#N/A	#N/A	#N/A	#N/A	#N/A
NFRAN_2165	NFRAN_RS08995	hypothetical protein	-1.26797	0.391944	0.203472	0.707106	0	0	Thaumi_prot_LH_FAM013299		N	Y	NF	No	2723	2056	#N/A	#N/A	#N/A	#N/A	#N/A
NFRAN_2166	NFRAN_RS09000	AbrB/MazE/SpoVT family DNA-binding domain-containing protein	0.270347	0.773197	1.27341	1.50892	0.14095	0.469379	Thaumi_prot_LH_FAM013300		N	Y	NF	No	2625	2475	#N/A	#N/A	#N/A	#N/A	#N/A
NFRAN_2167	NFRAN_RS09005	hypothetical protein	-0.326948	0.0477491	10.0076	18.5539	3.30884	4.20892	Thaumi_prot_LH_FAM013301		N	Y	NF	No	2230	1375	#N/A	#N/A	#N/A	#N/A	#N/A
NFRAN_2168	NFRAN_RS09010	hypothetical protein	0.114889	0.68258	13.0336	17.489	3.66151	4.10201	Thaumi_prot_LH_FAM013302		N	Y	NF	No	2148	2385	#N/A	#N/A	#N/A	#N/A	#N/A
NFRAN_2169	NFRAN_RS09015	hypothetical protein	0.406386	0.000314506	20.0173	22.1452	4.31015	4.46799	Thaumi_prot_LH_FAM001780		N	N	NF	No	1972	665	arCOG01245	X	Mobilome: prophages, transposons	XerC	XerD/XerC family integrase, often contains N-terminal HTH domain
NFRAN_2170	NFRAN_RS09020	TspO/MBR family protein	0.0995782	0.863544	2.34756	3.18734	1.06119	1.61697	Thaumi_prot_LH_FAM004236		N	Y	NF	No	2545	2579	arCOG04434	T	Signal transduction mechanisms	TspO	Tryptophan-rich sensory protein
NFRAN_2174	NFRAN_RS09030	universal stress protein	-0.021489	0.931256	14.5604	21.4804	3.81389	4.41718	Thaumi_prot_LH_FAM000499_1		N	N	NV+NF+NM	Yes	2108	2675	arCOG02053	T	Signal transduction mechanisms	UspA	Nucleotide-binding protein, UspA family
NFRAN_2175	NFRAN_RS09035	arsenic resistance protein	-0.134887	0.68258	4.07385	6.65581	1.97373	2.70725	Thaumi_prot_LH_FAM002536		N	Y	NV+NF	No	2447	2386	arCOG02191	R	General function prediction only	-	Predicted Na+-dependent transporter
NFRAN_2176	NFRAN_RS09040	universal stress protein	0.401557	0.0813043	21.239	23.7307	4.37839	4.5489	Thaumi_prot_LH_FAM000499_1		N	N	NV+NF+NM	Yes	1948	1507	arCOG02053	T	Signal transduction mechanisms	UspA	Nucleotide-binding protein, UspA family
NFRAN_2177	NFRAN_RS09045	hypothetical protein	0.280149	0.06275	62.2618	75.4285	5.94941	6.21936	Thaumi_prot_LH_FAM003194		N	Y	NF	No	1313	1443	#N/A	#N/A	#N/A	#N/A	#N/A
0	NFRAN_RS09050	hypothetical protein	0.0614323	0.805794	14.3267	19.9982	3.80739	4.31839	Thaumi_prot_LH_FAM002609		N	N	NV+NF	No	2118	2514	#N/A	#N/A	#N/A	#N/A	#N/A
NFRAN_2179	NFRAN_RS09060	Rieske 2Fe-2S domain-containing protein	0.393714	6.1e-05	143.787	161.448	7.16498	7.33366	Thaumi_prot_LH_FAM002678		N	Y	NF	No	807	534	arCOG02200	C	Energy production and conversion	Fpr	Flavodoxin reductase (ferredoxin-NADPH reductase) family 1
NFRAN_2180	NFRAN_RS09065	patatin-like phospholipase family protein	0.131574	0.247599	43.878	58.7401	5.44234	5.87541	Thaumi_prot_LH_FAM001606		N	Y	NV+NF	No	1550	1823	#N/A	#N/A	#N/A	#N/A	#N/A
NFRAN_2182	NFRAN_RS09070	aldehyde dehydrogenase family protein	0.23284	0.0541059	128.079	160.709	6.99218	7.32547	Thaumi_prot_LH_FAM001603		#N/A	#N/A	NV+NF+NM	Yes	866	1402	arCOG01252	C	Energy production and conversion	PutA	Lactaldehyde dehydrogenase, Succinate semialdehyde dehydrogenase, a-ketoglutarate semialdehyde dehydrogenase or other NAD-dependent aldehyde dehydrogenase
NFRAN_2183	NFRAN_RS09075	alcohol dehydrogenase	0.276774	0.0500749	48.2225	58.8629	5.58484	5.87398	Thaumi_prot_LH_FAM000338		Y	N	NV+NF+NM	Yes	1484	1387	arCOG01455	R	General function prediction only	AdhP	Zn-dependent alcohol dehydrogenase
NFRAN_2184	NFRAN_RS09080	rhodanese-like domain-containing protein	1.0928	3.02e-13	72.3637	50.5169	6.16979	5.65494	Thaumi_prot_LH_FAM004245		N	Y	NF	No	1226	94	arCOG02021	P	Inorganic ion transport and metabolism	PspE	Rhodanese-related sulfurtransferase
NFRAN_2185	NFRAN_RS09085	NADP-dependent malic enzyme	-0.174814	0.186985	15.7389	26.1599	3.9667	4.70516	Thaumi_prot_LH_FAM001623		N	N	NV+NF	Yes	2078	1729	arCOG00853	C	Energy production and conversion	SfcA	Malic enzyme
NFRAN_2186	NFRAN_RS09090	hypothetical protein	0.397214	0.0586975	92.1526	105.642	6.50272	6.72087	Thaumi_prot_LH_FAM002402		N	Y	NF	No	1075	1421	#N/A	#N/A	#N/A	#N/A	#N/A
NFRAN_2188	NFRAN_RS09095	4Fe-4S dicluster domain-containing protein	1.12268	1.21e-09	62.0351	41.5133	5.90013	5.36135	Thaumi_prot_LH_FAM000965		Y	N	NV+NF+NM	Yes	1317	170	arCOG04548	C	Energy production and conversion	-	Ferredoxin
NFRAN_2189	NFRAN_RS09100	hypothetical protein	1.14539	0.00154185	17.0295	11.2071	4.00101	3.37908	Thaumi_prot_LH_FAM001260		N	Y	NV+NF+NM	Yes	2042	812	arCOG10523	S	Function unknown	-	Uncharacterized protein
NFRAN_2190	NFRAN_RS09105	adenylate/guanylate cyclase domain-containing protein	0.412442	0.0402156	13.4606	14.8316	3.7082	3.87476	Thaumi_prot_LH_FAM000452		N	Y	NV+NF+NM	Yes	2138	1347	arCOG07810	T	Signal transduction mechanisms	CyaA	Adenylate cyclase, family 3
NFRAN_2191	NFRAN_RS09110	hypothetical protein	-0.21469	0.102223	25.3063	42.9875	4.63654	5.4216	Thaumi_prot_LH_FAM004115		N	Y	NF	No	1856	1559	#N/A	#N/A	#N/A	#N/A	#N/A
NFRAN_2192	NFRAN_RS09115	IS5 family transposase	0.183714	0.70955	1.2296	1.64987	0.242828	0.682594	Thaumi_prot_LH_FAM003911		N	N	NF	No	2630	2408	arCOG02754	X	Mobilome: prophages, transposons	-	Transposase, IS5 family
NFRAN_2193	NFRAN_RS09120	hypothetical protein	0.445234	0.00302978	19.1065	20.5113	4.23467	4.34725	Thaumi_prot_LH_FAM013305		N	Y	NF	No	1990	908	#N/A	#N/A	#N/A	#N/A	#N/A
NFRAN_2194	NFRAN_RS09125	hypothetical protein	0.25148	0.661294	1.61574	1.97222	0.614027	0.916535	Thaumi_prot_LH_FAM013306		N	Y	NF	No	2593	2365	arCOG05102	V	Defense mechanisms	McrC	McrBC 5-methylcytosine restriction system component
NFRAN_2195	NFRAN_RS09130	hypothetical protein	-0.165334	0.912216	0.331347	0.579648	0	0	Thaumi_prot_LH_FAM013307		N	Y	NF	No	2709	2650	arCOG05102	V	Defense mechanisms	McrC	McrBC 5-methylcytosine restriction system component
NFRAN_2196	NFRAN_RS09135	DDE-type integrase/transposase/recombinase	-0.0837789	0.849359	1.97123	3.06943	0.95903	1.55936	Thaumi_prot_LH_FAM002609		N	N	NV+NF	No	2570	2559	arCOG02134	X	Mobilome: prophages, transposons	-	Transposase
NFRAN_2198	NFRAN_RS09140	hypothetical protein	-0.358115	0.454708	2.99345	5.59967	1.43934	2.42512	Thaumi_prot_LH_FAM013308		N	Y	NF	No	2500	2122	#N/A	#N/A	#N/A	#N/A	#N/A
NFRAN_2200	NFRAN_RS09145	bifunctional DNA primase/polymerase	0.163112	0.13665	16.4473	21.6284	4.03192	4.43323	Thaumi_prot_LH_FAM004137		N	Y	NF	No	2057	1632	#N/A	#N/A	#N/A	#N/A	#N/A
NFRAN_2203	NFRAN_RS09150	hypothetical protein	0.539286	0.000190903	76.0536	76.28	6.21634	6.23964	Thaumi_prot_LH_FAM013309		N	Y	NF	No	1197	623	#N/A	#N/A	#N/A	#N/A	#N/A
NFRAN_2204	NFRAN_RS09155	hypothetical protein	-0.345098	0.00342467	31.2427	58.1813	4.95041	5.85582	Thaumi_prot_LH_FAM003117		N	Y	NV+NF	No	1740	918	arCOG01242	X	Mobilome: prophages, transposons	XerC	XerD/XerC family integrase
NFRAN_TRNA21	NFRAN_RS09160	tRNA-Arg	-1.27342	0.0151643	13.9014	48.0553	3.54441	5.35341	#N/A		#N/A	#N/A	NA	No	2129	1165	#N/A	#N/A	#N/A	#N/A	#N/A
NFRAN_2205	NFRAN_RS09165	hypothetical protein	1.03331	1.34e-09	198.743	140.533	7.5767	7.1175	Thaumi_prot_LH_FAM004219		N	Y	NF	No	640	173	#N/A	#N/A	#N/A	#N/A	#N/A
NFRAN_2207	NFRAN_RS09170	RidA family protein	0.605101	0.178951	2.27501	2.22021	1.13614	1.11922	Thaumi_prot_LH_FAM003994		N	Y	NF	No	2549	1717	arCOG01630	V	Defense mechanisms	RidA	YjgF family enzyme shown to be reactive intermediate/imine deaminase
NFRAN_2208	NFRAN_RS09175	hypothetical protein	-0.336594	0.00298444	176.866	327.608	7.45152	8.35018	Thaumi_prot_LH_FAM003513		N	Y	NV+NF	No	693	907	arCOG02929	C	Energy production and conversion	PetE	Plastocyanin/azurin/halocyanin family protein
NFRAN_2209	NFRAN_RS09180	hypothetical protein	0.803512	9.13e-06	244.508	207.026	7.9017	7.68224	Thaumi_prot_LH_FAM004253		N	Y	NF	No	546	428	#N/A	#N/A	#N/A	#N/A	#N/A
NFRAN_2210	NFRAN_RS09185	hypothetical protein	0.512686	1.26e-05	78.528	81.3492	6.28995	6.33936	Thaumi_prot_LH_FAM004136		N	Y	NF	No	1168	439	#N/A	#N/A	#N/A	#N/A	#N/A
NFRAN_2211	NFRAN_RS09190	class I SAM-dependent methyltransferase	-0.277223	0.0485649	17.8195	31.5262	4.13004	4.97596	Thaumi_prot_LH_FAM004314		N	Y	NF	No	2026	1379	arCOG01792	Q	Secondary metabolites biosynthesis, transport and catabolism	-	SAM-dependent methyltransferase
NFRAN_2213	NFRAN_RS09195	DUF1428 family protein	-0.84769	2.62e-10	50.6861	132.961	5.63177	7.04672	Thaumi_prot_LH_FAM003661		N	Y	NV+NF	No	1446	150	#N/A	#N/A	#N/A	#N/A	#N/A
NFRAN_2217	NFRAN_RS09200	hypothetical protein	0.521308	0.00106583	351.957	358.173	8.42364	8.47249	Thaumi_prot_LH_FAM003194		N	Y	NF	No	390	780	#N/A	#N/A	#N/A	#N/A	#N/A
0	NFRAN_RS09210	DUF308 domain-containing protein	1.20717	0.0186113	10.2535	6.29791	2.9355	2.60139	Thaumi_prot_LH_FAM013311		N	Y	NF	No	2220	1194	#N/A	#N/A	#N/A	#N/A	#N/A
NFRAN_2221	NFRAN_RS09215	hypothetical protein	0.752601	0.0837979	27.7325	23.3272	4.42386	4.50874	Thaumi_prot_LH_FAM004916		N	Y	NF	No	1804	1516	#N/A	#N/A	#N/A	#N/A	#N/A
NFRAN_2223	NFRAN_RS09220	chorismate mutase	0.948905	3.49e-06	41.0699	32.0196	5.35064	4.98134	Thaumi_prot_LH_FAM004258		N	Y	NF	No	1598	384	#N/A	#N/A	#N/A	#N/A	#N/A
NFRAN_2225	NFRAN_RS09225	aminotransferase class I/II-fold pyridoxal phosphate-dependent enzyme	0.295285	0.00309159	410.323	492.614	8.67161	8.94348	Thaumi_prot_LH_FAM001140		N	N	NV+NF+NM	Yes	334	911	arCOG01131	E	Amino acid transport and metabolism	-	Aspartate/tyrosine/aromatic aminotransferase
NFRAN_2226	NFRAN_RS09230	hypothetical protein	-0.222748	0.148384	130.752	223.116	7.00442	7.79652	Thaumi_prot_LH_FAM001141		N	Y	NV+NF+NM	Yes	858	1661	arCOG08823	S	Function unknown	-	Uncharacterized membrane protein
NFRAN_2227	NFRAN_RS09235	NADPH-dependent F420 reductase	-0.494922	0.000375081	80.4051	165.113	6.29245	7.36169	Thaumi_prot_LH_FAM001142		Y	N	NV+NF+NM	Yes	1151	681	arCOG00457	R	General function prediction only	-	Predicted dinucleotide-binding enzyme
NFRAN_2228	NFRAN_RS09240	histidine phosphatase family protein	-0.308916	0.0660393	33.7791	60.4933	5.02177	5.91583	Thaumi_prot_LH_FAM001143		Y	N	NV+NF+NM	Yes	1703	1449	arCOG01991	R	General function prediction only	phoE	Broad specificity phosphatase PhoE or related phosphatase
NFRAN_2229	NFRAN_RS09245	hypothetical protein	0.204794	0.0592923	248.153	317.128	7.95006	8.30473	Thaumi_prot_LH_FAM001144		Y	Y	NV+NF+NM	Yes	537	1425	arCOG08824	C	Energy production and conversion	-	Cytochrome c oxidase subunit
NFRAN_2232	NFRAN_RS09255	cbb3-type cytochrome c oxidase subunit I	0.596484	3.02e-10	4766.63	4645.16	12.2138	12.1802	Thaumi_prot_LH_FAM001146		N	N	NV+NF+NM	Yes	18	153	arCOG01237	C	Energy production and conversion	CyoB	Heme/copper-type cytochrome/quinol oxidase, subunit 1 and 3
NFRAN_2234	NFRAN_RS09260	cupredoxin domain-containing protein	0.44285	5.52e-05	6061.95	6495.28	12.5427	12.661	Thaumi_prot_LH_FAM000003_0		Y	N	NV+NF+NM	Yes	15	526	arCOG02929	C	Energy production and conversion	PetE	Plastocyanin/azurin/halocyanin family protein
NFRAN_2235	NFRAN_RS09265	COX15/CtaA family protein	0.794683	1.35e-15	1298.92	1098.08	10.3273	10.0993	Thaumi_prot_LH_FAM001148		Y	N	NV+NF+NM	Yes	93	61	#N/A	#N/A	#N/A	#N/A	#N/A
NFRAN_2237	NFRAN_RS09270	hypothetical protein	0.956093	4.51e-08	211.067	161.483	7.69584	7.32254	Thaumi_prot_LH_FAM002141		N	Y	NV+NF+NM	No	615	251	arCOG08825	S	Function unknown	-	Uncharacterized protein
NFRAN_2238	NFRAN_RS09275	hypothetical protein	-0.320371	0.264104	10.2165	18.4995	3.25165	4.1907	Thaumi_prot_LH_FAM003508		N	Y	NV+NF	No	2223	1857	arCOG00040	H	Coenzyme transport and metabolism	Hpt1	Hypoxanthine phosphoribosyltransferase
NFRAN_2239	NFRAN_RS09280	DUF167 domain-containing protein	-0.207468	0.545342	11.2618	19.3753	3.42597	4.24927	Thaumi_prot_LH_FAM001721		N	N	NV+NF	Yes	2188	2250	arCOG04058	S	Function unknown	-	Uncharacterized protein YggU, DUF167 family
NFRAN_2240	NFRAN_RS09285	D-2-hydroxyacid dehydrogenase	-0.739223	2.93e-06	37.5691	91.846	5.19507	6.5154	Thaumi_prot_LH_FAM000194		Y	N	NV+NF+NM	Yes	1649	378	arCOG01754	H	Coenzyme transport and metabolism	SerA	Phosphoglycerate dehydrogenase or related dehydrogenase
NFRAN_2241	NFRAN_RS09290	Fe-S cluster assembly protein SufB	0.539683	6.37e-05	965.815	983.452	9.89868	9.94028	Thaumi_prot_LH_FAM000739		N	N	NV+NF+NM	Yes	126	542	arCOG01715	O	Posttranslational modification, protein turnover, chaperones	SufB	Cysteine desulfurase activator SufB
NFRAN_2242	NFRAN_RS09295	SufD family Fe-S cluster assembly protein	0.383756	0.0123803	561.756	632.247	9.10092	9.29546	Thaumi_prot_LH_FAM000738		N	N	NV+NF+NM	Yes	242	1131	arCOG01715	O	Posttranslational modification, protein turnover, chaperones	SufB	Cysteine desulfurase activator SufB
NFRAN_2243	NFRAN_RS09300	uroporphyrinogen-III synthase	0.199034	0.0944184	90.776	115.921	6.48796	6.851	Thaumi_prot_LH_FAM004260		N	Y	NF	No	1081	1539	#N/A	#N/A	#N/A	#N/A	#N/A
NFRAN_2244	NFRAN_RS09305	uroporphyrinogen-III C-methyltransferase	0.352028	0.00971564	74.7561	86.2166	6.21229	6.42306	Thaumi_prot_LH_FAM000741		Y	N	NV+NF+NM	Yes	1205	1081	arCOG00644	H	Coenzyme transport and metabolism	CysG	Uroporphyrinogen-III methylase
NFRAN_2245	NFRAN_RS09310	hydroxymethylbilane synthase	0.543331	8.26e-05	74.3494	75.1094	6.19765	6.22581	Thaumi_prot_LH_FAM000742		N	N	NV+NF+NM	Yes	1210	568	arCOG04299	H	Coenzyme transport and metabolism	HemC	Porphobilinogen deaminase
NFRAN_2246	NFRAN_RS09315	glutamate-1-semialdehyde 2,1-aminomutase	0.752293	2.08e-06	82.233	71.6443	6.31917	6.16091	Thaumi_prot_LH_FAM000622		Y	N	NV+NF+NM	Yes	1134	362	arCOG00918	H	Coenzyme transport and metabolism	HemL	Glutamate-1-semialdehyde aminotransferase
NFRAN_2247	NFRAN_RS09320	hypothetical protein	0.246527	0.0926455	1887.43	2326.75	10.8494	11.1782	Thaumi_prot_LH_FAM004211		N	Y	NF	No	55	1534	#N/A	#N/A	#N/A	#N/A	#N/A
NFRAN_2248	NFRAN_RS09325	6-bladed beta-propeller	0.0818019	0.429355	1543.37	2149.54	10.5865	11.0686	Thaumi_prot_LH_FAM004014		N	Y	NF	No	73	2098	arCOG03563	R	General function prediction only	-	Secreted protein, with PKD repeat domain
[truncated: 965 more rows]

## Sheet: DESeq_output
Locus	log2FC	baseMean	lfcSE	stat	pvalue	padj
[truncated: 2,768 more rows]

## Sheet: counts +TPM_calc
Geneid	Chr	Start	End	Strand	Length	BF1	BF2	BF3	BF4	BF5	Ctrl1	Ctrl2	Ctrl3	Ctrl4	Ctrl5		TPM	BF1	BF2	BF3	BF4	BF5	Ctrl1	Ctrl2	Ctrl3	Ctrl4	Ctrl5	avearge_TPM_BF	average_TPM_Ctrl		log2TPM	BF1	BF2	BF3	BF4	BF5	Ctrl1	Ctrl2	Ctrl3	Ctrl4	Ctrl5	average_log2TPM BF	average_log2TPM Ctrl
[truncated: 2,768 more rows]

[truncated: 5 more sheets: significant, Top_25_table (Figure 4), sign_up, sign_down, all.arCOG_local_tag]
