# Supplementary material for: Biofilm lifestyle across different lineages of ammonia-oxidizing archaea
Source: ISME J. 2025 Sep 9;19(1):wraf182. doi: 10.1093/ismejo/wraf182 (PMC12448741; doi:10.1093/ismejo/wraf182)
Supplement: Dataset_S4_Nmaritimus_wraf182 [file dataset_s4_nmaritimus_wraf182.xlsx]

## Sheet: NM_all_info
Locus_Genbank	Locus_RefSeq	Info	log2FC	padj	average_TPM_BF	average_TPM_Ctrl	average_log2TPM_BF	average_log2TPM_Ctrl	Protein family LH		AOA conserved (Abby et al. 2021)	AOA exclusive (Abby et al. 2021)	Conserved (NV,NF,NM) (this study)	Rank TPM BF	Rank padj BF	arCOG_ID	Functional_Class	Funclass_Name	arCOG_GeneName	arCOG_Annotation
Nmar_0001	NMAR_RS00005	AAA family ATPase	0.0779432	0.627	156.255	211.688	7.25739	7.72064	Thaumi_prot_LH_FAM001038		N	N	NV+NF+NM	222	1474	arCOG00467	L	Replication, recombination and repair	CDC6	Cdc6-related protein, AAA superfamily ATPase
Nmar_0002	NMAR_RS00010	DNA-directed DNA polymerase II small subunit	0.251314	0.192943	21.6605	24.2401	4.34771	4.58641	Thaumi_prot_LH_FAM001039		N	N	NV+NF+NM	870	919	arCOG04455		Replication, recombination and repair	HYS2	Archaeal DNA polymerase II, small subunit/DNA polymerase delta, subunit B
Nmar_0003	NMAR_RS00015	stage II sporulation protein M	0.168291	0.632122	17.1477	19.7614	4.03317	4.29027	Thaumi_prot_LH_FAM001040		Y	Y	NV+NF+NM	996	1479	arCOG01995		General function prediction only	SpoIIM	Uncharacterized membrane protein, a component of a putative membrane remodelling system
Nmar_0004	NMAR_RS00020	hypothetical protein	-0.564178	0.0102958	63.1649	135.69	5.96963	7.05978	Thaumi_prot_LH_FAM001813		N	Y	NM	455	454	arCOG02926		Energy production and conversion	PetE	Plastocyanin/azurin/halocyanin family protein
Nmar_0005	NMAR_RS00025	precorrin-6y C5,15-methyltransferase (decarboxylating) subunit CbiE	-0.460613	0.351737	8.31092	11.6124	2.61854	3.50347	Thaumi_prot_LH_FAM001041		N	Y	NV+NF+NM	1392	1109	arCOG00650		Coenzyme transport and metabolism	CobL	Precorrin-6B methylase 1
Nmar_0006	NMAR_RS00030	hypothetical protein	-2.52853	0.0413643	0.946182	2.31213	0	1.15555	Thaumi_prot_LH_FAM001042		N	Y	NV+NM	1915	619	arCOG08807		Function unknown	-	Uncharacterized protein
Nmar_0007	NMAR_RS00035	peptidylprolyl isomerase	-0.597109	1.12e-05	28.4797	58.0124	4.79656	5.85362	Thaumi_prot_LH_FAM001043		N	Y	NM	761	197	arCOG04767		Posttranslational modification, protein turnover, chaperones	PpiB	Peptidyl-prolyl cis-trans isomerase (rotamase) - cyclophilin family
Nmar_0008	NMAR_RS00040	NAD(P)/FAD-dependent oxidoreductase	0.920153	2.89e-10	26.0325	18.058	4.61566	4.16344	Thaumi_prot_LH_FAM001044		N	Y	NM	790	110	arCOG01067		Energy production and conversion	Ndh	NADH dehydrogenase, FAD-containing subunit
Nmar_0009	NMAR_RS00045	ACT domain-containing protein	1.2453	8.8e-30	208.59	123.626	7.65831	6.94045	Thaumi_prot_LH_FAM001045		N	N	NF+NM	181	41	arCOG01806		General function prediction only	-	ACT domain containing protein
Nmar_0010	NMAR_RS00050	archaeal heat shock protein Hsp20	2.34293	2.7e-45	703.326	194.879	9.40242	7.56986	Thaumi_prot_LH_FAM001046		Y	N	NV+NF+NM	64	24	arCOG01833		Posttranslational modification, protein turnover, chaperones	IbpA	Molecular chaperone (HSP20 family)
Nmar_0011	NMAR_RS00055	CDC48 family AAA ATPase	2.61869	1.02e-85	399.705	91.4056	8.60454	6.4999	Thaumi_prot_LH_FAM000348_0		Y	N	NV+NF+NM	105	6	arCOG01308		Posttranslational modification, protein turnover, chaperones	Cdc48	ATPase of the AAA+ class , CDC48 family
0	NMAR_RS00060	hypothetical protein	1.58737	2.38e-12	128.139	62.8476	6.91182	5.92621	Thaumi_prot_LH_FAM001627		#N/A	#N/A	NM	267	90	#N/A		#N/A	#N/A	#N/A
Nmar_0012	NMAR_RS00065	hypothetical protein	0.747862	0.000641659	48.6234	34.9533	5.56467	5.08364	Thaumi_prot_LH_FAM001814		N	Y	NM	545	301	#N/A		#N/A	#N/A	#N/A
Nmar_0013	NMAR_RS00070	transcription initiation factor TFIIB	2.44003	1e-79	1348.65	354.564	10.3648	8.45819	Thaumi_prot_LH_FAM000723_0		Y	N	NV+NF+NM	44	7	arCOG01981		Transcription	SUA7	Transcription initiation factor TFIIB, Brf1 subunit/Transcription initiation factor TFIIB
Nmar_0014	NMAR_RS00075	hypothetical protein	-0.780426	0.100384	13.2868	33.0645	3.67836	4.91575	Thaumi_prot_LH_FAM000922		N	N	NV+NF+NM	1144	760	arCOG05278		Function unknown	-	Uncharacterized small metal-binding protein
Nmar_0015	NMAR_RS00080	fluoride efflux transporter CrcB	-0.984343	0.138862	2.3881	5.73779	0.982745	2.4876	Thaumi_prot_LH_FAM001698		N	N	NV+NF+NM	1795	839	arCOG04701		Cell cycle control, cell division, chromosome partitioning	CrcB/FEX	Integral membrane protein possibly involved in fluoride export and chromosome condensation
Nmar_0016	NMAR_RS00085	hypothetical protein	-1.03768	0.0864584	3.47171	4.68939	1.20207	2.08126	Thaumi_prot_LH_FAM001815		N	Y	NM	1699	736	arCOG10511		Function unknown	-	Uncharacterized protein
Nmar_0017	NMAR_RS00090	hypothetical protein	-0.7839	0.0172027	8.22177	17.4131	2.97031	4.11245	Thaumi_prot_LH_FAM001816		N	Y	NM	1395	509	arCOG08691		Function unknown	-	Uncharacterized protein
0	NMAR_RS00095	hypothetical protein	-0.72761	0.47771	2.20438	4.56926	0	2.17987	Thaumi_prot_LH_FAM000186_0		#N/A	#N/A	NV+NF+NM	1807	1288	#N/A		#N/A	#N/A	#N/A
Nmar_0018	NMAR_RS00100	hypothetical protein	0.0501593	0.940939	7.28935	7.37787	2.45054	2.8498	Thaumi_prot_LH_FAM001026		N	Y	NM	1445	1904	arCOG08804		Function unknown	-	Uncharacterized protein
Nmar_0019	NMAR_RS00105	hypothetical protein	-0.200574	0.503656	8.13874	12.1165	2.8975	3.56316	Thaumi_prot_LH_FAM001067		N	Y	NM	1404	1327	arCOG02080		Cell wall/membrane/envelope biogenesis	-	S-layer domain
Nmar_0020	NMAR_RS00110	TFIIB-type zinc ribbon-containing protein	0.195365	0.184532	52.7487	66.4248	5.68428	6.04375	Thaumi_prot_LH_FAM000723_0		Y	N	NV+NF+NM	513	907	arCOG01981		Transcription	SUA7	Transcription initiation factor TFIIB, Brf1 subunit/Transcription initiation factor TFIIB
Nmar_0021	NMAR_RS00115	cation:proton antiporter	-0.148645	0.504287	18.4077	24.5184	4.15909	4.60845	Thaumi_prot_LH_FAM001068		N	Y	NM	950	1329	arCOG01962		Inorganic ion transport and metabolism	-	NhaP-type Na+/H+ and K+/H+ antiporter with a unique C-terminal domain
Nmar_0022	NMAR_RS00120	hemerythrin domain-containing protein	-0.590062	0.412342	1.96555	5.03915	0.687034	2.2683	Thaumi_prot_LH_FAM001069		Y	Y	NV+NF+NM	1827	1201	arCOG01471		General function prediction only	-	Hemerythrin HHE cation binding domain containing protein
Nmar_0023	NMAR_RS00125	adenylyl-sulfate kinase	0.531153	0.000328947	227.145	219.095	7.77816	7.76409	Thaumi_prot_LH_FAM001070		N	N	NV+NM	166	280	arCOG01040		Inorganic ion transport and metabolism	CysC	Adenylylsulfate kinase or related kinase
Nmar_0024	NMAR_RS00130	3'(2'),5'-bisphosphate nucleotidase CysQ	0.29042	0.479469	10.5703	11.6819	3.14604	3.52481	Thaumi_prot_LH_FAM001071		N	Y	NM	1276	1290	arCOG01349		Carbohydrate transport and metabolism	SuhB	Archaeal fructose-1,6-bisphosphatase or related enzyme of inositol monophosphatase family
Nmar_0025	NMAR_RS00135	hypothetical protein	-0.651238	0.266503	9.5508	18.1578	2.91994	4.10903	Thaumi_prot_LH_FAM001072		N	Y	NM	1327	1004	arCOG08813		Function unknown	-	Uncharacterized membrane protein
Nmar_0026	NMAR_RS00140	SDR family NAD(P)-dependent oxidoreductase	0.212694	0.637468	16.7705	23.0949	3.99685	4.52522	Thaumi_prot_LH_FAM000716_0		Y	N	NV+NF+NM	1003	1487	arCOG01259		Lipid transport and metabolism	FabG	Short-chain alcohol dehydrogenase
Nmar_0027	NMAR_RS00145	hypothetical protein	-0.262811	0.643924	39.7521	50.646	5.04389	5.60172	Thaumi_prot_LH_FAM001073		N	Y	NM	622	1503	arCOG08814		Function unknown	-	Uncharacterized protein
Nmar_0028	NMAR_RS00150	hypothetical protein	-4.79809	0.000546738	0.059286	2.27943	0	1.15302	Thaumi_prot_LH_FAM001817		N	Y	NM	1964	293	#N/A		#N/A	#N/A	#N/A
Nmar_0029	NMAR_RS00155	hypothetical protein	-1.09981	8.37e-17	88.2317	262.783	6.41064	8.02857	Thaumi_prot_LH_FAM000545		Y	N	NV+NF+NM	354	67	arCOG00452		Cell cycle control, cell division, chromosome partitioning	ESCRTIII	Archaeal division protein CdvB, Snf7/Vps24/ESCRT-III family
Nmar_0031	NMAR_RS00165	hypothetical protein	0.0123308	0.962116	46.1842	61.1949	5.46571	5.92845	Thaumi_prot_LH_FAM001201		N	Y	NM	561	1924	arCOG10512		Function unknown	-	Uncharacterized protein
Nmar_0032	NMAR_RS00170	hypothetical protein	1.69949	2.93e-13	395.41	171.469	8.58235	7.36027	Thaumi_prot_LH_FAM001818		N	Y	NM	106	81	#N/A		#N/A	#N/A	#N/A
Nmar_0033	NMAR_RS00175	winged helix-turn-helix domain-containing protein	2.72242	7.54e-66	7968.66	1665.25	12.9279	10.6748	Thaumi_prot_LH_FAM000595		Y	N	NV+NM	14	11	arCOG01055		Transcription	-	Transcriptional regulator, contains HTH domain
Nmar_0034	NMAR_RS00180	TrmB family transcriptional regulator	2.20804	3.17e-34	2357.32	740.918	11.1507	9.49444	Thaumi_prot_LH_FAM001074		N	Y	NM	35	35	arCOG00374		Transcription	-	Predicted membrane-associated or secreted trancriptional regulator
Nmar_0035	NMAR_RS00185	hypothetical protein	1.92446	4.07e-44	627.393	237.489	9.24511	7.88114	Thaumi_prot_LH_FAM001819		N	Y	NM	69	25	arCOG12813		Function unknown	-	Uncharacterized protein
Nmar_0036	NMAR_RS00190	hypothetical protein	1.80256	0.000311025	13.9188	5.73886	3.70216	2.36149	Thaumi_prot_LH_FAM001075		N	Y	NM	1113	272	arCOG08815		Function unknown	-	Uncharacterized membrane protein
Nmar_0037	NMAR_RS00195	7-carboxy-7-deazaguanine synthase QueE	0.551203	0.0132744	28.0356	25.1203	4.73475	4.62081	Thaumi_prot_LH_FAM001076		N	Y	NV+NF+NM	766	476	arCOG02173		Posttranslational modification, protein turnover, chaperones	NrdG	Organic radical activating enzyme
Nmar_0038	NMAR_RS00200	GTP cyclohydrolase I FolE	-0.589651	6.37e-05	156.378	331.25	7.24308	8.36698	Thaumi_prot_LH_FAM001077		N	Y	NV+NF+NM	221	228	arCOG04542		Coenzyme transport and metabolism	FolE	GTP cyclohydrolase I
Nmar_0039	NMAR_RS00205	hypothetical protein	0.0776869	0.671537	174.051	225.198	7.4133	7.79963	Thaumi_prot_LH_FAM001078		N	Y	NM	206	1532	arCOG08816		Function unknown	-	Uncharacterized membrane protein
Nmar_0040	NMAR_RS00210	7-cyano-7-deazaguanine synthase	0.0565742	0.864618	25.3879	32.8183	4.65801	5.01307	Thaumi_prot_LH_FAM001079		N	N	NV+NF+NM	802	1772	arCOG00039		Translation, ribosomal structure and biogenesis	QueC	7-cyano-7-deazaguanine synthase (queuosine biosynthesis)
Nmar_0041	NMAR_RS00215	homoserine kinase	0.16736	0.363435	57.0102	69.4823	5.7668	6.1007	Thaumi_prot_LH_FAM001080		N	N	NV+NF+NM	491	1126	arCOG01027		Amino acid transport and metabolism	ThrB	Homoserine kinase
Nmar_0042	NMAR_RS00220	ATP/GTP-binding protein	-0.525304	0.0231945	14.8168	28.8478	3.8112	4.84232	Thaumi_prot_LH_FAM001081		N	N	NV+NF+NM	1080	537	arCOG01225		General function prediction only	-	GTPase SAR1 or related small G protein
Nmar_0043	NMAR_RS00225	lysylphosphatidylglycerol synthase transmembrane domain-containing protein	0.17336	0.472399	20.2459	25.4778	4.29653	4.64314	Thaumi_prot_LH_FAM001082		N	Y	NV+NF+NM	896	1283	arCOG00899		Cell wall/membrane/envelope biogenesis	AglD2	Predicted flippase
Nmar_0044	NMAR_RS00230	SDR family NAD(P)-dependent oxidoreductase	0.0117721	0.975744	9.06226	12.5343	3.15872	3.64019	Thaumi_prot_LH_FAM000716_0		Y	N	NV+NF+NM	1354	1935	arCOG01263		General function prediction only	DltE	Short-chain dehydrogenase
Nmar_0045	NMAR_RS00235	hypothetical protein	-0.0991904	0.796858	15.7308	26.0076	3.93923	4.67812	Thaumi_prot_LH_FAM001205		N	N	NV+NF+NM	1044	1692	arCOG10514		Function unknown	-	Uncharacterized protein
Nmar_0046	NMAR_RS00240	hypothetical protein	-0.394574	0.311751	11.6477	23.6908	3.52151	4.53468	Thaumi_prot_LH_FAM001083		N	N	NV+NF+NM	1222	1060	arCOG08817		Function unknown	-	Zn finger containing protein
Nmar_0047	NMAR_RS00245	glycosyl transferase	-0.238923	0.34096	9.60701	14.532	3.20878	3.83209	Thaumi_prot_LH_FAM001084		N	Y	NM	1325	1094	arCOG01393		Carbohydrate transport and metabolism	-	Glycosyl transferase, related to UDP-glucuronosyltransferase
Nmar_0048	NMAR_RS00250	thiamine biosynthesis protein	-0.201494	0.740706	2.19827	3.94307	1.06213	1.90285	Thaumi_prot_LH_FAM001085		N	Y	NM	1808	1612	arCOG00038		Translation, ribosomal structure and biogenesis	ThiI	tRNA S(4)U 4-thiouridine synthase
Nmar_0049	NMAR_RS00255	phosphoadenylyl-sulfate reductase	0.301568	0.0468281	59.6361	67.7798	5.83237	6.0784	Thaumi_prot_LH_FAM001086		N	N	NV+NF+NM	476	643	arCOG00124		Amino acid transport and metabolism	CysH	3'-phosphoadenosine 5'-phosphosulfate sulfotransferase (PAPS reductase)/FAD synthetase or related enzyme
Nmar_0050	NMAR_RS00260	sulfate adenylyltransferase	0.146611	0.375281	107.268	136.549	6.70123	7.07715	Thaumi_prot_LH_FAM001087		N	N	NV+NF+NM	302	1143	arCOG04191		Inorganic ion transport and metabolism	MET3	ATP sulfurylase (sulfate adenylyltransferase)
Nmar_0051	NMAR_RS00265	hypothetical protein	0.181028	0.338571	76.9495	95.3225	6.24159	6.56487	Thaumi_prot_LH_FAM001088		N	Y	NM	394	1089	arCOG08818		Function unknown	-	Uncharacterized protein
Nmar_0052	NMAR_RS00270	endonuclease III	-0.160493	0.679009	6.68922	8.67604	2.72482	3.0743	Thaumi_prot_LH_FAM001089		N	N	NV+NF+NM	1483	1541	arCOG00459		Replication, recombination and repair	Nth	EndoIII-related endonuclease
Nmar_0053	NMAR_RS00275	aconitase X catalytic domain-containing protein	-0.471808	0.0266232	8.96214	16.2342	3.06044	4.00694	Thaumi_prot_LH_FAM001090		N	N	NV+NF+NM	1360	553	arCOG04278		Energy production and conversion	-	Predicted aconitase
Nmar_0054	NMAR_RS00280	DUF126 domain-containing protein	0.403951	0.460022	7.4349	7.6242	2.40636	2.9001	Thaumi_prot_LH_FAM001091		N	N	NV+NF+NM	1439	1266	arCOG04279		Energy production and conversion	-	Swiveling domain associated with predicted aconitase
Nmar_0055	NMAR_RS00285	ribosome rescue protein RqcH	0.067405	0.843716	4.83186	6.42186	2.1827	2.65372	Thaumi_prot_LH_FAM001100		N	N	NV+NF+NM	1592	1751	arCOG01695		Translation, ribosomal structure and biogenesis	-	Predicted component of the ribosome quality control (RQC) complex, YloA/Tae2 family, contains fibronectin-binding (FbpA) and DUF814 domains
Nmar_0056	NMAR_RS00290	hypothetical protein	-1.08397	0.00010372	16.5946	47.2005	3.89791	5.51272	Thaumi_prot_LH_FAM001099		N	Y	NM	1012	241	arCOG10415		Function unknown	-	Uncharacterized membrane protein
Nmar_0057	NMAR_RS00295	precorrin-6Y C5,15-methyltransferase (decarboxylating) subunit CbiT	-0.633044	0.0373832	17.8808	35.8132	4.04107	5.13737	Thaumi_prot_LH_FAM001098		N	Y	NV+NF+NM	965	599	arCOG00977		Coenzyme transport and metabolism	CobL	Precorrin-6B methylase 2
Nmar_0058	NMAR_RS00300	precorrin-2 C(20)-methyltransferase	0.00870105	0.981667	11.7273	16.6959	3.5177	4.0333	Thaumi_prot_LH_FAM001097		N	Y	NV+NF+NM	1218	1940	arCOG00648		Coenzyme transport and metabolism	CobF	Precorrin-2 methylase
Nmar_0059	NMAR_RS00305	precorrin-4 C(11)-methyltransferase	0.11731	0.675919	13.3682	17.8059	3.70294	4.13823	Thaumi_prot_LH_FAM000741		Y	N	NV+NF+NM	1137	1538	arCOG00645		Coenzyme transport and metabolism	CobM	Precorrin-4 methylase
Nmar_0060	NMAR_RS00310	aspartate/glutamate racemase family protein	0.266721	0.774311	1.80937	2.45397	-0.0229386	1.28146	Thaumi_prot_LH_FAM001207		N	Y	NV+NF+NM	1841	1662	arCOG02005		Cell wall/membrane/envelope biogenesis	RacX	Aspartate racemase
Nmar_0061	NMAR_RS00315	Snf7 family protein	-0.211191	0.0851376	7967.03	13175.9	12.9274	13.6833	Thaumi_prot_LH_FAM000545		Y	N	NV+NF+NM	15	732	arCOG00452		Cell cycle control, cell division, chromosome partitioning	ESCRTIII	Archaeal division protein CdvB, Snf7/Vps24/ESCRT-III family
Nmar_0062	NMAR_RS00320	glycosyltransferase family 2 protein	-0.605013	0.0423283	16.2477	30.113	3.89492	4.86385	Thaumi_prot_LH_FAM001096		N	N	NV+NF+NM	1021	622	arCOG00894		Cell wall/membrane/envelope biogenesis	-	Glycosyl transferase family 2
Nmar_0063	NMAR_RS00325	glycine--tRNA ligase	0.0627997	0.842886	7.85681	10.6876	2.86128	3.40849	Thaumi_prot_LH_FAM001102		Y	N	NV+NF+NM	1419	1750	arCOG00405		Translation, ribosomal structure and biogenesis	GRS1	Glycyl-tRNA synthetase (class II)
Nmar_0064	NMAR_RS00330	deoxyribonuclease IV	-0.0749692	0.870681	6.55972	9.93398	2.66994	3.24742	Thaumi_prot_LH_FAM001103		Y	N	NV+NF+NM	1490	1783	arCOG01894		Replication, recombination and repair	Nfo	Endonuclease IV
Nmar_0065	NMAR_RS00335	DNA primase	0.397515	0.0799092	19.0707	19.8809	4.16148	4.28527	Thaumi_prot_LH_FAM001104		Y	N	NV+NF+NM	930	719	arCOG03013		Replication, recombination and repair	PRI2	Eukaryotic-type DNA primase, large subunit
Nmar_0066	NMAR_RS00340	DNA primase small subunit domain-containing protein	0.238834	0.693246	2.47526	3.45488	1.279	1.76247	Thaumi_prot_LH_FAM001105		Y	N	NV+NF+NM	1784	1563	arCOG04110		Replication, recombination and repair	PRI1	Eukaryotic-type DNA primase, catalytic (small) subunit
Nmar_0067	NMAR_RS00345	UPF0182 family protein	-0.00236632	0.991968	40.3122	57.6424	5.29971	5.83915	Thaumi_prot_LH_FAM001106		N	N	NV+NM	617	1954	arCOG06128		Function unknown	-	Uncharacterized membrane associated protein
Nmar_0068	NMAR_RS00350	gamma-glutamyl-gamma-aminobutyrate hydrolase family protein	0.25077	0.904192	0.525217	0.479235	0	0	Thaumi_prot_LH_FAM001107		Y	Y	NV+NF+NM	1938	1848	arCOG00087		Nucleotide transport and metabolism	GuaA	GMP synthase - Glutamine amidotransferase domain
Nmar_0069	NMAR_RS00355	tetratricopeptide repeat protein	-0.179962	0.706973	6.11494	8.37477	2.31025	3.03837	Thaumi_prot_LH_FAM001108		N	Y	NV+NF+NM	1518	1575	#N/A		#N/A	#N/A	#N/A
Nmar_R0001	NMAR_RS00360	tRNA-Gly	1.62828	0.426814	2.45275	0.202713	0	0	#N/A		#N/A	#N/A	NA	1786	1223	#N/A		#N/A	#N/A	#N/A
Nmar_0070	NMAR_RS00365	hypothetical protein	0.154911	0.668135	65.5015	96.6332	5.85523	6.55288	Thaumi_prot_LH_FAM000329		Y	Y	NV+NF+NM	445	1531	arCOG08820		Function unknown	-	Zn finger protein
Nmar_0071	NMAR_RS00370	30S ribosomal protein S6e	0.066537	0.719531	94.6677	127.817	6.50627	6.99354	Thaumi_prot_LH_FAM001109		Y	N	NV+NF+NM	335	1596	arCOG01946		Translation, ribosomal structure and biogenesis	RPS6A	Ribosomal protein S6E/S10
Nmar_0072	NMAR_RS00375	translation initiation factor IF-2 subunit gamma	0.206616	0.156435	59.9621	74.2543	5.86526	6.21314	Thaumi_prot_LH_FAM001110		Y	N	NV+NF+NM	472	874	arCOG01563		Translation, ribosomal structure and biogenesis	GCD11	Translation initiation factor 2, gamma subunit eIF-2 gamma, GTPase
Nmar_0073	NMAR_RS00380	twitching motility protein PilT	0.315672	0.819447	3.02115	3.68222	0	1.76009	Thaumi_prot_LH_FAM001111		N	N	NM	1741	1727	arCOG04312		Translation, ribosomal structure and biogenesis	Fcf1	rRNA-processing protein FCF1, contains PIN domain
Nmar_0074	NMAR_RS00385	YbhB/YbcL family Raf kinase inhibitor-like protein	-0.0996591	0.610573	93.0008	139.883	6.4923	7.12016	Thaumi_prot_LH_FAM001112		N	N	NM	338	1451	arCOG04702		General function prediction only	-	Phospholipid-binding protein
Nmar_0075	NMAR_RS00390	STT3 domain-containing protein	-0.571587	0.00406211	12.1329	23.7911	3.47968	4.56386	Thaumi_prot_LH_FAM001113		N	N	NV+NF+NM	1195	383	arCOG02044		Cell wall/membrane/envelope biogenesis	AglB	Oligosaccharyltransferase membrane subunit
Nmar_0076	NMAR_RS00395	RNA-protein complex protein Nop10	-0.372123	0.646043	2.28296	1.24184	0	0	Thaumi_prot_LH_FAM001211		N	N	NV+NF+NM	1804	1506	arCOG00906		Translation, ribosomal structure and biogenesis	Nop10	rRNA maturation protein Nop10, contains Zn-ribbon domain
Nmar_0077	NMAR_RS00400	translation initiation factor IF-2 subunit alpha	-0.116957	0.763787	11.7305	19.5449	3.51939	4.2638	Thaumi_prot_LH_FAM001120		Y	N	NV+NF+NM	1217	1649	arCOG04107		Translation, ribosomal structure and biogenesis	SUI2	Translation initiation factor 2, alpha subunit (eIF-2alpha)
Nmar_0078	NMAR_RS00405	cob(I)yrinic acid a,c-diamide adenosyltransferase	-0.123426	0.78386	6.76302	10.3575	2.73947	3.36254	Thaumi_prot_LH_FAM001119		Y	N	NV+NF+NM	1479	1672	arCOG04678		Coenzyme transport and metabolism	BtuR	ATP:corrinoid adenosyltransferase
Nmar_0079	NMAR_RS00410	cobyrinate a,c-diamide synthase	0.263226	0.510068	4.24777	4.75746	1.93233	2.23198	Thaumi_prot_LH_FAM001118		N	Y	NV+NF+NM	1633	1339	arCOG00106		Coenzyme transport and metabolism	CfbB	Cobyrinic acid a,c-diamide synthase, coenzyme F430 biosynthesis enzyme
Nmar_0080	NMAR_RS00415	precorrin-8X methylmutase	0.199989	0.573687	8.56744	11.8415	3.04712	3.55812	Thaumi_prot_LH_FAM001117		N	Y	NF+NM	1373	1397	arCOG02247		Coenzyme transport and metabolism	CobH	Precorrin isomerase
Nmar_0081	NMAR_RS00420	CbiX/SirB N-terminal domain-containing protein	-0.100499	0.905945	2.11894	2.59942	0.623773	1.30516	Thaumi_prot_LH_FAM001116		N	Y	NF+NM	1811	1851	arCOG02246		Coenzyme transport and metabolism	CfbA	Sirohydrochlorin ferrochelatase, coenzyme F430 biosynthesis enzyme
Nmar_0082	NMAR_RS00425	cobalamin biosynthesis protein	-0.338423	0.365414	4.92668	9.26582	2.1495	3.19167	Thaumi_prot_LH_FAM001115		N	Y	NV+NF+NM	1587	1130	arCOG00651		Coenzyme transport and metabolism	CbiG	Cobalamin biosynthesis protein CbiG
Nmar_0083	NMAR_RS00430	cobalt-precorrin-5B (C(1))-methyltransferase	0.372319	0.266826	5.98891	6.86785	2.56218	2.74596	Thaumi_prot_LH_FAM001114		N	Y	NV+NF+NM	1529	1008	arCOG04383		Coenzyme transport and metabolism	CbiD	Cobalamin biosynthesis protein CbiD
Nmar_0084	NMAR_RS00435	NAD-dependent epimerase/dehydratase family protein	0.469548	0.482407	1.43585	1.89476	0.39647	0.881871	Thaumi_prot_LH_FAM001121		N	Y	NM	1874	1301	arCOG03015		General function prediction only	-	Uncharacterized protein YbjT, contains NAD(P)-binding and DUF2867 domains
Nmar_0085	NMAR_RS00440	methionine adenosyltransferase	-0.521004	0.00153447	28.8047	58.2129	4.83542	5.84901	Thaumi_prot_LH_FAM001122		Y	N	NV+NF+NM	758	340	arCOG07444		Coenzyme transport and metabolism	MetK	S-adenosylmethionine synthetase
Nmar_0086	NMAR_RS00445	U6 snRNA-associated Sm-like protein LSm6	-0.939384	0.000251418	42.1891	115.299	5.30236	6.829	Thaumi_prot_LH_FAM000024		Y	N	NV+NF+NM	594	264	arCOG00998		Transcription	LSM1	Small nuclear ribonucleoprotein (snRNP) homolog
Nmar_0087	NMAR_RS00450	ATPase domain-containing protein	-0.20433	0.910986	0.387063	0.611527	0	-0.738023	Thaumi_prot_LH_FAM001123		N	Y	NV+NM	1948	1862	arCOG00417		Replication, recombination and repair	RadB	RecA/RadA recombinase
Nmar_0088	NMAR_RS00455	DEAD/DEAH box helicase	-0.0870609	0.747183	4.72458	6.63546	2.12204	2.72614	Thaumi_prot_LH_FAM001124		N	N	NV+NF+NM	1601	1617	arCOG00557		General function prediction only	Lhr	Lhr-like helicase with C-terminal Zn finger domain
Nmar_0089	NMAR_RS00460	single-stranded DNA-binding protein	-0.153649	0.462995	27.7085	42.5396	4.70914	5.40599	Thaumi_prot_LH_FAM001125		N	Y	NV+NF+NM	768	1269	arCOG01510		Replication, recombination and repair	RPA1	Single-stranded DNA-binding replication protein A (RPA), large (70 kD) subunit or related ssDNA-binding protein
Nmar_0090	NMAR_RS00465	ABC transporter ATP-binding protein	0.0640656	0.88771	9.40116	12.1271	3.06497	3.56844	Thaumi_prot_LH_FAM001126		Y	N	NV+NF+NM	1337	1807	arCOG00196		Defense mechanisms	CcmA	ABC-type multidrug transport system, ATPase component
Nmar_0091	NMAR_RS00470	ABC transporter permease	0.096752	0.900857	3.79168	5.7791	1.83099	2.48097	Thaumi_prot_LH_FAM001127		N	N	NV+NM	1665	1831	arCOG01467		Defense mechanisms	-	ABC-type multidrug transport system, permease component
Nmar_0092	NMAR_RS00475	GDP-mannose dehydrogenase	-0.528835	0.160729	7.91547	16.6366	2.94851	3.94943	Thaumi_prot_LH_FAM000387		N	Y	NM	1416	882	arCOG00252		Cell wall/membrane/envelope biogenesis	WecC	UDP-N-acetyl-D-mannosaminuronate dehydrogenase
Nmar_R0002	NMAR_RS00480	tRNA-Gln	-0.365426	0.683652	16.4065	24.1678	3.6264	4.39684	#N/A		#N/A	#N/A	NA	1014	1548	#N/A		#N/A	#N/A	#N/A
Nmar_0093	NMAR_RS00485	DUF354 domain-containing protein	-1.28352	0.000154669	2.91135	9.42357	1.30348	3.21826	Thaumi_prot_LH_FAM001128		N	N	NV+NF+NM	1749	247	arCOG01395		General function prediction only	-	Lipid-A-disaccharide synthase related glycosyltransferase
Nmar_0094	NMAR_RS00490	hypothetical protein	-0.20441	0.42606	14.4451	23.5709	3.81295	4.53113	Thaumi_prot_LH_FAM001129		N	N	NV+NF+NM	1091	1221	arCOG00252		Cell wall/membrane/envelope biogenesis	WecC	UDP-N-acetyl-D-mannosaminuronate dehydrogenase
Nmar_0095	NMAR_RS00495	nucleotide exchange factor GrpE	-0.184363	0.706973	10.3235	17.7373	3.32188	4.01133	Thaumi_prot_LH_FAM001130		Y	N	NV+NF+NM	1282	1576	arCOG04772		Posttranslational modification, protein turnover, chaperones	GrpE	Molecular chaperone GrpE (heat shock protein)
Nmar_0096	NMAR_RS00500	molecular chaperone DnaK	0.259166	0.0300433	96.2018	114.183	6.54297	6.82292	Thaumi_prot_LH_FAM001131		N	N	NV+NF+NM	331	565	arCOG03060		Posttranslational modification, protein turnover, chaperones	DnaK	Chaperone DnaK (HSP70)
Nmar_0097	NMAR_RS00505	molecular chaperone DnaJ	0.417317	0.0717557	18.5128	19.5626	4.17362	4.28009	Thaumi_prot_LH_FAM001132		N	N	NV+NF+NM	946	710	arCOG06880		Posttranslational modification, protein turnover, chaperones	DnaJ	DnaJ type Zn finger domain
Nmar_0098	NMAR_RS00510	hypothetical protein	-0.314808	0.605986	3.08917	5.15017	1.51387	2.2826	Thaumi_prot_LH_FAM001785		N	N	NV+NF+NM	1734	1442	arCOG10136		General function prediction only	-	HAD superfamily hydrolase
Nmar_R0003	NMAR_RS00515	tRNA-Leu	1.43136	0.412642	0	2.28576	0	0	#N/A		#N/A	#N/A	NA	1967	1203	#N/A		#N/A	#N/A	#N/A
Nmar_0099	NMAR_RS00520	Glu-tRNA(Gln) amidotransferase subunit GatE	-0.287921	0.241813	4.14058	7.34833	2.03329	2.86457	Thaumi_prot_LH_FAM001135		N	N	NV+NF+NM	1640	988	arCOG01719		Translation, ribosomal structure and biogenesis	GatE	Archaeal Glu-tRNAGln amidotransferase subunit E (contains GAD domain)
Nmar_0100	NMAR_RS00525	Glu-tRNA(Gln) amidotransferase subunit GatD	0.249115	0.134913	25.8669	29.8023	4.63585	4.89312	Thaumi_prot_LH_FAM001136		N	N	NV+NF+NM	793	834	arCOG01924		Amino acid transport and metabolism	AnsB	L-asparaginase/archaeal Glu-tRNAGln amidotransferase subunit D
Nmar_0101	NMAR_RS00530	CDC48 family AAA ATPase	0.643342	7.7e-08	352.803	321.153	8.42404	8.31545	Thaumi_prot_LH_FAM000348_0		Y	N	NV+NF+NM	113	144	arCOG01308		Posttranslational modification, protein turnover, chaperones	Cdc48	ATPase of the AAA+ class , CDC48 family
Nmar_0102	NMAR_RS00535	50S ribosomal protein L2	0.19547	0.241813	213.24	263.33	7.68819	8.02978	Thaumi_prot_LH_FAM001137		Y	N	NV+NF+NM	176	989	arCOG04067		Translation, ribosomal structure and biogenesis	RplB	Ribosomal protein L2
Nmar_0103	NMAR_RS00540	acylphosphatase	0.926569	0.00143771	20.2365	19.0617	4.285	4.24484	Thaumi_prot_LH_FAM001784		N	N	NV+NF+NM	897	335	arCOG01674		Energy production and conversion	AcyP	Acylphosphatase
Nmar_0104	NMAR_RS00545	DUF5655 domain-containing protein	-0.649448	0.502083	6.78527	4.14031	2.59508	1.92517	Thaumi_prot_LH_FAM001783		N	Y	NV+NF+NM	1477	1320	arCOG10515		Function unknown	-	Uncharacterized protein
0	NMAR_RS00550	signal recognition particle sRNA	1.68358	0.00117749	298671	150459	18.114	17.1898	#N/A		#N/A	#N/A	NA	1	326	#N/A		#N/A	#N/A	#N/A
Nmar_0105	NMAR_RS00555	TIGR00269 family protein	-0.405542	0.111286	13.288	25.5741	3.69074	4.62608	Thaumi_prot_LH_FAM000038		Y	N	NV+NF+NM	1143	780	arCOG00042		Translation, ribosomal structure and biogenesis	TilS	tRNA(Ile)-lysidine synthase TilS/MesJ
Nmar_0106	NMAR_RS00560	class I SAM-dependent methyltransferase	-1.32026	0.158865	0.731905	1.40698	-1.69391	0.470082	Thaumi_prot_LH_FAM006531		N	Y	NM	1928	879	arCOG04340		Secondary metabolites biosynthesis, transport and catabolism	-	SAM-dependent methyltransferase
Nmar_0107	NMAR_RS00565	site-2 protease family protein	-0.0229205	0.921222	22.4917	32.1041	4.43782	4.97832	Thaumi_prot_LH_FAM000037		N	Y	NM	851	1874	arCOG04064		Posttranslational modification, protein turnover, chaperones	RseP	Membrane-associated protease RseP, regulator of RpoE activity in bacteria
Nmar_0108	NMAR_RS00570	divalent-cation tolerance protein CutA	1.74518	0.450392	0.629343	0.0769271	0	0	Thaumi_prot_LH_FAM000561		N	N	NV+NF+NM	1933	1254	arCOG04231		Inorganic ion transport and metabolism	CutA	Uncharacterized protein involved in tolerance to divalent cations
Nmar_0109	NMAR_RS00575	mRNA surveillance protein pelota	-0.235228	0.585325	3.61606	5.44468	1.73542	2.38999	Thaumi_prot_LH_FAM000562		N	N	NV+NF+NM	1685	1419	arCOG01741		Translation, ribosomal structure and biogenesis	PelA	Release factor eRF1
Nmar_0110	NMAR_RS00580	hypothetical protein	-0.464099	0.0658171	22.5755	45.7585	4.46955	5.47799	Thaumi_prot_LH_FAM000563		N	N	NV+NM	849	694	arCOG08723		Function unknown	-	Uncharacterized protein
Nmar_0111	NMAR_RS00585	secondary thiamine-phosphate synthase enzyme YjbQ	0.324243	0.412229	21.0281	22.4165	4.38361	4.43982	Thaumi_prot_LH_FAM000564		N	N	NV+NF+NM	881	1200	arCOG04214		Coenzyme transport and metabolism	0	Thiamine monophosphate synthetase YjbQ, ThiE analog
Nmar_0113	NMAR_RS00590	metal-dependent transcriptional regulator	0.109301	0.747679	46.7233	55.956	5.3678	5.77244	Thaumi_prot_LH_FAM000560		Y	N	NV+NF+NM	557	1619	arCOG02099		Transcription	TroR	Mn-dependent transcriptional regulator (DtxR family)
Nmar_0114	NMAR_RS00595	helix-turn-helix domain-containing protein	-0.402928	0.341427	11.0662	21.0373	3.36125	4.36022	Thaumi_prot_LH_FAM000559		Y	N	NV+NF+NM	1254	1097	arCOG02038		Transcription	-	Sugar-specific transcriptional regulator TrmB
Nmar_0115	NMAR_RS00600	tetraether lipid synthase Tes	-0.344571	0.0408558	371.661	679.223	8.50108	9.37058	Thaumi_prot_LH_FAM000558		Y	N	NV+NF+NM	108	614	arCOG00933		Coenzyme transport and metabolism	-	7,8-dihydro-6-hydroxymethylpterin dimethyltransferase, radical SAM superfamily enzyme
Nmar_0116	NMAR_RS00605	glycosyltransferase family 4 protein	-0.623076	0.0315727	10.1612	20.263	3.28716	4.28938	Thaumi_prot_LH_FAM000554		N	Y	NM	1290	576	arCOG01403		Cell wall/membrane/envelope biogenesis	AglL	Glycosyltransferase
Nmar_0117	NMAR_RS00610	SDR family NAD(P)-dependent oxidoreductase	-0.27438	0.330872	9.61604	16.5808	3.24359	4.0182	Thaumi_prot_LH_FAM001219		N	N	NM	1323	1079	arCOG01375		Cell wall/membrane/envelope biogenesis	FlaA1	NDP-sugar epimerase, includes UDP-GlcNAc-inverting 4,6-dehydratase FlaA1 and capsular polysaccharide biosynthesis protein EpsC
Nmar_0118	NMAR_RS00615	glycosyltransferase family 39 protein	-0.639611	0.526418	0.507486	0.924412	-1.8	-0.274445	Thaumi_prot_LH_FAM001820		N	Y	NM	1941	1355	arCOG03188		Function unknown	-	Uncharacterized membrane protein
Nmar_0119	NMAR_RS00620	oligosaccharide flippase family protein	-1.00883	0.0132744	2.918	8.43463	1.51808	3.07169	Thaumi_prot_LH_FAM001821		N	N	NM	1748	477	arCOG02209		Cell wall/membrane/envelope biogenesis	AglR	MATE family membrane protein, Rfbx family, flippase
Nmar_0120	NMAR_RS00625	glycosyltransferase family 4 protein	-0.752856	0.0140748	4.35778	10.6443	2.07577	3.37083	Thaumi_prot_LH_FAM001822		N	Y	NM	1626	483	arCOG01403		Cell wall/membrane/envelope biogenesis	AglL	Glycosyltransferase
Nmar_0121	NMAR_RS00630	NAD(P)-dependent oxidoreductase	-0.0640076	0.957907	0.898647	1.63559	0	0.367141	Thaumi_prot_LH_FAM001823		N	N	NM	1917	1920	arCOG01369		Cell wall/membrane/envelope biogenesis	WcaG	Nucleoside-diphosphate-sugar epimerase
Nmar_0122	NMAR_RS00635	GDP-mannose 4,6-dehydratase	-0.362385	0.574154	1.99281	4.1046	0.703299	1.97609	Thaumi_prot_LH_FAM001824		N	Y	NM	1823	1399	arCOG01369		Cell wall/membrane/envelope biogenesis	WcaG	Nucleoside-diphosphate-sugar epimerase
Nmar_0123	NMAR_RS00640	glycosyltransferase family 2 protein	-0.366308	0.638123	0.95395	2.18336	-0.393884	1.11731	Thaumi_prot_LH_FAM001825		N	Y	NM	1914	1490	arCOG01383		Cell wall/membrane/envelope biogenesis	-	Glycosyl transferase family 2
Nmar_0124	NMAR_RS00645	glucose-1-phosphate thymidylyltransferase	-0.815355	0.00780367	8.42431	19.6657	2.87794	4.2639	Thaumi_prot_LH_FAM001826		N	N	NM	1382	425	arCOG00667		Cell wall/membrane/envelope biogenesis	RfbA	dTDP-glucose pyrophosphorylase
Nmar_0125	NMAR_RS00650	dTDP-glucose 4,6-dehydratase	-0.123049	0.845853	3.328	6.06842	1.62416	2.49339	Thaumi_prot_LH_FAM000555		N	N	NV+NF+NM	1710	1759	arCOG01371		Cell wall/membrane/envelope biogenesis	RfbB	dTDP-D-glucose 4,6-dehydratase
0	NMAR_RS00655	hypothetical protein	0.314126	0.737704	3.83658	4.20652	1.78012	1.91451	Thaumi_prot_LH_FAM006532		#N/A	#N/A	NM	1663	1608	#N/A		#N/A	#N/A	#N/A
Nmar_0126	NMAR_RS00660	SGNH/GDSL hydrolase family protein	-0.854652	0.0133778	3.63855	7.4006	1.73182	2.86965	Thaumi_prot_LH_FAM006533		N	Y	NM	1681	478	#N/A		#N/A	#N/A	#N/A
Nmar_0127	NMAR_RS00665	carbamoyltransferase	0.337254	0.0989935	19.9755	21.9414	4.23952	4.45078	Thaumi_prot_LH_FAM001827		N	N	NM	902	759	arCOG01188		General function prediction only	-	Predicted carbamoyl transferase, NodU family
Nmar_0128	NMAR_RS00670	hypothetical protein	1.44283	0.000358238	14.6224	7.82721	3.72978	2.83352	Thaumi_prot_LH_FAM001828		N	Y	NM	1085	282	#N/A		#N/A	#N/A	#N/A
Nmar_0130	NMAR_RS00675	hypothetical protein	-0.0101495	0.967642	31.2051	40.2279	4.83815	5.3097	Thaumi_prot_LH_FAM006534		N	Y	NM	719	1928	#N/A		#N/A	#N/A	#N/A
Nmar_0131	NMAR_RS00680	N-acetylneuraminate synthase family protein	-0.307601	0.150747	17.1965	28.0966	4.08952	4.8024	Thaumi_prot_LH_FAM001227		N	N	NM	992	860	arCOG01050		Cell wall/membrane/envelope biogenesis	SpsE	Sialic acid synthase
Nmar_0132	NMAR_RS00685	DegT/DnrJ/EryC1/StrS family aminotransferase	-0.127268	0.760505	3.61943	6.21847	1.78007	2.60711	Thaumi_prot_LH_FAM000790		N	N	NV+NF+NM	1684	1644	arCOG00118		Cell wall/membrane/envelope biogenesis	WecE	Predicted pyridoxal phosphate-dependent enzyme apparently involved in regulation of cell wall biogenesis
Nmar_0133	NMAR_RS00690	N-acetyltransferase	-0.514195	0.763406	0.170158	0.730983	0	0	Thaumi_prot_LH_FAM001829		N	N	NM	1961	1647	#N/A		#N/A	#N/A	#N/A
Nmar_0134	NMAR_RS00695	formyltransferase family protein	0.47372	0.577304	2.33645	2.36081	0.870408	1.08849	Thaumi_prot_LH_FAM006535		N	Y	NM	1801	1403	arCOG02826		Nucleotide transport and metabolism	PurU	Formyltetrahydrofolate hydrolase
Nmar_0135	NMAR_RS00700	glycosyltransferase family protein	-2.33972	0.0449698	0.183102	1.32372	0	0.271145	Thaumi_prot_LH_FAM001243		N	N	NM	1960	633	arCOG04817		Cell wall/membrane/envelope biogenesis	NeuA	CMP-N-acetylneuraminic acid synthetase
Nmar_0136	NMAR_RS00705	Gfo/Idh/MocA family oxidoreductase	0.148323	0.877244	1.47415	1.82689	-0.14172	0.731224	Thaumi_prot_LH_FAM001830		N	Y	NM	1873	1793	arCOG01622		General function prediction only	MviM	Predicted dehydrogenase
Nmar_0137	NMAR_RS00710	DUF4910 domain-containing protein	-0.176275	0.758838	3.62822	5.20106	1.65219	2.33589	Thaumi_prot_LH_FAM006536		N	Y	NM	1683	1643	#N/A		#N/A	#N/A	#N/A
Nmar_0138	NMAR_RS00715	holo-ACP synthase	0.347608	0.846589	0.993293	1.54806	0	0.457128	Thaumi_prot_LH_FAM001831		N	N	NM	1912	1762	arCOG08267		Lipid transport and metabolism	AcpS	Phosphopantetheinyl transferase (holo-ACP synthase)
Nmar_0139	NMAR_RS00720	UDP-N-acetylglucosamine 2-epimerase	-0.916437	0.0244109	1.42549	4.15979	0.367861	1.96342	Thaumi_prot_LH_FAM001832		N	Y	NM	1875	542	arCOG01392		Cell wall/membrane/envelope biogenesis	WecB	UDP-N-acetylglucosamine 2-epimerase
Nmar_0140	NMAR_RS00725	4-hydroxy-2-oxovalerate aldolase	0.0364669	0.910634	12.0635	15.3369	3.5533	3.91887	Thaumi_prot_LH_FAM006537		N	Y	NM	1200	1860	arCOG02092		Amino acid transport and metabolism	LeuA	Isopropylmalate/homocitrate/citramalate synthase
Nmar_0141	NMAR_RS00730	class I adenylate-forming enzyme family protein	0.0821915	0.957907	0.524443	1.25216	-1.47666	0.12588	Thaumi_prot_LH_FAM006538		N	Y	NM	1939	1921	arCOG00856		Lipid transport and metabolism	CaiC	Acyl-CoA synthetase (AMP-forming)/AMP-acid ligase II
Nmar_0142	NMAR_RS00735	cyclase family protein	-0.784306	0.124961	2.55144	5.95751	1.07395	2.55493	Thaumi_prot_LH_FAM000170		N	N	NV+NF+NM	1777	813	arCOG02462		Amino acid transport and metabolism	-	Kynurenine formamidase
Nmar_0143	NMAR_RS00740	phosphopantetheine-binding protein	2.46529	0.0276879	2.54684	1.16638	1.16925	0	Thaumi_prot_LH_FAM006539		N	Y	NM	1778	556	arCOG03979		Lipid transport and metabolism	AcpP	Acyl carrier protein
Nmar_0144	NMAR_RS00745	AAC(3) family N-acetyltransferase	1.12069	0.363435	1.01207	1.03958	-0.127925	-0.0353064	Thaumi_prot_LH_FAM006540		N	Y	NM	1911	1127	arCOG06298		Defense mechanisms	-	Aminoglycoside N3'-acetyltransferase
Nmar_0145	NMAR_RS00750	FdtA/QdtA family cupin domain-containing protein	-0.364056	0.33737	7.99874	15.8931	2.87916	3.89217	Thaumi_prot_LH_FAM001833		N	Y	NM	1411	1086	arCOG04188		Cell wall/membrane/envelope biogenesis	RfbC	dTDP-4-dehydrorhamnose 3,5-epimerase or related enzyme
Nmar_0146	NMAR_RS00755	SDR family NAD(P)-dependent oxidoreductase	-0.149642	0.724782	9.37124	13.2574	3.1942	3.64267	Thaumi_prot_LH_FAM001219		N	N	NM	1339	1599	arCOG01375		Cell wall/membrane/envelope biogenesis	FlaA1	NDP-sugar epimerase, includes UDP-GlcNAc-inverting 4,6-dehydratase FlaA1 and capsular polysaccharide biosynthesis protein EpsC
Nmar_0147	NMAR_RS00760	hypothetical protein	-0.120817	0.88771	0.963454	1.62398	-0.103052	0.560389	Thaumi_prot_LH_FAM006541		N	Y	NM	1913	1808	#N/A		#N/A	#N/A	#N/A
Nmar_0148	NMAR_RS00765	aminotransferase class III-fold pyridoxal phosphate-dependent enzyme	0.0646735	0.761578	23.6788	30.8672	4.49792	4.93878	Thaumi_prot_LH_FAM001225		N	N	NM	828	1645	arCOG00918		Coenzyme transport and metabolism	HemL	Glutamate-1-semialdehyde aminotransferase
Nmar_0149	NMAR_RS00770	acylneuraminate cytidylyltransferase	-0.213095	0.783549	3.02269	5.01775	0.999463	2.26983	Thaumi_prot_LH_FAM001834		N	N	NM	1740	1671	arCOG04817		Cell wall/membrane/envelope biogenesis	NeuA	CMP-N-acetylneuraminic acid synthetase
Nmar_0150	NMAR_RS00775	GDP-mannose 4,6-dehydratase	-0.657582	8.37e-06	38.6824	85.3469	5.22618	6.40705	Thaumi_prot_LH_FAM001221		N	N	NM	640	193	arCOG01373		Cell wall/membrane/envelope biogenesis	Gmd	GDP-D-mannose dehydratase
0	NMAR_RS00780	TIM barrel protein	-0.582711	0.184765	3.55686	7.15741	1.69524	2.81996	Thaumi_prot_LH_FAM001835		#N/A	#N/A	NM	1693	908	#N/A		#N/A	#N/A	#N/A
0	NMAR_RS00785	N-acetylneuraminate synthase family protein	-0.68279	0.113395	4.18859	9.38307	1.69942	3.18978	Thaumi_prot_LH_FAM001227		#N/A	#N/A	NM	1635	787	#N/A		#N/A	#N/A	#N/A
Nmar_0153	NMAR_RS00790	Gfo/Idh/MocA family oxidoreductase	-0.381818	0.199713	6.95264	12.9103	2.63348	3.68392	Thaumi_prot_LH_FAM001226		N	Y	NM	1466	926	arCOG01622		General function prediction only	MviM	Predicted dehydrogenase
Nmar_0154	NMAR_RS00795	sulfatase-like hydrolase/transferase	-0.583826	0.121048	2.39618	5.32814	1.24758	2.39779	Thaumi_prot_LH_FAM001836		N	Y	NM	1794	804	arCOG02785		Inorganic ion transport and metabolism	-	Arylsulfatase A or related enzyme
Nmar_0155	NMAR_RS00800	methylphosphonate synthase	-0.361581	0.0251241	25.5032	45.3257	4.6441	5.49709	Thaumi_prot_LH_FAM001837		N	Y	NM	800	545	arCOG01865		Transcription	HipB	Predicted transcriptional regulator, xre family
Nmar_0156	NMAR_RS00805	sulfatase-like hydrolase/transferase	-0.805881	0.0520072	1.82791	4.62722	0.832227	2.13378	Thaumi_prot_LH_FAM001838		N	Y	NM	1838	661	arCOG02785		Inorganic ion transport and metabolism	-	Arylsulfatase A or related enzyme
Nmar_0157	NMAR_RS00810	phosphocholine cytidylyltransferase family protein	-0.850314	0.266503	0.711833	1.503	-0.534913	0.554428	Thaumi_prot_LH_FAM001839		N	Y	NM	1929	1005	arCOG00673		Lipid transport and metabolism	-	Choline kinase
0	NMAR_RS00815	thiamine pyrophosphate-dependent enzyme	-1.47473	0.0256019	1.12325	4.2356	-0.290819	1.98783	Thaumi_prot_LH_FAM001840		#N/A	#N/A	NM	1904	547	#N/A		#N/A	#N/A	#N/A
0	NMAR_RS00820	thiamine pyrophosphate-binding protein	-0.0499451	0.929592	3.55261	5.96972	1.78999	2.53153	Thaumi_prot_LH_FAM001841		#N/A	#N/A	NM	1694	1881	#N/A		#N/A	#N/A	#N/A
Nmar_0160	NMAR_RS00825	isocitrate lyase/phosphoenolpyruvate mutase family protein	-0.318612	0.0642933	21.7149	37.0836	4.39027	5.20445	Thaumi_prot_LH_FAM001842		N	Y	NM	867	689	arCOG00581		Carbohydrate transport and metabolism	PrpB	PEP phosphonomutase or related enzyme
Nmar_0161	NMAR_RS00830	iron-containing alcohol dehydrogenase	-0.23273	0.611136	3.63373	4.66606	1.79094	2.21537	Thaumi_prot_LH_FAM000362		N	Y	NV+NF+NM	1682	1452	arCOG00984		Energy production and conversion	EutG	Alcohol dehydrogenase, class IV
Nmar_0162	NMAR_RS00835	Rieske (2Fe-2S) protein	-0.198329	0.804646	2.72541	3.80114	1.12519	1.86406	Thaumi_prot_LH_FAM000737_0		Y	N	NV+NF+NM	1763	1707	arCOG02852		Inorganic ion transport and metabolism	{NirD}	Ferredoxin subunit of nitrite reductase or ring-hydroxylating dioxygenase
Nmar_0163	NMAR_RS00840	MBL fold metallo-hydrolase	-0.243094	0.446374	8.40685	14.7952	3.03295	3.87497	Thaumi_prot_LH_FAM006542		N	Y	NM	1383	1251	arCOG00497		General function prediction only	-	Zn-dependent hydrolase of the beta-lactamase fold
Nmar_0164	NMAR_RS00845	CBS domain-containing protein	-1.63929	0.0721329	0.405598	1.81306	0	0.627303	Thaumi_prot_LH_FAM001028		N	N	NF+NM	1946	711	arCOG00600		General function prediction only	-	CBS domain
Nmar_0165	NMAR_RS00850	glycosyltransferase family 2 protein	-0.67868	0.0185615	8.16991	17.2678	2.93652	4.09026	Thaumi_prot_LH_FAM001231		N	N	NV+NF+NM	1402	513	arCOG00894		Cell wall/membrane/envelope biogenesis	-	Glycosyl transferase family 2
Nmar_0166	NMAR_RS00855	sulfotransferase domain-containing protein	-0.429534	0.146251	5.74903	11.2164	2.44803	3.48274	Thaumi_prot_LH_FAM001843		N	Y	NM	1544	851	arCOG09746		Inorganic ion transport and metabolism	-	Sulfotransferase related protein
Nmar_0167	NMAR_RS00860	SIS domain-containing protein	0.15172	0.783982	3.70544	4.26691	1.62702	2.0488	Thaumi_prot_LH_FAM000388		N	Y	NM	1675	1673	arCOG00052		Carbohydrate transport and metabolism	Pgi	Glucose-6-phosphate isomerase
Nmar_0168	NMAR_RS00865	NAD-dependent epimerase/dehydratase family protein	-0.646716	0.153816	3.88375	8.59444	1.88732	3.0332	Thaumi_prot_LH_FAM000555		N	N	NV+NF+NM	1659	868	arCOG01369		Cell wall/membrane/envelope biogenesis	WcaG	Nucleoside-diphosphate-sugar epimerase
Nmar_0169	NMAR_RS00870	S-methyl-5-thioribose-1-phosphate isomerase	0.0727695	0.802501	20.3239	26.8209	4.28661	4.72224	Thaumi_prot_LH_FAM000389		N	N	NV+NF+NM	893	1696	arCOG01123		Amino acid transport and metabolism	MtnA	Methylthioribose-1-phosphate isomerase (methionine salvage pathway), a paralog of eIF-2B alpha subunit
Nmar_0170	NMAR_RS00875	Gfo/Idh/MocA family oxidoreductase	-0.80885	0.479469	0.78541	2.37215	0	1.13389	Thaumi_prot_LH_FAM006543		N	Y	NM	1923	1291	#N/A		#N/A	#N/A	#N/A
Nmar_0171	NMAR_RS00880	Gfo/Idh/MocA family oxidoreductase	-1.24674	0.0314683	2.06096	5.40148	0.196863	2.38713	Thaumi_prot_LH_FAM006544		N	Y	NM	1816	575	arCOG01622		General function prediction only	MviM	Predicted dehydrogenase
Nmar_0172	NMAR_RS00885	PqqD family peptide modification chaperone	-0.0691183	0.752868	98.7898	148.09	6.60525	7.20618	Thaumi_prot_LH_FAM001138		N	Y	NV+NF+NM	323	1630	arCOG01845		Posttranslational modification, protein turnover, chaperones	PaaD	Metal-sulfur cluster biosynthetic enzyme
Nmar_0173	NMAR_RS00890	SDR family oxidoreductase	-0.698652	0.0121756	5.72037	14.4561	2.43931	3.84314	Thaumi_prot_LH_FAM001139		N	Y	NM	1545	470	arCOG01259		Lipid transport and metabolism	FabG	Short-chain alcohol dehydrogenase
Nmar_0174	NMAR_RS00895	hypothetical protein	-0.62647	0.0338259	22.0512	46.0825	4.33792	5.48227	Thaumi_prot_LH_FAM001248		N	Y	NM	859	588	arCOG10516		Function unknown	-	Uncharacterized protein
Nmar_0175	NMAR_RS00900	hypothetical protein	-0.29634	0.359131	15.6028	28.4525	3.83335	4.81272	Thaumi_prot_LH_FAM001249		N	Y	NM	1048	1124	arCOG10517		Function unknown	-	Uncharacterized membrane protein
Nmar_0176	NMAR_RS00905	hypothetical protein	-0.983142	0.0702169	2.97583	5.76533	1.03334	2.4984	Thaumi_prot_LH_FAM001250		N	Y	NM	1744	706	arCOG10518		Function unknown	-	Uncharacterized membrane protein
Nmar_R0004	NMAR_RS00910	tRNA-Arg	2.07007	0.226482	7.15559	2.76246	0	0	#N/A		#N/A	#N/A	NA	1456	961	#N/A		#N/A	#N/A	#N/A
Nmar_0177	NMAR_RS00915	aminotransferase class I/II-fold pyridoxal phosphate-dependent enzyme	0.474801	0.000413195	61.7161	63.8975	5.91201	5.99136	Thaumi_prot_LH_FAM001140		N	N	NV+NF+NM	460	289	arCOG01131		Amino acid transport and metabolism	-	Aspartate/tyrosine/aromatic aminotransferase
Nmar_0178	NMAR_RS00920	pyridoxamine 5'-phosphate oxidase family protein	-1.29129	0.0116461	3.36432	6.88641	1.55252	2.67033	Thaumi_prot_LH_FAM000394		Y	N	NV+NF+NM	1709	466	arCOG00516		Defense mechanisms	NimA	Nitroimidazol reductase NimA or a related FMN-containing flavoprotein, pyridoxamine 5'-phosphate oxidase superfamily
Nmar_0179	NMAR_RS00925	hypothetical protein	0.330758	0.895442	0.870575	1.04901	0	0	Thaumi_prot_LH_FAM001141		N	Y	NV+NF+NM	1920	1826	arCOG08823		Function unknown	-	Uncharacterized membrane protein
Nmar_0180	NMAR_RS00930	NADPH-dependent F420 reductase	-0.225445	0.223055	66.5842	110.517	6.02866	6.78689	Thaumi_prot_LH_FAM001142		Y	N	NV+NF+NM	435	956	arCOG00457		General function prediction only	-	Predicted dinucleotide-binding enzyme
Nmar_0181	NMAR_RS00935	histidine phosphatase family protein	-0.0026913	0.991648	66.2593	93.0574	5.98011	6.53038	Thaumi_prot_LH_FAM001143		Y	N	NV+NF+NM	437	1950	arCOG01991		General function prediction only	phoE	Broad specificity phosphatase PhoE or related phosphatase
Nmar_0182	NMAR_RS00940	hypothetical protein	-0.481339	0.0250564	370.1	720.477	8.46919	9.47832	Thaumi_prot_LH_FAM001144		Y	Y	NV+NF+NM	109	543	arCOG08824		Energy production and conversion	-	Cytochrome c oxidase subunit
Nmar_0183	NMAR_RS00945	cupredoxin domain-containing protein	-0.447322	0.0387693	133.44	261.952	7.00945	8.0188	Thaumi_prot_LH_FAM001145		N	N	NV+NM	258	605	arCOG01235		Energy production and conversion	CyoA	Heme/copper-type cytochrome/quinol oxidase, subunit 2
Nmar_0184	NMAR_RS00950	cbb3-type cytochrome c oxidase subunit I	-0.279839	0.100648	321.645	548.49	8.28619	9.08893	Thaumi_prot_LH_FAM001146		N	N	NV+NF+NM	124	761	arCOG01237		Energy production and conversion	CyoB	Heme/copper-type cytochrome/quinol oxidase, subunit 1 and 3
Nmar_0186	NMAR_RS00960	COX15/CtaA family protein	-0.718486	0.000261122	55.729	125.134	5.753	6.95536	Thaumi_prot_LH_FAM001148		Y	N	NV+NF+NM	498	268	arCOG03103		Coenzyme transport and metabolism	CtaA	Heme A synthase
Nmar_0187	NMAR_RS00965	hypothetical protein	0.234329	0.441325	29.7225	37.9851	4.84205	5.20996	Thaumi_prot_LH_FAM001149		N	N	NM	744	1244	arCOG08825		Function unknown	-	Uncharacterized protein
Nmar_0188	NMAR_RS00970	SRPBCC family protein	0.0932148	0.468423	1198.22	1593.02	10.187	10.6351	Thaumi_prot_LH_FAM001150		Y	N	NV+NF+NM	47	1274	arCOG04604		General function prediction only	-	Lipid binding protein
Nmar_R0005	NMAR_RS00975	tRNA-Lys	2.124	7.18e-06	45.2392	15.324	5.45912	3.78375	#N/A		#N/A	#N/A	NA	568	188	#N/A		#N/A	#N/A	#N/A
Nmar_0189	NMAR_RS00980	ATP-binding protein	-0.691975	0.00089605	6.85267	14.6021	2.64482	3.85855	Thaumi_prot_LH_FAM001844		N	Y	NM	1471	314	arCOG10526		Signal transduction mechanisms	-	Membrane associated signal transduction histidine kinase
Nmar_0190	NMAR_RS00985	class I SAM-dependent methyltransferase	-0.111084	0.905945	2.82715	5.43983	0.94798	2.41811	Thaumi_prot_LH_FAM000751		N	Y	NM	1757	1852	#N/A		#N/A	#N/A	#N/A
Nmar_0192	NMAR_RS00990	branched-chain amino acid transaminase	-0.104271	0.659565	52.0961	77.9874	5.66385	6.26251	Thaumi_prot_LH_FAM000749		Y	N	NV+NF+NM	521	1520	arCOG02297		Amino acid transport and metabolism	IlvE	Branched-chain amino acid aminotransferase/4-amino-4-deoxychorismate lyase
0	NMAR_RS00995	hypothetical protein	-0.165965	0.819899	6.62291	11.0443	2.5871	3.37513	Thaumi_prot_LH_FAM001234		#N/A	#N/A	NM	1487	1728	#N/A		#N/A	#N/A	#N/A
Nmar_0193	NMAR_RS01000	aspartokinase	-0.493877	0.0251241	30.5893	38.3402	4.78349	5.23127	Thaumi_prot_LH_FAM000748		Y	Y	NV+NF+NM	729	546	arCOG00861		Amino acid transport and metabolism	LysC	Aspartokinase
Nmar_0194	NMAR_RS01005	glycosyltransferase	-2.60837	0.0134434	0.20184	1.36148	0	0.317082	Thaumi_prot_LH_FAM000747		N	N	NV+NF+NM	1958	479	arCOG01393		Carbohydrate transport and metabolism	-	Glycosyl transferase, related to UDP-glucuronosyltransferase
Nmar_R0006	NMAR_RS01010	tRNA-Val	2.3147	0.452126	4.87999	1.21232	0	0	#N/A		#N/A	#N/A	NA	1588	1255	#N/A		#N/A	#N/A	#N/A
Nmar_0195	NMAR_RS01015	hypothetical protein	-0.781995	0.00146024	118.762	287.577	6.76191	8.13317	Thaumi_prot_LH_FAM001134		N	Y	NM	285	336	arCOG08822		Function unknown	-	Uncharacterized protein
Nmar_0196	NMAR_RS01020	hypothetical protein	-0.0481581	0.814225	515.164	732.709	8.92918	9.50866	Thaumi_prot_LH_FAM000040_0		Y	N	NV+NF+NM	81	1720	arCOG05565		General function prediction only	-	Roadblock/LC7 domain superfamily protein
Nmar_0197	NMAR_RS01025	hypothetical protein	-0.431326	0.0276879	36.4878	68.2033	5.12238	6.07475	Thaumi_prot_LH_FAM000040_0		Y	N	NV+NF+NM	661	557	arCOG08684		General function prediction only	-	Roadblock/LC7 domain superfamily protein
Nmar_0198	NMAR_RS01030	hypothetical protein	-0.174304	0.70975	9.41871	13.0177	3.12417	3.6553	Thaumi_prot_LH_FAM000007		N	Y	NM	1334	1583	arCOG06293		Function unknown	-	Uncharacterized membrane protein
Nmar_0199	NMAR_RS01035	hypothetical protein	-0.816867	0.356691	3.75361	11.3411	1.52129	3.18397	Thaumi_prot_LH_FAM001495		N	Y	NV+NM	1670	1118	arCOG10519		Function unknown	-	Uncharacterized protein
Nmar_0200	NMAR_RS01040	hypothetical protein	-0.562346	0.00553785	39.1932	80.6168	5.2199	6.33165	Thaumi_prot_LH_FAM000010		N	Y	NM	632	399	arCOG08634		Function unknown	-	Uncharacterized protein
Nmar_0201	NMAR_RS01045	radical SAM protein	-0.717642	0.00086361	6.29779	13.9649	2.63547	3.79563	Thaumi_prot_LH_FAM000011		N	Y	NV+NF+NM	1508	311	arCOG01363		Energy production and conversion	-	Radical SAM superfamily enzyme
Nmar_0202	NMAR_RS01050	winged helix-turn-helix domain-containing protein	0.445989	0.754915	1.7211	1.68855	0.31667	#NUM!	Thaumi_prot_LH_FAM001235		N	N	NV+NF+NM	1847	1637	arCOG00731		Transcription	ArsR	Transcriptional regulator containing HTH domain, ArsR family
Nmar_0203	NMAR_RS01055	hypothetical protein	-0.633611	0.13886	7.67379	16.9445	2.77727	4.05012	Thaumi_prot_LH_FAM001236		N	N	NV+NF+NM	1431	838	arCOG10520		Function unknown	-	Uncharacterized membrane protein
Nmar_0204	NMAR_RS01060	hypothetical protein	-2.46263	0.185898	0.245028	1.04487	0	-0.328329	Thaumi_prot_LH_FAM001237		N	Y	NV+NF+NM	1954	910	arCOG10529		Function unknown	-	Uncharacterized membrane protein
Nmar_0205	NMAR_RS01065	reverse transcriptase-like protein	0.488167	0.406457	8.17735	8.17208	2.81077	2.95416	Thaumi_prot_LH_FAM000012		N	N	NM	1401	1189	arCOG02942		Replication, recombination and repair	RnhA	Ribonuclease HI
Nmar_0206	NMAR_RS01070	4-hydroxybutyrate--CoA ligase	0.0464707	0.754815	76.2858	103.771	6.20942	6.69379	Thaumi_prot_LH_FAM000013		N	N	NV+NF+NM	396	1631	arCOG01340		Energy production and conversion	-	Acyl-CoA synthetase (NDP forming)
Nmar_0207	NMAR_RS01075	4-hydroxyphenylacetate 3-hydroxylase N-terminal domain-containing protein	0.449677	7.94e-05	250.939	260.277	7.92761	8.0194	Thaumi_prot_LH_FAM000014		Y	Y	NV+NF+NM	155	235	arCOG02143		Energy production and conversion	HpaB	4-hydroxyphenylacetate 3-monooxygenase
Nmar_0208	NMAR_RS01080	signal peptidase I	-0.325903	0.0821216	51.7948	75.9336	5.63492	6.22762	Thaumi_prot_LH_FAM000015		N	N	NV+NF+NM	525	724	arCOG01739		Intracellular trafficking, secretion, and vesicular transport	LepB	Signal peptidase I
Nmar_0209	NMAR_RS01085	zinc-ribbon domain-containing protein	0.396616	0.0250564	243.303	259.525	7.86319	7.97604	Thaumi_prot_LH_FAM000016		Y	Y	NV+NF+NM	158	544	arCOG08023		General function prediction only	-	Protein implicated in RNA metabolism, contains two Zn-ribbon domain and PRC barrel domain
Nmar_0210	NMAR_RS01090	thioredoxin	0.476734	8.37e-06	365.541	374.86	8.4806	8.54462	Thaumi_prot_LH_FAM000017		Y	N	NV+NF+NM	111	194	arCOG01972		Posttranslational modification, protein turnover, chaperones	TrxA	Thiol-disulfide isomerase or thioredoxin
Nmar_R0007	NMAR_RS01095	tRNA-Ala	0.656938	0.763787	2.9871	3.33449	0	0	#N/A		#N/A	#N/A	NA	1742	1650	#N/A		#N/A	#N/A	#N/A
Nmar_0211	NMAR_RS01100	zinc ribbon domain-containing protein	0.152836	0.339148	276.215	353.729	8.04917	8.45527	Thaumi_prot_LH_FAM000019		Y	Y	NV+NF+NM	138	1091	arCOG08025		Function unknown	-	Uncharacterized protein possibly involved in RNA metabolism, contains Zn-ribbon domain
Nmar_0212	NMAR_RS01105	zinc ribbon domain-containing protein	0.329474	0.223055	170.406	189.176	7.40458	7.54785	Thaumi_prot_LH_FAM000018		Y	Y	NV+NF+NM	208	957	arCOG08024		Function unknown	-	Uncharacterized protein possibly involved in RNA metabolism, contains Zn-ribbon domain
0	NMAR_RS01110	hypothetical protein	-1.19623	0.553418	1.07077	2.43565	-0.596598	0.77595	Thaumi_prot_LH_FAM001845		#N/A	#N/A	NM	1905	1373	#N/A		#N/A	#N/A	#N/A
Nmar_0213	NMAR_RS01115	hypothetical protein	-0.597563	0.0672616	21.4031	39.1402	4.39927	5.21838	Thaumi_prot_LH_FAM001846		N	Y	NV+NM	874	696	arCOG10521		Function unknown	-	Uncharacterized protein
Nmar_0214	NMAR_RS01120	amidohydrolase family protein	0.338648	0.0408558	32.4646	34.7369	4.95404	5.1165	Thaumi_prot_LH_FAM000021		Y	N	NV+NF+NM	702	615	arCOG00689		Nucleotide transport and metabolism	AllB	Dihydroorotase or related cyclic amidohydrolase
Nmar_0215	NMAR_RS01125	AmmeMemoRadiSam system protein B	-0.393206	0.401426	4.12694	7.0625	1.84607	2.72086	Thaumi_prot_LH_FAM000894		N	N	NV+NF+NM	1642	1178	arCOG01728		General function prediction only	Mho1	Predicted class III extradiol dioxygenase, MEMO1 family
Nmar_0216	NMAR_RS01130	TIGR00296 family protein	-0.376852	0.728894	0.838425	2.06756	0	0.955191	Thaumi_prot_LH_FAM001101		N	N	NV+NM	1922	1601	arCOG01336		Function unknown	AMMECR1	Uncharacterized protein
Nmar_0217	NMAR_RS01135	AmmeMemoRadiSam system radical SAM enzyme	0.638892	0.0148729	18.2575	15.5165	4.04728	3.94497	Thaumi_prot_LH_FAM000169		N	N	NV+NM	956	488	arCOG00946		Posttranslational modification, protein turnover, chaperones	PflA	Pyruvate-formate lyase-activating enzyme
0	NMAR_RS01140	hypothetical protein	0.431891	0.269345	14.738	15.133	3.68833	3.8027	Thaumi_prot_LH_FAM001847		#N/A	#N/A	NM	1081	1011	#N/A		#N/A	#N/A	#N/A
Nmar_0218	NMAR_RS01145	ribose-5-phosphate isomerase RpiA	-0.235686	0.61523	7.73982	11.7812	2.72592	3.51587	Thaumi_prot_LH_FAM000022		Y	N	NV+NF+NM	1429	1462	arCOG01122		Carbohydrate transport and metabolism	RpiA	Ribose 5-phosphate isomerase
Nmar_0219	NMAR_RS01150	hypothetical protein	-0.642679	7.16e-05	70.4394	158.479	6.07044	7.29574	Thaumi_prot_LH_FAM001782		N	Y	NM	415	233	arCOG08635		Function unknown	-	Uncharacterized protein
Nmar_0220	NMAR_RS01155	50S ribosomal protein L37e	-0.326284	0.0275056	704.595	1251.79	9.3825	10.288	Thaumi_prot_LH_FAM000023		N	N	NV+NF+NM	63	555	arCOG04126		Translation, ribosomal structure and biogenesis	RPL37A	Ribosomal protein L37E
Nmar_0221	NMAR_RS01160	LSm family protein	-0.349114	0.0233456	293.29	512.461	8.15917	8.98103	Thaumi_prot_LH_FAM000024		Y	N	NV+NF+NM	131	538	arCOG00998		Transcription	LSM1	Small nuclear ribonucleoprotein (snRNP) homolog
Nmar_0222	NMAR_RS01165	creatininase family protein	-0.139721	0.780203	8.19002	10.6182	2.81156	3.33841	Thaumi_prot_LH_FAM000025		N	Y	NV+NF+NM	1400	1670	arCOG04536		Coenzyme transport and metabolism	ArfB	Creatinine amidohydrolase/Fe(II)-dependent formamide hydrolase involved in riboflavin and F420 biosynthesis
Nmar_0223	NMAR_RS01170	formyltetrahydrofolate deformylase	-0.338072	0.189356	15.8199	28.1856	3.88812	4.78403	Thaumi_prot_LH_FAM000026		Y	N	NV+NF+NM	1042	916	arCOG02826		Nucleotide transport and metabolism	PurU	Formyltetrahydrofolate hydrolase
Nmar_R0008	NMAR_RS01175	tRNA-Leu	-0.92474	0.428162	5.12441	12.4823	1.81809	3.27863	#N/A		#N/A	#N/A	NA	1573	1224	#N/A		#N/A	#N/A	#N/A
Nmar_0224	NMAR_RS01180	phosphoglucosamine mutase	-0.1667	0.572018	8.92651	13.2704	2.99817	3.71599	Thaumi_prot_LH_FAM000175		Y	N	NV+NF+NM	1362	1395	arCOG00767		Carbohydrate transport and metabolism	{ManB}	Phosphomannomutase
Nmar_0225	NMAR_RS01185	50S ribosomal protein L7Ae	0.198795	0.158429	984.241	1211.93	9.9051	10.2403	Thaumi_prot_LH_FAM000176		Y	N	NV+NF+NM	52	877	arCOG01751		Translation, ribosomal structure and biogenesis	Rpl7Ae	Ribosomal protein L7AE
Nmar_0226	NMAR_RS01190	30S ribosomal protein S28e	0.0699968	0.864618	22.2986	29.7385	4.43047	4.85973	Thaumi_prot_LH_FAM000177		Y	N	NV+NF+NM	856	1773	arCOG04314		Translation, ribosomal structure and biogenesis	RPS28A	Ribosomal protein S28E/S33
Nmar_0227	NMAR_RS01195	50S ribosomal protein L24e	-0.229729	0.396566	134.724	227.019	7.00758	7.75861	Thaumi_prot_LH_FAM000178		N	N	NV+NF+NM	256	1169	arCOG01950		Translation, ribosomal structure and biogenesis	RPL24A	Ribosomal protein L24E
Nmar_0228	NMAR_RS01200	nucleoside-diphosphate kinase	-0.145543	0.566622	59.3726	88.0186	5.79875	6.43696	Thaumi_prot_LH_FAM000179		Y	N	NV+NF+NM	478	1387	arCOG04313		Nucleotide transport and metabolism	Ndk	Nucleoside diphosphate kinase
Nmar_0229	NMAR_RS01205	translation initiation factor IF-2	-0.350886	0.00691587	36.2103	65.4886	5.13469	6.02499	Thaumi_prot_LH_FAM000180		Y	N	NV+NF+NM	664	420	arCOG01560		Translation, ribosomal structure and biogenesis	InfB	Translation initiation factor 2 (IF-2; GTPase)
Nmar_0230	NMAR_RS01210	thioredoxin	-0.282883	0.509349	8.50124	15.5541	3.06332	3.92587	Thaumi_prot_LH_FAM000017		Y	N	NV+NF+NM	1376	1333	arCOG01972		Posttranslational modification, protein turnover, chaperones	TrxA	Thiol-disulfide isomerase or thioredoxin
Nmar_0231	NMAR_RS01215	CFI-box-CTERM domain-containing protein	-0.242161	0.0828234	70.8985	119.374	6.11862	6.8859	Thaumi_prot_LH_FAM000875		N	Y	NM	412	730	#N/A		#N/A	#N/A	#N/A
Nmar_0232	NMAR_RS01220	archease	-0.302782	0.685572	3.47081	6.83501	1.63097	2.60754	Thaumi_prot_LH_FAM001151		Y	N	NV+NF+NM	1700	1554	arCOG04055		Translation, ribosomal structure and biogenesis	-	Archease, SHS2 domain containing protein involved in activation of tRNA ligase RtcB
Nmar_0233	NMAR_RS01225	VOC family protein	-0.156478	0.706973	18.8254	28.1933	4.16218	4.75171	Thaumi_prot_LH_FAM001756		N	N	NV+NM	936	1577	arCOG04946		General function prediction only	-	Predicted enzyme related to lactoylglutathione lyase
Nmar_0234	NMAR_RS01230	DedA family protein	0.413575	0.144273	130.189	83.3234	6.39516	6.36023	Thaumi_prot_LH_FAM000458		N	N	NV+NF+NM	263	846	arCOG03117		Function unknown	DedA	Uncharacterized membrane-associated protein, DedA family
Nmar_0235	NMAR_RS01235	DUF1059 domain-containing protein	-1.08061	0.000637407	18.1063	48.9807	4.0761	5.56223	Thaumi_prot_LH_FAM000922		N	N	NV+NF+NM	957	300	arCOG05278		Function unknown	-	Uncharacterized small metal-binding protein
Nmar_0236	NMAR_RS01240	histidine--tRNA ligase	-0.577943	0.0210284	13.4874	26.0322	3.70898	4.66196	Thaumi_prot_LH_FAM000967		N	N	NV+NF+NM	1132	521	arCOG00404		Translation, ribosomal structure and biogenesis	HisS	Histidyl-tRNA synthetase
Nmar_0237	NMAR_RS01245	translation initiation factor IF-6	0.405968	0.215792	8.70974	10.4502	2.8852	3.36478	Thaumi_prot_LH_FAM000966		Y	N	NV+NF+NM	1367	947	arCOG04176		Translation, ribosomal structure and biogenesis	TIF6	Translation initiation factor 6 (eIF-6)
Nmar_0238	NMAR_RS01250	ferredoxin family protein	0.257661	0.136627	536.887	626.797	9.00318	9.27447	Thaumi_prot_LH_FAM000965		Y	N	NV+NF+NM	78	836	arCOG04548		Energy production and conversion	-	Ferredoxin
Nmar_0239	NMAR_RS01255	ferredoxin family protein	0.216518	0.0946677	4776.93	5857.71	12.1778	12.5098	Thaumi_prot_LH_FAM000965		Y	N	NV+NF+NM	22	751	arCOG04548		Energy production and conversion	-	Ferredoxin
Nmar_R0009	NMAR_RS01260	tRNA-Ser	2.34374	3.41e-10	55.0931	10.9828	5.7262	0	#N/A		#N/A	#N/A	NA	502	112	#N/A		#N/A	#N/A	#N/A
Nmar_0240	NMAR_RS01265	replication factor C small subunit	-0.148222	0.606711	21.6737	32.3101	4.36989	4.99646	Thaumi_prot_LH_FAM000964		Y	N	NV+NF+NM	869	1445	arCOG00469		Replication, recombination and repair	RFCS	Clamp loader ATPase, small subunit
Nmar_0241	NMAR_RS01270	hypothetical protein	0.272325	0.229671	27.5096	32.1861	4.75183	4.99712	Thaumi_prot_LH_FAM000963		N	Y	NM	772	964	arCOG00552		Replication, recombination and repair	-	DNA replication initiation complex subunit, GINS23 family
Nmar_0242	NMAR_RS01275	minichromosome maintenance protein MCM	0.293947	0.015111	87.9265	100.885	6.41241	6.64691	Thaumi_prot_LH_FAM000962		Y	N	NV+NF+NM	356	490	arCOG00439		Replication, recombination and repair	MCM2	ATPase involved in replication control, Cdc46/Mcm family
Nmar_0243	NMAR_RS01280	DEAD/DEAH box helicase	1.11385	5.42e-08	14.9987	10.2712	3.85401	3.32806	Thaumi_prot_LH_FAM000961		N	N	NV+NF+NM	1074	141	arCOG00553		Replication, recombination and repair	BRR2	Replicative superfamily II helicase
Nmar_0244	NMAR_RS01285	glycosyltransferase 4 family protein	0.0339844	0.9322	7.47866	9.87373	2.75026	3.26239	Thaumi_prot_LH_FAM000960		N	N	NV+NF+NM	1437	1886	arCOG03199		Cell wall/membrane/envelope biogenesis	AglH/Rfe	UDP-N-acetylmuramyl pentapeptide phosphotransferase/UDP-N-acetylglucosamine-1-phosphate transferase
0	NMAR_RS01290	hypothetical protein	1.24382	0.0113249	19.2134	5.75151	3.94834	2.39052	Thaumi_prot_LH_FAM001779		#N/A	#N/A	NM	922	463	#N/A		#N/A	#N/A	#N/A
Nmar_0245	NMAR_RS01295	acyltransferase	0.347443	0.157907	14.1252	16.1682	3.78229	4.00328	Thaumi_prot_LH_FAM000959		N	N	NV+NF+NM	1102	875	arCOG01848		General function prediction only	WbbJ	Acetyltransferase (isoleucine patch superfamily)
Nmar_0246	NMAR_RS01300	Trm112 family protein	-0.899817	0.120486	5.77429	14.7997	2.28678	3.71419	Thaumi_prot_LH_FAM000958		Y	N	NV+NF+NM	1541	803	arCOG04124		Translation, ribosomal structure and biogenesis	-	Trm112 RNA methyltransferase activating protein
Nmar_0247	NMAR_RS01305	Gfo/Idh/MocA family oxidoreductase	-0.106209	0.776271	11.5038	18.1425	3.5079	4.15023	Thaumi_prot_LH_FAM000957		N	N	NV+NF+NM	1228	1668	arCOG01622		General function prediction only	MviM	Predicted dehydrogenase
Nmar_0248	NMAR_RS01310	branched-chain amino acid transaminase	0.13144	0.581702	19.4638	24.984	4.24443	4.63943	Thaumi_prot_LH_FAM000749		Y	N	NV+NF+NM	916	1411	arCOG02297		Amino acid transport and metabolism	IlvE	Branched-chain amino acid aminotransferase/4-amino-4-deoxychorismate lyase
Nmar_0249	NMAR_RS01315	HAMP domain-containing sensor histidine kinase	-1.26996	0.130226	0.741745	1.8558	-0.9835	0.779595	Thaumi_prot_LH_FAM001849		N	Y	NM	1926	828	arCOG02358		Signal transduction mechanisms	-	Signal transduction histidine kinase and HAMP domain
Nmar_0250	NMAR_RS01320	phosphate/phosphite/phosphonate ABC transporter substrate-binding protein	-0.415963	0.063915	13.515	26.3271	3.72615	4.70706	Thaumi_prot_LH_FAM001850		N	Y	NM	1131	688	arCOG01805		Inorganic ion transport and metabolism	PhnD	ABC-type phosphate/phosphonate transport system, periplasmic component
Nmar_0251	NMAR_RS01325	response regulator	-1.16902	0.000641659	10.9725	32.9339	3.42706	4.94479	Thaumi_prot_LH_FAM001253_0		N	N	NV+NF+NM	1259	302	arCOG02391		Signal transduction mechanisms	CheY	Rec domain
Nmar_0252	NMAR_RS01330	hypothetical protein	-0.323362	0.471407	5.79638	9.92223	2.48474	3.28925	Thaumi_prot_LH_FAM001778		N	Y	NV+NF+NM	1539	1277	arCOG00972		Coenzyme transport and metabolism	NadR	Nicotinamide mononucleotide adenylyltransferase
Nmar_0253	NMAR_RS01335	ferredoxin--NADP reductase	-0.337944	0.102169	38.918	68.4859	5.16674	6.0886	Thaumi_prot_LH_FAM000923		Y	Y	NV+NF+NM	635	766	arCOG02200		Energy production and conversion	Fpr	Flavodoxin reductase (ferredoxin-NADPH reductase) family 1
Nmar_R0010	NMAR_RS01340	tRNA-Ala	2.42336	0.188679	3.98017	0.364884	0	0	#N/A		#N/A	#N/A	NA	1648	915	#N/A		#N/A	#N/A	#N/A
Nmar_0255	NMAR_RS01350	DNA-binding protein	-0.52856	0.00466128	467.807	936.909	8.79242	9.83737	Thaumi_prot_LH_FAM000184		Y	N	NV+NF+NM	87	390	arCOG01753		Transcription	Ssh10b	Archaeal DNA-binding protein Alba
Nmar_0256	NMAR_RS01355	isocitrate lyase/PEP mutase family protein	-0.134819	0.638123	33.9648	54.4565	5.06326	5.73525	Thaumi_prot_LH_FAM000956		Y	N	NV+NF+NM	690	1491	arCOG00581		Carbohydrate transport and metabolism	PrpB	PEP phosphonomutase or related enzyme
Nmar_0257	NMAR_RS01360	PadR family transcriptional regulator	-0.522603	0.171358	6.88489	15.4197	2.70163	3.90705	Thaumi_prot_LH_FAM000954		N	Y	NV+NF+NM	1470	893	arCOG00002		Transcription	-	Transcriptional regulator, PadR family
Nmar_0258	NMAR_RS01365	succinate dehydrogenase/fumarate reductase flavoprotein subunit	0.413772	0.000181877	91.0719	96.4446	6.47162	6.59028	Thaumi_prot_LH_FAM000953		N	N	NV+NF+NM	340	250	arCOG00571		Energy production and conversion	SdhA	Succinate dehydrogenase/fumarate reductase, flavoprotein subunit
Nmar_0259	NMAR_RS01370	succinate dehydrogenase	-0.210436	0.386054	61.056	100.273	5.8612	6.63892	Thaumi_prot_LH_FAM000952		Y	N	NV+NF+NM	464	1152	arCOG02244		Energy production and conversion	SdhC	Succinate dehydrogenase/fumarate reductase, cytochrome b subunit
Nmar_0260	NMAR_RS01375	succinate dehydrogenase/fumarate reductase	0.250236	0.581702	14.6565	18.7664	3.84214	4.21494	Thaumi_prot_LH_FAM000951		Y	N	NV+NF+NM	1084	1412	arCOG04162		Energy production and conversion	SdhD	Succinate dehydrogenase, hydrophobic anchor subunit
Nmar_0261	NMAR_RS01380	succinate dehydrogenase/fumarate reductase iron-sulfur subunit	0.034148	0.876087	59.3551	82.9477	5.84629	6.36279	Thaumi_prot_LH_FAM000950		Y	N	NV+NF+NM	479	1792	arCOG00962		Energy production and conversion	FrdB	Succinate dehydrogenase/fumarate reductase, Fe-S protein subunit
Nmar_0262	NMAR_RS01385	iron-sulfur cluster assembly protein	-0.199905	0.542749	40.112	58.2906	5.2513	5.83378	Thaumi_prot_LH_FAM000949		Y	N	NV+NF+NM	619	1363	arCOG01852		Posttranslational modification, protein turnover, chaperones	PaaD	Metal-sulfur cluster biosynthetic enzyme
Nmar_0263	NMAR_RS01390	argininosuccinate lyase	-0.625697	0.0109691	6.39813	14.2144	2.62236	3.81956	Thaumi_prot_LH_FAM000948		Y	N	NV+NF+NM	1502	459	arCOG01748		Amino acid transport and metabolism	ArgH	Argininosuccinate lyase
Nmar_R0011	NMAR_RS01395	tRNA-Lys	2.69769	0.0315891	3.11647	1.58645	0	0	#N/A		#N/A	#N/A	NA	1733	577	#N/A		#N/A	#N/A	#N/A
NMAR_0	NMAR_RS01400	tRNA-Asp	1.7072	1.42e-05	180.595	82.3679	7.29972	6.23302	#N/A		#N/A	#N/A	NA	198	203	#N/A		#N/A	#N/A	#N/A
Nmar_0264	NMAR_RS01405	hypothetical protein	-0.193825	0.136422	156.022	254.368	7.24205	7.98293	Thaumi_prot_LH_FAM000921		N	Y	NM	223	835	arCOG08785		Function unknown	-	Uncharacterized protein
Nmar_0265	NMAR_RS01410	glutamyl-tRNA reductase	-0.157379	0.420583	87.4145	134.344	6.39977	7.05629	Thaumi_prot_LH_FAM000771		Y	N	NV+NF+NM	357	1213	arCOG01036		Coenzyme transport and metabolism	HemA	Glutamyl-tRNA reductase
Nmar_0266	NMAR_RS01415	DUF1059 domain-containing protein	0.402627	0.435181	19.9501	14.8277	4.05364	3.62137	Thaumi_prot_LH_FAM000922		N	N	NV+NF+NM	903	1234	arCOG05278		Function unknown	-	Uncharacterized small metal-binding protein
Nmar_0267	NMAR_RS01420	FAD-binding oxidoreductase	-0.0612268	0.750833	98.4188	145.818	6.60214	7.17861	Thaumi_prot_LH_FAM000923		Y	Y	NV+NF+NM	324	1625	arCOG02200		Energy production and conversion	Fpr	Flavodoxin reductase (ferredoxin-NADPH reductase) family 1
Nmar_0268	NMAR_RS01425	inositol monophosphatase family protein	-0.407097	0.43307	3.19526	5.68388	1.4327	2.4243	Thaumi_prot_LH_FAM000917		Y	N	NV+NF+NM	1724	1233	arCOG01349		Carbohydrate transport and metabolism	SuhB	Archaeal fructose-1,6-bisphosphatase or related enzyme of inositol monophosphatase family
Nmar_0269	NMAR_RS01430	hypothetical protein	-0.795487	0.00933904	5.56947	14.3717	2.39893	3.8339	Thaumi_prot_LH_FAM000918		N	Y	NV+NF+NM	1552	441	arCOG08783		Function unknown	-	Uncharacterized protein
Nmar_0270	NMAR_RS01435	AAA family ATPase	-0.137861	0.779013	5.93419	8.88138	2.35813	3.14167	Thaumi_prot_LH_FAM000919		N	N	NV+NF+NM	1531	1669	arCOG00470		Replication, recombination and repair	RFCL	Clamp loader ATPase, large subunit
Nmar_0271	NMAR_RS01440	hypothetical protein	-0.400924	0.542749	6.20089	10.5552	2.452	3.31548	Thaumi_prot_LH_FAM000920		N	Y	NV+NM	1512	1364	arCOG08784		Energy production and conversion	-	4Fe-4S ferredoxin, iron-sulfur binding domain protein
Nmar_0272	NMAR_RS01445	acyl-CoA carboxylase subunit beta	0.025152	0.88771	240.808	334.91	7.86868	8.37231	Thaumi_prot_LH_FAM000924		Y	N	NV+NF+NM	161	1809	arCOG02705		Lipid transport and metabolism	-	Acetyl-CoA carboxylase, carboxyltransferase component
Nmar_0273	NMAR_RS01450	acetyl-CoA carboxylase biotin carboxylase subunit	0.0618945	0.685264	159.833	215.132	7.26936	7.74138	Thaumi_prot_LH_FAM000925		Y	N	NV+NF+NM	217	1549	arCOG01590		Lipid transport and metabolism	AccC	Biotin carboxylase
Nmar_0274	NMAR_RS01455	acetyl-CoA carboxylase biotin carboxyl carrier protein subunit	-0.361218	0.0281101	61.2136	116.608	5.92606	6.85273	Thaumi_prot_LH_FAM000926		Y	Y	NV+NF+NM	461	560	arCOG02095		Energy production and conversion	OadA1	Pyruvate/oxaloacetate carboxyltransferase
Nmar_0275	NMAR_RS01460	peroxiredoxin	0.0461159	0.795745	252.592	342.853	7.93356	8.41619	Thaumi_prot_LH_FAM000112		Y	N	NV+NF+NM	152	1690	arCOG00310		Posttranslational modification, protein turnover, chaperones	Bcp	Peroxiredoxin
Nmar_0276	NMAR_RS01465	NADH-quinone oxidoreductase subunit A	-0.461518	0.0472573	148.861	287.694	7.14518	8.14065	Thaumi_prot_LH_FAM000927		N	N	NV+NF+NM	234	645	arCOG01557		Energy production and conversion	NuoA	NADH dehydrogenase subunit A
Nmar_0277	NMAR_RS01470	NADH-quinone oxidoreductase subunit NuoB	0.0858145	0.663786	406.522	536.197	8.64172	9.05842	Thaumi_prot_LH_FAM000928		Y	N	NV+NF+NM	103	1524	arCOG01554		Energy production and conversion	NuoB	F420H2 dehydrogenase subunit, related to NADH:ubiquinone oxidoreductase 20 kD subunit
Nmar_0278	NMAR_RS01475	NADH-quinone oxidoreductase subunit C	-0.262317	0.0883268	90.3773	150.577	6.43815	7.23017	Thaumi_prot_LH_FAM000929		N	N	NV+NF+NM	345	741	arCOG01551		Energy production and conversion	NuoC	NADH dehydrogenase subunit C
Nmar_0279	NMAR_RS01480	NADH-quinone oxidoreductase subunit D	-0.29387	0.058212	85.9212	149.426	6.38969	7.22242	Thaumi_prot_LH_FAM000930		Y	N	NV+NF+NM	360	681	arCOG01548		Energy production and conversion	NuoD	NADH dehydrogenase subunit D
Nmar_0280	NMAR_RS01485	NADH-quinone oxidoreductase subunit NuoH	-0.161733	0.415516	91.0718	141.999	6.45578	7.14732	Thaumi_prot_LH_FAM000931		Y	N	NV+NF+NM	341	1209	arCOG01546		Energy production and conversion	NuoH	NADH dehydrogenase subunit H
Nmar_0281	NMAR_RS01490	NADH-quinone oxidoreductase subunit I	-0.226609	0.345179	83.9702	143.11	6.38528	7.14964	Thaumi_prot_LH_FAM000932		N	N	NV+NF+NM	369	1103	arCOG01543		Energy production and conversion	NuoI	NADH dehydrogenase subunit I
Nmar_0282	NMAR_RS01495	NADH-quinone oxidoreductase subunit J	0.167034	0.509747	65.8807	85.6412	6.02339	6.41425	Thaumi_prot_LH_FAM000933		Y	N	NV+NF+NM	440	1336	arCOG04654		Energy production and conversion	NuoJ	NADH dehydrogenase subunit J
Nmar_0283	NMAR_RS01500	NADH-quinone oxidoreductase subunit NuoK	-0.0235622	0.937975	34.1443	48.9142	5.04964	5.60906	Thaumi_prot_LH_FAM000934		Y	N	NV+NF+NM	686	1897	arCOG03073		Energy production and conversion	NuoK	NADH dehydrogenase subunit 4L (K,kappa)
Nmar_0284	NMAR_RS01505	NADH-quinone oxidoreductase subunit M	-0.719946	5.39e-05	79.7205	187.261	6.27755	7.54696	Thaumi_prot_LH_FAM000935		Y	N	NV+NF+NM	378	223	arCOG01537		Energy production and conversion	NuoM	NADH:ubiquinone oxidoreductase subunit 4 (chain M)
Nmar_0285	NMAR_RS01510	NADH-quinone oxidoreductase subunit L	-0.632596	0.000381987	64.9678	140.264	5.97897	7.12812	Thaumi_prot_LH_FAM000936		Y	N	NV+NF+NM	447	287	arCOG01539		Energy production and conversion	NuoL	NADH dehydrogenase subunit L
Nmar_0286	NMAR_RS01515	NADH-quinone oxidoreductase subunit N	-0.56455	0.00123761	81.0895	165.971	6.30214	7.37088	Thaumi_prot_LH_FAM000937		Y	N	NV+NF+NM	376	328	arCOG01540		Energy production and conversion	NuoN	NADH dehydrogenase subunit N
Nmar_0287	NMAR_RS01520	polyprenyl synthetase family protein	-0.423447	0.0669262	16.7894	30.8988	3.96879	4.94385	Thaumi_prot_LH_FAM000938		N	N	NV+NF+NM	1001	695	arCOG01727		Coenzyme transport and metabolism	IspA	Geranylgeranyl pyrophosphate synthase
NMAR_1	NMAR_RS01525	tRNA-Glu	0.321388	0.468423	55.4562	61.6564	5.64409	5.88146	#N/A		#N/A	#N/A	NA	500	1275	#N/A		#N/A	#N/A	#N/A
Nmar_0288	NMAR_RS01530	iron-containing redox enzyme family protein	-0.0145966	0.95719	66.5151	95.8307	5.98299	6.5652	Thaumi_prot_LH_FAM000939		N	N	NV+NF+NM	436	1918	arCOG06031		Coenzyme transport and metabolism	-	Pyrroloquinoline quinone (Coenzyme PQQ) biosynthesis protein C
Nmar_R0012	NMAR_RS01535	tRNA-Ile	1.1786	0.0453703	45.1526	22.3256	5.29659	4.27062	#N/A		#N/A	#N/A	NA	569	637	#N/A		#N/A	#N/A	#N/A
Nmar_0289	NMAR_RS01540	orotate phosphoribosyltransferase	0.544753	0.00194297	30.7133	30.2902	4.87791	4.91396	Thaumi_prot_LH_FAM000940		N	N	NV+NF+NM	726	346	arCOG00029		Nucleotide transport and metabolism	PyrE	Orotate phosphoribosyltransferase
Nmar_0290	NMAR_RS01545	hypothetical protein	-0.138373	0.685472	6.7657	10.3754	2.70285	3.36799	Thaumi_prot_LH_FAM000941		N	Y	NV+NM	1478	1553	arCOG02046		Energy production and conversion	-	Nickel-dependent lactate racemase
Nmar_0291	NMAR_RS01550	site-2 protease family protein	0.122958	0.681529	13.6222	17.5907	3.72469	4.11202	Thaumi_prot_LH_FAM000942		N	N	NV+NM	1123	1544	arCOG00609		Posttranslational modification, protein turnover, chaperones	RseP	Membrane-associated protease RseP, regulator of RpoE activity in bacteria
Nmar_0292	NMAR_RS01555	ribosomal protein S18-alanine N-acetyltransferase	-0.184413	0.555955	39.3923	66.0114	5.29093	6.0154	Thaumi_prot_LH_FAM000944		Y	N	NV+NF+NM	628	1377	arCOG00833		General function prediction only	RimI	Acetyltransferase (GNAT) family
Nmar_0293	NMAR_RS01560	hypothetical protein	-0.217441	0.667952	12.9016	11.6344	3.58303	3.33805	Thaumi_prot_LH_FAM000945		N	N	NV+NF+NM	1165	1530	arCOG04189		Function unknown	-	Membrane associated transcription regulator, contains HTH domain
Nmar_0294	NMAR_RS01565	class I SAM-dependent methyltransferase family protein	0.353733	0.392491	11.8228	11.554	3.44759	3.50279	Thaumi_prot_LH_FAM000946		N	N	NV+NF+NM	1211	1167	arCOG00033		Translation, ribosomal structure and biogenesis	Trm5	Wybutosine (yW) biosynthesis enzyme Trm5, tRNA (guanine) methyltransferase
Nmar_0295	NMAR_RS01570	ribosome biogenesis/translation initiation ATPase RLI	-0.209397	0.351737	8.19301	13.513	3.01015	3.75341	Thaumi_prot_LH_FAM000947		Y	N	NV+NF+NM	1399	1110	arCOG00187		Translation, ribosomal structure and biogenesis	Rli1	Translation initiation factor RLI1, contains Fe-S and AAA+ ATPase domains
Nmar_R0013	NMAR_RS01575	5S ribosomal RNA	NA	NA	0	0	0	0	#N/A		#N/A	#N/A	NA	1968	1969	#N/A		#N/A	#N/A	#N/A
Nmar_0296	NMAR_RS01580	leucyl aminopeptidase	0.487882	0.00946037	18.6767	18.5313	4.1968	4.17154	Thaumi_prot_LH_FAM000168		N	N	NV+NF+NM	941	444	arCOG04322		Amino acid transport and metabolism	PepB	Leucyl aminopeptidase
Nmar_0298	NMAR_RS01585	CxxC-x17-CxxC domain-containing protein	-0.334291	0.0646566	130.377	226.018	6.99163	7.80184	Thaumi_prot_LH_FAM001853		N	Y	NM	262	691	arCOG03272		Function unknown	-	Zn finger protein
Nmar_0299	NMAR_RS01590	ribulose-phosphate 3-epimerase	0.50762	0.00129967	13.903	14.1399	3.74691	3.81792	Thaumi_prot_LH_FAM000055		N	Y	NV+NF+NM	1115	332	arCOG01053		Carbohydrate transport and metabolism	TktA1	Transketolase, N-terminal subunit
Nmar_0300	NMAR_RS01595	transketolase family protein	0.46242	0.00395954	35.1217	35.2655	5.08338	5.13875	Thaumi_prot_LH_FAM000056		Y	N	NV+NF+NM	670	378	arCOG01051		Carbohydrate transport and metabolism	TktA2	Transketolase, C-terminal subunit
Nmar_0301	NMAR_RS01600	fructose-6-phosphate aldolase	0.309767	0.0308005	77.6393	86.271	6.20481	6.42482	Thaumi_prot_LH_FAM000057		Y	N	NV+NF+NM	390	573	arCOG05061		Carbohydrate transport and metabolism	TalA	Transaldolase
Nmar_0302	NMAR_RS01605	hypothetical protein	-0.832532	5.62e-08	240.805	583.394	7.81999	9.16555	Thaumi_prot_LH_FAM001134		N	Y	NM	162	142	arCOG08822		Function unknown	-	Uncharacterized protein
Nmar_0303	NMAR_RS01610	magnesium transporter CorA family protein	-0.509398	0.0554294	10.8405	20.444	3.28245	4.33577	Thaumi_prot_LH_FAM000907		N	N	NV+NF+NM	1263	676	arCOG02265		Inorganic ion transport and metabolism	CorA	Mg2+ and Co2+ transporter
Nmar_R0014	NMAR_RS01615	tRNA-His	1.46213	0.00652028	46.7688	14.3074	5.2402	3.68627	#N/A		#N/A	#N/A	NA	556	416	#N/A		#N/A	#N/A	#N/A
Nmar_0304	NMAR_RS01620	hypothetical protein	1.69716	1.22e-22	96.7965	43.9845	6.55843	5.44438	Thaumi_prot_LH_FAM000040_0		Y	N	NV+NF+NM	327	53	arCOG08684		General function prediction only	-	Roadblock/LC7 domain superfamily protein
Nmar_0305	NMAR_RS01625	hypothetical protein	-0.116643	0.693146	31.5157	48.0649	4.87454	5.56614	Thaumi_prot_LH_FAM000903		N	Y	NM	714	1562	arCOG08781		Function unknown	-	Uncharacterized protein
Nmar_0306	NMAR_RS01630	SAM-dependent methyltransferase	-0.484751	0.235516	4.17945	8.59627	1.89246	3.07804	Thaumi_prot_LH_FAM000902		N	Y	NV+NF+NM	1636	980	arCOG01631		Posttranslational modification, protein turnover, chaperones	-	Protein lysine SAM-dependent methyltransferase
Nmar_0307	NMAR_RS01635	UPF0147 family protein	-1.67217	0.0102215	3.29036	12.4798	1.61466	3.53843	Thaumi_prot_LH_FAM000901		Y	N	NV+NF+NM	1714	452	arCOG04308		Function unknown	-	Uncharacterized protein
Nmar_0308	NMAR_RS01640	non-heme iron oxygenase ferredoxin subunit	0.0561176	0.869703	45.7819	60.1167	5.37711	5.89867	Thaumi_prot_LH_FAM000737_0		Y	N	NV+NF+NM	563	1782	arCOG02852		Inorganic ion transport and metabolism	{NirD}	Ferredoxin subunit of nitrite reductase or ring-hydroxylating dioxygenase
Nmar_0309	NMAR_RS01645	GNAT family N-acetyltransferase	0.790706	0.229671	2.07085	1.84644	0.858299	0.858296	Thaumi_prot_LH_FAM001854		N	Y	NM	1814	965	arCOG00845		Transcription	WecD	Acetyltransferase (GNAT) family
Nmar_0310	NMAR_RS01650	fumarylacetoacetate hydrolase family protein	-0.412593	0.171358	10.2672	17.6309	3.28529	4.10333	Thaumi_prot_LH_FAM000900		N	N	NV+NF+NM	1285	894	arCOG00235		Secondary metabolites biosynthesis, transport and catabolism	MhpD	2-keto-4-pentenoate hydratase/2-oxohepta-3-ene-1,7-dioic acid hydratase (catechol pathway)
Nmar_0311	NMAR_RS01655	glutamate--tRNA ligase	-0.111109	0.61523	12.3224	18.918	3.59702	4.21546	Thaumi_prot_LH_FAM000899		N	N	NV+NF+NM	1185	1463	arCOG04302		Translation, ribosomal structure and biogenesis	GlnS	Glutamyl- or glutaminyl-tRNA synthetase
Nmar_0312	NMAR_RS01660	polyprenyl synthetase family protein	-0.00112	0.996774	40.3476	58.2487	5.31609	5.84684	Thaumi_prot_LH_FAM000898		Y	N	NV+NF+NM	616	1960	arCOG01726		Coenzyme transport and metabolism	IspA	Geranylgeranyl pyrophosphate synthase
Nmar_0313	NMAR_RS01665	isopentenyl-diphosphate Delta-isomerase	-0.501481	0.22097	4.30992	8.62291	1.97029	3.09386	Thaumi_prot_LH_FAM000897		N	N	NM	1629	954	arCOG01081		Lipid transport and metabolism	Idi	Isopentenyldiphosphate isomerase
Nmar_0314	NMAR_RS01670	isopentenyl phosphate kinase	0.037497	0.9322	10.5255	13.5702	3.16689	3.71948	Thaumi_prot_LH_FAM000896		Y	N	NV+NF+NM	1278	1887	arCOG00860		Lipid transport and metabolism	-	Isopentenyl phosphate kinase, enzyme of modified mevalonate pathway
Nmar_0315	NMAR_RS01675	mevalonate kinase	-0.661151	0.0800519	3.94922	8.12699	1.85205	2.95165	Thaumi_prot_LH_FAM000895		Y	N	NV+NF+NM	1651	720	arCOG01028		Lipid transport and metabolism	ERG12	Mevalonate kinase
Nmar_0316	NMAR_RS01680	30S ribosomal protein S2	-0.216852	0.189557	119.853	197.878	6.85184	7.60617	Thaumi_prot_LH_FAM000893		Y	N	NV+NF+NM	278	917	arCOG04245		Translation, ribosomal structure and biogenesis	RpsB	Ribosomal protein S2
Nmar_0317	NMAR_RS01685	enolase	0.0378555	0.900857	8.34851	11.7314	2.99629	3.52311	Thaumi_prot_LH_FAM000892		Y	N	NV+NF+NM	1388	1832	arCOG01169		Carbohydrate transport and metabolism	Eno	Enolase
Nmar_0318	NMAR_RS01690	DNA-directed RNA polymerase subunit N	-0.527106	0.00403288	102.496	210.116	6.64576	7.68703	Thaumi_prot_LH_FAM000891		N	N	NV+NF+NM	314	380	arCOG04244		Transcription	RPB10	DNA-directed RNA polymerase, subunit N (RpoN/RPB10)
Nmar_R0015	NMAR_RS01695	tRNA-Leu	2.10283	1.26e-05	15.2349	2.32415	3.65045	0	#N/A		#N/A	#N/A	NA	1063	200	#N/A		#N/A	#N/A	#N/A
Nmar_0319	NMAR_RS01700	RNA-binding protein	-0.090628	0.845853	7.41905	9.65732	2.77356	3.2111	Thaumi_prot_LH_FAM000890		N	N	NV+NF+NM	1440	1760	arCOG04318		Translation, ribosomal structure and biogenesis	-	Predicted RNA-binding protein of the translin family
Nmar_0320	NMAR_RS01705	NAD(P)H-hydrate epimerase	-0.231879	0.301441	23.8129	39.2166	4.52647	5.27349	Thaumi_prot_LH_FAM000889		Y	N	NV+NF+NM	824	1042	arCOG00018		Nucleotide transport and metabolism	Nnr2	NAD(P)H-hydrate repair enzyme Nnr, NAD(P)H-hydrate dehydratase domain
Nmar_0321	NMAR_RS01710	MBL fold metallo-hydrolase	-0.0585443	0.869183	13.0996	18.4153	3.59295	4.19581	Thaumi_prot_LH_FAM000888		N	N	NV+NF+NM	1157	1781	arCOG00517		General function prediction only	-	Rhodanese Homology Domain fused to Zn-dependent hydrolase of beta-lactamase superfamily
Nmar_0322	NMAR_RS01715	TIGR00303 family protein	0.0760021	0.787035	10.8288	14.5589	3.36469	3.8618	Thaumi_prot_LH_FAM000887		Y	Y	NV+NF+NM	1264	1676	arCOG04272		Coenzyme transport and metabolism	CobT	NaMN:DMB phosphoribosyltransferase
Nmar_0323	NMAR_RS01720	glutamine--fructose-6-phosphate transaminase (isomerizing)	0.707022	1.9e-06	14.2258	12.5328	3.7897	3.6316	Thaumi_prot_LH_FAM000886		Y	N	NV+NF+NM	1098	170	arCOG00057		Cell wall/membrane/envelope biogenesis	GlmS	Glucosamine 6-phosphate synthetase
Nmar_0324	NMAR_RS01725	30S ribosomal protein S4	-0.0953795	0.645383	134.225	208.824	7.01713	7.67908	Thaumi_prot_LH_FAM000885		Y	N	NV+NF+NM	257	1505	arCOG04239		Translation, ribosomal structure and biogenesis	RpsD	Ribosomal protein S4 or related protein
Nmar_0325	NMAR_RS01730	30S ribosomal protein S13	0.321525	0.0908058	271.043	316.747	8.06257	8.2883	Thaumi_prot_LH_FAM000884		N	N	NV+NF+NM	141	743	arCOG01722		Translation, ribosomal structure and biogenesis	RpsM	Ribosomal protein S13
Nmar_0326	NMAR_RS01735	hypothetical protein	0.274255	0.354947	14.0826	20.0091	3.74687	4.29062	Thaumi_prot_LH_FAM000879		N	Y	NM	1105	1113	arCOG08780		Transcription	-	Predicted transcriptional regulator, contains HTH domain
Nmar_0327	NMAR_RS01740	hypothetical protein	0.0412258	0.895028	21.8653	26.6769	4.36248	4.72603	Thaumi_prot_LH_FAM001257		N	Y	NM	862	1825	arCOG08779		Function unknown	-	Uncharacterized membrane protein
Nmar_0328	NMAR_RS01745	zinc ABC transporter substrate-binding protein	-0.20706	0.428162	58.4717	93.2221	5.7815	6.523	Thaumi_prot_LH_FAM001855		N	Y	NM	481	1225	arCOG01005		Inorganic ion transport and metabolism	LraI	ABC-type metal ion transport system, periplasmic component/surface adhesin
Nmar_0329	NMAR_RS01750	metal ABC transporter ATP-binding protein	-0.278972	0.111286	79.3875	138.616	6.29264	7.1083	Thaumi_prot_LH_FAM000578		Y	N	NV+NF+NM	380	781	arCOG00201		Inorganic ion transport and metabolism	ZnuC	ABC-type Mn/Zn transport system, ATPase component
Nmar_0330	NMAR_RS01755	metal ABC transporter permease	-0.54354	0.0423283	15.0563	29.0727	3.79221	4.84214	Thaumi_prot_LH_FAM001856		N	Y	NM	1072	623	arCOG01006		Inorganic ion transport and metabolism	ZnuB	ABC-type Mn2+/Zn2+ transport system, permease component
Nmar_0331	NMAR_RS01760	metal ABC transporter permease	-0.58054	0.00944533	11.2691	22.2236	3.37012	4.46856	Thaumi_prot_LH_FAM001857		N	Y	NM	1238	443	arCOG01006		Inorganic ion transport and metabolism	ZnuB	ABC-type Mn2+/Zn2+ transport system, permease component
Nmar_0332	NMAR_RS01765	cation-efflux pump	-0.0347455	0.937975	3.41636	5.15665	1.74194	2.35438	Thaumi_prot_LH_FAM001194		N	Y	NV+NM	1706	1898	arCOG01474		Inorganic ion transport and metabolism	MMT1	Predicted Co/Zn/Cd cation transporter
Nmar_0333	NMAR_RS01770	peptidase	1.01884	9.7e-10	58.3811	42.1056	5.81507	5.38836	Thaumi_prot_LH_FAM000876		N	Y	NM	482	117	arCOG08778		Function unknown	-	Uncharacterized domain with PDW repeats
Nmar_0335	NMAR_RS01785	hypothetical protein	0.459287	0.00168866	169.19	174.276	7.37779	7.43285	Thaumi_prot_LH_FAM000874		N	Y	NV+NF+NM	209	342	arCOG06055		Function unknown	-	Uncharacterized protein
Nmar_0336	NMAR_RS01790	radical SAM protein	-0.21741	0.155076	99.1899	155.741	6.55942	7.27959	Thaumi_prot_LH_FAM000365		Y	N	NV+NF+NM	321	872	arCOG01357		Energy production and conversion	-	Radical SAM superfamily enzyme
Nmar_0337	NMAR_RS01795	nickel pincer cofactor biosynthesis protein LarB	0.12753	0.833963	3.32774	4.62327	1.70144	2.13804	Thaumi_prot_LH_FAM000873		Y	N	NV+NF+NM	1711	1740	arCOG02465		General function prediction only	-	NCAIR mutase (PurE)-related protein
Nmar_0338	NMAR_RS01800	malate dehydrogenase	0.144308	0.39887	74.1515	90.7345	6.16354	6.49624	Thaumi_prot_LH_FAM000872		N	N	NV+NF+NM	400	1172	arCOG00246		Energy production and conversion	Mdh	Malate/lactate dehydrogenase
Nmar_0339	NMAR_RS01805	nickel pincer cofactor biosynthesis protein LarC	-0.329001	0.248747	5.42277	9.8917	2.39309	3.28749	Thaumi_prot_LH_FAM000871		N	N	NV+NF+NM	1562	993	arCOG02701		Function unknown	-	Uncharacterized protein
Nmar_0340	NMAR_RS01810	ATP-dependent sacrificial sulfur transferase LarE	-0.811446	0.00235984	6.54131	15.9462	2.67754	3.94598	Thaumi_prot_LH_FAM000870		Y	N	NV+NF+NM	1492	359	arCOG00043		General function prediction only	-	ATP-utilizing enzyme of the PP-loop superfamily
Nmar_0341	NMAR_RS01815	cysteine desulfurase family protein	-0.698766	0.02218	5.75732	12.3847	2.40996	3.60609	Thaumi_prot_LH_FAM000406		N	N	NV+NF+NM	1543	534	arCOG00066		Amino acid transport and metabolism	NifS/DndA	Cysteine sulfinate desulfinase/cysteine desulfurase or related enzyme
Nmar_0342	NMAR_RS01820	PEFG-CTERM sorting domain-containing protein	-0.139922	0.663786	18.9981	28.9642	4.13375	4.82634	Thaumi_prot_LH_FAM000289_0		N	Y	NV+NM	931	1525	arCOG08716		Function unknown	-	Uncharacterized protein
Nmar_0343	NMAR_RS01825	PEFG-CTERM sorting domain-containing protein	-0.0729824	0.723046	2998.3	4501.4	11.5292	12.1338	Thaumi_prot_LH_FAM000289_0		N	Y	NV+NM	31	1598	arCOG08716		Function unknown	-	Uncharacterized protein
Nmar_0344	NMAR_RS01830	PEFG-CTERM sorting domain-containing protein	-0.140694	0.454449	3648.31	5684.32	11.7998	12.4625	Thaumi_prot_LH_FAM000289_0		N	Y	NV+NM	27	1259	arCOG08643		Function unknown	-	Secreted protein with C-terminal PEFG domain
Nmar_0345	NMAR_RS01835	PEFG-CTERM sorting domain-containing protein	-0.177286	0.318583	3594.8	5733.34	11.7748	12.4788	Thaumi_prot_LH_FAM000289_0		N	Y	NV+NM	28	1070	arCOG08716		Function unknown	-	Uncharacterized protein
Nmar_0346	NMAR_RS01840	DNA-directed RNA polymerase subunit H	-0.111075	0.814061	18.0539	27.9761	4.08248	4.79847	Thaumi_prot_LH_FAM000869		Y	N	NV+NF+NM	959	1718	arCOG04258		Transcription	RPB5	DNA-directed RNA polymerase, subunit H, RpoH/RPB5
Nmar_0347	NMAR_RS01845	DNA-directed RNA polymerase subunit B	0.0748164	0.586719	128.527	170.979	6.95359	7.41018	Thaumi_prot_LH_FAM000868		Y	N	NV+NF+NM	266	1421	arCOG01762		Transcription	RpoB/Rpo2	DNA-directed RNA polymerase subunit B
Nmar_0348	NMAR_RS01850	DNA-directed RNA polymerase subunit A'	-0.135886	0.284563	149.503	232.644	7.17773	7.85233	Thaumi_prot_LH_FAM000867		Y	N	NV+NF+NM	232	1024	arCOG04257		Transcription	RpoC/Rpo3	DNA-directed RNA polymerase subunit A'
Nmar_0349	NMAR_RS01855	LSM domain-containing protein	-0.379565	0.21015	27.1158	55.2895	4.73875	5.7612	Thaumi_prot_LH_FAM000024		Y	N	NV+NF+NM	778	940	arCOG00998		Transcription	LSM1	Small nuclear ribonucleoprotein (snRNP) homolog
Nmar_0350	NMAR_RS01860	hypothetical protein	-0.488286	0.0692704	10.1815	20.3804	3.30818	4.30897	Thaumi_prot_LH_FAM000866		N	Y	NM	1289	703	arCOG08647		Function unknown	-	Uncharacterized protein
Nmar_0351	NMAR_RS01865	tetratricopeptide repeat protein	1.07834	0.000201448	7.84602	5.16772	2.85117	2.2616	Thaumi_prot_LH_FAM001858		N	Y	NM	1421	258	#N/A		#N/A	#N/A	#N/A
Nmar_0352	NMAR_RS01870	ribosomal L7Ae/L30e/S12e/Gadd45 family protein	-0.446615	0.115859	129.219	255.131	6.95823	7.96942	Thaumi_prot_LH_FAM000294		Y	N	NV+NF+NM	265	796	arCOG01752		Translation, ribosomal structure and biogenesis	RPL30	Ribosomal protein L30E
Nmar_0353	NMAR_RS01875	NusA-like transcription termination signal-binding factor	-0.478459	0.0392645	25.6009	51.8945	4.64355	5.65734	Thaumi_prot_LH_FAM000293		Y	N	NV+NF+NM	798	608	arCOG01760		Transcription	NusA	Transcription elongation factor
Nmar_0354	NMAR_RS01880	30S ribosomal protein S12	-0.14169	0.575397	65.5759	100.435	5.9355	6.6205	Thaumi_prot_LH_FAM000292		Y	N	NV+NF+NM	444	1400	arCOG04255		Translation, ribosomal structure and biogenesis	RpsL	Ribosomal protein S12
Nmar_0355	NMAR_RS01885	30S ribosomal protein S7	-0.271656	0.0902238	149.421	254.576	7.16735	7.97324	Thaumi_prot_LH_FAM000291		Y	N	NV+NF+NM	233	742	arCOG04254		Translation, ribosomal structure and biogenesis	RpsG	Ribosomal protein S7
Nmar_R0016	NMAR_RS01890	tRNA-Gln	0.20949	0.802501	14.1589	9.95155	3.54719	0	#N/A		#N/A	#N/A	NA	1101	1697	#N/A		#N/A	#N/A	#N/A
Nmar_0356	NMAR_RS01895	hypothetical protein	0.0401373	0.967642	4.55967	3.71263	1.93341	1.85575	Thaumi_prot_LH_FAM001260		N	Y	NV+NF+NM	1614	1929	arCOG10523		Function unknown	-	Uncharacterized protein
Nmar_0357	NMAR_RS01900	YkgJ family cysteine cluster protein	0.317931	0.225556	14.0848	15.3961	3.7057	3.92235	Thaumi_prot_LH_FAM000290		N	Y	NV+NF+NM	1104	960	arCOG02579		General function prediction only	-	Fe-S-cluster containining protein
Nmar_0358	NMAR_RS01905	GNAT family N-acetyltransferase	0.908343	0.373246	2.60535	2.24287	1.06182	1.11086	Thaumi_prot_LH_FAM001859		N	Y	NM	1773	1142	arCOG00833		General function prediction only	RimI	Acetyltransferase (GNAT) family
Nmar_0359	NMAR_RS01910	NAD(P)/FAD-dependent oxidoreductase	-0.205083	0.313855	28.1869	44.339	4.77663	5.44071	Thaumi_prot_LH_FAM000167		Y	N	NV+NF+NM	764	1063	arCOG00570		Lipid transport and metabolism	-	Geranylgeranyl reductase, flavoprotein
Nmar_0360	NMAR_RS01915	nitroreductase family protein	0.887523	8.37e-08	69.5322	51.7749	6.04946	5.6746	Thaumi_prot_LH_FAM001860		N	Y	NM	422	145	arCOG00288		Energy production and conversion	NfnB	Nitroreductase
Nmar_0361	NMAR_RS01920	hypothetical protein	0.19721	0.691813	15.1774	16.8859	3.84879	4.00782	Thaumi_prot_LH_FAM001861		N	Y	NM	1065	1561	#N/A		#N/A	#N/A	#N/A
0	NMAR_RS01925	hypothetical protein	0.510309	0.145633	25.8116	23.4492	4.54849	4.51104	Thaumi_prot_LH_FAM001862		#N/A	#N/A	NM	794	848	#N/A		#N/A	#N/A	#N/A
Nmar_0362	NMAR_RS01930	hypothetical protein	-0.744962	0.558053	2.87756	3.41539	1.40716	1.39572	Thaumi_prot_LH_FAM001863		N	Y	NM	1753	1378	arCOG11444		Function unknown	-	Uncharacterized protein
0	NMAR_RS01935	hypothetical protein	0.0383604	0.921453	41.2047	47.7189	5.30506	5.57241	Thaumi_prot_LH_FAM001864		#N/A	#N/A	NM	603	1875	#N/A		#N/A	#N/A	#N/A
Nmar_0363	NMAR_RS01940	hypothetical protein	2.08523	5.59e-50	3717.19	1297.11	11.8459	10.3277	Thaumi_prot_LH_FAM001865		N	Y	NM	25	22	arCOG10350		Amino acid transport and metabolism	-	Kazal-type serine protease inhibitor
0	NMAR_RS01945	hypothetical protein	-0.793932	0.295251	3.22569	8.1743	1.3768	2.89456	Thaumi_prot_LH_FAM001867		#N/A	#N/A	NM	1722	1032	#N/A		#N/A	#N/A	#N/A
Nmar_0364	NMAR_RS01955	hypothetical protein	-0.0868843	0.829223	11.2708	16.1538	3.43361	3.98824	Thaumi_prot_LH_FAM001868		N	Y	NM	1237	1737	arCOG08730		Function unknown	-	Uncharacterized conserved Zn-binding protein
0	NMAR_RS01960	hypothetical protein	1.01989	0.18025	5.4007	4.11945	1.88947	2.0098	Thaumi_prot_LH_FAM001869		#N/A	#N/A	NM	1565	902	#N/A		#N/A	#N/A	#N/A
Nmar_0366	NMAR_RS01970	uracil-DNA glycosylase	-0.0375843	0.91149	11.1169	16.5707	3.45041	4.03642	Thaumi_prot_LH_FAM001095		Y	N	NV+NF+NM	1250	1864	arCOG00905		Replication, recombination and repair	-	Uracil-DNA glycosylase
Nmar_0367	NMAR_RS01975	leucine--tRNA ligase	-0.306869	0.0861204	12.9891	21.5544	3.59798	4.42914	Thaumi_prot_LH_FAM000675		N	N	NV+NF+NM	1162	735	arCOG00809		Translation, ribosomal structure and biogenesis	LeuS	Leucyl-tRNA synthetase
Nmar_0368	NMAR_RS01980	alanine--tRNA ligase	-0.138487	0.644104	9.62624	13.4411	3.07445	3.74159	Thaumi_prot_LH_FAM000674		Y	N	NV+NF+NM	1322	1504	arCOG01255		Translation, ribosomal structure and biogenesis	AlaS	Alanyl-tRNA synthetase
Nmar_0369	NMAR_RS01985	alcohol dehydrogenase catalytic domain-containing protein	0.444031	0.0412028	18.3982	18.6787	4.1112	4.21427	Thaumi_prot_LH_FAM001870		Y	N	NM	952	618	arCOG01459		Amino acid transport and metabolism	Tdh	Threonine dehydrogenase or related Zn-dependent dehydrogenase
Nmar_0370	NMAR_RS01990	DUF6659 family protein	0.514753	0.123589	14.8754	13.2589	3.8602	3.67228	Thaumi_prot_LH_FAM000040_0		Y	N	NV+NF+NM	1079	810	arCOG08684		General function prediction only	-	Roadblock/LC7 domain superfamily protein
Nmar_0371	NMAR_RS01995	PQQ-dependent sugar dehydrogenase	0.0965128	0.646651	14.4477	17.8886	3.80604	4.15429	Thaumi_prot_LH_FAM001174		Y	Y	NV+NF+NM	1090	1508	arCOG02796		Carbohydrate transport and metabolism	-	Glucose/sorbosone dehydrogenase
Nmar_0372	NMAR_RS02000	HAMP domain-containing sensor histidine kinase	-0.352872	0.153767	7.51439	13.0666	2.7985	3.67056	Thaumi_prot_LH_FAM001701		N	Y	NM	1433	866	arCOG02358		Signal transduction mechanisms	-	Signal transduction histidine kinase and HAMP domain
Nmar_0373	NMAR_RS02005	hypothetical protein	0.737179	2e-06	258.637	222.283	7.97383	7.78182	Thaumi_prot_LH_FAM000673		Y	Y	NV+NF+NM	148	171	arCOG08745		Function unknown	-	Uncharacterized protein
Nmar_0374	NMAR_RS02010	50S ribosomal protein P1	0.486938	0.0826569	847.808	906.841	9.72267	9.74792	Thaumi_prot_LH_FAM000669		Y	N	NV+NF+NM	55	727	arCOG04287		Translation, ribosomal structure and biogenesis	RPP1A	Ribosomal protein L12E/L44/L45/RPP1/RPP2
Nmar_0375	NMAR_RS02015	trimeric intracellular cation channel family protein	0.977111	0.00236278	37.0656	27.1245	5.16604	4.69582	Thaumi_prot_LH_FAM001261		N	Y	NV+NF+NM	659	360	arCOG04641		Function unknown	-	Uncharacterized membrane protein
Nmar_0376	NMAR_RS02020	response regulator	-0.0598899	0.937741	9.45541	5.47128	2.89384	2.3733	Thaumi_prot_LH_FAM001253_0		N	N	NV+NF+NM	1331	1894	arCOG02391		Signal transduction mechanisms	CheY	Rec domain
Nmar_0377	NMAR_RS02025	hypothetical protein	2.92353	1.32e-131	345.945	65.8129	8.41924	6.03013	Thaumi_prot_LH_FAM001871		N	Y	NM	117	2	#N/A		#N/A	#N/A	#N/A
Nmar_0378	NMAR_RS02030	hypothetical protein	-0.431686	0.712913	3.22774	6.08184	0	2.36939	Thaumi_prot_LH_FAM001872		N	Y	NM	1721	1586	arCOG11719		Function unknown	-	Uncharacterized protein
Nmar_0379	NMAR_RS02035	hypothetical protein	0.992809	0.0397161	13.7668	11.8458	3.73276	3.49988	Thaumi_prot_LH_FAM001873		N	Y	NM	1120	611	#N/A		#N/A	#N/A	#N/A
Nmar_0380	NMAR_RS02040	hypothetical protein	-0.280228	0.248747	11.0832	17.3913	3.42161	4.10952	Thaumi_prot_LH_FAM001874		N	Y	NV+NF+NM	1252	994	arCOG10517		Function unknown	-	Uncharacterized membrane protein
Nmar_0381	NMAR_RS02045	50S ribosomal protein L10	0.00398572	0.986042	158.247	226.274	7.25585	7.79684	Thaumi_prot_LH_FAM000671		Y	N	NV+NF+NM	219	1945	arCOG04288		Translation, ribosomal structure and biogenesis	RplJ	Ribosomal protein L10
Nmar_0382	NMAR_RS02050	50S ribosomal protein L1	-0.147709	0.358188	270.368	418.245	8.01827	8.70258	Thaumi_prot_LH_FAM000672		Y	N	NV+NF+NM	143	1122	arCOG04289		Translation, ribosomal structure and biogenesis	RplA	Ribosomal protein L1
Nmar_0383	NMAR_RS02055	Lrp/AsnC family transcriptional regulator	-0.310938	0.0685029	42.3649	73.2781	5.34835	6.18508	Thaumi_prot_LH_FAM000222		Y	N	NV+NF+NM	588	702	arCOG01580		Transcription	-	DNA-binding transcriptional regulator, Lrp family
0	NMAR_RS02060	hypothetical protein	0.721672	0.30529	13.5497	11.5797	3.48542	3.41258	Thaumi_prot_LH_FAM001876		#N/A	#N/A	NM	1129	1056	#N/A		#N/A	#N/A	#N/A
Nmar_0385	NMAR_RS02065	50S ribosomal protein L11	0.174636	0.363959	202.14	245.904	7.56956	7.93256	Thaumi_prot_LH_FAM000221		Y	N	NV+NF+NM	188	1128	arCOG04372		Translation, ribosomal structure and biogenesis	RplK	Ribosomal protein L11
Nmar_0386	NMAR_RS02070	transcription elongation factor Spt5	-0.130553	0.609653	32.8258	47.6946	4.95835	5.5685	Thaumi_prot_LH_FAM000220		Y	N	NV+NF+NM	699	1446	arCOG01920		Transcription	NusG	Transcription antiterminator NusG
Nmar_1800	NMAR_RS02075	protein translocase SEC61 complex subunit gamma	-0.218839	0.295759	84.5285	132.312	6.35825	7.03917	Thaumi_prot_LH_FAM000219		N	N	NV+NF+NM	366	1037	arCOG02204		Intracellular trafficking, secretion, and vesicular transport	Sss1	Preprotein translocase subunit Sss1
Nmar_0387	NMAR_RS02080	D-aminoacyl-tRNA deacylase	0.649347	7.18e-05	52.1502	47.263	5.66382	5.54819	Thaumi_prot_LH_FAM000218		Y	N	NV+NF+NM	520	234	arCOG01616		Translation, ribosomal structure and biogenesis	GEK1	D-aminoacyl-tRNA deacylase, involved in ethanol tolerance
Nmar_0388	NMAR_RS02085	MGMT family protein	0.214367	0.553418	21.0917	23.4702	4.24946	4.52097	Thaumi_prot_LH_FAM000217		Y	N	NV+NF+NM	878	1374	arCOG02724		Replication, recombination and repair	Ada	Methylated DNA-protein cysteine methyltransferase
Nmar_0389	NMAR_RS02090	VOC family protein	-0.0686117	0.812334	51.7877	75.9436	5.58386	6.22073	Thaumi_prot_LH_FAM000676		N	Y	NM	526	1714	arCOG02709		Amino acid transport and metabolism	GloA	Lactoylglutathione lyase or related enzyme
Nmar_0390	NMAR_RS02095	50S ribosomal protein L19e	-0.152532	0.585325	47.2646	70.4775	5.49369	6.05732	Thaumi_prot_LH_FAM000216		Y	N	NV+NF+NM	550	1420	arCOG04089		Translation, ribosomal structure and biogenesis	RPL19A	Ribosomal protein L19E
Nmar_0391	NMAR_RS02100	50S ribosomal protein L32e	-0.117923	0.456693	146.578	233.775	7.15414	7.85777	Thaumi_prot_LH_FAM000215		N	N	NV+NF+NM	239	1261	arCOG00781		Translation, ribosomal structure and biogenesis	RPL32	Ribosomal protein L32E
Nmar_0392	NMAR_RS02105	phosphoenolpyruvate carboxykinase (ATP)	-0.112321	0.587934	99.28	149.553	6.58071	7.22298	Thaumi_prot_LH_FAM000214		Y	Y	NV+NF+NM	320	1427	arCOG06073		Energy production and conversion	PckA	Phosphoenolpyruvate carboxykinase (ATP)
Nmar_0393	NMAR_RS02110	S8 family serine peptidase	-0.0941717	0.754815	8.42816	11.6194	2.97127	3.50875	Thaumi_prot_LH_FAM001263		N	Y	NM	1380	1632	arCOG00702		Defense mechanisms	AprE	Predicted multidomain toxin, contains peptidase S8 domain, delivery module and Rnase A domain
Nmar_0394	NMAR_RS02115	superoxide dismutase	0.358061	0.00956294	1467.77	1603.6	10.461	10.6365	Thaumi_prot_LH_FAM000213		Y	N	NV+NF+NM	41	445	arCOG04147		Inorganic ion transport and metabolism	SodA	Superoxide dismutase
Nmar_0395	NMAR_RS02120	prefoldin subunit alpha	-0.210629	0.355133	43.9922	66.2308	5.37513	6.01938	Thaumi_prot_LH_FAM000211		Y	N	NV+NF+NM	578	1116	arCOG01341		Posttranslational modification, protein turnover, chaperones	GIM5	Predicted prefoldin, molecular chaperone implicated in de novo protein folding
Nmar_0396	NMAR_RS02125	signal recognition particle-docking protein FtsY	0.256149	0.355133	6.07843	6.98263	2.54061	2.79512	Thaumi_prot_LH_FAM000210		N	N	NV+NF+NM	1524	1117	arCOG01227		Intracellular trafficking, secretion, and vesicular transport	FtsY	Signal recognition particle GTPase
Nmar_0397	NMAR_RS02130	ornithine carbamoyltransferase	-0.370472	0.0318411	30.8064	55.9088	4.92694	5.79872	Thaumi_prot_LH_FAM000209		N	N	NV+NF+NM	723	579	arCOG00912		Amino acid transport and metabolism	ArgF	Ornithine carbamoyltransferase
Nmar_0398	NMAR_RS02135	50S ribosomal protein L18	-0.0706533	0.65195	263.603	377.199	7.9714	8.55647	Thaumi_prot_LH_FAM000208		Y	N	NV+NF+NM	146	1514	arCOG04088		Translation, ribosomal structure and biogenesis	RplR	Ribosomal protein L18
Nmar_0399	NMAR_RS02140	30S ribosomal protein S5	0.229963	0.286069	53.7801	65.4422	5.66335	6.00485	Thaumi_prot_LH_FAM000207		Y	N	NV+NF+NM	509	1027	arCOG04087		Translation, ribosomal structure and biogenesis	RpsE	Ribosomal protein S5
Nmar_0400	NMAR_RS02145	50S ribosomal protein L30	-0.0887669	0.605876	122.617	186.887	6.88128	7.53685	Thaumi_prot_LH_FAM000206		Y	N	NV+NF+NM	273	1441	arCOG04086		Translation, ribosomal structure and biogenesis	RpmD	Ribosomal protein L30
Nmar_0401	NMAR_RS02150	uL15 family ribosomal protein	-0.18676	0.248747	287.748	462.751	8.12876	8.85086	Thaumi_prot_LH_FAM000205		Y	N	NV+NF+NM	133	995	arCOG00779		Translation, ribosomal structure and biogenesis	RplO	Ribosomal protein L15
Nmar_0402	NMAR_RS02155	preprotein translocase subunit SecY	0.0676116	0.747183	267.322	368.947	8.04517	8.51921	Thaumi_prot_LH_FAM000204		N	N	NV+NF+NM	145	1618	arCOG04169		Intracellular trafficking, secretion, and vesicular transport	SecY	Preprotein translocase subunit SecY
Nmar_0403	NMAR_RS02160	adenylate kinase	-0.593432	0.0001021	50.9885	110.562	5.627	6.77609	Thaumi_prot_LH_FAM000203		Y	N	NV+NF+NM	530	240	arCOG01039		Nucleotide transport and metabolism	AdkA	Archaeal adenylate kinase
Nmar_0404	NMAR_RS02165	EMC3/TMCO1 family protein	-0.33982	0.0140748	99.0544	179.046	6.58761	7.48023	Thaumi_prot_LH_FAM000202		Y	Y	NV+NF+NM	322	484	arCOG02673		Intracellular trafficking, secretion, and vesicular transport	-	OxaA/SpoJ/YidC translocase/secretase, sec-independent itegration of nascent memrane proteins into membrane
Nmar_0405	NMAR_RS02170	cytidylate kinase family protein	-0.510282	0.125314	7.71995	15.1409	2.8933	3.87904	Thaumi_prot_LH_FAM000201		Y	N	NV+NF+NM	1430	815	arCOG01037		Nucleotide transport and metabolism	Cmk	Cytidylate kinase
Nmar_0406	NMAR_RS02175	RNA-guided pseudouridylation complex pseudouridine synthase subunit Cbf5	-0.192888	0.341704	22.4451	35.5151	4.42462	5.13009	Thaumi_prot_LH_FAM000200		Y	N	NV+NF+NM	852	1099	arCOG00987		Translation, ribosomal structure and biogenesis	TruB	Pseudouridine synthase
Nmar_0407	NMAR_RS02180	hypothetical protein	-0.185053	0.703312	7.82625	12.4034	2.80787	3.62006	Thaumi_prot_LH_FAM000199		N	Y	NM	1423	1569	arCOG07571		Function unknown	-	Uncharacterized membrane protein
Nmar_R0017	NMAR_RS02185	tRNA-Ser	1.18167	0.0111824	28.898	18.4062	4.77937	4.06977	#N/A		#N/A	#N/A	NA	756	461	#N/A		#N/A	#N/A	#N/A
Nmar_0408	NMAR_RS02190	DM13 domain-containing protein	0.315559	0.439228	9.06031	8.88891	3.08362	3.12802	Thaumi_prot_LH_FAM001877		N	Y	NV+NF+NM	1355	1235	arCOG08670		Energy production and conversion	-	Electron transfer protein DM13
Nmar_0409	NMAR_RS02195	FAD-dependent oxidoreductase	0.388796	0.0802045	11.9772	12.1676	3.53746	3.57807	Thaumi_prot_LH_FAM000197		N	N	NV+NF+NM	1207	722	arCOG00754		Carbohydrate transport and metabolism	LhgO	L-2-hydroxyglutarate oxidase LhgO
Nmar_0410	NMAR_RS02200	hypothetical protein	-0.497748	0.161226	9.2781	18.6434	3.1957	4.20739	Thaumi_prot_LH_FAM000196		Y	Y	NV+NF+NM	1344	884	arCOG08666		Function unknown	-	Uncharacterized protein
Nmar_0411	NMAR_RS02205	ChuX/HutX family heme-like substrate-binding protein	0.0465131	0.949371	10.4364	16.1967	3.31218	3.9057	Thaumi_prot_LH_FAM000195		N	Y	NM	1280	1910	arCOG08665		Inorganic ion transport and metabolism	HugX	Putative heme iron utilization protein
Nmar_0412	NMAR_RS02210	D-glycerate dehydrogenase	-0.691924	0.162862	2.71095	5.42683	1.29756	2.29955	Thaumi_prot_LH_FAM000194		Y	N	NV+NF+NM	1764	886	arCOG01755		Energy production and conversion	LdhA	Lactate dehydrogenase or related 2-hydroxyacid dehydrogenase
Nmar_0413	NMAR_RS02215	2-oxoacid:ferredoxin oxidoreductase subunit alpha	-0.161903	0.266503	34.3808	52.7844	5.04072	5.71774	Thaumi_prot_LH_FAM000192		Y	N	NV+NF+NM	679	1006	arCOG01606		Energy production and conversion	PorA	Pyruvate:ferredoxin oxidoreductase or related 2-oxoacid:ferredoxin oxidoreductase, alpha subunit and gamma
Nmar_0414	NMAR_RS02220	2-oxoacid:ferredoxin oxidoreductase subunit beta	0.207022	0.275698	43.0208	53.7782	5.3922	5.73968	Thaumi_prot_LH_FAM000191		N	N	NV+NF+NM	585	1017	arCOG01599		Energy production and conversion	PorB	Pyruvate:ferredoxin oxidoreductase or related 2-oxoacid:ferredoxin oxidoreductase, beta subunit
Nmar_0415	NMAR_RS02225	hypothetical protein	-0.305953	0.375281	12.8953	20.695	3.57742	4.36349	Thaumi_prot_LH_FAM000190		N	Y	NV+NM	1166	1144	arCOG08664		Function unknown	-	Uncharacterized protein
Nmar_0416	NMAR_RS02230	hypothetical protein	0.735442	0.181689	5.01361	4.19332	2.20014	1.99041	Thaumi_prot_LH_FAM000189		N	Y	NV+NM	1584	903	arCOG08663		Function unknown	-	Uncharacterized protein
Nmar_0417	NMAR_RS02235	hypothetical protein	0.642179	0.00224256	68.6956	62.9632	6.07526	5.92978	Thaumi_prot_LH_FAM001810		N	Y	NV+NF+NM	423	356	arCOG10524		Function unknown	-	Uncharacterized protein
Nmar_0418	NMAR_RS02240	hypothetical protein	-0.68322	0.00118933	24.7887	38.9731	4.53995	5.27628	Thaumi_prot_LH_FAM000188		Y	Y	NV+NF+NM	812	327	arCOG04033		Function unknown	-	Uncharacterized protein
Nmar_0419	NMAR_RS02245	coenzyme F420-0:L-glutamate ligase	0.432582	0.153673	8.98193	9.28195	3.05631	3.17465	Thaumi_prot_LH_FAM000187		Y	N	NV+NF+NM	1358	863	arCOG02714		Coenzyme transport and metabolism	CofE	F(420)-0:gamma-glutamyl ligase, F420 coenzyme biosynthesis enzyme
Nmar_0420	NMAR_RS02250	3-isopropylmalate dehydratase large subunit	0.588623	4.85e-06	107.161	101.307	6.70693	6.65824	Thaumi_prot_LH_FAM000823		Y	N	NV+NF+NM	303	184	arCOG01698		Amino acid transport and metabolism	LeuC	Homoaconitate hydratase/3-isopropylmalate dehydratase large subunit family protein
Nmar_0421	NMAR_RS02255	3-isopropylmalate dehydratase small subunit	0.477333	0.0160633	43.6881	42.522	5.38893	5.40906	Thaumi_prot_LH_FAM000824		Y	N	NV+NF+NM	581	498	arCOG02230		Amino acid transport and metabolism	LeuD	3-isopropylmalate dehydratase small subunit
Nmar_0422	NMAR_RS02260	3-isopropylmalate dehydratase large subunit	0.0546892	0.763787	29.1318	37.358	4.80202	5.20989	Thaumi_prot_LH_FAM000823		Y	N	NV+NF+NM	750	1651	arCOG01698		Amino acid transport and metabolism	LeuC	Homoaconitate hydratase/3-isopropylmalate dehydratase large subunit family protein
Nmar_0423	NMAR_RS02265	3-isopropylmalate dehydratase small subunit	-0.459786	0.199813	9.86893	14.403	3.12491	3.83463	Thaumi_prot_LH_FAM000824		Y	N	NV+NF+NM	1307	927	arCOG02230		Amino acid transport and metabolism	LeuD	3-isopropylmalate dehydratase small subunit
Nmar_0424	NMAR_RS02270	nucleotidyltransferase family protein	0.678735	0.0377086	9.75936	8.5409	3.27997	3.06177	Thaumi_prot_LH_FAM000286		Y	N	NV+NF+NM	1314	604	arCOG00663		Cell wall/membrane/envelope biogenesis	GCD1	Nucleoside-diphosphate-sugar pyrophosphorylase involved in lipopolysaccharide biosynthesis/translation initiation factor 2B, gamma/epsilon subunit
Nmar_0425	NMAR_RS02275	30S ribosomal protein S9	-0.291081	0.471407	25.2809	45.6678	4.49358	5.44196	Thaumi_prot_LH_FAM000825		Y	N	NV+NF+NM	805	1278	arCOG04243		Translation, ribosomal structure and biogenesis	RpsI	Ribosomal protein S9
Nmar_0426	NMAR_RS02280	50S ribosomal protein L13	-0.558315	0.0256581	45.5327	91.9656	5.42322	6.44311	Thaumi_prot_LH_FAM000826		Y	N	NV+NF+NM	565	549	arCOG04242		Translation, ribosomal structure and biogenesis	RplM	Ribosomal protein L13
Nmar_0427	NMAR_RS02285	50S ribosomal protein L18e	-0.0818326	0.724904	139.207	207.131	7.05881	7.65346	Thaumi_prot_LH_FAM000827		Y	N	NV+NF+NM	252	1600	arCOG00780		Translation, ribosomal structure and biogenesis	RPL18A	Ribosomal protein L18E
Nmar_0428	NMAR_RS02290	DNA-directed RNA polymerase subunit D	-0.02733	0.898267	84.8528	120.631	6.3581	6.90578	Thaumi_prot_LH_FAM000854		Y	N	NV+NF+NM	364	1827	arCOG04241		Transcription	RpoA/Rpo1	DNA-directed RNA polymerase subunit D
Nmar_0429	NMAR_RS02295	DUF6659 family protein	-0.397296	0.317562	13.3049	21.3039	3.58835	4.37552	Thaumi_prot_LH_FAM000040_0		Y	N	NV+NF+NM	1139	1068	arCOG08684		General function prediction only	-	Roadblock/LC7 domain superfamily protein
Nmar_0430	NMAR_RS02300	ribosome assembly factor SBDS	0.307043	0.12328	206.362	241.839	7.6542	7.88703	Thaumi_prot_LH_FAM000853		Y	N	NV+NF+NM	184	806	arCOG04187		Translation, ribosomal structure and biogenesis	Sdo1	Ribosome maturation protein Sdo1
Nmar_0431	NMAR_RS02305	exosome complex RNA-binding protein Rrp4	0.200431	0.186255	187.799	229.941	7.49346	7.83933	Thaumi_prot_LH_FAM000852		N	N	NV+NF+NM	193	911	arCOG00678		Translation, ribosomal structure and biogenesis	Rrp4	Exosome complex RNA-binding protein Rrp4, contains S1 and KH domains
Nmar_0432	NMAR_RS02310	exosome complex exonuclease Rrp41	0.181846	0.27157	120.294	149.841	6.87	7.21556	Thaumi_prot_LH_FAM000851		Y	N	NV+NF+NM	277	1013	arCOG01575		Translation, ribosomal structure and biogenesis	Rph/Rrp42	Ribonuclease PH
Nmar_0433	NMAR_RS02315	exosome complex protein Rrp42	-0.0296829	0.875358	121.457	175.052	6.88623	7.43915	Thaumi_prot_LH_FAM000850		Y	N	NV+NF+NM	275	1790	arCOG01574		Translation, ribosomal structure and biogenesis	Rrp42	Exosome complex RNA-binding protein Rrp42, RNase PH superfamily
Nmar_0434	NMAR_RS02320	50S ribosomal protein L37	-0.343203	0.484235	14.7219	24.6765	3.791	4.54846	Thaumi_prot_LH_FAM000849		N	N	NV+NF+NM	1082	1304	arCOG04208		Translation, ribosomal structure and biogenesis	RPL43A	Ribosomal protein L37AE/L43A
Nmar_0435	NMAR_RS02325	KEOPS complex subunit Pcc1	-0.0955258	0.802501	23.4502	38.5404	4.49859	5.23556	Thaumi_prot_LH_FAM001272		N	Y	NV+NM	833	1698	arCOG04414		Translation, ribosomal structure and biogenesis	Pcc1	Subunit of KEOPS complex (Cgi121BUD32KAE1)
Nmar_0436	NMAR_RS02330	prefoldin subunit beta	-0.454996	0.112878	53.4139	106.679	5.61316	6.67914	Thaumi_prot_LH_FAM000006		Y	N	NV+NF+NM	510	783	arCOG01342		Posttranslational modification, protein turnover, chaperones	GimC	Prefoldin, chaperonin cofactor
Nmar_0437	NMAR_RS02335	ERCC4 domain-containing protein	0.528685	0.0546845	15.0878	14.0905	3.80211	3.80537	Thaumi_prot_LH_FAM000008		N	N	NV+NF+NM	1071	672	arCOG04206		Replication, recombination and repair	MUS81	ERCC4-type nuclease
Nmar_0438	NMAR_RS02340	tetratricopeptide repeat protein	0.243607	0.74977	4.26586	5.17683	1.82589	2.27169	Thaumi_prot_LH_FAM001406		N	Y	NM	1632	1622	arCOG03038		General function prediction only	-	TPR repeats containing protein
Nmar_0439	NMAR_RS02345	nucleotide-binding protein	-0.541483	0.38785	3.69352	8.45158	1.74659	3.02535	Thaumi_prot_LH_FAM000009		N	N	NV+NF+NM	1676	1160	arCOG00721		Translation, ribosomal structure and biogenesis	Nob1	Endonuclease Nob1, consists of a PIN domain and a Zn-ribbon module
Nmar_0440	NMAR_RS02350	NAD(+)/NADH kinase	-0.543552	0.0908058	11.0959	24.0335	3.39089	4.57382	Thaumi_prot_LH_FAM000746		Y	N	NV+NF+NM	1251	744	arCOG01348		Coenzyme transport and metabolism	nadF	NAD kinase
Nmar_0441	NMAR_RS02355	sulfurtransferase	0.123871	0.502083	417.029	542.812	8.68083	9.08239	Thaumi_prot_LH_FAM000233_0		Y	N	NV+NF+NM	100	1321	arCOG02019		Inorganic ion transport and metabolism	SseA	Rhodanese-related sulfurtransferase
Nmar_0442	NMAR_RS02360	hypothetical protein	0.421569	0.0826569	38.1186	38.2459	5.17983	5.22765	Thaumi_prot_LH_FAM000752		N	Y	NV+NF+NM	647	728	arCOG08760		Function unknown	-	Uncharacterized protein
Nmar_0443	NMAR_RS02365	ferredoxin family protein	-0.0800372	0.642433	255.391	384.295	7.97407	8.57808	Thaumi_prot_LH_FAM000601		N	Y	NV+NF+NM	151	1501	arCOG04548		Energy production and conversion	-	Ferredoxin
Nmar_0444	NMAR_RS02370	glycosyltransferase	-0.0849038	0.542749	65.6665	96.2848	5.99333	6.58733	Thaumi_prot_LH_FAM000600		N	N	NV+NM	441	1365	arCOG01389		Cell wall/membrane/envelope biogenesis	-	Glycosyl transferase family 2
Nmar_0445	NMAR_RS02375	hypothetical protein	-0.158238	0.509349	16.6753	26.2709	4.01852	4.6619	Thaumi_prot_LH_FAM001279		N	Y	NM	1009	1334	arCOG00371		Cell cycle control, cell division, chromosome partitioning	Smc	Chromosome segregation ATPase
Nmar_0446	NMAR_RS02380	cation:proton antiporter	-0.0273568	0.910634	19.4807	28.1145	4.23583	4.80221	Thaumi_prot_LH_FAM000602		N	Y	NV+NF+NM	915	1861	arCOG01955		Inorganic ion transport and metabolism	KefB	Potassium-efflux system protein KefB
Nmar_0447	NMAR_RS02385	hypothetical protein	-0.564935	0.479469	1.55698	3.34605	0	1.60591	Thaumi_prot_LH_FAM000603		N	Y	NV+NF+NM	1861	1292	arCOG08731		Function unknown	-	Uncharacterized protein
Nmar_R0018	NMAR_RS02390	tRNA-Gly	1.17882	0.0922839	5.99192	1.8244	0	0	#N/A		#N/A	#N/A	NA	1528	746	#N/A		#N/A	#N/A	#N/A
Nmar_0448	NMAR_RS02395	hypothetical protein	0.326354	0.844641	1.98367	1.17583	0.733129	0.0877222	Thaumi_prot_LH_FAM001282		N	Y	NV+NM	1824	1758	arCOG10525		Function unknown	-	Uncharacterized protein
Nmar_0449	NMAR_RS02400	50S ribosomal protein L16	-0.147162	0.480356	66.7122	98.6882	6.00892	6.60096	Thaumi_prot_LH_FAM000604		Y	N	NV+NF+NM	434	1294	arCOG04113		Translation, ribosomal structure and biogenesis	RplP	Ribosomal protein L10AE/L16
Nmar_0450	NMAR_RS02405	tRNA-intron lyase	-0.271193	0.580456	7.07016	10.9728	2.6189	3.40551	Thaumi_prot_LH_FAM000605		Y	N	NV+NF+NM	1461	1409	arCOG01701		Translation, ribosomal structure and biogenesis	SEN2	tRNA splicing endonuclease
Nmar_0451	NMAR_RS02410	DNA repair helicase	-0.202513	0.568588	9.66903	16.799	3.1117	4.06018	Thaumi_prot_LH_FAM000606		N	Y	NM	1319	1390	arCOG07871		Transcription	SSL2	Helicase associated unchracterized N-terminal domain
Nmar_0452	NMAR_RS02415	response regulator	-0.792844	0.00630302	18.7225	41.7442	4.06191	5.35204	Thaumi_prot_LH_FAM001253_0		N	N	NV+NF+NM	939	411	arCOG02391		Signal transduction mechanisms	CheY	Rec domain
Nmar_0453	NMAR_RS02420	hypothetical protein	-0.47691	0.113395	11.3251	22.926	3.42792	4.49475	Thaumi_prot_LH_FAM006545		N	Y	NM	1234	788	arCOG03067		Transcription	ArsR	Transcriptional regulator containing HTH domain, ArsR family
Nmar_0454	NMAR_RS02425	hypothetical protein	0.150258	0.762708	16.1283	17.0458	3.94707	4.03915	Thaumi_prot_LH_FAM006546		N	Y	NM	1027	1646	#N/A		#N/A	#N/A	#N/A
Nmar_0455	NMAR_RS02430	hypothetical protein	3.04569	1.19e-99	231.274	40.5977	7.77123	5.3207	Thaumi_prot_LH_FAM000229		N	Y	NM	165	5	arCOG08819		Function unknown	-	Uncharacterized protein (expansion in Thaumarchaeota)
Nmar_0456	NMAR_RS02435	hypothetical protein	6.03904	3.46e-194	226.644	6.04676	7.78511	2.54461	Thaumi_prot_LH_FAM006547		N	Y	NM	168	1	arCOG02562		General function prediction only	-	Beta-propeller repeat containing protein
Nmar_0457	NMAR_RS02440	hypothetical protein	-0.615591	0.000247362	135.972	242.154	7.00328	7.90507	Thaumi_prot_LH_FAM006548		N	Y	NM	255	261	#N/A		#N/A	#N/A	#N/A
Nmar_0458	NMAR_RS02445	hypothetical protein	1.88892	9.34e-16	79.4294	31.049	6.26584	4.92987	Thaumi_prot_LH_FAM000159		N	Y	NM	379	68	#N/A		#N/A	#N/A	#N/A
Nmar_0459	NMAR_RS02450	hypothetical protein	4.10866	2.57e-25	26171.5	2135.29	14.635	10.9539	Thaumi_prot_LH_FAM000229		N	Y	NM	5	45	arCOG08821		Function unknown	-	Uncharacterized protein (expansion in Thaumarchaeota)
Nmar_0460	NMAR_RS02455	CHASE3 domain-containing protein	1.66645	6.33e-25	19.5537	9.94698	4.23444	3.28888	Thaumi_prot_LH_FAM006549		N	Y	NM	913	47	arCOG02358		Signal transduction mechanisms	-	Signal transduction histidine kinase and HAMP domain
0	NMAR_RS02460	hypothetical protein	-1.56522	0.115578	4.85108	12.1178	0	3.47908	Thaumi_prot_LH_FAM001878		#N/A	#N/A	NM	1589	794	#N/A		#N/A	#N/A	#N/A
0	NMAR_RS02465	hypothetical protein	-3.70146	4.52e-52	10.7885	205.863	3.29919	7.6264	Thaumi_prot_LH_FAM001878		#N/A	#N/A	NM	1267	20	#N/A		#N/A	#N/A	#N/A
Nmar_0461	NMAR_RS02470	hypothetical protein	-1.53753	7.09e-19	19.6652	82.1342	4.09314	6.33831	Thaumi_prot_LH_FAM001879		N	Y	NM	908	59	arCOG10526		Signal transduction mechanisms	-	Membrane associated signal transduction histidine kinase
Nmar_0462	NMAR_RS02475	HEAT repeat domain-containing protein	-2.9558	1.26e-38	26.3084	272.579	4.50844	8.0552	Thaumi_prot_LH_FAM001880		N	Y	NM	785	29	arCOG04006		Function unknown	-	HEAT repeats containing protein
Nmar_0463	NMAR_RS02480	DMT family transporter	-2.74465	2.62e-25	6.35263	53.538	2.51453	5.68021	Thaumi_prot_LH_FAM001364		N	Y	NV+NM	1503	46	arCOG00273		Carbohydrate transport and metabolism	RhaT	Permease of the drug/metabolite transporter (DMT) superfamily
Nmar_0464	NMAR_RS02485	hypothetical protein	-1.36921	1.05e-24	119.398	436.691	6.84184	8.75225	Thaumi_prot_LH_FAM001464		N	Y	NM	281	49	arCOG03067		Transcription	ArsR	Transcriptional regulator containing HTH domain, ArsR family
Nmar_0465	NMAR_RS02490	response regulator	-2.42825	6.71e-36	35.2305	260.967	5.00008	8.01077	Thaumi_prot_LH_FAM001253_0		N	N	NV+NF+NM	667	33	arCOG02391		Signal transduction mechanisms	CheY	Rec domain
Nmar_R0019	NMAR_RS02495	tRNA-Glu	2.03959	0.00111504	17.3694	4.09393	2.91375	0	#N/A		#N/A	#N/A	NA	987	321	#N/A		#N/A	#N/A	#N/A
Nmar_0466	NMAR_RS02500	hypothetical protein	-0.0246241	0.930561	18.643	25.4488	4.2062	4.66805	Thaumi_prot_LH_FAM000609		N	Y	NM	942	1883	arCOG08732		Function unknown	-	Uncharacterized protein
0	NMAR_RS02505	hypothetical protein	0.876553	6.72e-05	41.6795	34.9931	5.30241	5.11729	Thaumi_prot_LH_FAM001285		#N/A	#N/A	NV+NM	600	230	#N/A		#N/A	#N/A	#N/A
Nmar_0467	NMAR_RS02510	peptidase	0.47589	0.0116428	252.25	253.532	7.93026	7.96821	Thaumi_prot_LH_FAM000610		N	Y	NM	153	465	arCOG08733		Function unknown	-	Uncharacterized protein
Nmar_0468	NMAR_RS02515	tetratricopeptide repeat protein	0.584375	0.105035	28.967	29.1622	4.65453	4.86103	Thaumi_prot_LH_FAM001882		N	Y	NM	754	770	arCOG03038		General function prediction only	-	TPR repeats containing protein
Nmar_0469	NMAR_RS02520	hypothetical protein	-0.269475	0.673654	5.6166	4.13798	2.08312	1.83821	Thaumi_prot_LH_FAM001288		Y	Y	NV+NF+NM	1550	1536	arCOG10527		Function unknown	-	Uncharacterized protein
Nmar_0470	NMAR_RS02525	hypothetical protein	0.384383	0.144273	20.3031	21.8161	4.24677	4.4077	Thaumi_prot_LH_FAM000611		Y	Y	NV+NF+NM	895	847	arCOG08734		Function unknown	-	Uncharacterized protein
Nmar_0471	NMAR_RS02530	beta-propeller domain-containing protein	0.356989	0.00361254	55.5429	61.7692	5.75988	5.94176	Thaumi_prot_LH_FAM001883		N	Y	NV+NM	499	373	arCOG02284		General function prediction only	-	Secreted protein containing C-terminal beta-propeller domain distantly related to WD-40 repeats
Nmar_0472	NMAR_RS02535	winged helix-turn-helix domain-containing protein	0.015678	0.97069	14.4624	19.4748	3.61836	4.27699	Thaumi_prot_LH_FAM001884		N	Y	NM	1089	1932	arCOG01686		Transcription	ArsR	Transcriptional regulator containing HTH domain, ArsR family
Nmar_0473	NMAR_RS02540	nitroreductase/quinone reductase family protein	-1.04058	0.150987	1.52288	3.33263	0	1.70651	Thaumi_prot_LH_FAM000612		N	Y	NM	1865	861	arCOG07802		General function prediction only	-	Predicted flavin-nucleotide-binding protein
Nmar_0474	NMAR_RS02545	PRC-barrel domain-containing protein	-1.07288	6.15e-11	302.131	896.166	8.21805	9.78968	Thaumi_prot_LH_FAM000613		N	Y	NM	129	104	arCOG08735		Function unknown	-	Uncharacterized protein
Nmar_0475	NMAR_RS02550	ATP-binding cassette domain-containing protein	0.704771	0.00153149	10.6477	9.54221	3.34076	3.24353	Thaumi_prot_LH_FAM001126		Y	N	NV+NF+NM	1274	339	arCOG00196		Defense mechanisms	CcmA	ABC-type multidrug transport system, ATPase component
Nmar_0476	NMAR_RS02555	ABC transporter permease	1.04071	0.000641659	15.2801	12.3256	3.91016	3.56214	Thaumi_prot_LH_FAM001292		N	N	NM	1061	303	arCOG01467		Defense mechanisms	-	ABC-type multidrug transport system, permease component
Nmar_0477	NMAR_RS02560	hypothetical protein	-0.610325	0.000167824	119.506	261.778	6.86802	8.02466	Thaumi_prot_LH_FAM001885		N	Y	NM	280	248	arCOG03561		General function prediction only	-	Secreted protein with beta-propeller repeat domain
Nmar_0478	NMAR_RS02565	hypothetical protein	1.28578	3.8e-15	183.059	105.534	7.47046	6.70473	Thaumi_prot_LH_FAM001886		N	Y	NM	196	72	arCOG11445		Function unknown	-	Uncharacterized protein
Nmar_0479	NMAR_RS02570	phosphate ABC transporter substrate-binding protein PstS	1.4239	9.79e-25	589.258	315.337	9.17078	8.28169	Thaumi_prot_LH_FAM000377		N	N	NV+NF+NM	71	48	arCOG00213		Inorganic ion transport and metabolism	PstS	ABC-type phosphate transport system, periplasmic component
Nmar_0480	NMAR_RS02575	hypothetical protein	-0.773226	0.713089	1.17661	0.448148	0	0	Thaumi_prot_LH_FAM006550		N	Y	NM	1898	1590	#N/A		#N/A	#N/A	#N/A
Nmar_0481	NMAR_RS02580	phosphate ABC transporter permease subunit PstC	1.39343	5.48e-14	250.698	135.685	7.92924	7.04545	Thaumi_prot_LH_FAM000379		N	N	NV+NF+NM	156	77	arCOG00167		Inorganic ion transport and metabolism	PstC	ABC-type phosphate transport system, permease component
Nmar_0482	NMAR_RS02585	phosphate ABC transporter permease PstA	0.789284	1.83e-06	28.967	23.7696	4.80834	4.55187	Thaumi_prot_LH_FAM000380		N	N	NV+NF+NM	755	168	arCOG00168		Inorganic ion transport and metabolism	PstA	ABC-type phosphate transport system, permease component
Nmar_0483	NMAR_RS02590	phosphate ABC transporter ATP-binding protein PstB	-0.0623431	0.803795	22.5875	34.2202	4.45706	5.09269	Thaumi_prot_LH_FAM000381		Y	N	NV+NF+NM	848	1703	arCOG00231		Inorganic ion transport and metabolism	PstB	ABC-type phosphate transport system, ATPase component
Nmar_0484	NMAR_RS02595	PhoU domain-containing protein	0.116701	0.714758	11.6786	15.3957	3.45719	3.93766	Thaumi_prot_LH_FAM000744		N	N	NV+NF+NM	1219	1591	arCOG00232		Inorganic ion transport and metabolism	PhoU	Phosphate uptake regulator
Nmar_0485	NMAR_RS02600	sodium-dependent bicarbonate transport family permease	-0.057021	0.867585	10.9536	13.1872	3.34476	3.70589	Thaumi_prot_LH_FAM001264		N	Y	NM	1260	1778	arCOG11287		Function unknown	-	Uncharacterized membrane protein
Nmar_0486	NMAR_RS02605	DUF3240 family protein	0.929873	0.208695	7.96646	5.57723	2.58068	2.21	Thaumi_prot_LH_FAM001265		N	Y	NM	1413	937	arCOG11286		Signal transduction mechanisms	-	PII-like signaling protein
Nmar_0487	NMAR_RS02610	metalloregulator ArsR/SmtB family transcription factor	1.56838	0.0159311	8.0014	4.3099	2.86783	1.94696	Thaumi_prot_LH_FAM001887		N	Y	NM	1410	496	arCOG01682		Transcription	ArsR	Transcriptional regulator containing HTH domain, ArsR family
Nmar_0488	NMAR_RS02615	arsenate reductase ArsC	1.97142	1.38e-08	12.0533	4.32496	3.53779	2.07531	Thaumi_prot_LH_FAM001268		N	N	NV+NM	1202	133	arCOG04425		Signal transduction mechanisms	Wzb	Protein-tyrosine-phosphatase
Nmar_0489	NMAR_RS02620	aquaporin	0.948092	0.114097	3.9496	3.7616	1.87958	1.83518	Thaumi_prot_LH_FAM000111		N	N	NV+NF+NM	1650	791	arCOG04431		Carbohydrate transport and metabolism	GlpF	Glycerol uptake facilitator or related permease (Major Intrinsic Protein Family)
Nmar_0490	NMAR_RS02625	glutamate-1-semialdehyde 2,1-aminomutase	0.172385	0.428162	23.084	28.3151	4.44237	4.81275	Thaumi_prot_LH_FAM000622		Y	N	NV+NF+NM	839	1226	arCOG00918		Coenzyme transport and metabolism	HemL	Glutamate-1-semialdehyde aminotransferase
Nmar_0491	NMAR_RS02630	hydroxymethylbilane synthase	-0.174119	0.586719	10.7391	17.0889	3.38636	4.06658	Thaumi_prot_LH_FAM000742		N	N	NV+NF+NM	1269	1422	arCOG04299		Coenzyme transport and metabolism	HemC	Porphobilinogen deaminase
Nmar_0492	NMAR_RS02635	uroporphyrinogen-III C-methyltransferase	0.11518	0.77	23.4956	33.9839	4.50661	5.07413	Thaumi_prot_LH_FAM000741		Y	N	NV+NF+NM	831	1658	arCOG00644		Coenzyme transport and metabolism	CysG	Uroporphyrinogen-III methylase
Nmar_0493	NMAR_RS02640	uroporphyrinogen-III synthase	0.0247763	0.937845	18.6097	25.7367	4.14973	4.63993	Thaumi_prot_LH_FAM000740		N	Y	NV+NM	943	1896	arCOG02048		Coenzyme transport and metabolism	HemD	Uroporphyrinogen-III synthase
Nmar_0494	NMAR_RS02645	hypothetical protein	-1.15772	0.266958	3.90483	11.8611	0	3.33474	Thaumi_prot_LH_FAM006551		N	Y	NM	1656	1009	#N/A		#N/A	#N/A	#N/A
Nmar_0495	NMAR_RS02650	Fe-S cluster assembly protein SufB	0.778001	1.37e-12	535.891	441.796	9.01732	8.77918	Thaumi_prot_LH_FAM000739		N	N	NV+NF+NM	79	87	arCOG01715		Posttranslational modification, protein turnover, chaperones	SufB	Cysteine desulfurase activator SufB
Nmar_0496	NMAR_RS02655	Fe-S cluster assembly protein SufD	0.393658	0.027178	89.327	92.7558	6.40016	6.50817	Thaumi_prot_LH_FAM000738		N	N	NV+NF+NM	352	554	arCOG01715		Posttranslational modification, protein turnover, chaperones	SufB	Cysteine desulfurase activator SufB
Nmar_0497	NMAR_RS02660	cysteine desulfurase	0.346876	0.012185	77.924	86.2863	6.2392	6.42075	Thaumi_prot_LH_FAM000736		Y	N	NV+NF+NM	388	471	arCOG00065		Posttranslational modification, protein turnover, chaperones	csdA	Selenocysteine lyase/Cysteine desulfurase
Nmar_0498	NMAR_RS02665	iron-sulfur cluster assembly scaffold protein	0.195001	0.412642	45.0873	58.3642	5.46982	5.83689	Thaumi_prot_LH_FAM000735		Y	N	NV+NF+NM	570	1204	arCOG02077		Energy production and conversion	IscU	NifU homolog involved in Fe-S cluster formation
Nmar_0499	NMAR_RS02670	hypothetical protein	1.05086	0.000259341	26.6548	14.026	4.57634	3.80587	Thaumi_prot_LH_FAM000734		N	Y	NV+NM	783	266	arCOG08758		Function unknown	-	Zn finger containing protein
Nmar_0500	NMAR_RS02675	phosphoglycerate kinase	-0.000983907	0.997219	14.9795	19.4339	3.8126	4.26379	Thaumi_prot_LH_FAM000733		Y	N	NV+NF+NM	1075	1962	arCOG00496		Carbohydrate transport and metabolism	Pgk	3-phosphoglycerate kinase
Nmar_0501	NMAR_RS02680	phosphatase PAP2 family protein	-0.268952	0.343473	13.6086	20.2257	3.69196	4.32067	Thaumi_prot_LH_FAM000764		Y	N	NV+NF+NM	1124	1100	arCOG03056		Lipid transport and metabolism	PgpB	Membrane-associated phospholipid phosphatase
Nmar_0502	NMAR_RS02685	hypothetical protein	-0.0717475	0.900857	5.56263	8.61772	2.38268	3.0494	Thaumi_prot_LH_FAM000765		N	Y	NM	1553	1833	arCOG08761		Function unknown	-	Uncharacterized protein
Nmar_0503	NMAR_RS02690	ATPase V	-0.922235	0.000935189	33.2546	93.6864	4.97374	6.50726	Thaumi_prot_LH_FAM001293		N	Y	NM	695	317	#N/A		#N/A	#N/A	#N/A
Nmar_0504	NMAR_RS02695	hypothetical protein	0.806357	0.0132573	11.1346	9.38612	3.39038	3.19471	Thaumi_prot_LH_FAM000766		N	Y	NM	1248	474	arCOG08762		Function unknown	-	Uncharacterized protein
Nmar_0505	NMAR_RS02700	DNA-binding protein	0.152096	0.441099	310.857	424.455	8.26404	8.71776	Thaumi_prot_LH_FAM000767		Y	N	NV+NF+NM	125	1243	arCOG00795		Replication, recombination and repair	-	UvrD/REP helicase
Nmar_R0020	NMAR_RS02705	tRNA-Leu	0.682284	0.115768	71.1618	30.2163	5.96428	4.82707	#N/A		#N/A	#N/A	NA	410	795	#N/A		#N/A	#N/A	#N/A
Nmar_0506	NMAR_RS02710	hypothetical protein	0.178815	0.770044	6.69721	7.76285	2.37947	2.93729	Thaumi_prot_LH_FAM000768		N	Y	NM	1482	1661	arCOG03119		Function unknown	-	Membrane protein DedA family
Nmar_0507	NMAR_RS02715	HD domain-containing protein	-0.329957	0.499763	2.53524	5.32551	1.33049	2.3981	Thaumi_prot_LH_FAM001298		N	Y	NV+NM	1781	1319	arCOG01860		General function prediction only	-	Predicted HD superfamily hydrolase
Nmar_0508	NMAR_RS02720	hypothetical protein	-0.981709	0.220249	1.68768	4.53445	0	1.92225	Thaumi_prot_LH_FAM000769		Y	Y	NV+NF+NM	1850	953	arCOG08763		Function unknown	-	Uncharacterized protein
Nmar_0509	NMAR_RS02725	porphobilinogen synthase	-0.478999	0.00176711	38.0734	75.553	5.21847	6.23235	Thaumi_prot_LH_FAM000770		Y	N	NV+NF+NM	648	343	arCOG04300		Coenzyme transport and metabolism	HemB	Delta-aminolevulinic acid dehydratase
Nmar_0510	NMAR_RS02730	glutamyl-tRNA reductase	-0.565666	0.097414	6.84464	14.1318	2.69271	3.79056	Thaumi_prot_LH_FAM000771		Y	N	NV+NF+NM	1473	756	arCOG01036		Coenzyme transport and metabolism	HemA	Glutamyl-tRNA reductase
Nmar_0511	NMAR_RS02735	bifunctional precorrin-2 dehydrogenase/sirohydrochlorin ferrochelatase	-0.636831	0.228289	5.32631	11.2177	2.10621	3.31797	Thaumi_prot_LH_FAM000772		N	N	NV+NF+NM	1570	963	arCOG01044		Coenzyme transport and metabolism	CysG	Siroheme synthase (precorrin-2 oxidase/ferrochelatase domain)
Nmar_0512	NMAR_RS02740	Lrp/AsnC family transcriptional regulator	0.407314	0.0127726	58.1193	62.6222	5.80715	5.96619	Thaumi_prot_LH_FAM000699		Y	Y	NV+NF+NM	485	472	arCOG01628		Transcription	-	DNA-binding transcriptional regulator, Lrp family
Nmar_0513	NMAR_RS02745	hypothetical protein	-0.13398	0.889226	3.38189	5.2818	1.55094	2.21676	Thaumi_prot_LH_FAM001889		N	Y	NM	1707	1820	arCOG10528		Function unknown	-	Uncharacterized protein
Nmar_0514	NMAR_RS02750	aldo/keto reductase	-0.537756	0.00615685	20.936	43.2614	4.34604	5.41113	Thaumi_prot_LH_FAM000700		N	Y	NV+NF+NM	882	406	arCOG01617		Energy production and conversion	Tas	Aryl-alcohol dehydrogenase related enzyme
Nmar_0515	NMAR_RS02755	chlorite dismutase family protein	-0.342673	0.33737	7.58567	13.9681	2.79555	3.78456	Thaumi_prot_LH_FAM000780		N	N	NV+NF+NM	1432	1087	arCOG03031		General function prediction only	YwfI	Chlorite dismutase
Nmar_0516	NMAR_RS02760	Fe-S cluster assembly ATPase SufC	0.171727	0.350191	119.359	148.363	6.8466	7.18668	Thaumi_prot_LH_FAM000778		N	N	NV+NF+NM	282	1106	arCOG04236		Posttranslational modification, protein turnover, chaperones	SufC	Cysteine desulfurase activator ATPase
Nmar_0517	NMAR_RS02765	TFIIB-type zinc ribbon-containing protein	-0.0401026	0.833372	1203.01	1747.3	10.1993	10.77	Thaumi_prot_LH_FAM000723_0		Y	N	NV+NF+NM	46	1739	arCOG01981		Transcription	SUA7	Transcription initiation factor TFIIB, Brf1 subunit/Transcription initiation factor TFIIB
Nmar_0518	NMAR_RS02770	Gar1/Naf1 family protein	0.327451	0.0423283	920.099	1021.44	9.78593	9.97706	Thaumi_prot_LH_FAM000777		Y	N	NV+NF+NM	53	624	arCOG02466		Translation, ribosomal structure and biogenesis	GAR1	RNA-binding protein involved in rRNA processing
Nmar_0519	NMAR_RS02775	signal recognition particle subunit SRP19/SEC65 family protein	0.138217	0.75801	17.7637	23.1684	4.00685	4.46322	Thaumi_prot_LH_FAM000776		Y	N	NV+NF+NM	970	1641	arCOG01217		Intracellular trafficking, secretion, and vesicular transport	SEC65	Signal recognition particle 19 kDa protein
Nmar_0520	NMAR_RS02780	30S ribosomal protein S8e	-0.701743	0.208729	7.38809	16.9396	2.61626	3.83674	Thaumi_prot_LH_FAM000775		Y	N	NV+NF+NM	1441	938	arCOG04154		Translation, ribosomal structure and biogenesis	RPS8A	Ribosomal protein S8E
Nmar_0521	NMAR_RS02785	SMC-Scp complex subunit ScpB	-0.746256	0.000569261	25.2767	60.5235	4.56252	5.87016	Thaumi_prot_LH_FAM000774		Y	N	NV+NF+NM	806	295	arCOG02613		Transcription	-	Chromosome segregation and condensation protein B
Nmar_0522	NMAR_RS02790	chromosome segregation protein ScpA	-0.589881	0.0438532	11.6771	24.4331	3.42067	4.58257	Thaumi_prot_LH_FAM000773		Y	Y	NV+NF+NM	1220	628	arCOG02610		Replication, recombination and repair	ScpA	Chromatin segregation and condensation protein Rec8/ScpA/Scc1, kleisin family
Nmar_0523	NMAR_RS02795	alcohol dehydrogenase	0.0447297	0.76856	103.833	142.138	6.65681	7.14685	Thaumi_prot_LH_FAM000338		Y	N	NV+NF+NM	312	1657	arCOG01455		General function prediction only	AdhP	Zn-dependent alcohol dehydrogenase
Nmar_0524	NMAR_RS02800	menaquinone biosynthesis protein	-0.0725634	0.916375	3.12914	3.64669	1.36643	1.84897	Thaumi_prot_LH_FAM006552		N	Y	NM	1731	1870	arCOG00655		General function prediction only	-	Predicted periplasmic solute-binding protein
Nmar_0525	NMAR_RS02805	YkgJ family cysteine cluster protein	0.493861	0.315179	6.29285	7.11076	2.56953	2.74011	Thaumi_prot_LH_FAM001754		N	Y	NV+NM	1509	1065	arCOG02579		General function prediction only	-	Fe-S-cluster containining protein
Nmar_0526	NMAR_RS02810	translation initiation factor eIF-1A	-0.32206	0.317562	37.7475	62.9325	5.11557	5.92684	Thaumi_prot_LH_FAM000421		Y	N	NV+NF+NM	651	1069	arCOG01179		Translation, ribosomal structure and biogenesis	InfA	Translation initiation factor 1 (IF-1)
Nmar_0527	NMAR_RS02815	cold-shock protein	-0.166429	0.653698	60.7136	96.189	5.84208	6.50242	Thaumi_prot_LH_FAM000331		N	Y	NM	466	1517	arCOG02983		Transcription	CspC	Cold shock protein, CspA family
0	NMAR_RS02820	tRNA-Tyr	0.306496	0.474204	99.7554	110.24	6.60583	6.62857	#N/A		#N/A	#N/A	NA	319	1285	#N/A		#N/A	#N/A	#N/A
Nmar_0528	NMAR_RS02825	hypothetical protein	-0.74459	0.0683648	8.54866	21.3803	2.96419	4.40383	Thaumi_prot_LH_FAM000626		N	Y	NV+NM	1374	701	arCOG08739		Function unknown	-	Uncharacterized protein
Nmar_0529	NMAR_RS02830	translation initiation factor IF-5A	-0.259369	0.219644	213.504	365.383	7.68361	8.50535	Thaumi_prot_LH_FAM000274		N	N	NV+NF+NM	175	952	arCOG04277		Translation, ribosomal structure and biogenesis	Efp	Translation elongation factor P (EF-P)/translation initiation factor 5A (eIF-5A)
Nmar_0530	NMAR_RS02835	diphthine--ammonia ligase	0.23469	0.439228	10.256	11.8143	3.29695	3.53404	Thaumi_prot_LH_FAM000275		N	N	NV+NF+NM	1286	1236	arCOG00035		Translation, ribosomal structure and biogenesis	Dph6	Diphthamide synthase (EF-2-diphthine--ammonia ligase)
Nmar_0531	NMAR_RS02840	signal recognition particle receptor subunit alpha	-0.494351	0.00105181	26.0703	51.2241	4.65258	5.66364	Thaumi_prot_LH_FAM000276		Y	N	NV+NF+NM	789	319	arCOG01228		Intracellular trafficking, secretion, and vesicular transport	Ffh	Signal recognition particle GTPase
Nmar_0532	NMAR_RS02845	tRNA pseudouridine(54/55) synthase Pus10	-0.628932	0.23391	1.21366	2.64461	0.218803	1.38751	Thaumi_prot_LH_FAM000277		N	N	NV+NM	1895	976	arCOG01015		Translation, ribosomal structure and biogenesis	Pus10	tRNA U54 and U55 pseudouridine synthase Pus10
Nmar_0533	NMAR_RS02850	hypothetical protein	-0.417971	0.04859	21.7168	42.525	4.41717	5.37999	Thaumi_prot_LH_FAM000278		N	N	NV+NF+NM	866	651	arCOG08681		General function prediction only	-	Zn-dependent protease
Nmar_0534	NMAR_RS02855	30S ribosomal protein S27ae	0.387617	0.519567	17.6926	18.6551	4.06267	3.90617	Thaumi_prot_LH_FAM000279		Y	N	NV+NF+NM	973	1349	arCOG04183		Translation, ribosomal structure and biogenesis	RPS27AE	Ribosomal protein S27AE
Nmar_0535	NMAR_RS02860	hypothetical protein	-0.0785894	0.732812	54.6601	84.2402	5.74549	6.38299	Thaumi_prot_LH_FAM000280		N	N	NV+NF+NM	504	1602	arCOG04182		Translation, ribosomal structure and biogenesis	RPS24A	Ribosomal protein S24E
Nmar_0536	NMAR_RS02865	DUF309 domain-containing protein	0.354678	0.237167	30.7625	31.1214	4.93211	4.91037	Thaumi_prot_LH_FAM000281		N	N	NV+NF+NM	725	986	arCOG03705		General function prediction only	-	Predicted metal-dependent hydrolase
Nmar_0537	NMAR_RS02870	alkaline phosphatase family protein	-0.0189397	0.94213	13.4196	17.7344	3.65786	4.14059	Thaumi_prot_LH_FAM000282		Y	N	NV+NF+NM	1134	1905	arCOG01696		Carbohydrate transport and metabolism	ApgM	2,3-bisphosphoglycerate-independent phosphoglycerate mutase
Nmar_0538	NMAR_RS02875	HIT domain-containing protein	0.402243	0.030704	56.6236	60.5845	5.79748	5.91018	Thaumi_prot_LH_FAM000283		N	N	NV+NF+NM	495	571	arCOG00422		Carbohydrate transport and metabolism	GalT	Galactose-1-phosphate uridylyltransferase
Nmar_0539	NMAR_RS02880	hypothetical protein	0.208301	0.386627	37.0794	40.4586	5.17531	5.32099	Thaumi_prot_LH_FAM000284		Y	Y	NV+NF+NM	657	1154	arCOG08683		Function unknown	-	Uncharacterized membrane protein
Nmar_0540	NMAR_RS02885	GNAT family N-acetyltransferase	-1.34635	0.00224624	2.64863	5.29664	1.24418	2.35992	Thaumi_prot_LH_FAM000285		N	N	NF+NM	1770	357	arCOG00833		General function prediction only	RimI	Acetyltransferase (GNAT) family
Nmar_0541	NMAR_RS02890	nucleotidyltransferase family protein	0.277069	0.38785	13.5939	15.5352	3.66904	3.94973	Thaumi_prot_LH_FAM000286		Y	N	NV+NF+NM	1126	1161	arCOG00663		Cell wall/membrane/envelope biogenesis	GCD1	Nucleoside-diphosphate-sugar pyrophosphorylase involved in lipopolysaccharide biosynthesis/translation initiation factor 2B, gamma/epsilon subunit
Nmar_0542	NMAR_RS02895	bifunctional hydroxymethylpyrimidine kinase/phosphomethylpyrimidine kinase	-0.25245	0.663199	2.02808	3.1729	0.803397	1.63652	Thaumi_prot_LH_FAM000131		N	Y	NV+NF+NM	1819	1522	arCOG00020		Coenzyme transport and metabolism	ThiD	Hydroxymethylpyrimidine/phosphomethylpyrimidine kinase
0	NMAR_RS02900	hypothetical protein	-1.00618	0.460022	5.9465	5.53637	1.38128	2.3846	Thaumi_prot_LH_FAM001890		#N/A	#N/A	NM	1530	1267	#N/A		#N/A	#N/A	#N/A
0	NMAR_RS02905	hypothetical protein	0.14183	0.879665	86.1931	84.9516	5.42723	6.32837	Thaumi_prot_LH_FAM001891		#N/A	#N/A	NM	358	1798	#N/A		#N/A	#N/A	#N/A
Nmar_0543	NMAR_RS02910	phosphomethylpyrimidine synthase ThiC	0.846332	3.98e-13	109.498	87.2522	6.74404	6.44208	Thaumi_prot_LH_FAM000130		N	Y	NV+NM	296	84	arCOG02741		Coenzyme transport and metabolism	ThiC	Thiamine biosynthesis protein ThiC
Nmar_0544	NMAR_RS02915	NUDIX domain-containing protein	-0.490083	0.408918	6.52147	12.455	2.49173	3.44981	Thaumi_prot_LH_FAM000129		N	Y	NF+NM	1494	1196	arCOG01127		Translation, ribosomal structure and biogenesis	GCD2	Translation initiation factor 2B subunit, eIF-2B alpha/beta/delta family
Nmar_0545	NMAR_RS02920	prephenate dehydrogenase/arogenate dehydrogenase family protein	-0.583982	0.00359795	34.6103	74.5023	5.04495	6.18362	Thaumi_prot_LH_FAM000128		N	Y	NV+NM	677	372	arCOG00245		Amino acid transport and metabolism	TyrA	Prephenate dehydrogenase
Nmar_0546	NMAR_RS02925	aminotransferase class I/II-fold pyridoxal phosphate-dependent enzyme	-0.262974	0.341013	12.1462	21.4919	3.55639	4.3658	Thaumi_prot_LH_FAM000127		Y	N	NV+NF+NM	1193	1096	arCOG01130		Amino acid transport and metabolism	-	Aspartate/tyrosine/aromatic aminotransferase
Nmar_0547	NMAR_RS02930	chorismate synthase	0.319401	0.0211721	79.0509	88.5391	6.25322	6.45869	Thaumi_prot_LH_FAM000126		Y	N	NV+NF+NM	383	528	arCOG04133		Amino acid transport and metabolism	AroC	Chorismate synthase
Nmar_0548	NMAR_RS02935	3-phosphoshikimate 1-carboxyvinyltransferase	-0.00486319	0.990894	23.6192	23.0733	4.40439	4.49067	Thaumi_prot_LH_FAM000123		Y	N	NV+NF+NM	829	1949	arCOG04134		Amino acid transport and metabolism	AroA	5-enolpyruvylshikimate-3-phosphate synthase
Nmar_0549	NMAR_RS02940	shikimate kinase	-0.14827	0.558053	16.1776	23.4841	3.94106	4.54923	Thaumi_prot_LH_FAM000122		N	N	NV+NF+NM	1024	1379	arCOG01025		Amino acid transport and metabolism	AroK2	Archaeal shikimate kinase
Nmar_0550	NMAR_RS02945	shikimate dehydrogenase	0.192261	0.39887	27.1173	33.6346	4.7126	5.06291	Thaumi_prot_LH_FAM000121		N	N	NV+NF+NM	777	1173	arCOG01033		Amino acid transport and metabolism	AroE	Shikimate 5-dehydrogenase
Nmar_0551	NMAR_RS02950	type I 3-dehydroquinate dehydratase	-0.0943183	0.78404	9.82489	16.2265	3.2665	4.00049	Thaumi_prot_LH_FAM000120		Y	N	NV+NF+NM	1311	1674	arCOG02097		Amino acid transport and metabolism	AroD	3-dehydroquinate dehydratase
Nmar_0552	NMAR_RS02955	3-dehydroquinate synthase II	-0.317205	0.205307	13.805	24.851	3.75659	4.62272	Thaumi_prot_LH_FAM000119		Y	N	NV+NF+NM	1117	932	arCOG04353		Amino acid transport and metabolism	-	3-dehydroquinate synthase
Nmar_0553	NMAR_RS02960	2-amino-3,7-dideoxy-D-threo-hept-6-ulosonate synthase	-0.0944414	0.660318	38.7264	59.0436	5.25303	5.85834	Thaumi_prot_LH_FAM000118		Y	N	NV+NF+NM	639	1521	arCOG04044		Amino acid transport and metabolism	-	2-amino-3,7-dideoxy-D-threo-hept-6-ulosonic acid synthase, DhnA-aldolase family
Nmar_0554	NMAR_RS02965	cyclic dehypoxanthinyl futalosine synthase	-0.0141813	0.95675	37.6049	53.0021	5.15515	5.70265	Thaumi_prot_LH_FAM000117		Y	N	NV+NF+NM	653	1917	arCOG00656		Coenzyme transport and metabolism	CofG	FO synthase or thiamine biosynthesis enzyme ThiH
Nmar_0555	NMAR_RS02970	menaquinone biosynthesis decarboxylase	0.375957	0.0374124	44.3863	47.9687	5.41227	5.55449	Thaumi_prot_LH_FAM000116		Y	N	NV+NF+NM	574	602	arCOG01671		Coenzyme transport and metabolism	UbiD	3-polyprenyl-4-hydroxybenzoate decarboxylase or related decarboxylase
Nmar_0556	NMAR_RS02975	ABC transporter substrate-binding protein	-0.207099	0.247125	22.4302	32.8045	4.38681	5.0273	Thaumi_prot_LH_FAM006553		N	Y	NM	853	992	arCOG01021		Amino acid transport and metabolism	LivK	ABC-type branched-chain amino acid transport system, periplasmic component
Nmar_0557	NMAR_RS02980	hypothetical protein	0.332747	0.0156617	180.587	198.025	7.45065	7.61288	Thaumi_prot_LH_FAM000115		N	Y	NV+NF+NM	199	495	arCOG08652		Function unknown	-	Uncharacterized protein
0	NMAR_RS02990	hypothetical protein	-1.0477	0.000366491	16.0618	49.2845	3.9312	5.59767	Thaumi_prot_LH_FAM001893		#N/A	#N/A	NM	1030	284	#N/A		#N/A	#N/A	#N/A
Nmar_0560	NMAR_RS03000	thioredoxin-dependent thiol peroxidase	0.532706	0.0714597	32.1597	33.1132	4.8866	5.02373	Thaumi_prot_LH_FAM000112		Y	N	NV+NF+NM	705	707	arCOG00310		Posttranslational modification, protein turnover, chaperones	Bcp	Peroxiredoxin
Nmar_0561	NMAR_RS03005	aquaporin	-0.103741	0.624592	176.594	269.761	7.42227	8.07262	Thaumi_prot_LH_FAM000111		N	N	NV+NF+NM	204	1470	arCOG04431		Carbohydrate transport and metabolism	GlpF	Glycerol uptake facilitator or related permease (Major Intrinsic Protein Family)
Nmar_0562	NMAR_RS03010	hypothetical protein	-0.00299782	0.997219	5.54915	6.89411	2.20591	2.62387	Thaumi_prot_LH_FAM001894		N	Y	NM	1554	1963	arCOG11721		Function unknown	-	Uncharacterized protein
Nmar_0563	NMAR_RS03015	hypothetical protein	0.278197	0.368624	10.1228	10.127	3.19752	3.32997	Thaumi_prot_LH_FAM000164		N	Y	NV+NM	1292	1138	arCOG00910		Translation, ribosomal structure and biogenesis	-	Predicted RNA methylase
Nmar_R0021	NMAR_RS03020	tRNA-Arg	-0.0401878	0.974656	11.2641	1.746	0	0	#N/A		#N/A	#N/A	NA	1239	1933	#N/A		#N/A	#N/A	#N/A
Nmar_0564	NMAR_RS03025	hotdog domain-containing protein	0.583741	0.0216511	32.7443	29.1806	5.01585	4.85852	Thaumi_prot_LH_FAM006555		N	Y	NM	701	531	#N/A		#N/A	#N/A	#N/A
Nmar_0565	NMAR_RS03030	class I SAM-dependent methyltransferase	-1.19885	0.103236	1.51513	4.34307	0.491602	2.02303	Thaumi_prot_LH_FAM001895		N	Y	NM	1867	769	#N/A		#N/A	#N/A	#N/A
Nmar_0566	NMAR_RS03035	hypothetical protein	-0.155305	0.88771	4.82595	8.19405	1.02377	2.92485	Thaumi_prot_LH_FAM001653		N	Y	NM	1595	1810	#N/A		#N/A	#N/A	#N/A
Nmar_0567	NMAR_RS03040	hypothetical protein	-2.61432	2.18e-06	32.8405	267.125	4.56066	8.04885	Thaumi_prot_LH_FAM001482		N	Y	NM	698	173	arCOG11722		Function unknown	-	Uncharacterized membrane protein
Nmar_0568	NMAR_RS03045	CBS domain-containing protein	-2.09074	4.01e-19	13.2307	79.5341	3.54684	6.29093	Thaumi_prot_LH_FAM001413_0		N	N	NV+NF+NM	1150	58	arCOG00606		General function prediction only	-	CBS domain
Nmar_0569	NMAR_RS03050	hypothetical protein	-0.0180197	0.992754	2.40009	2.85103	1.09639	1.32088	Thaumi_prot_LH_FAM001237		N	Y	NV+NF+NM	1791	1955	arCOG10529		Function unknown	-	Uncharacterized membrane protein
Nmar_0570	NMAR_RS03055	DNA-3-methyladenine glycosylase I	0.254646	0.825414	1.65332	1.92378	0.660444	0.584594	Thaumi_prot_LH_FAM001896		N	N	NM	1856	1735	arCOG06523		Replication, recombination and repair	Tag	3-methyladenine DNA glycosylase
Nmar_0571	NMAR_RS03060	carbonic anhydrase	0.0680557	0.774311	145.6	191.883	7.1394	7.5643	Thaumi_prot_LH_FAM001152		N	Y	NV+NM	242	1663	arCOG08826		Inorganic ion transport and metabolism	CynT	Carbonic anhydrase
Nmar_0572	NMAR_RS03065	divalent metal cation transporter	-0.206064	0.63546	3.26742	4.5263	1.57088	2.15572	Thaumi_prot_LH_FAM001015		N	Y	NM	1719	1483	arCOG04531		Inorganic ion transport and metabolism	MntH	Mn2+ and Fe2+ transporter of the NRAMP family
Nmar_0573	NMAR_RS03070	ferritin	-0.175345	0.260331	429.757	695.378	8.71627	9.43582	Thaumi_prot_LH_FAM001031		N	Y	NF+NM	97	1000	arCOG01095		Inorganic ion transport and metabolism	Ftn	Ferritin
Nmar_0575	NMAR_RS03075	hypothetical protein	-0.223632	0.88771	1.27974	2.54679	0	1.15853	Thaumi_prot_LH_FAM001897		N	Y	NM	1888	1811	arCOG08710		Function unknown	-	Uncharacterized protein
Nmar_0576	NMAR_RS03080	pyridoxamine 5'-phosphate oxidase family protein	-0.63709	0.132402	5.54471	11.2793	2.28219	3.47606	Thaumi_prot_LH_FAM000619		N	Y	NM	1555	829	arCOG00518		General function prediction only	-	Predicted flavin-nucleotide-binding protein structurally related to pyridoxine 5'-phosphate oxidase
Nmar_0577	NMAR_RS03085	DNA repair protein	-0.854626	0.147178	2.44204	6.04886	0.930521	2.56859	Thaumi_prot_LH_FAM001355		N	Y	NM	1787	853	arCOG08034		Function unknown	-	Uncharacterized protein
0	NMAR_RS03090	hypothetical protein	-0.624666	0.231216	10.0645	21.7273	3.28381	4.37549	Thaumi_prot_LH_FAM000618		#N/A	#N/A	NM	1296	968	#N/A		#N/A	#N/A	#N/A
Nmar_0578	NMAR_RS03095	lysine--tRNA ligase	0.0351282	0.900857	9.64632	13.3478	3.24209	3.71365	Thaumi_prot_LH_FAM000617		Y	N	NV+NF+NM	1320	1834	arCOG00485		Translation, ribosomal structure and biogenesis	LysS	Lysyl-tRNA synthetase, class I
Nmar_0579	NMAR_RS03100	tRNA uridine(34) 5-carboxymethylaminomethyl modification radical SAM/GNAT enzyme Elp3	0.07727	0.75143	18.5646	24.8945	4.17363	4.621	Thaumi_prot_LH_FAM000616		Y	N	NV+NM	944	1627	arCOG01361		Transcription	ELP3	Histone acetyltransferase
Nmar_0580	NMAR_RS03105	hypothetical protein	-0.871749	0.174425	57.4876	171.773	5.66923	7.39251	Thaumi_prot_LH_FAM001898		N	Y	NM	487	895	#N/A		#N/A	#N/A	#N/A
Nmar_0581	NMAR_RS03110	cation:proton antiporter	-0.104625	0.637468	40.485	63.5499	5.32566	5.98179	Thaumi_prot_LH_FAM000615		N	N	NV+NF+NM	613	1488	arCOG01953		Inorganic ion transport and metabolism	KefB	Potassium-efflux system protein KefB
Nmar_0582	NMAR_RS03115	phosphoribosylformylglycinamidine cyclo-ligase	-0.445136	0.0473006	16.321	29.645	3.94398	4.87698	Thaumi_prot_LH_FAM000614		Y	N	NV+NF+NM	1019	646	arCOG00639		Nucleotide transport and metabolism	PurM	Phosphoribosylaminoimidazole (AIR) synthetase
Nmar_0583	NMAR_RS03120	PAC2 family protein	0.139154	0.640334	22.7451	28.8069	4.42419	4.83386	Thaumi_prot_LH_FAM001899		N	Y	NM	845	1498	arCOG00347		Posttranslational modification, protein turnover, chaperones	PbaA	20S proteasome assembly factor, ATP-grasp superfamily enzyme
Nmar_0584	NMAR_RS03125	hypothetical protein	1.79563	1.81e-27	57.4057	25.6868	5.78578	4.67626	Thaumi_prot_LH_FAM001900		N	Y	NM	489	42	arCOG08800		Function unknown	-	PKD domain containing protein
Nmar_0585	NMAR_RS03130	hypothetical protein	0.920878	2.64e-07	164.064	119.896	7.29749	6.88675	Thaumi_prot_LH_FAM001356		N	Y	NM	214	150	arCOG10530		Function unknown	-	Uncharacterized protein
Nmar_0586	NMAR_RS03135	P-II family nitrogen regulator	-0.922225	1.79e-08	23.8767	60.88	4.48968	5.91832	Thaumi_prot_LH_FAM001901		N	Y	NM	823	134	arCOG02305		Amino acid transport and metabolism	GlnK	Nitrogen regulatory protein PII
Nmar_0587	NMAR_RS03140	P-II family nitrogen regulator	-0.840702	1.12e-05	56.8926	153.211	5.82197	7.24392	Thaumi_prot_LH_FAM001030_0		N	N	NV+NF+NM	492	198	arCOG02305		Amino acid transport and metabolism	GlnK	Nitrogen regulatory protein PII
Nmar_0588	NMAR_RS03145	ammonium transporter	-0.448402	0.0243885	187.752	368.232	7.53341	8.51276	Thaumi_prot_LH_FAM000351		Y	N	NV+NF+NM	194	540	arCOG04397		Inorganic ion transport and metabolism	AmtB	Ammonia permease
Nmar_0589	NMAR_RS03150	DUF6659 family protein	-0.699028	0.000470518	30.773	67.5249	4.90226	6.07695	Thaumi_prot_LH_FAM000040_0		Y	N	NV+NF+NM	724	291	arCOG08684		General function prediction only	-	Roadblock/LC7 domain superfamily protein
Nmar_0590	NMAR_RS03155	calcium/sodium antiporter	-0.27824	0.286617	17.4751	29.4513	4.08122	4.8653	Thaumi_prot_LH_FAM000313		N	Y	NM	980	1029	arCOG02881		Inorganic ion transport and metabolism	ECM27	Ca2+/Na+ antiporter
Nmar_0591	NMAR_RS03160	TldD/PmbA family protein	-0.0857395	0.906158	2.87382	3.12487	0.971143	1.61249	Thaumi_prot_LH_FAM001358		N	Y	NM	1754	1854	arCOG00322		Posttranslational modification, protein turnover, chaperones	TldE	Inactivated Zn-dependent protease, component of TldD/TldE system
Nmar_0592	NMAR_RS03165	5-amino-6-(D-ribitylamino)uracil--L-tyrosine 4-hydroxyphenyl transferase CofH	-0.404385	0.150126	13.1284	24.0169	3.59456	4.52495	Thaumi_prot_LH_FAM000117		Y	N	NV+NF+NM	1154	856	arCOG00656		Coenzyme transport and metabolism	CofG	FO synthase or thiamine biosynthesis enzyme ThiH
Nmar_0593	NMAR_RS03170	7,8-didemethyl-8-hydroxy-5-deazariboflavin synthase subunit CofG	-0.160045	0.480662	10.8584	18.0265	3.39236	4.15919	Thaumi_prot_LH_FAM000668		N	Y	NV+NF+NM	1262	1296	arCOG00657		Coenzyme transport and metabolism	CofG	FO synthase or thiamine biosynthesis enzyme ThiH
Nmar_0594	NMAR_RS03175	trypsin-like peptidase domain-containing protein	0.408721	0.00747636	79.3296	83.1004	6.23675	6.3721	Thaumi_prot_LH_FAM000667		Y	N	NV+NF+NM	381	421	arCOG02833		Posttranslational modification, protein turnover, chaperones	DegQ	Serine protease Do (heat-shock protein)
Nmar_0595	NMAR_RS03180	glycosyltransferase	0.288626	0.310567	8.94359	10.2323	3.13184	3.32915	Thaumi_prot_LH_FAM000666		Y	Y	NV+NF+NM	1361	1059	arCOG01390		Cell wall/membrane/envelope biogenesis	-	Glycosyl transferase family 2
Nmar_0596	NMAR_RS03185	SRPBCC family protein	-0.543253	0.0533983	20.519	42.741	4.29402	5.37197	Thaumi_prot_LH_FAM000665		N	Y	NV+NF+NM	890	664	arCOG05400		Function unknown	-	Protein containing potental lipid transfer domain, START superfamily
0	NMAR_RS03190	hypothetical protein	-0.0334381	0.913478	68.4405	95.7318	6.01573	6.54439	Thaumi_prot_LH_FAM001902		#N/A	#N/A	NM	425	1865	#N/A		#N/A	#N/A	#N/A
Nmar_0597	NMAR_RS03195	tRNA-binding protein	-0.177185	0.640104	26.6664	43.8279	4.66685	5.43581	Thaumi_prot_LH_FAM001363		N	N	NV+NF+NM	782	1496	arCOG01136		General function prediction only	ARC1	EMAP domain RNA-binding protein
Nmar_0598	NMAR_RS03200	TATA-box-binding protein	-0.0445825	0.787736	288.114	428.746	8.13666	8.73954	Thaumi_prot_LH_FAM000060		Y	N	NV+NF+NM	132	1679	arCOG01764		Transcription	SPT15	TATA-box binding protein (TBP), component of TFIID and TFIIB
Nmar_0599	NMAR_RS03205	DUF1512 domain-containing protein	-0.491396	0.0396206	7.30449	13.6688	2.76123	3.76909	Thaumi_prot_LH_FAM000664		N	N	NV+NM	1444	610	arCOG04181		General function prediction only	-	Predicted aspartic protease of GPR/HybD family
Nmar_0600	NMAR_RS03210	hypothetical protein	0.119099	0.901309	1.75424	4.53898	0	2.08638	Thaumi_prot_LH_FAM000663		N	N	NV+NM	1846	1844	arCOG03770		Function unknown	-	Zn finger protein
Nmar_0601	NMAR_RS03215	type II methionyl aminopeptidase	0.0774871	0.799194	15.3743	20.0784	3.85565	4.30016	Thaumi_prot_LH_FAM000662		Y	N	NV+NF+NM	1057	1694	arCOG01001		Translation, ribosomal structure and biogenesis	Map	Methionine aminopeptidase
Nmar_R0022	NMAR_RS03220	tRNA-Pro	1.33454	0.00478541	40.8205	25.317	5.31226	4.62931	#N/A		#N/A	#N/A	NA	607	391	#N/A		#N/A	#N/A	#N/A
Nmar_0603	NMAR_RS03230	tyrosine-type recombinase/integrase	0.630719	0.000915445	14.241	13.0669	3.77169	3.69751	Thaumi_prot_LH_FAM001903		N	Y	NM	1097	315	arCOG01245		Mobilome: prophages, transposons	XerC	XerD/XerC family integrase, often contains N-terminal HTH domain
Nmar_0604	NMAR_RS03235	hypothetical protein	-0.738542	0.00111504	17.371	39.8803	4.03024	5.28738	Thaumi_prot_LH_FAM006556		N	Y	NM	986	322	#N/A		#N/A	#N/A	#N/A
Nmar_0605	NMAR_RS03240	restriction endonuclease subunit S	-0.0873809	0.906158	1.65558	2.55704	0.633626	1.30424	Thaumi_prot_LH_FAM001904		N	Y	NM	1855	1855	arCOG02626		Defense mechanisms	HsdS	Restriction endonuclease S subunit
Nmar_0606	NMAR_RS03245	class I SAM-dependent DNA methyltransferase	-0.540431	0.0135291	10.234	21.429	3.33935	4.41667	Thaumi_prot_LH_FAM001905		N	N	NV+NM	1287	480	arCOG02632		Defense mechanisms	HsdM	Type I restriction-modification system methyltransferase subunit
Nmar_0607	NMAR_RS03250	restriction endonuclease subunit S	-0.920442	0.0373832	1.62644	3.62599	0.439834	1.80277	Thaumi_prot_LH_FAM001904		N	Y	NM	1857	600	arCOG02626		Defense mechanisms	HsdS	Restriction endonuclease S subunit
Nmar_0608	NMAR_RS03255	HsdR family type I site-specific deoxyribonuclease	-1.51628	3.16e-09	4.53728	16.3473	1.9285	3.99398	Thaumi_prot_LH_FAM001906		N	Y	NV+NM	1618	127	arCOG00878		Defense mechanisms	-	Type I site-specific restriction-modification system, R (restriction) subunit or related helicase
Nmar_0609	NMAR_RS03260	M48 family metallopeptidase	-0.323494	0.480662	11.2364	22.4645	3.43774	4.47871	Thaumi_prot_LH_FAM001907		N	Y	NV+NF+NM	1241	1297	arCOG02625		General function prediction only	-	Predicted metal-dependent hydrolase
Nmar_0610	NMAR_RS03265	N-6 DNA methylase	0.906235	3.42e-05	13.0592	9.88241	3.56025	3.29794	Thaumi_prot_LH_FAM001908		N	Y	NM	1158	216	arCOG02632		Defense mechanisms	HsdM	Type I restriction-modification system methyltransferase subunit
Nmar_0611	NMAR_RS03270	hypothetical protein	-0.421964	0.579581	5.52256	7.51545	1.82982	2.89073	Thaumi_prot_LH_FAM006557		N	Y	NM	1559	1406	#N/A		#N/A	#N/A	#N/A
Nmar_0612	NMAR_RS03275	hypothetical protein	0.398749	0.21015	9.32574	11.0746	3.16282	3.44173	Thaumi_prot_LH_FAM006558		N	Y	NM	1342	941	#N/A		#N/A	#N/A	#N/A
Nmar_0613	NMAR_RS03280	tyrosine-type recombinase/integrase	-0.248437	0.774311	1.98191	2.91246	0.885761	1.43432	Thaumi_prot_LH_FAM001903		N	Y	NM	1825	1664	arCOG01241		Mobilome: prophages, transposons	XerC	XerD/XerC family integrase
Nmar_0614	NMAR_RS03285	DUF5343 domain-containing protein	-0.00861689	0.97704	17.6423	25.4981	4.10863	4.6611	Thaumi_prot_LH_FAM006559		N	Y	NM	975	1938	#N/A		#N/A	#N/A	#N/A
Nmar_0615	NMAR_RS03290	Swt1 family HEPN domain-containing protein	-0.271372	0.421768	17.3673	26.8946	4.01257	4.67817	Thaumi_prot_LH_FAM006560		N	Y	NM	988	1216	arCOG09615		Function unknown	-	Uncharacterized protein
Nmar_0616	NMAR_RS03295	lamin tail domain-containing protein	-0.1438	0.410873	132.58	205.286	6.99553	7.68066	Thaumi_prot_LH_FAM000656		N	Y	NM	259	1197	arCOG08231		Cell wall/membrane/envelope biogenesis	-	S-layer protein, contains zincin protease domain and Ig-fold domain
Nmar_0617	NMAR_RS03300	DUF367 family protein	0.726925	0.0825037	10.2823	7.9208	3.09968	2.9509	Thaumi_prot_LH_FAM000655		Y	N	NV+NF+NM	1284	726	arCOG04733		Translation, ribosomal structure and biogenesis	Tsr3	Ribosome biogenesis protein Tsr3, contains Fer4-like metal-binding domain ortholog of eukaryotic RNase L inhibitor RLI N-terminal domain
Nmar_0618	NMAR_RS03305	ABC transporter substrate-binding protein	-0.932061	2.27e-05	4.32105	9.98998	1.95571	3.31477	Thaumi_prot_LH_FAM000710		Y	Y	NV+NF+NM	1628	213	arCOG01672		General function prediction only	-	Extracellular solute-binding protein with Ig-fold domain
Nmar_0619	NMAR_RS03310	hypothetical protein	-0.0390699	0.938388	2.26719	3.46726	1.00184	1.72069	Thaumi_prot_LH_FAM000709		N	Y	NV+NF+NM	1805	1901	arCOG03727		Replication, recombination and repair	-	Holliday junction resolvase, archaeal type
Nmar_0620	NMAR_RS03315	DUF2070 family protein	-0.0427742	0.837421	29.3207	43.2534	4.83212	5.42075	Thaumi_prot_LH_FAM000708		Y	Y	NV+NF+NM	748	1745	arCOG04351		Lipid transport and metabolism	-	Predicted membrane associated lipid hydrolase, neutral ceramidase superfamily
0	NMAR_RS03320	preprotein translocase subunit Sec61beta	-0.176835	0.676851	58.1012	93.7998	5.71975	6.44129	Thaumi_prot_LH_FAM000707		#N/A	#N/A	NV+NF+NM	486	1540	#N/A		#N/A	#N/A	#N/A
Nmar_0621	NMAR_RS03325	Sjogren's syndrome/scleroderma autoantigen 1 family protein	0.0476834	0.955289	5.0161	6.36707	2.17817	2.49293	Thaumi_prot_LH_FAM000648		Y	N	NV+NF+NM	1582	1914	arCOG00578		General function prediction only	-	Uncharacterized Zn-finger containing protein
Nmar_0622	NMAR_RS03330	translation initiation factor	0.0195741	0.949053	46.6008	63.7272	5.4893	5.94799	Thaumi_prot_LH_FAM000650		Y	N	NV+NF+NM	558	1909	arCOG04223		Translation, ribosomal structure and biogenesis	SUI1	Translation initiation factor 1 (eIF-1/SUI1)
Nmar_0623	NMAR_RS03335	CPBP family intramembrane glutamic endopeptidase	0.605052	0.058562	14.9306	12.0286	3.65586	3.57452	Thaumi_prot_LH_FAM000651		N	Y	NM	1078	683	arCOG08741		Amino acid transport and metabolism	-	Metal-dependent membrane protease, CAAX family
Nmar_0624	NMAR_RS03340	TFIIB-type zinc ribbon-containing protein	-0.367688	0.0305485	43.4235	79.6818	5.42209	6.29145	Thaumi_prot_LH_FAM000723_0		Y	N	NV+NF+NM	582	569	arCOG01981		Transcription	SUA7	Transcription initiation factor TFIIB, Brf1 subunit/Transcription initiation factor TFIIB
Nmar_0625	NMAR_RS03345	2-phospho-L-lactate guanylyltransferase	0.110563	0.8744	3.48217	5.10345	1.68288	2.18359	Thaumi_prot_LH_FAM000652		N	N	NV+NM	1698	1786	arCOG04472		Coenzyme transport and metabolism	CofC	2-phospho-L-lactate guanylyltransferase, coenzyme F420 biosynthesis enzyme, CobY/MobA/RfbA family
Nmar_0626	NMAR_RS03350	2-phospho-L-lactate transferase	-0.0115583	0.968664	64.9437	94.9302	5.99447	6.56039	Thaumi_prot_LH_FAM000653		Y	N	NV+NF+NM	448	1931	arCOG04395		Coenzyme transport and metabolism	CofD	LPPG:FO 2-phospho-L-lactate transferase, F420 biosynthesis enzyme
Nmar_0627	NMAR_RS03355	hypothetical protein	-1.53635	1.26e-24	65.9768	263.508	5.98918	8.02885	Thaumi_prot_LH_FAM000654		N	Y	NM	439	50	arCOG08742		Function unknown	-	Uncharacterized protein, containing cysteine-rich C-terminal cluster
Nmar_0628	NMAR_RS03360	hypothetical protein	-0.149896	0.877758	6.11309	8.44412	1.73125	2.96025	Thaumi_prot_LH_FAM001909		N	Y	NM	1519	1795	#N/A		#N/A	#N/A	#N/A
Nmar_R0023	NMAR_RS03365	RNase P RNA component	1.11394	1.37e-09	56605.5	38590	15.7711	15.2049	#N/A		#N/A	#N/A	NA	3	122	#N/A		#N/A	#N/A	#N/A
Nmar_0629	NMAR_RS03370	class I SAM-dependent methyltransferase	0.313445	0.638195	3.93468	5.34263	1.84722	2.2942	Thaumi_prot_LH_FAM000711		N	Y	NM	1653	1493	arCOG01781		Secondary metabolites biosynthesis, transport and catabolism	-	SAM-dependent methyltransferase
Nmar_0630	NMAR_RS03375	hypothetical protein	1.88012	2.91e-42	59.7329	22.686	5.8642	4.49822	Thaumi_prot_LH_FAM000712		N	Y	NM	474	27	arCOG08752		Function unknown	-	Uncharacterized protein
Nmar_0631	NMAR_RS03380	NAD(P)/FAD-dependent oxidoreductase	0.206504	0.346143	17.2619	18.7591	3.99113	4.22555	Thaumi_prot_LH_FAM000713		N	N	NV+NF+NM	991	1104	arCOG00570		Lipid transport and metabolism	-	Geranylgeranyl reductase, flavoprotein
Nmar_0632	NMAR_RS03385	hypothetical protein	0.0111071	0.981667	19.9794	25.9044	4.26437	4.59664	Thaumi_prot_LH_FAM000715		N	Y	NM	901	1941	arCOG08753		Function unknown	-	Zn finger containing protein
Nmar_0633	NMAR_RS03390	DUF99 family protein	1.15609	0.000208969	15.8658	7.34356	3.88789	2.79817	Thaumi_prot_LH_FAM001910		N	N	NV+NF+NM	1039	259	arCOG00928		Replication, recombination and repair	-	Endonuclease V homolog
Nmar_0634	NMAR_RS03395	SDR family oxidoreductase	0.20379	0.119471	121.291	144.958	6.91206	7.17293	Thaumi_prot_LH_FAM000716_0		Y	N	NV+NF+NM	276	801	arCOG01259		Lipid transport and metabolism	FabG	Short-chain alcohol dehydrogenase
Nmar_0635	NMAR_RS03400	NAD(P)-dependent oxidoreductase	-0.717975	0.0716825	3.14269	6.21624	1.55882	2.62851	Thaumi_prot_LH_FAM000135		N	N	NV+NF+NM	1729	709	arCOG00247		Lipid transport and metabolism	MmsB	3-hydroxyisobutyrate dehydrogenase or related beta-hydroxyacid dehydrogenase
Nmar_0636	NMAR_RS03405	hypothetical protein	-0.649795	0.407336	3.19431	5.92086	1.35076	2.437	Thaumi_prot_LH_FAM000134		N	Y	NV+NF+NM	1725	1190	arCOG08654		Function unknown	-	Uncharacterized protein
Nmar_0637	NMAR_RS03410	C2H2-type zinc finger protein	-0.271985	0.603387	3.75987	8.12883	1.8214	2.99747	Thaumi_prot_LH_FAM001539		N	Y	NM	1669	1438	arCOG10531		Function unknown	-	Zn finger C2H2-type domain-containing protein
Nmar_0638	NMAR_RS03415	hypothetical protein	-1.31223	0.000612544	4.65389	21.4088	2.11447	4.41453	Thaumi_prot_LH_FAM001911		N	Y	NM	1606	298	arCOG08725		Function unknown	-	Uncharacterized protein
0	NMAR_RS03420	hypothetical protein	0.167489	0.763787	12.0425	14.5697	3.57673	3.74946	Thaumi_prot_LH_FAM001912		#N/A	#N/A	NM	1205	1652	#N/A		#N/A	#N/A	#N/A
Nmar_0639	NMAR_RS03425	DsbA family protein	-0.115979	0.498031	216.422	328.185	7.70362	8.34887	Thaumi_prot_LH_FAM000133_0		N	N	NV+NF+NM	172	1316	arCOG02868		Posttranslational modification, protein turnover, chaperones	DsbG	Protein-disulfide isomerase
Nmar_0640	NMAR_RS03430	hypothetical protein	-0.95715	0.204082	3.4991	8.52615	1.16436	3.05299	Thaumi_prot_LH_FAM000132		N	N	NV+NF+NM	1696	931	arCOG08653		Function unknown	-	Uncharacterized membrane protein
Nmar_0641	NMAR_RS03435	thaumarchaeosortase	0.558914	0.00553534	34.9899	33.5812	5.03621	5.05208	Thaumi_prot_LH_FAM000254		N	N	NV+NM	672	397	arCOG08669		Intracellular trafficking, secretion, and vesicular transport	EpsH	Exosortase
Nmar_0642	NMAR_RS03440	DNA polymerase IV	-0.222864	0.672118	1.78837	2.92011	0.659778	1.42286	Thaumi_prot_LH_FAM000253		N	N	NV+NM	1842	1534	arCOG04582		Replication, recombination and repair	Dpo4/DinP	Family Y DNA polymerase
Nmar_0643	NMAR_RS03445	hypothetical protein	-0.673676	0.796914	2.41183	4.32402	0	0	Thaumi_prot_LH_FAM000252		N	Y	NV+NF+NM	1790	1693	arCOG08668		Function unknown	-	Uncharacterized protein
0	NMAR_RS03450	DNA-binding protein	0.10441	0.750933	25.4091	33.2723	4.55571	5.01525	Thaumi_prot_LH_FAM000184		#N/A	#N/A	NV+NF+NM	801	1626	#N/A		#N/A	#N/A	#N/A
Nmar_0646	NMAR_RS03460	LysE family transporter	0.960331	0.0238913	4.67657	3.67097	2.14917	1.84117	Thaumi_prot_LH_FAM001913		N	Y	NV+NM	1604	539	arCOG01947		Amino acid transport and metabolism	LysE	Lysine efflux protein
Nmar_0647	NMAR_RS03465	PAC2 family protein	-0.680729	0.00845505	11.654	26.289	3.50653	4.68472	Thaumi_prot_LH_FAM000251		N	Y	NV+NM	1221	434	arCOG00347		Posttranslational modification, protein turnover, chaperones	PbaA	20S proteasome assembly factor, ATP-grasp superfamily enzyme
Nmar_0648	NMAR_RS03470	deoxyhypusine synthase	-0.474386	0.00623759	29.6859	55.5118	4.80461	5.78955	Thaumi_prot_LH_FAM000249		Y	N	NV+NF+NM	745	408	arCOG04142		Posttranslational modification, protein turnover, chaperones	DYS1	Deoxyhypusine synthase
Nmar_0649	NMAR_RS03475	inositol-3-phosphate synthase	-0.31466	0.0468281	63.3058	113.145	5.94212	6.81715	Thaumi_prot_LH_FAM000248		Y	N	NV+NF+NM	454	644	arCOG04213		Lipid transport and metabolism	INO1	Myo-inositol-1-phosphate synthase
Nmar_0650	NMAR_RS03480	carbon-nitrogen hydrolase family protein	0.596847	0.106781	7.15792	6.29176	2.62719	2.62841	Thaumi_prot_LH_FAM001914		Y	N	NM	1455	773	arCOG00062		Posttranslational modification, protein turnover, chaperones	Nit1	Deaminated glutathione amidase
Nmar_0651	NMAR_RS03485	chromosome segregation SMC family protein	-0.305668	0.0205845	22.3445	37.5225	4.45738	5.21876	Thaumi_prot_LH_FAM000247		N	N	NV+NF+NM	855	519	arCOG00371		Cell cycle control, cell division, chromosome partitioning	Smc	Chromosome segregation ATPase
Nmar_0652	NMAR_RS03490	ABC transporter ATP-binding protein	-0.420374	0.06761	12.1158	22.0985	3.58595	4.43669	Thaumi_prot_LH_FAM000246		Y	N	NV+NF+NM	1196	697	arCOG00184		Amino acid transport and metabolism	AppF	ABC-type oligopeptide transport system, ATPase component
Nmar_0653	NMAR_RS03495	L-histidine N(alpha)-methyltransferase	0.793305	0.00205525	11.1889	8.55548	3.36701	3.07596	Thaumi_prot_LH_FAM000243		N	Y	NF+NM	1244	352	arCOG06722		General function prediction only	-	Histidine-specific methyltransferase
Nmar_0654	NMAR_RS03500	NAD(P)H-dependent oxidoreductase	0.448162	0.40302	7.76943	7.94428	2.75349	2.91172	Thaumi_prot_LH_FAM001915		N	Y	NF+NM	1426	1185	arCOG04624		General function prediction only	-	Multimeric flavodoxin WrbA
Nmar_0655	NMAR_RS03505	DsbA family protein	-0.732894	0.000376193	34.2252	81.7175	5.03797	6.33565	Thaumi_prot_LH_FAM000133_0		N	N	NV+NF+NM	684	286	arCOG02868		Posttranslational modification, protein turnover, chaperones	DsbG	Protein-disulfide isomerase
Nmar_0656	NMAR_RS03510	ATP-binding protein	-1.98265	6.01e-05	1.40878	5.44304	-0.464171	2.43946	Thaumi_prot_LH_FAM001916		N	Y	NM	1879	224	arCOG02358		Signal transduction mechanisms	-	Signal transduction histidine kinase and HAMP domain
Nmar_0657	NMAR_RS03515	ergothioneine biosynthesis protein EgtB	-0.502774	0.0160633	9.95707	20.186	3.26336	4.31199	Thaumi_prot_LH_FAM000242		N	Y	NF+NM	1305	499	arCOG03517		Signal transduction mechanisms	-	Formylglycine-generating sulfatase enzyme
Nmar_0658	NMAR_RS03520	proline--tRNA ligase	0.353417	0.0605198	29.8534	31.9088	4.8699	4.98115	Thaumi_prot_LH_FAM000241		N	N	NV+NF+NM	742	687	arCOG00402		Translation, ribosomal structure and biogenesis	ProS	Prolyl-tRNA synthetase
Nmar_0659	NMAR_RS03525	hypothetical protein	0.876074	0.000262828	173.019	135.562	7.39822	7.01466	Thaumi_prot_LH_FAM000240		Y	N	NV+NF+NM	207	269	arCOG07440		Function unknown	-	Predicted metal-binding protein
0	NMAR_RS03530	hypothetical protein	0.213291	0.814061	40.6494	46.2152	5.29847	5.21507	Thaumi_prot_LH_FAM006561		#N/A	#N/A	NM	611	1719	#N/A		#N/A	#N/A	#N/A
Nmar_0660	NMAR_RS03535	PEP-utilizing enzyme	0.319359	0.482407	1.39256	1.82839	0.422991	0.810115	Thaumi_prot_LH_FAM001917		N	Y	NM	1880	1302	arCOG01114		Carbohydrate transport and metabolism	PpsA	Phosphoenolpyruvate synthase/pyruvate phosphate dikinase
Nmar_0661	NMAR_RS03540	gamma-glutamyl-gamma-aminobutyrate hydrolase family protein	-0.0879417	0.875358	7.8171	12.2047	2.91463	3.50918	Thaumi_prot_LH_FAM001918		N	Y	NM	1424	1791	arCOG00088		Amino acid transport and metabolism	PuuD	Gamma-glutamyl-gamma-aminobutyrate hydrolase PuuD (putrescine degradation), contains GATase1-like domain
Nmar_0662	NMAR_RS03545	phosphocholine cytidylyltransferase family protein	-0.229355	0.794591	1.2427	2.61278	0.0444068	1.32407	Thaumi_prot_LH_FAM001919		N	Y	NM	1891	1688	arCOG00673		Lipid transport and metabolism	-	Choline kinase
Nmar_0663	NMAR_RS03550	sulfatase-like hydrolase/transferase	-0.504497	0.408654	5.6054	8.21026	2.34917	2.90634	Thaumi_prot_LH_FAM001838		N	Y	NM	1551	1192	arCOG02785		Inorganic ion transport and metabolism	-	Arylsulfatase A or related enzyme
Nmar_0664	NMAR_RS03555	CDP-glycerol--poly(glycerophosphate) glycerophosphotransferase	0.171792	0.774311	2.4346	3.24704	1.17517	1.6919	Thaumi_prot_LH_FAM001920		N	Y	NM	1788	1665	#N/A		#N/A	#N/A	#N/A
Nmar_0665	NMAR_RS03560	sulfatase-like hydrolase/transferase	-0.043883	0.9322	4.65328	7.62759	1.9361	2.90474	Thaumi_prot_LH_FAM001242		N	Y	NM	1609	1888	#N/A		#N/A	#N/A	#N/A
Nmar_0666	NMAR_RS03565	phosphoserine phosphatase SerB	-0.129848	0.648877	21.4076	35.3634	4.38987	5.12321	Thaumi_prot_LH_FAM000239		Y	N	NV+NF+NM	872	1510	arCOG01158		Amino acid transport and metabolism	SerB	Phosphoserine phosphatase
Nmar_0667	NMAR_RS03570	coenzyme F420-0:L-glutamate ligase	-0.364872	0.367424	6.84829	11.7646	2.64384	3.50716	Thaumi_prot_LH_FAM000187		Y	N	NV+NF+NM	1472	1136	arCOG02714		Coenzyme transport and metabolism	CofE	F(420)-0:gamma-glutamyl ligase, F420 coenzyme biosynthesis enzyme
Nmar_0668	NMAR_RS03575	PHP domain-containing protein	-0.108895	0.807769	4.65069	7.5774	2.10019	2.8976	Thaumi_prot_LH_FAM000238		N	Y	NV+NM	1610	1710	arCOG00302		General function prediction only	-	Metal-dependent phosphoesterase (PHP family)
Nmar_0669	NMAR_RS03580	sulfurtransferase TusA family protein	-0.362864	0.32775	20.6754	32.8136	4.2635	4.97359	Thaumi_prot_LH_FAM000237		N	N	NV+NF+NM	888	1075	arCOG02062		Inorganic ion transport and metabolism	TusA	TusA-related sulfurtransferase
Nmar_0670	NMAR_RS03585	cysteine synthase family protein	0.287865	0.0505932	54.0444	62.4478	5.70312	5.95536	Thaumi_prot_LH_FAM001388		N	N	NV+NF+NM	508	658	arCOG01430		Amino acid transport and metabolism	CysK	Cysteine synthase
Nmar_0671	NMAR_RS03590	hypothetical protein	1.20161	0.216598	1.037	1.04786	-0.0788996	0.0273624	Thaumi_prot_LH_FAM001921		N	Y	NM	1908	949	arCOG10533		Function unknown	-	Uncharacterized protein
0	NMAR_RS03595	hypothetical protein	-0.281562	0.916375	1.15802	0.879932	0	0	Thaumi_prot_LH_FAM001636		#N/A	#N/A	NM	1901	1871	#N/A		#N/A	#N/A	#N/A
Nmar_0672	NMAR_RS03600	thioredoxin-disulfide reductase	0.220682	0.126241	50.2802	60.0639	5.6195	5.90658	Thaumi_prot_LH_FAM000236		Y	N	NV+NF+NM	536	821	arCOG01296		Posttranslational modification, protein turnover, chaperones	TrxB	Thioredoxin reductase
Nmar_0673	NMAR_RS03605	CBS domain-containing protein	0.81982	0.356883	2.01588	1.62438	0.863064	0.52318	Thaumi_prot_LH_FAM001413_0		N	N	NV+NF+NM	1821	1120	arCOG00606		General function prediction only	-	CBS domain
Nmar_0674	NMAR_RS03610	universal stress protein	-0.584509	0.539123	1.84342	3.61839	0.103117	1.73238	Thaumi_prot_LH_FAM000499_0		N	N	NV+NF+NM	1837	1360	arCOG02053		Signal transduction mechanisms	UspA	Nucleotide-binding protein, UspA family
Nmar_0675	NMAR_RS03615	HPF/RaiA family ribosome-associated protein	-0.615006	0.401426	4.0103	7.31466	1.49192	2.81585	Thaumi_prot_LH_FAM001922		N	Y	NM	1646	1179	arCOG00601		General function prediction only	-	Protein containing two CBS domains (some fused to C-terminal double-stranded RNA-binding domain of RaiA family)
Nmar_0676	NMAR_RS03620	lactate dehydrogenase	-0.977296	0.246114	1.68884	2.37522	0.527182	1.12673	Thaumi_prot_LH_FAM000872		N	N	NV+NF+NM	1849	991	arCOG00246		Energy production and conversion	Mdh	Malate/lactate dehydrogenase
Nmar_0677	NMAR_RS03625	DUF6775 family putative metallopeptidase	0.818689	0.304293	2.02958	1.5617	0.73846	0.265006	Thaumi_prot_LH_FAM000235		N	Y	NV+NM	1818	1054	arCOG04668		Function unknown	-	Uncharacterized protein
Nmar_0678	NMAR_RS03630	sulfide-dependent adenosine diphosphate thiazole synthase	0.286339	0.0305485	105.976	123.775	6.68619	6.94854	Thaumi_prot_LH_FAM000234		N	Y	NV+NF+NM	305	570	arCOG00574		Coenzyme transport and metabolism	THI4	Archaeal ribulose 1,5-bisphosphate synthetase/yeast thiazole synthase
Nmar_0679	NMAR_RS03635	nitrite/sulfite reductase	0.457971	0.000283169	181.259	182.164	7.41882	7.50512	Thaumi_prot_LH_FAM000232		Y	Y	NV+NF+NM	197	270	arCOG02055		Inorganic ion transport and metabolism	CysI	Sulfite reductase, beta subunit (hemoprotein)
Nmar_0680	NMAR_RS03640	rhodanese-like domain-containing protein	0.228807	0.176153	105.938	122.331	6.6471	6.92638	Thaumi_prot_LH_FAM000233_0		Y	N	NV+NF+NM	306	898	arCOG02019		Inorganic ion transport and metabolism	SseA	Rhodanese-related sulfurtransferase
Nmar_0681	NMAR_RS03645	tetratricopeptide repeat protein	-0.456175	0.0440811	35.4216	69.9302	5.09899	6.08925	Thaumi_prot_LH_FAM000231		Y	Y	NV+NF+NM	666	631	arCOG05195		General function prediction only	-	TPR repeats containing protein
Nmar_0682	NMAR_RS03650	collagen-like protein	1.13327	0.0116523	1960.5	1405.53	10.9024	10.4451	Thaumi_prot_LH_FAM000227		N	Y	NM	38	468	arCOG03606		Function unknown	-	Uncharacterized protein
Nmar_0683	NMAR_RS03655	hypothetical protein	-1.07954	0.00983927	3542.22	11407.5	11.7506	13.4619	Thaumi_prot_LH_FAM001390		N	N	NM	29	449	#N/A		#N/A	#N/A	#N/A
Nmar_0684	NMAR_RS03660	GTP-binding protein	-0.239723	0.553418	5.01556	8.28469	2.23119	3.02123	Thaumi_prot_LH_FAM000226		Y	N	NV+NF+NM	1583	1375	arCOG00358		Translation, ribosomal structure and biogenesis	DRG	Ribosome-interacting GTPase 1
0	NMAR_RS03665	DUF504 domain-containing protein	-1.93721	0.324802	0.186225	1.80338	0	0.732238	Thaumi_prot_LH_FAM001392		#N/A	#N/A	NV+NF+NM	1959	1073	#N/A		#N/A	#N/A	#N/A
Nmar_0685	NMAR_RS03670	phosphoglycolate phosphatase	0.716018	0.047875	9.72345	8.12004	3.22584	2.95441	Thaumi_prot_LH_FAM000225		Y	N	NV+NF+NM	1318	649	arCOG01213		General function prediction only	Cof	HAD superfamily hydrolase
Nmar_0686	NMAR_RS03675	arginine--tRNA ligase	-0.86746	9.34e-07	6.23339	13.912	2.57217	3.79482	Thaumi_prot_LH_FAM000224		Y	N	NV+NF+NM	1511	159	arCOG00487		Translation, ribosomal structure and biogenesis	ArgS	Arginyl-tRNA synthetase
Nmar_0687	NMAR_RS03680	agmatine deiminase family protein	0.0990031	0.739422	12.8613	16.321	3.60926	4.01018	Thaumi_prot_LH_FAM006562		N	Y	NM	1167	1611	#N/A		#N/A	#N/A	#N/A
Nmar_0688	NMAR_RS03685	hypothetical protein	-0.147368	0.641702	13.3018	18.4135	3.73241	4.16179	Thaumi_prot_LH_FAM001924		N	Y	NM	1140	1500	arCOG11723		Function unknown	-	Uncharacterized protein
Nmar_0689	NMAR_RS03690	hypothetical protein	0.0510768	0.872651	130.628	182.215	6.89157	7.49244	Thaumi_prot_LH_FAM001926		N	Y	NM	261	1784	arCOG08023		General function prediction only	-	Protein implicated in RNA metabolism, contains two Zn-ribbon domain and PRC barrel domain
0	NMAR_RS03695	hypothetical protein	-5.12591	0.0132573	0.756258	3.19377	0	1.37636	Thaumi_prot_LH_FAM001927		#N/A	#N/A	NM	1925	475	#N/A		#N/A	#N/A	#N/A
Nmar_0690	NMAR_RS03700	tRNA (adenine-N1)-methyltransferase	-0.171298	0.60454	14.0547	20.9294	3.65528	4.37046	Thaumi_prot_LH_FAM000223		Y	N	NV+NF+NM	1106	1439	arCOG00978		Translation, ribosomal structure and biogenesis	GCD14	tRNA(1-methyladenosine) methyltransferase
Nmar_0691	NMAR_RS03705	NAD(P)H-hydrate dehydratase	0.380118	0.0411453	73.3124	77.672	6.0847	6.26773	Thaumi_prot_LH_FAM000153		Y	N	NV+NF+NM	406	617	arCOG00018		Nucleotide transport and metabolism	Nnr2	NAD(P)H-hydrate repair enzyme Nnr, NAD(P)H-hydrate dehydratase domain
Nmar_0692	NMAR_RS03710	M20/M25/M40 family metallo-hydrolase	-0.248931	0.321342	16.4027	24.094	3.95807	4.57583	Thaumi_prot_LH_FAM000154		N	N	NV+NF+NM	1015	1071	arCOG01110		Amino acid transport and metabolism	ArgE	Acetylornithine deacetylase/Succinyl-diaminopimelate desuccinylase or related deacylase
Nmar_0693	NMAR_RS03715	DoxX family protein	0.530166	0.00203366	196.172	191.275	7.55773	7.57501	Thaumi_prot_LH_FAM000155		N	N	NF+NM	191	349	arCOG08092		Function unknown	-	Predicted membrane protein, DoxD family
Nmar_0694	NMAR_RS03720	proteasome subunit beta	0.0679526	0.675112	217.072	294.703	7.72336	8.19255	Thaumi_prot_LH_FAM000156		Y	N	NV+NF+NM	171	1537	arCOG00970		Posttranslational modification, protein turnover, chaperones	PRE1	20S proteasome, beta subunit
Nmar_0695	NMAR_RS03725	PUA domain-containing protein	0.183534	0.663434	14.966	15.7526	3.70473	3.92788	Thaumi_prot_LH_FAM000157		Y	N	NV+NF+NM	1077	1523	arCOG00985		Translation, ribosomal structure and biogenesis	Tma20	Predicted RNA-binding protein, contains PUA domain
Nmar_0696	NMAR_RS03730	homoserine dehydrogenase	0.0620824	0.735246	47.6777	63.9769	5.52684	5.98923	Thaumi_prot_LH_FAM000158		Y	N	NV+NF+NM	549	1603	arCOG01351		Amino acid transport and metabolism	ThrA	Homoserine dehydrogenase
Nmar_0697	NMAR_RS03735	peptide-methionine (R)-S-oxide reductase MsrB	0.1405	0.605986	47.2001	58.4988	5.4821	5.8297	Thaumi_prot_LH_FAM000160		N	N	NV+NF+NM	551	1443	arCOG02815		Posttranslational modification, protein turnover, chaperones	-	Conserved domain frequently associated with peptide methionine sulfoxide reductase
Nmar_0698	NMAR_RS03740	FAD-dependent thymidylate synthase	-0.6232	0.0539004	2.89475	5.16177	1.44538	2.30424	Thaumi_prot_LH_FAM000161		Y	Y	NV+NF+NM	1750	668	arCOG01884		Nucleotide transport and metabolism	THY1	Thymidylate synthase, domain duplication
Nmar_0699	NMAR_RS03745	hypothetical protein	-0.162501	0.682328	17.3083	28.2936	4.01238	4.80407	Thaumi_prot_LH_FAM000162		N	Y	NM	990	1545	arCOG08659		Function unknown	-	Uncharacterized protein
Nmar_0700	NMAR_RS03750	CdvA-like protein	-0.476787	0.00024979	3979.16	7946.2	11.9274	12.955	Thaumi_prot_LH_FAM000163		N	Y	NV+NF+NM	24	262	arCOG04054		Cell cycle control, cell division, chromosome partitioning	-	Potential cell division protein, a component of ESCRT system
Nmar_0701	NMAR_RS03755	acetate--CoA ligase	0.931552	1.12e-14	52.5288	38.84	5.66673	5.27676	Thaumi_prot_LH_FAM001381		N	N	NV+NF+NM	515	76	arCOG01529		Lipid transport and metabolism	Acs	Acyl-coenzyme A synthetase/AMP-(fatty) acid ligase
Nmar_0702	NMAR_RS03760	PAS domain-containing protein	-0.469028	0.0413643	17.3845	33.1552	4.02976	5.03401	Thaumi_prot_LH_FAM001928		N	Y	NM	985	620	arCOG05183		Signal transduction mechanisms	-	Signal transduction histidine kinase, contains PocR-like and PAS domains
Nmar_0703	NMAR_RS03765	flap endonuclease-1	-1.01236	0.00377914	3.18035	9.78082	1.65829	3.26524	Thaumi_prot_LH_FAM000165		Y	N	NV+NF+NM	1727	374	arCOG04050		Replication, recombination and repair	FEN1	5'-3' exonuclease
Nmar_0704	NMAR_RS03770	hypothetical protein	-4.49187	5.35e-67	3.45187	94.8074	1.36969	6.53199	Thaumi_prot_LH_FAM006563		N	Y	NM	1701	10	#N/A		#N/A	#N/A	#N/A
Nmar_0705	NMAR_RS03775	helix-turn-helix domain-containing protein	-5.46446	1.82e-50	0.764807	36.8583	-1.15547	5.15175	Thaumi_prot_LH_FAM001450		N	Y	NM	1924	21	arCOG02037		Transcription	-	Sugar-specific transcriptional regulator TrmB
Nmar_0706	NMAR_RS03780	matrixin family metalloprotease	-2.35453	3.26e-08	1.06147	7.25681	0.0402755	2.77435	Thaumi_prot_LH_FAM001486		N	Y	NM	1907	139	arCOG04994		Amino acid transport and metabolism	-	Zn-dependent protease
Nmar_0707	NMAR_RS03785	response regulator	-1.37253	0.000190528	4.82932	19.4322	1.97734	4.26178	Thaumi_prot_LH_FAM006564		N	Y	NM	1593	255	arCOG02391		Signal transduction mechanisms	CheY	Rec domain
Nmar_0708	NMAR_RS03790	hypothetical protein	-0.474634	0.8744	0.653982	0.970234	0	0	Thaumi_prot_LH_FAM001929		N	Y	NM	1931	1787	arCOG10534		Function unknown	-	Uncharacterized protein
Nmar_R0024	NMAR_RS03795	tRNA-Ser	-0.290946	0.893866	3.79164	4.54488	0	0	#N/A		#N/A	#N/A	NA	1666	1822	#N/A		#N/A	#N/A	#N/A
0	NMAR_RS03800	hypothetical protein	-0.554502	0.476272	4.5767	12.1192	2.05545	3.47271	Thaumi_prot_LH_FAM001930		#N/A	#N/A	NM	1613	1286	#N/A		#N/A	#N/A	#N/A
Nmar_0709	NMAR_RS03805	nitroreductase family protein	-0.646385	0.0201899	15.6955	32.0121	3.8777	4.9755	Thaumi_prot_LH_FAM001931		N	N	NV+NF+NM	1045	518	arCOG00288		Energy production and conversion	NfnB	Nitroreductase
Nmar_0710	NMAR_RS03810	Lrp/AsnC ligand binding domain-containing protein	-0.803972	0.0218231	15.6218	39.2403	3.9326	5.20799	Thaumi_prot_LH_FAM000047_0		Y	N	NV+NF+NM	1047	532	arCOG01117		Transcription	-	Lrp/AsnC family C-terminal domain
Nmar_0711	NMAR_RS03815	hypothetical protein	0.711356	0.0160633	14.2746	12.9881	3.81777	3.69202	Thaumi_prot_LH_FAM001933		N	Y	NM	1095	500	arCOG10535		Function unknown	-	Uncharacterized protein
Nmar_0712	NMAR_RS03820	hypothetical protein	-0.338465	0.148529	136.974	238.156	6.89711	7.87539	Thaumi_prot_LH_FAM000166		N	Y	NM	254	855	arCOG08660		Function unknown	-	Uncharacterized membrane protein
Nmar_0713	NMAR_RS03825	SRPBCC family protein	-0.436038	0.879665	2.53866	3.9896	0	1.67594	Thaumi_prot_LH_FAM001934		N	Y	NM	1780	1799	arCOG10536		General function prediction only	-	START/RHO_alpha_C/PITP/Bet_v1/CoxG/CalC (SRPBCC) ligand-binding domain superfamily protein
Nmar_0714	NMAR_RS03830	exonuclease SbcC	0.144528	0.544228	19.1476	25.2264	4.24187	4.6505	Thaumi_prot_LH_FAM000701		N	Y	NM	925	1367	arCOG00373		General function prediction only	0	Predicted ATPase
Nmar_0715	NMAR_RS03835	Mov34/MPN/PAD-1 family protein	-0.228078	0.743927	4.27142	7.48746	1.90349	2.82007	Thaumi_prot_LH_FAM000702		Y	N	NV+NF+NM	1630	1614	arCOG01139		Posttranslational modification, protein turnover, chaperones	Rri1	Proteasome lid subunit RPN8/RPN11, contains Jab1/MPN domain metalloenzyme (JAMM) motif
Nmar_0716	NMAR_RS03840	hypothetical protein	-0.429129	0.0802008	90.6018	168.222	6.45844	7.3582	Thaumi_prot_LH_FAM000703		N	Y	NV+NF+NM	342	721	arCOG08750		Function unknown	-	Membrane associated Zn finger protein
Nmar_0717	NMAR_RS03845	hypothetical protein	0.597075	0.0174142	60.4448	57.0489	5.8013	5.78099	Thaumi_prot_LH_FAM000704		Y	Y	NV+NF+NM	468	510	arCOG08751		Function unknown	-	Uncharacterized protein
Nmar_0718	NMAR_RS03850	ABC transporter permease	-0.32722	0.119121	15.2245	21.5972	3.80613	4.43175	Thaumi_prot_LH_FAM000705		Y	N	NV+NF+NM	1064	799	arCOG00749		Amino acid transport and metabolism	DppC	ABC-type dipeptide/oligopeptide/nickel transport system, permease component
Nmar_0719	NMAR_RS03855	ABC transporter permease	-0.0701002	0.835965	8.66963	13.5118	3.09559	3.73805	Thaumi_prot_LH_FAM000706		Y	N	NV+NF+NM	1368	1742	arCOG00751		Amino acid transport and metabolism	DppB	ABC-type dipeptide/oligopeptide/nickel transport system, permease component
Nmar_0720	NMAR_RS03860	hypothetical protein	-0.597601	0.295251	6.15522	12.1603	2.33253	3.56414	Thaumi_prot_LH_FAM000968		N	Y	NM	1514	1033	arCOG08789		Function unknown	-	Uncharacterized protein
Nmar_0721	NMAR_RS03865	hypothetical protein	0.0873273	0.900857	13.2591	15.7028	3.57486	3.95213	Thaumi_prot_LH_FAM001586		N	Y	NM	1148	1835	arCOG10537		Function unknown	-	Uncharacterized protein
Nmar_0722	NMAR_RS03870	ArsC/Spx/MgsR family protein	1.13168	0.00356858	14.5548	11.1997	3.71094	3.43213	Thaumi_prot_LH_FAM001935		N	Y	NM	1087	370	arCOG11724		Inorganic ion transport and metabolism	ArsC	Arsenate Reductase family protein
Nmar_0723	NMAR_RS03880	carboxypeptidase-like regulatory domain-containing protein	-1.496	4.63e-30	23.7176	96.2045	4.54136	6.57648	Thaumi_prot_LH_FAM001936		N	Y	NM	827	40	arCOG08796		Function unknown	-	Uncharacterized protein
Nmar_0724	NMAR_RS03885	hypothetical protein	-0.858716	0.0113103	5.83734	14.5712	2.45114	3.82229	Thaumi_prot_LH_FAM001496		N	N	NV+NM	1536	462	arCOG05906		Defense mechanisms	-	PD-(D/E)xK superfamily nuclease
Nmar_0725	NMAR_RS03890	PAC2 family protein	0.457437	0.312604	8.16946	9.16507	2.76713	3.17098	Thaumi_prot_LH_FAM001711		N	Y	NV+NM	1403	1061	arCOG00348		Posttranslational modification, protein turnover, chaperones	PbaB	20S proteasome assembly factor, ATP-grasp superfamily enzyme
Nmar_0726	NMAR_RS03895	DEAD/DEAH box helicase	0.820724	3.36e-10	119.76	94.8544	6.86047	6.55609	Thaumi_prot_LH_FAM001013		N	Y	NM	279	111	arCOG00883		Transcription	HepA	Superfamily II DNA/RNA helicase, SNF2 family
Nmar_0727	NMAR_RS03900	hypothetical protein	-0.134111	0.887818	1.93134	2.67306	0.914913	1.23463	Thaumi_prot_LH_FAM001937		N	Y	NM	1833	1818	arCOG08797		Transcription	-	Predicted transcriptional regulators
Nmar_0728	NMAR_RS03905	hypothetical protein	-2.5208	0.301701	0.0376412	0.671458	0	#NUM!	Thaumi_prot_LH_FAM001938		N	Y	NM	1965	1043	#N/A		#N/A	#N/A	#N/A
Nmar_0729	NMAR_RS03910	superoxide dismutase	0.471234	0.139925	11.3836	11.6587	3.39091	3.53907	Thaumi_prot_LH_FAM000213		Y	N	NV+NF+NM	1232	840	arCOG04147		Inorganic ion transport and metabolism	SodA	Superoxide dismutase
Nmar_0730	NMAR_RS03915	hypothetical protein	0.0416655	0.864618	77.2011	107.124	6.24411	6.73679	Thaumi_prot_LH_FAM000786		N	Y	NV+NM	393	1774	arCOG08798		Function unknown	-	Uncharacterized protein
Nmar_0731	NMAR_RS03920	hypothetical protein	2.24747	4.59e-37	152.762	45.9572	7.19677	5.50899	Thaumi_prot_LH_FAM000730		N	Y	NM	226	31	arCOG08757		Function unknown	-	Uncharacterized protein
Nmar_0732	NMAR_RS03925	hypothetical protein	0.672203	0.0216179	124.816	102.373	6.63703	6.56563	Thaumi_prot_LH_FAM001014		N	Y	NV+NM	270	530	arCOG08799		Function unknown	-	Uncharacterized protein
Nmar_0734	NMAR_RS03930	FAD-binding oxidoreductase	-0.835806	0.330872	0.40113	1.58029	0	0.323647	Thaumi_prot_LH_FAM001017		N	Y	NV+NF+NM	1947	1080	arCOG00337		Energy production and conversion	GlcD	FAD/FMN-containing dehydrogenase
Nmar_0735	NMAR_RS03935	hypothetical protein	-0.800908	0.0215911	3.73908	7.45812	1.71478	2.82835	Thaumi_prot_LH_FAM001018		N	Y	NF+NM	1671	529	arCOG08801		General function prediction only	-	Metal dependent phosphohydrolase, HD superfamily
Nmar_0736	NMAR_RS03940	hypothetical protein	-0.877219	0.2453	1.54563	4.13541	0.158226	1.82331	Thaumi_prot_LH_FAM001574		N	Y	NM	1864	990	arCOG08802		Function unknown	-	Uncharacterized protein
Nmar_0737	NMAR_RS03945	DnaJ domain-containing protein	-0.564109	0.401921	2.76208	4.75471	1.13031	2.01057	Thaumi_prot_LH_FAM001019		N	Y	NM	1761	1180	arCOG02846		Posttranslational modification, protein turnover, chaperones	DnaJ	DnaJ-class molecular chaperone
Nmar_0738	NMAR_RS03950	Lrp/AsnC family transcriptional regulator	-0.636567	0.30814	6.60505	16.7993	2.45243	4.03154	Thaumi_prot_LH_FAM001020		Y	N	NV+NM	1488	1058	arCOG01580		Transcription	-	DNA-binding transcriptional regulator, Lrp family
Nmar_0739	NMAR_RS03955	tetratricopeptide repeat protein	-0.107075	0.900857	11.1495	14.992	3.07198	3.82041	Thaumi_prot_LH_FAM001021		N	Y	NM	1246	1836	arCOG05195		General function prediction only	-	TPR repeats containing protein
Nmar_0740	NMAR_RS03960	tetratricopeptide repeat protein	0.384675	0.218891	121.457	127.698	6.8971	6.91175	Thaumi_prot_LH_FAM001022		N	Y	NM	274	951	arCOG03048		General function prediction only	-	TPR repeats containing protein
Nmar_0742	NMAR_RS03965	radical SAM protein	0.462063	0.030487	34.3709	36.2134	5.05606	5.14469	Thaumi_prot_LH_FAM000117		Y	N	NV+NF+NM	681	567	arCOG00656		Coenzyme transport and metabolism	CofG	FO synthase or thiamine biosynthesis enzyme ThiH
Nmar_0743	NMAR_RS03970	MTH1187 family thiamine-binding protein	0.525501	0.327931	8.77874	9.68813	2.92088	3.23641	Thaumi_prot_LH_FAM001024		N	N	NV+NM	1366	1077	arCOG04373		Function unknown	-	Uncharacterized protein YqgV, UPF0045/DUF77 family
Nmar_0744	NMAR_RS03975	hypothetical protein	-1.44987	0.184855	2.04115	7.55811	0	2.77726	Thaumi_prot_LH_FAM001025		N	Y	NM	1817	909	arCOG10538		Function unknown	-	Uncharacterized membrane protein
Nmar_0745	NMAR_RS03980	hypothetical protein	-0.770242	0.0348669	6.55757	17.2318	2.68695	4.08095	Thaumi_prot_LH_FAM001567		N	Y	NM	1491	591	arCOG10539		Function unknown	-	Uncharacterized protein
Nmar_0746	NMAR_RS03985	MqnA/MqnD/SBP family protein	-0.147025	0.579581	17.9151	27.9975	4.04136	4.80637	Thaumi_prot_LH_FAM000498		N	N	NV+NF+NM	964	1407	arCOG00654		General function prediction only	-	Predicted periplasmic solute-binding protein
Nmar_0747	NMAR_RS03990	sugar isomerase	-0.696399	0.064619	4.7551	9.05301	1.98665	3.1636	Thaumi_prot_LH_FAM000497		N	N	NV+NM	1600	690	arCOG00059		Cell wall/membrane/envelope biogenesis	AgaS	Phosphosugar isomerase
Nmar_0748	NMAR_RS03995	elongation factor EF-2	-0.0167453	0.914123	179.85	258.543	7.46301	8.01211	Thaumi_prot_LH_FAM000496		N	N	NV+NF+NM	201	1868	arCOG01559		Translation, ribosomal structure and biogenesis	FusA	Translation elongation factor G, EF-G (GTPase)
Nmar_0749	NMAR_RS04000	hypothetical protein	0.265243	0.503829	6.66836	8.28887	2.70594	3.00255	Thaumi_prot_LH_FAM001939		N	Y	NM	1485	1328	arCOG10540		Function unknown	-	Uncharacterized protein
Nmar_0750	NMAR_RS04005	hypothetical protein	-1.94893	0.0870199	0.892158	4.32218	0	1.95622	Thaumi_prot_LH_FAM001940		N	Y	NM	1918	737	arCOG10541		Function unknown	-	Uncharacterized protein
Nmar_0751	NMAR_RS04010	hypothetical protein	1.02214	0.183065	1.35853	2.22626	0	0	Thaumi_prot_LH_FAM001941		N	Y	NM	1883	905	arCOG10542		Function unknown	-	Uncharacterized protein
Nmar_0752	NMAR_RS04015	hypothetical protein	-0.894334	0.0048436	8.3243	21.5976	2.94487	4.35858	Thaumi_prot_LH_FAM001942		N	Y	NM	1391	393	arCOG10543		Function unknown	-	Uncharacterized protein
Nmar_0753	NMAR_RS04020	hypothetical protein	0.252865	0.803795	3.43399	5.09963	1.43905	2.03609	Thaumi_prot_LH_FAM001943		N	Y	NM	1704	1704	arCOG10544		Function unknown	-	Uncharacterized membrane protein
Nmar_0754	NMAR_RS04025	hypothetical protein	-0.247824	0.419121	51.8234	90.7132	5.63193	6.47736	Thaumi_prot_LH_FAM001944		N	Y	NM	524	1211	arCOG00371		Cell cycle control, cell division, chromosome partitioning	Smc	Chromosome segregation ATPase
Nmar_0755	NMAR_RS04030	O-methyltransferase	-0.87469	0.322633	1.39047	2.24404	0.330862	0.81081	Thaumi_prot_LH_FAM000295		N	Y	NV+NF+NM	1881	1072	arCOG00979		General function prediction only	-	Predicted O-methyltransferase YrrM
Nmar_0756	NMAR_RS04035	DUF6659 family protein	-0.430599	0.214868	22.6876	40.4027	4.28142	5.31046	Thaumi_prot_LH_FAM000040_0		N	Y	NV+NF+NM	846	945	arCOG05565		General function prediction only	-	Roadblock/LC7 domain superfamily protein
Nmar_0757	NMAR_RS04040	hypothetical protein	-0.164325	0.901309	1.56218	1.45036	0	0.245703	Thaumi_prot_LH_FAM001945		N	Y	NM	1860	1845	arCOG11446		Function unknown	-	Uncharacterized protein
0	NMAR_RS04045	hypothetical protein	-0.300202	0.823243	3.57461	3.83009	1.81076	1.2001	Thaumi_prot_LH_FAM001946		#N/A	#N/A	NM	1689	1730	#N/A		#N/A	#N/A	#N/A
Nmar_0758	NMAR_RS04050	hypothetical protein	-0.781956	0.396854	3.28797	7.91456	1.38802	2.84747	Thaumi_prot_LH_FAM001947		N	Y	NM	1715	1171	arCOG11725		Function unknown	-	Uncharacterized protein
0	NMAR_RS04055	DUF1059 domain-containing protein	2.35058	2.51e-09	50.8116	13.8999	5.54439	3.60166	Thaumi_prot_LH_FAM000922		#N/A	#N/A	NV+NF+NM	531	123	#N/A		#N/A	#N/A	#N/A
Nmar_0759	NMAR_RS04060	DUF5615 family PIN-like protein	-0.899815	0.000866839	19.1805	49.6861	4.16253	5.61665	Thaumi_prot_LH_FAM001555		N	Y	NM	924	312	arCOG07904		Defense mechanisms	-	PIN domain
Nmar_0760	NMAR_RS04065	hypothetical protein	-2.19992	0.0162462	0.45008	2.36515	0	0.956281	Thaumi_prot_LH_FAM001948		N	Y	NM	1942	504	arCOG11447		Function unknown	-	Uncharacterized protein
Nmar_0761	NMAR_RS04070	hypothetical protein	-1.60418	0.404661	0.69927	2.38762	0	0	Thaumi_prot_LH_FAM001708		N	Y	NM	1930	1186	arCOG10545		Function unknown	-	Uncharacterized protein
Nmar_0762	NMAR_RS04075	hypothetical protein	0.214927	0.763787	6.14662	6.98367	2.55983	2.60919	Thaumi_prot_LH_FAM001554		N	Y	NV+NF+NM	1515	1653	arCOG10546		Function unknown	-	Uncharacterized protein
Nmar_0763	NMAR_RS04080	hypothetical protein	-0.502235	0.163664	5.6568	10.1846	2.3335	3.32011	Thaumi_prot_LH_FAM000494		N	Y	NV+NM	1547	887	arCOG08714		Function unknown	-	Uncharacterized membrane protein
Nmar_0764	NMAR_RS04085	potassium transporter TrkG	-0.737831	7.45e-06	18.3607	41.6853	4.11241	5.37688	Thaumi_prot_LH_FAM000493		N	Y	NF+NM	954	190	arCOG04145		Inorganic ion transport and metabolism	TrkG	Trk-type K+ transport system, membrane component
Nmar_0765	NMAR_RS04090	bifunctional nuclease domain-containing protein	0.882261	7.39e-11	108.614	82.7038	6.70807	6.36409	Thaumi_prot_LH_FAM000492		N	N	NV+NM	298	107	arCOG01759		Replication, recombination and repair	-	Bifunctional nuclease, with DNase and RNase activity
Nmar_0766	NMAR_RS04095	hypothetical protein	0.404115	0.511949	5.53682	5.96397	2.22776	2.50985	Thaumi_prot_LH_FAM001949		N	Y	NM	1557	1343	arCOG10547		Function unknown	-	Uncharacterized protein
0	NMAR_RS04100	hypothetical protein	1.13158	0.392491	3.59545	1.76193	1.3879	0	Thaumi_prot_LH_FAM001950		#N/A	#N/A	NM	1687	1168	#N/A		#N/A	#N/A	#N/A
Nmar_0767	NMAR_RS04105	hypothetical protein	0.121315	0.842	20.0926	28.1661	4.18919	4.70523	Thaumi_prot_LH_FAM001016		N	Y	NM	898	1748	arCOG08647		Function unknown	-	Uncharacterized protein
Nmar_0768	NMAR_RS04110	hypothetical protein	0.774244	0.112492	12.575	9.85352	3.23397	3.29765	Thaumi_prot_LH_FAM001951		N	Y	NM	1173	782	arCOG10548		Function unknown	-	Uncharacterized protein
Nmar_0769	NMAR_RS04115	hypothetical protein	0.231493	0.622287	9.39579	13.7927	3.21193	3.67996	Thaumi_prot_LH_FAM001952		N	Y	NM	1338	1466	arCOG07555		Function unknown	-	Zn finger protein, C2C2 type
Nmar_0770	NMAR_RS04120	formate--phosphoribosylaminoimidazolecarboxamide ligase family protein	-0.150241	0.456914	30.9611	39.1875	4.84508	5.26787	Thaumi_prot_LH_FAM000144		Y	N	NV+NF+NM	722	1263	arCOG04346		Nucleotide transport and metabolism	-	5-formaminoimidazole-4-carboxamide-1-beta-D-ribofuranosyl 5'-monophosphate synthetase (purine biosynthesis)
Nmar_0771	NMAR_RS04125	UbiX family flavin prenyltransferase	-1.4738	4.95e-15	19.9042	71.6962	4.21172	6.16009	Thaumi_prot_LH_FAM000490		N	N	NV+NF+NM	904	75	arCOG01703		Coenzyme transport and metabolism	UbiX	3-polyprenyl-4-hydroxybenzoate decarboxylase
Nmar_0772	NMAR_RS04130	SRPBCC family protein	-0.0681209	0.920711	17.603	11.7327	3.84187	3.51252	Thaumi_prot_LH_FAM000489		N	Y	NM	976	1873	arCOG08713		Defense mechanisms	PasT	Ribosome association toxin PasT (RatA) of the RatAB toxin-antitoxin module
Nmar_0773	NMAR_RS04135	twin-arginine translocase TatA/TatE family subunit	-0.22074	0.301711	125.812	204.247	6.9251	7.59235	Thaumi_prot_LH_FAM000104		Y	N	NV+NF+NM	269	1044	arCOG02694		Intracellular trafficking, secretion, and vesicular transport	TatA	Sec-independent protein secretion pathway component
Nmar_0774	NMAR_RS04140	twin-arginine translocase subunit TatC	-0.0689901	0.789642	84.1294	126.714	6.3363	6.95777	Thaumi_prot_LH_FAM000488		N	N	NV+NF+NM	368	1683	arCOG01919		Intracellular trafficking, secretion, and vesicular transport	TatC	Sec-independent protein secretion pathway component TatC
Nmar_0775	NMAR_RS04145	hypothetical protein	-0.529424	0.0773583	18.694	35.7643	4.04507	5.13894	Thaumi_prot_LH_FAM000487		Y	Y	NV+NF+NM	940	717	arCOG08712		Function unknown	-	Uncharacterized protein
Nmar_0776	NMAR_RS04150	hypothetical protein	1.69899	0.000328553	15.5674	10.5731	3.75002	3.37014	Thaumi_prot_LH_FAM001953		N	Y	NM	1051	279	#N/A		#N/A	#N/A	#N/A
Nmar_0777	NMAR_RS04155	phosphoribosylformylglycinamidine synthase subunit PurS	-0.132574	0.824831	13.5481	20.2244	3.62557	4.22541	Thaumi_prot_LH_FAM000228		N	N	NV+NF+NM	1130	1731	arCOG04462		Nucleotide transport and metabolism	PurS	Phosphoribosylformylglycinamidine (FGAM) synthase, PurS component
Nmar_0778	NMAR_RS04160	CBS domain-containing protein	-0.110469	0.867585	3.26661	6.55583	1.48584	2.68095	Thaumi_prot_LH_FAM001413_0		N	N	NV+NF+NM	1720	1779	arCOG00606		General function prediction only	-	CBS domain
Nmar_0779	NMAR_RS04165	phosphoribosylformylglycinamidine synthase subunit PurQ	1.02504	3.19e-06	28.9749	20.7614	4.83025	4.35912	Thaumi_prot_LH_FAM001094		N	N	NV+NF+NM	753	176	arCOG00102		Nucleotide transport and metabolism	PurL	Phosphoribosylformylglycinamidine (FGAM) synthase, glutamine amidotransferase domain
Nmar_0780	NMAR_RS04170	phosphoribosylformylglycinamidine synthase subunit PurL	0.408027	0.00167211	29.0842	30.5608	4.81897	4.93325	Thaumi_prot_LH_FAM001093		N	N	NV+NF+NM	751	341	arCOG00641		Nucleotide transport and metabolism	PurL	Phosphoribosylformylglycinamidine (FGAM) synthase, synthetase domain
Nmar_0781	NMAR_RS04175	amidophosphoribosyltransferase	0.303476	0.0521291	52.4323	59.5532	5.66494	5.89148	Thaumi_prot_LH_FAM001092		Y	N	NV+NF+NM	516	662	arCOG00093		Nucleotide transport and metabolism	PurF	Glutamine phosphoribosylpyrophosphate amidotransferase
Nmar_0782	NMAR_RS04180	DUF427 domain-containing protein	-0.421626	0.375281	11.7592	20.7204	3.39372	4.29688	Thaumi_prot_LH_FAM000486		N	Y	NM	1214	1145	arCOG06569		Function unknown	-	Uncharacterized protein, DUF427 family
Nmar_0783	NMAR_RS04185	hypothetical protein	0.713536	0.0314469	64.1964	56.2538	5.97506	5.76191	Thaumi_prot_LH_FAM001349		N	Y	NV+NF+NM	450	574	arCOG10549		Function unknown	-	Uncharacterized protein
Nmar_0784	NMAR_RS04190	phosphoribosylaminoimidazolesuccinocarboxamide synthase	0.338969	0.0284893	34.1244	36.8285	5.04431	5.20212	Thaumi_prot_LH_FAM000483		N	N	NV+NF+NM	687	562	arCOG04421		Nucleotide transport and metabolism	PurC	Phosphoribosylaminoimidazolesuccinocarboxamide (SAICAR) synthase
Nmar_0785	NMAR_RS04195	winged helix-turn-helix domain-containing protein	-0.107801	0.706599	85.3894	135.839	6.41205	7.07225	Thaumi_prot_LH_FAM000482		N	Y	NV+NM	361	1574	arCOG01687		Transcription	ArsR	Transcriptional regulator containing HTH domain, ArsR family
Nmar_0786	NMAR_RS04200	hypothetical protein	-0.35462	0.2361	48.0359	86.2866	5.47182	6.39573	Thaumi_prot_LH_FAM001954		N	Y	NM	548	984	#N/A		#N/A	#N/A	#N/A
Nmar_0787	NMAR_RS04205	PPOX class F420-dependent oxidoreductase	-0.172896	0.847062	6.8213	8.88664	2.5675	2.85821	Thaumi_prot_LH_FAM000481		N	N	NF+NM	1474	1764	arCOG00516		Defense mechanisms	NimA	Nitroimidazol reductase NimA or a related FMN-containing flavoprotein, pyridoxamine 5'-phosphate oxidase superfamily
Nmar_0788	NMAR_RS04210	hypothetical protein	-0.755459	0.0483417	5442.01	14128.9	12.3972	13.7847	Thaumi_prot_LH_FAM001390		N	N	NM	20	650	arCOG14547		Function unknown	-	Uncharacterized protein
Nmar_0789	NMAR_RS04215	DUF4352 domain-containing protein	-0.104989	0.787212	13.6076	19.9764	3.63138	4.29254	Thaumi_prot_LH_FAM001955		N	Y	NM	1125	1677	arCOG10550		Function unknown	-	Uncharacterized protein
Nmar_0790	NMAR_RS04220	hypothetical protein	-1.73337	3.19e-05	34.8064	148.565	4.89232	7.14654	Thaumi_prot_LH_FAM006565		N	Y	NM	673	214	#N/A		#N/A	#N/A	#N/A
Nmar_0791	NMAR_RS04225	DUF2299 family protein	0.0137049	0.987263	3.52688	4.61751	1.6043	2.17133	Thaumi_prot_LH_FAM001957		N	Y	NM	1695	1946	arCOG01713		Function unknown	-	Uncharacterized protein
0	NMAR_RS04230	hypothetical protein	-0.189292	0.652917	16.7798	27.1985	3.94681	4.74482	Thaumi_prot_LH_FAM001216		#N/A	#N/A	NM	1002	1516	#N/A		#N/A	#N/A	#N/A
Nmar_0792	NMAR_RS04235	hypothetical protein	-0.523054	0.00687624	84.6529	171.835	6.32675	7.40604	Thaumi_prot_LH_FAM000477		N	Y	NM	365	418	arCOG08711		Function unknown	-	Zn finger protein
Nmar_R0025	NMAR_RS04240	tRNA-Asn	1.74925	6.72e-05	54.2617	25.107	5.6743	4.61613	#N/A		#N/A	#N/A	NA	506	231	#N/A		#N/A	#N/A	#N/A
Nmar_0793	NMAR_RS04245	hypothetical protein	-0.398878	0.396566	11.2838	19.3765	3.32692	4.23686	Thaumi_prot_LH_FAM000476		N	Y	NM	1235	1170	arCOG08710		Function unknown	-	Uncharacterized protein
Nmar_0794	NMAR_RS04250	50S ribosomal protein L6	-0.576261	0.152768	9.50998	20.0059	3.10654	4.24059	Thaumi_prot_LH_FAM000475		Y	N	NV+NF+NM	1328	862	arCOG04090		Translation, ribosomal structure and biogenesis	RplF	Ribosomal protein L6P
Nmar_0795	NMAR_RS04255	30S ribosomal protein S8	-1.22777	0.0100071	4.13484	11.4917	1.93768	3.41735	Thaumi_prot_LH_FAM000474		Y	N	NV+NF+NM	1641	450	arCOG04091		Translation, ribosomal structure and biogenesis	RpsH	Ribosomal protein S8
Nmar_0796	NMAR_RS04260	30S ribosomal protein S14	-1.28844	0.033655	5.6529	19.9302	2.17336	4.25728	Thaumi_prot_LH_FAM000473		N	N	NV+NF+NM	1548	587	arCOG00782		Translation, ribosomal structure and biogenesis	RpsN	Ribosomal protein S14
Nmar_0797	NMAR_RS04265	50S ribosomal protein L5	-0.53751	0.0089013	31.5272	65.7671	4.92648	6.00999	Thaumi_prot_LH_FAM000472		Y	N	NV+NF+NM	712	438	arCOG04092		Translation, ribosomal structure and biogenesis	RplE	Ribosomal protein L5
Nmar_0798	NMAR_RS04270	30S ribosomal protein S4e	-0.382452	0.0453703	44.895	80.8327	5.40212	6.31385	Thaumi_prot_LH_FAM000471		Y	N	NV+NF+NM	571	638	arCOG04093		Translation, ribosomal structure and biogenesis	RPS4A	Ribosomal protein S4E
Nmar_0799	NMAR_RS04275	50S ribosomal protein L24	-0.872248	0.0119763	10.9758	31.3434	3.38196	4.8849	Thaumi_prot_LH_FAM000470		N	N	NV+NF+NM	1258	469	arCOG04094		Translation, ribosomal structure and biogenesis	RplX	Ribosomal protein L24
Nmar_0800	NMAR_RS04280	50S ribosomal protein L14	-0.511514	0.0189262	34.7598	69.1969	5.03927	6.10401	Thaumi_prot_LH_FAM000469		Y	N	NV+NF+NM	675	516	arCOG04095		Translation, ribosomal structure and biogenesis	RplN	Ribosomal protein L14
Nmar_0801	NMAR_RS04285	30S ribosomal protein S17	-0.817374	0.00401835	45.3181	112.127	5.41476	6.73599	Thaumi_prot_LH_FAM000468		Y	N	NV+NF+NM	567	379	arCOG04096		Translation, ribosomal structure and biogenesis	RpsQ	Ribosomal protein S17
Nmar_0802	NMAR_RS04290	ribonuclease P protein subunit	0.307807	0.586719	9.09492	9.64398	3.1316	3.16915	Thaumi_prot_LH_FAM000467		N	N	NV+NM	1352	1423	arCOG00784		Translation, ribosomal structure and biogenesis	POP4	RNase P/RNase MRP subunit p29
Nmar_0803	NMAR_RS04295	50S ribosomal protein L29	-0.520392	0.160729	22.078	43.4169	4.42918	5.3372	Thaumi_prot_LH_FAM000466		Y	N	NV+NF+NM	858	883	arCOG00785		Translation, ribosomal structure and biogenesis	RpmC	Ribosomal protein L29
Nmar_0804	NMAR_RS04300	30S ribosomal protein S3	-0.600397	0.000728571	49.0206	105.036	5.5207	6.68236	Thaumi_prot_LH_FAM000465		Y	N	NV+NF+NM	544	305	arCOG04097		Translation, ribosomal structure and biogenesis	RpsC	Ribosomal protein S3
Nmar_0805	NMAR_RS04305	50S ribosomal protein L22	-0.57727	0.0452368	25.2845	54.71	4.52961	5.73634	Thaumi_prot_LH_FAM000464		Y	N	NV+NF+NM	804	635	arCOG04098		Translation, ribosomal structure and biogenesis	RplV	Ribosomal protein L22
Nmar_0806	NMAR_RS04310	30S ribosomal protein S19	-0.263588	0.35205	38.5544	64.8599	5.18161	5.98736	Thaumi_prot_LH_FAM000463		Y	N	NV+NF+NM	641	1112	arCOG04099		Translation, ribosomal structure and biogenesis	RpsS	Ribosomal protein S19
Nmar_0807	NMAR_RS04315	50S ribosomal protein L23	-1.13373	0.000707847	14.9775	44.6872	3.69914	5.39561	Thaumi_prot_LH_FAM000462		Y	N	NV+NF+NM	1076	304	arCOG04072		Translation, ribosomal structure and biogenesis	RplW	Ribosomal protein L23
Nmar_0808	NMAR_RS04320	50S ribosomal protein L4	-0.198488	0.536902	34.3224	55.9819	5.05281	5.72542	Thaumi_prot_LH_FAM000461		N	N	NV+NF+NM	682	1358	arCOG04071		Translation, ribosomal structure and biogenesis	RplD	Ribosomal protein L4
Nmar_0809	NMAR_RS04325	50S ribosomal protein L3	-0.0830021	0.632122	176.525	262.744	7.41905	8.02606	Thaumi_prot_LH_FAM000460		Y	N	NV+NF+NM	205	1480	arCOG04070		Translation, ribosomal structure and biogenesis	RplC	Ribosomal protein L3
Nmar_0810	NMAR_RS04330	putative RNA uridine N3 methyltransferase	-0.303188	0.337922	11.7431	19.9933	3.46661	4.28331	Thaumi_prot_LH_FAM000548		N	N	NV+NF+NM	1216	1088	arCOG04069		General function prediction only	MTH1	RNA methyltransferase, SPOUT superfamily
Nmar_0811	NMAR_RS04335	archaeal proteasome endopeptidase complex subunit alpha	-0.332778	0.01111	83.0883	151.642	6.34008	7.23576	Thaumi_prot_LH_FAM000101		Y	N	NV+NF+NM	371	460	arCOG00971		Posttranslational modification, protein turnover, chaperones	PRE1	20S proteasome, alpha subunit
Nmar_0812	NMAR_RS04340	DUF371 domain-containing protein	0.653647	0.171188	10.8035	9.17548	3.22021	3.12132	Thaumi_prot_LH_FAM000547		N	N	NV+NF+NM	1266	890	arCOG04171		Function unknown	-	Uncharacterized protein
Nmar_0813	NMAR_RS04345	hypothetical protein	-0.34929	0.266503	16.956	31.5891	4.00899	4.9679	Thaumi_prot_LH_FAM000546		N	Y	NV+NF+NM	998	1007	arCOG08722		Function unknown	-	Uncharacterized protein
Nmar_0814	NMAR_RS04350	hypothetical protein	-0.301845	0.641545	9.40684	15.6808	2.70888	3.91034	Thaumi_prot_LH_FAM001958		N	Y	NM	1336	1499	#N/A		#N/A	#N/A	#N/A
Nmar_0815	NMAR_RS04355	plastocyanin/azurin family copper-binding protein	1.02526	1.13e-06	41.8278	29.6186	5.34397	4.87839	Thaumi_prot_LH_FAM006566		N	Y	NM	598	162	arCOG02926		Energy production and conversion	PetE	Plastocyanin/azurin/halocyanin family protein
Nmar_0816	NMAR_RS04360	Snf7 family protein	-0.676308	1.84e-06	326.195	759.811	8.336	9.5457	Thaumi_prot_LH_FAM000545		Y	N	NV+NF+NM	121	169	arCOG00452		Cell cycle control, cell division, chromosome partitioning	ESCRTIII	Archaeal division protein CdvB, Snf7/Vps24/ESCRT-III family
Nmar_0817	NMAR_RS04365	redoxin family protein	0.0382112	0.900857	9.29564	12.669	3.11919	3.65278	Thaumi_prot_LH_FAM000544		N	N	NV+NF+NM	1343	1837	arCOG03562		Posttranslational modification, protein turnover, chaperones	TrxA	Thiol-disulfide isomerase or thioredoxin
Nmar_0818	NMAR_RS04370	cytochrome c biogenesis protein CcdA	-0.0980895	0.88771	2.92722	4.62689	1.45458	2.10325	Thaumi_prot_LH_FAM000543		N	N	NV+NF+NM	1747	1812	arCOG02398		Energy production and conversion	CcdA	Cytochrome c biogenesis protein
Nmar_0819	NMAR_RS04375	pyridoxal phosphate-dependent aminotransferase family protein	-0.38521	0.316948	13.2334	15.5252	3.35829	3.92183	Thaumi_prot_LH_FAM000542		N	N	NV+NF+NM	1149	1067	arCOG00113		Coenzyme transport and metabolism	BioF	7-keto-8-aminopelargonate synthetase or related enzyme
Nmar_0820	NMAR_RS04380	matrixin family metalloprotease	-5.86532	6.31e-05	1.02242	1.72227	0	0.720605	Thaumi_prot_LH_FAM001486		N	Y	NM	1910	227	#N/A		#N/A	#N/A	#N/A
Nmar_0821	NMAR_RS04385	biotin synthase BioB	0.174975	0.612919	15.4459	19.1861	3.90145	4.17983	Thaumi_prot_LH_FAM000541		Y	Y	NV+NF+NM	1054	1461	arCOG00658		Amino acid transport and metabolism	PylB/HcgA	(2R,3R)-3-methylornithine synthase involved in pyrrolysine biosynthesis/Iron-guanylylpyridinol (FeGP) cofactor biosynthesis protein HcgA
Nmar_0822	NMAR_RS04390	adenosylmethionine--8-amino-7-oxononanoate transaminase	0.20191	0.358676	24.2023	31.304	4.58527	4.95001	Thaumi_prot_LH_FAM000540		Y	Y	NV+NF+NM	819	1123	arCOG00917		Coenzyme transport and metabolism	BioA	Adenosylmethionine-8-amino-7-oxononanoate aminotransferase
0	NMAR_RS04395	hypothetical protein	-0.77764	0.147564	11.3859	27.4318	3.12176	4.72331	Thaumi_prot_LH_FAM001959		#N/A	#N/A	NM	1231	854	#N/A		#N/A	#N/A	#N/A
Nmar_0823	NMAR_RS04400	dethiobiotin synthase	0.0848419	0.812334	16.0841	20.4298	3.89969	4.33677	Thaumi_prot_LH_FAM000539		Y	Y	NV+NF+NM	1029	1715	arCOG00100		Coenzyme transport and metabolism	BioD	Dethiobiotin synthetase
0	NMAR_RS04405	hypothetical protein	-0.393863	0.301305	9.45021	18.6041	3.17182	4.13452	Thaumi_prot_LH_FAM001960		#N/A	#N/A	NM	1332	1041	#N/A		#N/A	#N/A	#N/A
Nmar_0825	NMAR_RS04410	prohibitin family protein	0.700555	7.88e-07	167.482	145.585	7.33876	7.16168	Thaumi_prot_LH_FAM001961		N	Y	NF+NM	212	157	arCOG01915		Posttranslational modification, protein turnover, chaperones	HflC	Membrane protease subunit, stomatin/prohibitin homolog
Nmar_0826	NMAR_RS04415	hypothetical protein	-0.247062	0.567723	18.9385	22.2422	4.15798	4.46813	Thaumi_prot_LH_FAM001962		N	Y	NM	933	1388	arCOG10551		Function unknown	-	Uncharacterized protein
Nmar_0827	NMAR_RS04420	hypothetical protein	-0.294033	0.663786	2.68992	5.01602	1.27921	2.22194	Thaumi_prot_LH_FAM001446		N	Y	NM	1766	1526	arCOG08721		Function unknown	-	Uncharacterized protein
Nmar_0828	NMAR_RS04425	hydroxymethylglutaryl-CoA synthase	-0.325228	0.0154806	88.8097	154.441	6.4147	7.26784	Thaumi_prot_LH_FAM000538		Y	N	NV+NF+NM	353	494	arCOG01767		Lipid transport and metabolism	PksG	3-hydroxy-3-methylglutaryl CoA synthase
Nmar_0829	NMAR_RS04430	DsbA family protein	0.167389	0.466316	44.1077	55.8307	5.42762	5.7892	Thaumi_prot_LH_FAM000133_0		N	N	NV+NF+NM	577	1271	arCOG02868		Posttranslational modification, protein turnover, chaperones	DsbG	Protein-disulfide isomerase
Nmar_0830	NMAR_RS04435	hypothetical protein	-0.338732	0.348122	9.20355	16.5132	3.07368	4.01035	Thaumi_prot_LH_FAM001963		N	Y	NM	1347	1105	arCOG11726		Function unknown	-	Uncharacterized protein
Nmar_0831	NMAR_RS04440	type II glyceraldehyde-3-phosphate dehydrogenase	-0.0454577	0.85703	21.2404	28.0236	4.31344	4.8062	Thaumi_prot_LH_FAM000537		N	N	NV+NF+NM	875	1768	arCOG00493		Carbohydrate transport and metabolism	GapA	Glyceraldehyde-3-phosphate dehydrogenase/erythrose-4-phosphate dehydrogenase
Nmar_0832	NMAR_RS04445	hemolysin family protein	0.946103	2.8e-08	51.9777	37.1298	5.62644	5.19465	Thaumi_prot_LH_FAM000536		N	N	NM	522	137	arCOG00626		General function prediction only	TlyC	Hemolysins or related protein containing CBS domains
Nmar_0833	NMAR_RS04450	threonine synthase	-0.57196	0.00300289	13.2817	27.5098	3.66054	4.77808	Thaumi_prot_LH_FAM000354		Y	N	NV+NF+NM	1146	366	arCOG01434		Coenzyme transport and metabolism	0	Cysteate synthase
Nmar_0834	NMAR_RS04455	hypothetical protein	-0.68391	0.324802	3.89177	10.8232	1.785	3.38423	Thaumi_prot_LH_FAM001964		N	Y	NM	1657	1074	arCOG10552		Function unknown	-	Uncharacterized protein
Nmar_0835	NMAR_RS04460	hypothetical protein	-0.680597	0.0114203	31.4055	71.744	4.93326	6.09846	Thaumi_prot_LH_FAM000384		N	Y	NV+NM	715	464	arCOG08697		Function unknown	-	Uncharacterized protein
Nmar_0837	NMAR_RS04475	resolvase	0.368978	0.0942586	31.8693	34.9084	4.91475	5.10657	Thaumi_prot_LH_FAM000382		Y	Y	NV+NF+NM	708	750	#N/A		#N/A	#N/A	#N/A
Nmar_0838	NMAR_RS04480	hypothetical protein	-1.11526	0.408594	2.39763	3.96941	0	1.82151	Thaumi_prot_LH_FAM001965		N	Y	NM	1793	1191	arCOG12822		Function unknown	-	Uncharacterized protein
Nmar_0839	NMAR_RS04485	hypothetical protein	-0.193453	0.814776	1.75608	2.56531	0.597856	1.30925	Thaumi_prot_LH_FAM000164		N	Y	NV+NM	1845	1722	arCOG00910		Translation, ribosomal structure and biogenesis	-	Predicted RNA methylase
Nmar_0840	NMAR_RS04490	hypothetical protein	0.485098	0.575942	1.61143	4.21006	0.518277	2.02471	Thaumi_prot_LH_FAM001489		N	Y	NV+NF+NM	1858	1402	arCOG01289		General function prediction only	-	OB-fold domain and Zn-ribbon containing protein, possible acyl-CoA-binding protein
Nmar_0841	NMAR_RS04495	thiolase family protein	-0.123268	0.698489	9.12267	13.6403	3.13487	3.76333	Thaumi_prot_LH_FAM000385		Y	N	NV+NF+NM	1350	1566	arCOG01278		Lipid transport and metabolism	PaaJ	Acetyl-CoA acetyltransferase
Nmar_0842	NMAR_RS04500	LLM class flavin-dependent oxidoreductase	-0.0164736	0.962125	12.056	17.6471	3.55044	4.08222	Thaumi_prot_LH_FAM000386		Y	N	NV+NF+NM	1201	1925	arCOG02410		Energy production and conversion	Mer	Coenzyme F420-dependent N5,N10-methylene tetrahydromethanopterin reductase or related flavin-dependent oxidoreductase
Nmar_0843	NMAR_RS04505	nucleotidyltransferase family protein	0.661805	0.060322	10.644	9.48929	3.36885	3.13269	Thaumi_prot_LH_FAM000286		Y	N	NV+NF+NM	1275	686	arCOG00663		Cell wall/membrane/envelope biogenesis	GCD1	Nucleoside-diphosphate-sugar pyrophosphorylase involved in lipopolysaccharide biosynthesis/translation initiation factor 2B, gamma/epsilon subunit
Nmar_0844	NMAR_RS04510	hypothetical protein	1.44944	0.520156	1.93504	0.436557	0	0	Thaumi_prot_LH_FAM001967		N	Y	NM	1832	1350	arCOG11727		Function unknown	-	Uncharacterized protein
Nmar_0845	NMAR_RS04515	hypothetical protein	-0.706992	0.000597793	81.216	177.601	6.22936	7.44331	Thaumi_prot_LH_FAM000457		Y	Y	NV+NF+NM	375	296	arCOG08709		Function unknown	-	Uncharacterized membrane protein
Nmar_0846	NMAR_RS04520	5-(carboxyamino)imidazole ribonucleotide synthase	-0.192306	0.43951	13.6651	22.4723	3.71116	4.48097	Thaumi_prot_LH_FAM000456		Y	Y	NV+NF+NM	1121	1240	arCOG01597		Nucleotide transport and metabolism	PurK	Phosphoribosylaminoimidazole carboxylase (NCAIR synthetase)
Nmar_0847	NMAR_RS04525	5-(carboxyamino)imidazole ribonucleotide mutase	-0.228827	0.295251	31.5946	47.9141	4.9054	5.57942	Thaumi_prot_LH_FAM000608		Y	N	NV+NF+NM	711	1034	arCOG02464		Nucleotide transport and metabolism	PurE	Phosphoribosylcarboxyaminoimidazole (NCAIR) mutase
Nmar_0848	NMAR_RS04530	threonine ammonia-lyase	-0.132543	0.509349	50.3741	77.1958	5.61185	6.26815	Thaumi_prot_LH_FAM000455		N	N	NV+NF+NM	532	1335	arCOG01431		Amino acid transport and metabolism	IlvA	Threonine dehydratase
Nmar_0849	NMAR_RS04535	hypothetical protein	-0.723605	0.105419	5.02074	10.5519	2.26773	3.36889	Thaumi_prot_LH_FAM000453		N	Y	NV+NM	1581	771	arCOG08708		Function unknown	-	Uncharacterized protein
Nmar_0850	NMAR_RS04540	adenylate/guanylate cyclase domain-containing protein	0.26264	0.301711	17.4966	21.1732	4.08552	4.38958	Thaumi_prot_LH_FAM000452		N	Y	NV+NF+NM	979	1045	arCOG07810		Signal transduction mechanisms	CyaA	Adenylate cyclase, family 3
Nmar_0851	NMAR_RS04545	hypothetical protein	0.0617652	0.707577	368.179	502.449	8.49387	8.96148	Thaumi_prot_LH_FAM001507		N	Y	NM	110	1582	arCOG10553		Function unknown	-	Uncharacterized protein
Nmar_0852	NMAR_RS04550	hypothetical protein	0.100272	0.812567	28.822	40.6508	4.61352	5.3226	Thaumi_prot_LH_FAM000040_0		Y	N	NV+NF+NM	757	1717	arCOG08684		General function prediction only	-	Roadblock/LC7 domain superfamily protein
Nmar_0853	NMAR_RS04555	VOC family protein	-0.18717	0.12328	814.689	1296.5	9.63063	10.3374	Thaumi_prot_LH_FAM000451		Y	Y	NV+NF+NM	58	807	arCOG02708		Amino acid transport and metabolism	GloA	Lactoylglutathione lyase or related enzyme
Nmar_0854	NMAR_RS04560	Lrp/AsnC ligand binding domain-containing protein	0.564414	0.0088649	117.577	110.911	6.79031	6.76923	Thaumi_prot_LH_FAM000450		Y	N	NM	287	436	arCOG01117		Transcription	-	Lrp/AsnC family C-terminal domain
Nmar_0855	NMAR_RS04565	hypothetical protein	0.633425	0.212425	16.3454	11.0309	3.77667	3.33481	Thaumi_prot_LH_FAM000449		Y	N	NM	1018	944	arCOG08032		Transcription	-	DNA-binding transcriptional regulator, Lrp family
0	NMAR_RS04570	hypothetical protein	-0.238618	0.549492	84.3322	156.535	6.32128	7.26715	Thaumi_prot_LH_FAM000028		#N/A	#N/A	NM	367	1369	#N/A		#N/A	#N/A	#N/A
Nmar_0857	NMAR_RS04575	hypothetical protein	-0.0776468	0.685381	179.22	270.325	7.41622	8.0642	Thaumi_prot_LH_FAM001969		N	Y	NM	202	1550	arCOG11728		Function unknown	-	Uncharacterized protein
Nmar_R0026	NMAR_RS04580	tRNA-Phe	1.05277	0.106781	15.1141	9.25834	0	0	#N/A		#N/A	#N/A	NA	1070	774	#N/A		#N/A	#N/A	#N/A
Nmar_0858	NMAR_RS04585	cob(I)yrinic acid a,c-diamide adenosyltransferase	-0.404799	0.412642	8.37099	14.1199	2.78958	3.77316	Thaumi_prot_LH_FAM000136		N	N	NV+NF+NM	1386	1205	arCOG00489		Coenzyme transport and metabolism	PduO	Cob(I)alamin adenosyltransferase
Nmar_0859	NMAR_RS04590	HD domain-containing protein	-2.46381	0.00804095	0.287224	2.61375	0	1.16427	Thaumi_prot_LH_FAM000138		N	N	NV+NF+NM	1951	430	arCOG04311		Nucleotide transport and metabolism	-	5'-deoxynucleotidase, HD superfamily hydrolase
Nmar_0860	NMAR_RS04595	hypothetical protein	-0.510339	0.650278	0.283062	0.957819	0	0	Thaumi_prot_LH_FAM001970		N	Y	NM	1952	1513	arCOG10554		Function unknown	-	Uncharacterized protein
Nmar_0861	NMAR_RS04600	hypothetical protein	0.0583882	0.916096	8.2187	7.67715	2.90542	2.87123	Thaumi_prot_LH_FAM001408		N	Y	NM	1396	1869	arCOG10555		Function unknown	-	Uncharacterized protein
Nmar_0862	NMAR_RS04605	hypothetical protein	-0.505416	0.199173	16.378	37.7803	3.99952	5.22971	Thaumi_prot_LH_FAM000139		Y	N	NV+NF+NM	1017	924	arCOG08655		Function unknown	-	Uncharacterized protein
Nmar_0863	NMAR_RS04610	TIGR00300 family protein	-0.0166981	0.924006	60.9809	88.1839	5.91116	6.45998	Thaumi_prot_LH_FAM001510		N	N	NV+NF+NM	465	1877	arCOG04422		General function prediction only	-	Enzyme related to plant Lysine-oxoglutarate reductase/Saccharopine dehydrogenase
Nmar_0864	NMAR_RS04615	hypothetical protein	2.17977	3.56e-35	202	63.54	7.63854	5.95678	Thaumi_prot_LH_FAM001971		N	Y	NM	189	34	arCOG06534		General function prediction only	-	Cohesin domain containing secreted protein
Nmar_0865	NMAR_RS04620	pyridoxal phosphate-dependent aminotransferase	-1.30397	3.12e-13	13.2956	40.6588	3.69589	5.3193	Thaumi_prot_LH_FAM001972		N	Y	NM	1141	82	arCOG01130		Amino acid transport and metabolism	-	Aspartate/tyrosine/aromatic aminotransferase
Nmar_0866	NMAR_RS04625	AMP-binding protein	0.310559	0.285522	9.02867	10.3197	3.09279	3.35955	Thaumi_prot_LH_FAM001381		N	N	NV+NF+NM	1357	1026	arCOG01529		Lipid transport and metabolism	Acs	Acyl-coenzyme A synthetase/AMP-(fatty) acid ligase
Nmar_0867	NMAR_RS04630	hypothetical protein	-2.40215	0.0404391	0.443456	2.92703	0	1.22642	Thaumi_prot_LH_FAM001973		N	Y	NM	1943	613	arCOG10556		Function unknown	-	Uncharacterized protein
Nmar_0868	NMAR_RS04635	Asp-tRNA(Asn)/Glu-tRNA(Gln) amidotransferase subunit GatB	-0.557497	0.00138151	10.8054	21.8298	3.36425	4.43039	Thaumi_prot_LH_FAM000140		N	N	NV+NF+NM	1265	333	arCOG01718		Translation, ribosomal structure and biogenesis	GatB	Asp-tRNAAsn/Glu-tRNAGln amidotransferase B subunit
Nmar_0869	NMAR_RS04640	Asp-tRNA(Asn)/Glu-tRNA(Gln) amidotransferase subunit GatA	-0.0632997	0.706973	36.4077	53.5425	5.1332	5.73921	Thaumi_prot_LH_FAM000141		N	N	NV+NF+NM	662	1578	arCOG01717		Translation, ribosomal structure and biogenesis	GatA	Asp-tRNAAsn/Glu-tRNAGln amidotransferase A subunit or related amidase
Nmar_0870	NMAR_RS04645	hypothetical protein	-0.26188	0.622512	12.0682	22.1917	3.49985	4.42082	Thaumi_prot_LH_FAM000142		N	N	NV+NM	1199	1469	arCOG02726		Translation, ribosomal structure and biogenesis	GatC	Asp-tRNAAsn/Glu-tRNAGln amidotransferase C subunit
Nmar_0871	NMAR_RS04650	aspartate--tRNA(Asn) ligase	-0.102191	0.682702	22.8482	34.9315	4.4691	5.09841	Thaumi_prot_LH_FAM000143		Y	N	NV+NF+NM	840	1546	arCOG00406		Translation, ribosomal structure and biogenesis	AsnS	Aspartyl/asparaginyl-tRNA synthetase
0	NMAR_RS04655	hypothetical protein	-0.577545	0.381018	10.352	20.0462	2.90381	4.30772	Thaumi_prot_LH_FAM001974		#N/A	#N/A	NM	1281	1147	#N/A		#N/A	#N/A	#N/A
0	NMAR_RS04660	hypothetical protein	0.0838897	0.930833	6.41039	7.99894	2.04	2.7992	Thaumi_prot_LH_FAM001515		#N/A	#N/A	NM	1501	1885	#N/A		#N/A	#N/A	#N/A
Nmar_0872	NMAR_RS04665	formate--phosphoribosylaminoimidazolecarboxamide ligase	0.232138	0.295251	27.2208	30.5587	4.68122	4.90662	Thaumi_prot_LH_FAM000144		Y	N	NV+NF+NM	775	1035	arCOG04346		Nucleotide transport and metabolism	-	5-formaminoimidazole-4-carboxamide-1-beta-D-ribofuranosyl 5'-monophosphate synthetase (purine biosynthesis)
Nmar_0873	NMAR_RS04670	phosphonate ABC transporter, permease protein PhnE	-0.194413	0.581702	16.0472	20.6158	3.84013	4.31876	Thaumi_prot_LH_FAM000677		N	Y	NM	1031	1413	arCOG00173		Inorganic ion transport and metabolism	PhnE	ABC-type phosphate/phosphonate transport system, permease component
Nmar_0874	NMAR_RS04675	ATP-binding cassette domain-containing protein	0.0521161	0.883441	11.6176	15.7805	3.49394	3.97213	Thaumi_prot_LH_FAM000504		Y	N	NV+NF+NM	1225	1802	arCOG00206		Inorganic ion transport and metabolism	PhnC	ABC-type phosphate/phosphonate transport system, ATPase component
Nmar_0875	NMAR_RS04680	phosphate/phosphite/phosphonate ABC transporter substrate-binding protein	0.598217	0.00209943	433.157	412.064	8.73873	8.68149	Thaumi_prot_LH_FAM000678		N	Y	NM	96	353	arCOG01805		Inorganic ion transport and metabolism	PhnD	ABC-type phosphate/phosphonate transport system, periplasmic component
Nmar_0876	NMAR_RS04685	helix-turn-helix domain-containing protein	0.278185	0.425184	19.6158	24.3456	4.21575	4.60184	Thaumi_prot_LH_FAM000679		N	Y	NV+NF+NM	912	1219	arCOG03067		Transcription	ArsR	Transcriptional regulator containing HTH domain, ArsR family
Nmar_0877	NMAR_RS04690	helix-turn-helix domain-containing protein	0.269786	0.749876	4.76023	4.22064	2.03583	1.81712	Thaumi_prot_LH_FAM000679		N	Y	NV+NF+NM	1599	1623	arCOG03067		Transcription	ArsR	Transcriptional regulator containing HTH domain, ArsR family
Nmar_0878	NMAR_RS04695	CbtA family protein	0.559604	0.00214195	45.972	43.6199	5.43946	5.43253	Thaumi_prot_LH_FAM000680		N	Y	NV+NF+NM	562	354	arCOG06353		Inorganic ion transport and metabolism	-	Probable cobalt transporter subunit, CbtA
Nmar_0879	NMAR_RS04700	CbtB domain-containing protein	-0.229457	0.295073	151.142	243.262	7.17774	7.92144	Thaumi_prot_LH_FAM000681		N	Y	NV+NF+NM	230	1031	arCOG08746		Inorganic ion transport and metabolism	-	Cobalt transporter subunit, CbtB
Nmar_0880	NMAR_RS04705	DUF4443 domain-containing protein	0.013529	0.980052	9.40946	12.3231	3.0344	3.56096	Thaumi_prot_LH_FAM000682		N	N	NV+NF+NM	1335	1939	arCOG02103		Transcription	-	Transcriptional regulator, contains wHTH domain
Nmar_0881	NMAR_RS04710	thioredoxin domain-containing protein	0.22092	0.509747	8.61107	10.4581	3.08989	3.37977	Thaumi_prot_LH_FAM000133_0		N	N	NV+NF+NM	1371	1337	arCOG02868		Posttranslational modification, protein turnover, chaperones	DsbG	Protein-disulfide isomerase
Nmar_0882	NMAR_RS04715	peptide chain release factor aRF-1	-0.536468	0.0330326	7.87125	13.5643	2.92703	3.75674	Thaumi_prot_LH_FAM000693		N	N	NV+NF+NM	1418	584	arCOG01742		Translation, ribosomal structure and biogenesis	eRF1	Peptide chain release factor eRF1
Nmar_0883	NMAR_RS04720	HIT family protein	-0.0124153	0.968094	40.7113	53.7985	5.27608	5.7119	Thaumi_prot_LH_FAM000272		Y	N	NV+NF+NM	610	1930	arCOG00419		Nucleotide transport and metabolism	Hit	HIT family hydrolase
Nmar_0884	NMAR_RS04725	hypothetical protein	0.130986	0.452868	479.983	615.513	8.88202	9.25579	Thaumi_prot_LH_FAM001518		N	N	NF+NM	85	1257	arCOG10557		Function unknown	-	Uncharacterized protein
Nmar_0885	NMAR_RS04730	hypothetical protein	0.199139	0.694983	26.162	17.4787	4.52497	4.00037	Thaumi_prot_LH_FAM001975		N	Y	NM	787	1564	arCOG10558		Function unknown	-	Uncharacterized protein
Nmar_0886	NMAR_RS04735	dihydroxy-acid dehydratase	0.192644	0.154428	58.4883	72.7174	5.8283	6.17821	Thaumi_prot_LH_FAM000692		N	N	NV+NF+NM	480	870	arCOG04045		Amino acid transport and metabolism	IlvD	Dihydroxyacid dehydratase/phosphogluconate dehydratase
Nmar_0887	NMAR_RS04740	hypothetical protein	-1.30282	0.48214	0.412186	0.59942	0	-0.943521	Thaumi_prot_LH_FAM001976		N	Y	NM	1945	1300	arCOG11729		Function unknown	-	Uncharacterized protein
Nmar_0888	NMAR_RS04745	helicase C-terminal domain-containing protein	0.13178	0.718131	4.84026	5.236	2.12833	2.36422	Thaumi_prot_LH_FAM000124		N	N	NM	1591	1595	arCOG00770		Transcription	DinG	Rad3-related DNA helicase
Nmar_0889	NMAR_RS04750	hypothetical protein	-0.250009	0.286069	31.2048	57.85	4.95503	5.82972	Thaumi_prot_LH_FAM001977		N	Y	NM	720	1028	arCOG10559		Replication, recombination and repair	-	GIY-YIG domain containing nuclease
Nmar_0890	NMAR_RS04755	hypothetical protein	1.13407	6.72e-05	29.6717	19.5799	4.83813	4.23283	Thaumi_prot_LH_FAM001978		N	Y	NM	747	232	arCOG11730		Function unknown	-	Uncharacterized protein
Nmar_0891	NMAR_RS04760	hypothetical protein	-1.32986	5.88e-11	13.57	51.4205	3.64161	5.63447	Thaumi_prot_LH_FAM001979		N	Y	NM	1127	103	arCOG10560		Function unknown	-	Uncharacterized protein
Nmar_0892	NMAR_RS04765	hypothetical protein	0.0684709	0.9322	3.99629	4.80111	1.30896	2.23393	Thaumi_prot_LH_FAM001981		N	Y	NM	1647	1889	arCOG10561		Function unknown	-	Uncharacterized protein
Nmar_0893	NMAR_RS04770	hypothetical protein	0.0427267	0.960355	8.20007	10.6541	2.85634	3.37254	Thaumi_prot_LH_FAM001982		N	Y	NM	1398	1923	arCOG11731		Function unknown	-	Uncharacterized protein
Nmar_0894	NMAR_RS04775	hypothetical protein	1.3826	0.480356	6.10391	7.69443	2.22728	2.87114	Thaumi_prot_LH_FAM001983		N	Y	NM	1520	1295	arCOG10562		Function unknown	-	Uncharacterized protein
0	NMAR_RS04780	hypothetical protein	-0.719155	0.509747	2.96477	4.41887	0	2.11574	Thaumi_prot_LH_FAM001984		#N/A	#N/A	NM	1746	1338	#N/A		#N/A	#N/A	#N/A
Nmar_0895	NMAR_RS04785	hypothetical protein	0.212509	0.685381	5.06764	6.59173	2.30819	2.65952	Thaumi_prot_LH_FAM001985		N	Y	NM	1577	1551	arCOG10563		Function unknown	-	Uncharacterized protein
Nmar_0896	NMAR_RS04790	hypothetical protein	0.138014	0.8744	4.78727	5.96157	1.63224	2.55692	Thaumi_prot_LH_FAM001986		N	Y	NM	1598	1788	arCOG10564		Function unknown	-	Uncharacterized protein
Nmar_0897	NMAR_RS04795	hypothetical protein	-0.128929	0.612488	52.4218	81.5562	5.66451	6.32932	Thaumi_prot_LH_FAM000822		N	N	NF+NM	517	1460	#N/A		#N/A	#N/A	#N/A
Nmar_0898	NMAR_RS04800	hypothetical protein	0.976397	0.00592881	12.407	9.0613	3.5539	3.12509	Thaumi_prot_LH_FAM001868		N	Y	NM	1181	404	arCOG08730		Function unknown	-	Uncharacterized conserved Zn-binding protein
Nmar_0899	NMAR_RS04805	hypothetical protein	-0.685579	0.401921	3.42125	10.9459	1.37578	3.36978	Thaumi_prot_LH_FAM001988		N	Y	NM	1705	1181	arCOG10566		Function unknown	-	Uncharacterized protein
Nmar_0900	NMAR_RS04810	hypothetical protein	-0.304776	0.75143	13.1682	11.0983	3.56231	3.41889	Thaumi_prot_LH_FAM001989		N	Y	NM	1153	1628	arCOG07348		Function unknown	-	Uncharacterized protein
Nmar_0901	NMAR_RS04815	hypothetical protein	3.10853	NA	16.624	2.01612	3.99916	0	Thaumi_prot_LH_FAM001990		N	Y	NM	1010	1970	#N/A		#N/A	#N/A	#N/A
Nmar_0902	NMAR_RS04820	hypothetical protein	0.541676	0.251147	21.7465	23.3267	4.33835	4.42172	Thaumi_prot_LH_FAM000625		N	Y	NM	864	997	arCOG11448		Function unknown	-	Uncharacterized protein
Nmar_0903	NMAR_RS04825	hypothetical protein	-1.44973	0.00626275	2.29586	5.41451	0.860208	2.34881	Thaumi_prot_LH_FAM000720		N	Y	NM	1803	409	arCOG08754		Function unknown	-	Uncharacterized protein
Nmar_0904	NMAR_RS04830	hypothetical protein	-0.159191	0.558329	46.6004	59.6116	5.5273	5.8621	Thaumi_prot_LH_FAM001991		N	Y	NM	559	1380	arCOG11449		Function unknown	-	Uncharacterized protein
Nmar_0905	NMAR_RS04835	hypothetical protein	2.3531	1.19e-33	75.5788	22.6407	6.18732	4.48011	Thaumi_prot_LH_FAM001992		N	Y	NM	398	36	#N/A		#N/A	#N/A	#N/A
0	NMAR_RS04840	hypothetical protein	1.89012	1.58e-11	34.4813	18.2969	5.07873	4.14836	Thaumi_prot_LH_FAM001993		#N/A	#N/A	NM	678	98	#N/A		#N/A	#N/A	#N/A
Nmar_0906	NMAR_RS04845	PD-(D/E)XK nuclease family protein	0.0535397	0.913478	13.0215	11.0396	3.39837	3.42577	Thaumi_prot_LH_FAM001994		N	N	NM	1161	1866	#N/A		#N/A	#N/A	#N/A
Nmar_0907	NMAR_RS04850	hypothetical protein	0.970767	0.199173	2.65942	1.98986	1.1034	0.8779	Thaumi_prot_LH_FAM001995		N	Y	NM	1768	925	arCOG11732		Function unknown	-	Uncharacterized protein
Nmar_0908	NMAR_RS04855	hypothetical protein	-0.232012	0.713033	11.0449	19.0614	3.41401	4.16459	Thaumi_prot_LH_FAM001996		N	Y	NM	1255	1587	arCOG11733		Function unknown	-	Uncharacterized protein
0	NMAR_RS04860	hypothetical protein	0.463814	0.77	2.88195	3.35287	0	0	Thaumi_prot_LH_FAM001997		#N/A	#N/A	NM	1752	1659	#N/A		#N/A	#N/A	#N/A
Nmar_0909	NMAR_RS04865	hypothetical protein	-2.10563	0.404661	0.127505	1.08215	0	0	Thaumi_prot_LH_FAM001998		N	Y	NM	1962	1187	arCOG12824		Function unknown	-	Uncharacterized protein
Nmar_0910	NMAR_RS04870	hypothetical protein	-3.91121	2.37e-38	8.35196	28.7298	2.4716	4.79513	Thaumi_prot_LH_FAM006567		N	Y	NM	1387	30	arCOG10358		General function prediction only	-	Uncharacterized secreted protein, contains macroglobulin-like domain
0	NMAR_RS04875	hypothetical protein	1.74549	2.72e-30	1239.25	539.095	10.2241	9.04514	Thaumi_prot_LH_FAM001520		#N/A	#N/A	NM	45	39	#N/A		#N/A	#N/A	#N/A
Nmar_0911	NMAR_RS04880	anthranilate synthase component I family protein	-0.12384	0.655385	8.30069	12.1376	3.01811	3.57145	Thaumi_prot_LH_FAM000691		Y	N	NV+NF+NM	1393	1518	arCOG02014		Amino acid transport and metabolism	TrpE	Anthranilate/para-aminobenzoate synthase component I
Nmar_0912	NMAR_RS04885	aminodeoxychorismate/anthranilate synthase component II	0.52216	0.281659	6.49978	6.00308	2.46122	2.51603	Thaumi_prot_LH_FAM000690		N	N	NV+NF+NM	1495	1022	arCOG00086		Amino acid transport and metabolism	TrpG	Anthranilate/para-aminobenzoate synthase component II
Nmar_0913	NMAR_RS04890	anthranilate phosphoribosyltransferase	-0.0891078	0.811949	6.60103	9.13124	2.58225	3.15586	Thaumi_prot_LH_FAM000689		N	N	NV+NF+NM	1489	1713	arCOG02012		Amino acid transport and metabolism	TrpD	Anthranilate phosphoribosyltransferase
Nmar_0914	NMAR_RS04895	indole-3-glycerol-phosphate synthase	-0.641261	0.262719	4.46871	8.48017	1.65767	3.01541	Thaumi_prot_LH_FAM000688		Y	N	NV+NF+NM	1621	1002	arCOG01088		Amino acid transport and metabolism	TrpC	Indole-3-glycerol phosphate synthase
Nmar_0915	NMAR_RS04900	tryptophan synthase subunit beta	0.228271	0.176153	34.2566	41.3208	5.04561	5.35455	Thaumi_prot_LH_FAM000687		Y	N	NV+NF+NM	683	899	arCOG01433		Amino acid transport and metabolism	TrpB	Tryptophan synthase beta chain
Nmar_0916	NMAR_RS04905	tryptophan synthase subunit alpha	0.0608429	0.88771	24.8905	14.9015	4.4784	3.88222	Thaumi_prot_LH_FAM000686		Y	N	NV+NF+NM	809	1813	arCOG01086		Amino acid transport and metabolism	TrpA	Tryptophan synthase alpha chain
Nmar_0917	NMAR_RS04910	hypothetical protein	-0.346869	0.575397	3.21893	5.55714	1.21885	2.47365	Thaumi_prot_LH_FAM001999		N	Y	NM	1723	1401	arCOG11450		Function unknown	-	Uncharacterized protein
Nmar_0918	NMAR_RS04920	PEFG-CTERM sorting domain-containing protein	0.120742	0.447368	81.604	106.413	6.28351	6.72729	Thaumi_prot_LH_FAM002000		N	Y	NM	373	1253	arCOG02926		Energy production and conversion	PetE	Plastocyanin/azurin/halocyanin family protein
Nmar_0919	NMAR_RS04925	CTP synthase (glutamine hydrolyzing)	0.410087	0.0104361	20.6597	19.8915	4.324	4.30406	Thaumi_prot_LH_FAM000685		Y	N	NV+NF+NM	889	455	arCOG00063		Nucleotide transport and metabolism	PyrG	CTP synthase (UTP-ammonia lyase)
Nmar_0920	NMAR_RS04930	porin PorA family protein	-0.0165574	0.954634	13.9606	21.3032	3.8022	4.4103	Thaumi_prot_LH_FAM002001		N	Y	NM	1112	1913	arCOG07619		Signal transduction mechanisms	-	Signal transduction histidine kinase
Nmar_0921	NMAR_RS04935	NAD(+)/NADH kinase	-0.228871	0.350513	17.994	30.176	4.15594	4.91003	Thaumi_prot_LH_FAM000684		N	Y	NV+NF+NM	962	1108	arCOG01348		Coenzyme transport and metabolism	nadF	NAD kinase
Nmar_0922	NMAR_RS04940	PfkB family carbohydrate kinase	0.92359	0.00314673	14.422	10.1816	3.74368	3.32309	Thaumi_prot_LH_FAM000683		N	N	NV+NF+NM	1092	367	arCOG00016		Carbohydrate transport and metabolism	RbsK	Sugar kinase, ribokinase family
Nmar_0923	NMAR_RS04945	30S ribosomal protein S26e	-0.0622962	0.829223	56.8317	82.4388	5.80575	6.30272	Thaumi_prot_LH_FAM000755		Y	N	NV+NF+NM	493	1738	arCOG04305		Translation, ribosomal structure and biogenesis	RPS26B	Ribosomal protein S26
Nmar_0924	NMAR_RS04950	CDP-alcohol phosphatidyltransferase family protein	0.00368914	0.992754	20.8183	21.632	4.13883	4.41555	Thaumi_prot_LH_FAM000754		N	N	NV+NM	887	1956	arCOG00670		Lipid transport and metabolism	PgsA	Phosphatidylglycerophosphate synthase
Nmar_0925	NMAR_RS04955	agmatinase	-0.416348	0.113395	12.046	21.2994	3.48121	4.40159	Thaumi_prot_LH_FAM000753		Y	N	NV+NF+NM	1204	789	arCOG01700		Amino acid transport and metabolism	SpeB	Arginase family enzyme
Nmar_0926	NMAR_RS04960	threonine--tRNA ligase	-0.590092	3.78e-06	28.2362	59.8649	4.79421	5.89459	Thaumi_prot_LH_FAM000148		N	N	NV+NF+NM	763	179	arCOG00401		Translation, ribosomal structure and biogenesis	ThrS	Threonyl-tRNA synthetase
Nmar_0927	NMAR_RS04965	hypothetical protein	-0.582349	0.552868	3.58662	5.94553	1.6463	2.53812	Thaumi_prot_LH_FAM000149		N	Y	NV+NM	1688	1372	arCOG08657		Function unknown	-	Uncharacterized protein
Nmar_0928	NMAR_RS04970	deoxyhypusine synthase	0.222108	0.586719	11.0764	8.53698	3.37266	3.08394	Thaumi_prot_LH_FAM000150		Y	Y	NV+NF+NM	1253	1424	arCOG04142		Posttranslational modification, protein turnover, chaperones	DYS1	Deoxyhypusine synthase
Nmar_0929	NMAR_RS04975	hypothetical protein	0.195148	0.468423	60.5333	79.4941	5.89686	6.26662	Thaumi_prot_LH_FAM000151		Y	N	NV+NF+NM	467	1276	arCOG05330		Function unknown	-	Uncharacterized protein
Nmar_0930	NMAR_RS04980	30S ribosomal protein S25	-0.403135	0.0507383	78.9257	137.751	6.29297	7.05087	Thaumi_prot_LH_FAM000152		Y	N	NV+NF+NM	384	659	arCOG04327		Translation, ribosomal structure and biogenesis	RPS25	Ribosomal protein S25
Nmar_0931	NMAR_RS04985	cyclophilin-like fold protein	0.00150492	0.997219	11.2795	10.937	3.34324	3.38266	Thaumi_prot_LH_FAM001398		Y	N	NV+NF+NM	1236	1964	arCOG04488		Function unknown	-	Uncharacterized protein
Nmar_0932	NMAR_RS04990	DNA-directed RNA polymerase subunit K	-0.045446	0.877758	211.187	313.774	7.6932	8.27304	Thaumi_prot_LH_FAM000185		Y	N	NV+NF+NM	178	1796	arCOG01268		Transcription	Rpo6/RpoZ	DNA-directed RNA polymerase subunit K/omega
Nmar_0933	NMAR_RS04995	DNA-binding protein	-0.150757	0.492073	60.3961	82.4177	5.88351	6.33224	Thaumi_prot_LH_FAM000184		Y	N	NV+NF+NM	469	1313	arCOG01753		Transcription	Ssh10b	Archaeal DNA-binding protein Alba
Nmar_0934	NMAR_RS05000	transcriptional regulator	0.354541	0.0486948	269.621	297.33	8.002	8.20144	Thaumi_prot_LH_FAM000183		Y	N	NV+NF+NM	144	652	arCOG00017		General function prediction only	-	Predicted transcriptional regulator
Nmar_0935	NMAR_RS05005	asparagine synthase-related protein	0.0305598	0.955334	6.09544	6.66912	2.39327	2.71222	Thaumi_prot_LH_FAM000182		Y	N	NV+NF+NM	1521	1915	arCOG00071		Amino acid transport and metabolism	AsnB	Asparagine synthase (glutamine-hydrolyzing)
0	NMAR_RS05010	YHS domain-containing protein	0.176577	0.754815	10.6994	11.9318	2.38915	3.47847	Thaumi_prot_LH_FAM002002		#N/A	#N/A	NV+NF+NM	1271	1633	#N/A		#N/A	#N/A	#N/A
Nmar_0936	NMAR_RS05015	DUF6659 family protein	-0.331225	0.102169	31.6834	54.6764	4.94746	5.77087	Thaumi_prot_LH_FAM000040_0		Y	N	NV+NF+NM	710	767	arCOG08684		General function prediction only	-	Roadblock/LC7 domain superfamily protein
Nmar_0937	NMAR_RS05020	aldo/keto reductase	0.177377	0.611429	13.4031	17.0862	3.67185	4.04597	Thaumi_prot_LH_FAM000637		Y	N	NV+NF+NM	1135	1455	arCOG01623		Energy production and conversion	Tas	Aryl-alcohol dehydrogenase related enzyme
Nmar_0938	NMAR_RS05025	prenyltransferase	0.233331	0.570419	10.6916	11.7641	3.1798	3.54002	Thaumi_prot_LH_FAM000635		Y	N	NV+NF+NM	1272	1394	arCOG00480		Coenzyme transport and metabolism	MenA	1,4-dihydroxy-2-naphthoate octaprenyltransferase
0	NMAR_RS05030	hypothetical protein	-0.540036	0.585071	2.35879	3.08251	0	1.36459	Thaumi_prot_LH_FAM002003		#N/A	#N/A	NM	1799	1416	#N/A		#N/A	#N/A	#N/A
Nmar_0939	NMAR_RS05035	DUF2203 domain-containing protein	-0.804044	0.0166582	10.9232	28.7624	3.42845	4.82327	Thaumi_prot_LH_FAM000634		Y	N	NV+NF+NM	1261	505	arCOG05495		Function unknown	-	Uncharacterized protein, contains N-terminal coiled-coil domain
Nmar_0940	NMAR_RS05040	hypothetical protein	-1.50159	0.00198103	4.27084	18.6328	2.08339	4.05879	Thaumi_prot_LH_FAM002004		N	Y	NM	1631	347	arCOG10567		Function unknown	-	Uncharacterized protein
Nmar_0941	NMAR_RS05045	pyridoxamine 5'-phosphate oxidase family protein	0.128763	0.901309	1.4146	3.0338	0.380468	1.34568	Thaumi_prot_LH_FAM000394		Y	N	NV+NF+NM	1877	1846	arCOG00516		Defense mechanisms	NimA	Nitroimidazol reductase NimA or a related FMN-containing flavoprotein, pyridoxamine 5'-phosphate oxidase superfamily
0	NMAR_RS05050	hypothetical protein	0.346509	0.637468	7.92174	7.09433	0	2.79075	Thaumi_prot_LH_FAM000186_0		#N/A	#N/A	NV+NF+NM	1415	1489	#N/A		#N/A	#N/A	#N/A
Nmar_0942	NMAR_RS05055	peptidylprolyl isomerase	0.383919	0.514245	8.29599	8.65142	2.97767	3.06152	Thaumi_prot_LH_FAM000633		N	N	NV+NF+NM	1394	1344	arCOG07441		Posttranslational modification, protein turnover, chaperones	SurA	Parvulin-like peptidyl-prolyl isomerase
Nmar_0943	NMAR_RS05060	hypothetical protein	-1.47006	0.464656	0.258936	2.06036	0	0	Thaumi_prot_LH_FAM002005		N	Y	NM	1953	1270	arCOG11285		Function unknown	-	Uncharacterized protein
Nmar_0944	NMAR_RS05065	DEAD/DEAH box helicase	-0.330422	0.158202	12.1017	20.7672	3.51665	4.36552	Thaumi_prot_LH_FAM000632		N	N	NM	1197	876	arCOG00872		Replication, recombination and repair	MPH1	ERCC4-like helicase
Nmar_0945	NMAR_RS05070	hypothetical protein	-0.720359	0.431042	2.0644	3.9455	0.617329	#NUM!	Thaumi_prot_LH_FAM002006		N	Y	NM	1815	1232	#N/A		#N/A	#N/A	#N/A
Nmar_0946	NMAR_RS05075	hypothetical protein	-0.708926	0.0185615	64.7814	153.96	5.96875	7.19804	Thaumi_prot_LH_FAM000105		N	Y	NM	449	514	arCOG08648		Function unknown	-	Uncharacterized protein
Nmar_0947	NMAR_RS05080	dCMP deaminase family protein	0.37232	0.0935346	31.6971	34.5699	4.92576	5.06904	Thaumi_prot_LH_FAM000631		N	N	NV+NF+NM	709	748	arCOG01487		Nucleotide transport and metabolism	ComEB	Deoxycytidylate deaminase
Nmar_0948	NMAR_RS05085	DNA-directed DNA polymerase I	-0.5035	0.0079529	4.93244	9.82487	2.26609	3.28899	Thaumi_prot_LH_FAM000630		N	N	NV+NF+NM	1585	427	arCOG15272		Replication, recombination and repair	PolB1	DNA polymerase PolB1
Nmar_0949	NMAR_RS05090	SemiSWEET family transporter	0.119539	0.88771	3.44832	5.57212	1.75077	2.35291	Thaumi_prot_LH_FAM000629		N	Y	NV+NF+NM	1702	1814	arCOG05022		Function unknown	-	Uncharacterized protein, contains PQ loop repeat
Nmar_0950	NMAR_RS05095	triose-phosphate isomerase	-0.274806	0.350191	9.60991	16.4907	3.20257	4.03147	Thaumi_prot_LH_FAM000628		Y	N	NV+NF+NM	1324	1107	arCOG01087		Carbohydrate transport and metabolism	TpiA	Triosephosphate isomerase
Nmar_0951	NMAR_RS05100	pyruvate, phosphate dikinase	0.15986	0.423448	54.5007	70.7252	5.74107	6.12448	Thaumi_prot_LH_FAM000314		N	N	NV+NM	505	1218	arCOG01111		Carbohydrate transport and metabolism	PpsA	Phosphoenolpyruvate synthase/pyruvate phosphate dikinase
Nmar_0952	NMAR_RS05105	helix-turn-helix domain-containing protein	-0.769778	0.00432199	21.0744	47.1399	4.2458	5.52712	Thaumi_prot_LH_FAM000315		N	N	NV+NF+NM	879	388	arCOG00608		Transcription	-	Predicted transcriptional regulator with C-terminal CBS domains
Nmar_0953	NMAR_RS05110	methylmalonyl-CoA epimerase	0.0373677	0.886753	108.856	154.036	6.70456	7.24462	Thaumi_prot_LH_FAM000316		Y	Y	NV+NF+NM	297	1805	arCOG02706		Amino acid transport and metabolism	GloA	Lactoylglutathione lyase or related enzyme
Nmar_0954	NMAR_RS05115	methylmalonyl-CoA mutase family protein	0.1323	0.23507	168.393	217.933	7.34634	7.76191	Thaumi_prot_LH_FAM000317		N	N	NV+NF+NM	210	979	arCOG04232		Lipid transport and metabolism	Sbm	Methylmalonyl-CoA mutase
Nmar_0955	NMAR_RS05120	methylmalonyl Co-A mutase-associated GTPase MeaB	0.151841	0.601046	32.0878	43.9791	4.98529	5.4533	Thaumi_prot_LH_FAM000318		N	N	NV+NF+NM	706	1435	arCOG01226		Posttranslational modification, protein turnover, chaperones	ArgK	Putative periplasmic protein kinase ArgK or related GTPase of G3E family
Nmar_0956	NMAR_RS05125	hypothetical protein	-0.751299	0.0677497	6.63337	13.197	2.47806	3.70544	Thaumi_prot_LH_FAM000319		N	Y	NM	1486	699	arCOG08685		Function unknown	-	Uncharacterized protein
Nmar_0957	NMAR_RS05130	M1 family metallopeptidase	-0.258907	0.174728	12.282	18.899	3.52709	4.23091	Thaumi_prot_LH_FAM000320		N	N	NM	1189	896	arCOG02969		Amino acid transport and metabolism	PepN	Aminopeptidase N
Nmar_0958	NMAR_RS05135	cobalamin B12-binding domain-containing protein	-0.2396	0.50359	14.6721	22.9375	3.87249	4.45182	Thaumi_prot_LH_FAM000321		N	N	NV+NF+NM	1083	1325	arCOG01710		Lipid transport and metabolism	Sbm	Methylmalonyl-CoA mutase, C-terminal domain/subunit (cobalamin-binding)
Nmar_0959	NMAR_RS05140	ketol-acid reductoisomerase	0.0807186	0.639898	445.795	594.757	8.76418	9.21407	Thaumi_prot_LH_FAM000758		Y	N	NV+NF+NM	92	1495	arCOG04465		Amino acid transport and metabolism	IlvC	Ketol-acid reductoisomerase
Nmar_0960	NMAR_RS05145	nicotinamide-nucleotide adenylyltransferase	-0.499609	0.215272	9.73282	20.2893	3.15362	4.3125	Thaumi_prot_LH_FAM000759		Y	N	NV+NF+NM	1317	946	arCOG00972		Coenzyme transport and metabolism	NadR	Nicotinamide mononucleotide adenylyltransferase
Nmar_0961	NMAR_RS05150	EF-Tu/IF-2/RF-3 family GTPase	0.131155	0.70975	7.48121	10.2237	2.84981	3.34517	Thaumi_prot_LH_FAM000760		N	Y	NV+NF+NM	1436	1584	arCOG01564		Translation, ribosomal structure and biogenesis	SelB	Selenocysteine-specific translation elongation factor or SelB-II domain
Nmar_0962	NMAR_RS05155	DUF726 domain-containing protein	-0.218934	0.579581	12.1692	21.4348	3.58006	4.36238	Thaumi_prot_LH_FAM000761		N	Y	NM	1191	1408	arCOG07550		General function prediction only	-	Alpha/beta superfamily hydrolase
Nmar_0963	NMAR_RS05160	methionine--tRNA ligase	-0.0435946	0.839631	33.885	47.6788	5.01277	5.56665	Thaumi_prot_LH_FAM000762		N	N	NV+NF+NM	691	1746	arCOG00810		Translation, ribosomal structure and biogenesis	MetG	Methionyl-tRNA synthetase
Nmar_0964	NMAR_RS05165	adenosylhomocysteinase	0.112091	0.457312	96.6861	123.704	6.52236	6.94583	Thaumi_prot_LH_FAM000763		Y	N	NV+NF+NM	328	1265	arCOG04137		Coenzyme transport and metabolism	SAM1	S-adenosylhomocysteine hydrolase
Nmar_0965	NMAR_RS05170	Rieske 2Fe-2S domain-containing protein	-0.336562	0.364616	20.9344	34.4532	4.20664	5.0932	Thaumi_prot_LH_FAM000737_0		Y	N	NV+NF+NM	883	1129	arCOG02854		Inorganic ion transport and metabolism	{NirD}	Ferredoxin subunit of nitrite reductase or ring-hydroxylating dioxygenase
Nmar_0966	NMAR_RS05175	NAD+ synthase	0.116388	0.75801	10.0681	13.4726	3.25407	3.68358	Thaumi_prot_LH_FAM000732		N	N	NV+NF+NM	1295	1642	arCOG00069		Coenzyme transport and metabolism	NadE	NH3-dependent NAD+ synthetase
Nmar_0967	NMAR_RS05180	cysteine--tRNA ligase	-0.1214	0.802501	3.72305	6.76943	1.75563	2.71948	Thaumi_prot_LH_FAM000731		N	N	NV+NF+NM	1673	1699	arCOG00486		Translation, ribosomal structure and biogenesis	CysS	Cysteinyl-tRNA synthetase
Nmar_0968	NMAR_RS05185	hypothetical protein	0.189668	0.700725	786.964	914.705	9.56663	9.72399	Thaumi_prot_LH_FAM000271		N	Y	NV+NF+NM	60	1568	arCOG08680		Function unknown	-	Uncharacterized protein
Nmar_0969	NMAR_RS05190	pyrimidine dimer DNA glycosylase/endonuclease V	-3.13467	4.86e-10	28.097	293.401	4.32329	8.17589	Thaumi_prot_LH_FAM002007		N	Y	NM	765	113	arCOG05276		Replication, recombination and repair	-	Pyrimidine dimer DNA glycosylase, T4 endoV family
Nmar_0970	NMAR_RS05195	hypothetical protein	2.48833	2.37e-59	131.48	29.937	7.00581	4.76693	Thaumi_prot_LH_FAM000069		N	Y	NM	260	15	arCOG08644		Function unknown	-	Uncharacterized membrane protein
Nmar_0971	NMAR_RS05200	mechanosensitive ion channel family protein	-0.0276659	0.922616	108.126	42.3394	6.3929	5.40062	Thaumi_prot_LH_FAM002008		N	Y	NV+NM	300	1876	arCOG01568		Cell wall/membrane/envelope biogenesis	MscS	Small-conductance mechanosensitive channel
Nmar_0972	NMAR_RS05205	DUF432 domain-containing protein	0.257439	0.519059	12.7418	14.5984	3.44297	3.85601	Thaumi_prot_LH_FAM002009		N	Y	NM	1171	1348	arCOG01766		Function unknown	-	Uncharacterized protein
Nmar_0973	NMAR_RS05210	hypothetical protein	-3.71205	8.35e-17	428.151	7510.44	8.5114	12.7892	Thaumi_prot_LH_FAM000580		N	Y	NM	99	66	arCOG08728		Function unknown	-	Uncharacterized protein
Nmar_0974	NMAR_RS05215	YbgA family protein	-4.1065	0.000129507	2.33638	38.6111	0	5.17069	Thaumi_prot_LH_FAM002010		N	Y	NM	1802	243	arCOG04848		Function unknown	-	Uncharacterized protein, DUF1722 family
Nmar_0975	NMAR_RS05220	Nre family DNA repair protein	-0.300377	0.0962226	40.5171	70.8483	5.30059	6.13488	Thaumi_prot_LH_FAM000288		Y	N	NV+NF+NM	612	754	arCOG04269		Replication, recombination and repair	NreA	DNA repair protein NreA
Nmar_0976	NMAR_RS05225	cobalamin-binding protein	-0.468488	0.146251	4.41484	8.92258	2.04787	3.12117	Thaumi_prot_LH_FAM000287		N	N	NV+NF+NM	1623	852	arCOG04233		Inorganic ion transport and metabolism	FepB	ABC-type Fe3+-hydroxamate transport system, periplasmic component
Nmar_0977	NMAR_RS05230	NAD(P)H-binding protein	-3.62892	2.59e-17	7.13204	109.628	2.70822	6.6317	Thaumi_prot_LH_FAM002011		N	N	NF+NM	1457	62	arCOG03015		General function prediction only	-	Uncharacterized protein YbjT, contains NAD(P)-binding and DUF2867 domains
Nmar_0978	NMAR_RS05235	cobalamin B12-binding domain-containing protein	-5.45842	1.75e-32	3.44008	185.484	1.35316	7.48182	Thaumi_prot_LH_FAM002012		N	N	NM	1703	38	arCOG03402		Coenzyme transport and metabolism	MtbC1	Methanogenic corrinoid protein MtbC1
Nmar_0979	NMAR_RS05240	TFIIB-type zinc ribbon-containing protein	-2.35939	2.73e-07	19.2351	138.672	4.23413	6.93253	Thaumi_prot_LH_FAM000723_0		Y	N	NV+NF+NM	921	151	arCOG01981		Transcription	SUA7	Transcription initiation factor TFIIB, Brf1 subunit/Transcription initiation factor TFIIB
0	NMAR_RS05245	hypothetical protein	-2.66714	NA	7.08947	33.1719	2.57432	3.89132	Thaumi_prot_LH_FAM000186_0		#N/A	#N/A	NV+NF+NM	1460	1971	#N/A		#N/A	#N/A	#N/A
Nmar_0980	NMAR_RS05250	redox-regulated ATPase YchF	0.0765501	0.747679	29.6763	41.6049	4.8144	5.34833	Thaumi_prot_LH_FAM000729		Y	N	NV+NF+NM	746	1620	arCOG00357		Translation, ribosomal structure and biogenesis	GTP1	Ribosome-binding ATPase YchF, GTP1/OBG family
Nmar_0981	NMAR_RS05255	hypothetical protein	0.822717	0.0525525	9.09259	7.37829	3.16491	2.79078	Thaumi_prot_LH_FAM000728		N	Y	NV+NM	1353	663	arCOG05491		Function unknown	-	Uncharacterized protein
Nmar_0982	NMAR_RS05260	CoA-binding protein	0.315344	0.142287	31.9225	38.7964	4.98047	5.25939	Thaumi_prot_LH_FAM001404		N	N	NV+NF+NM	707	845	arCOG04227		General function prediction only	-	Predicted CoA-binding protein
Nmar_0983	NMAR_RS05265	hypothetical protein	-0.580691	0.12328	7.19684	16.8067	2.75143	4.04019	Thaumi_prot_LH_FAM000727		N	Y	NV+NF+NM	1451	808	#N/A		#N/A	#N/A	#N/A
Nmar_0984	NMAR_RS05270	biotin--[acetyl-CoA-carboxylase] ligase	0.313638	0.365888	7.2092	9.05198	2.72362	3.14348	Thaumi_prot_LH_FAM000726		N	Y	NV+NM	1449	1132	arCOG01940		Coenzyme transport and metabolism	BirA	Biotin-(acetyl-CoA carboxylase) ligase
Nmar_0985	NMAR_RS05275	hypothetical protein	-0.525414	0.124994	8.51778	13.964	3.03787	3.71825	Thaumi_prot_LH_FAM000725		N	Y	NM	1375	814	arCOG08756		Function unknown	-	Uncharacterized protein
Nmar_0986	NMAR_RS05280	M57 family metalloprotease	0.0964153	0.763406	6.14162	7.80028	2.51205	2.93225	Thaumi_prot_LH_FAM000724		N	Y	NM	1516	1648	#N/A		#N/A	#N/A	#N/A
Nmar_0987	NMAR_RS05285	TFIIB-type zinc ribbon-containing protein	0.420599	0.109373	159.203	159.627	7.28236	7.2268	Thaumi_prot_LH_FAM000723_0		Y	N	NV+NF+NM	218	778	arCOG01981		Transcription	SUA7	Transcription initiation factor TFIIB, Brf1 subunit/Transcription initiation factor TFIIB
Nmar_0988	NMAR_RS05290	phosphoribosyltransferase	0.488073	0.414907	12.5141	10.4085	3.35882	3.30574	Thaumi_prot_LH_FAM001504		N	Y	NM	1176	1207	arCOG00040		Coenzyme transport and metabolism	Hpt1	Hypoxanthine phosphoribosyltransferase
Nmar_0989	NMAR_RS05295	DUF6659 family protein	-0.193757	0.690675	6.04014	9.18952	2.53435	3.16733	Thaumi_prot_LH_FAM000040_0		Y	N	NV+NF+NM	1525	1559	arCOG08684		General function prediction only	-	Roadblock/LC7 domain superfamily protein
Nmar_0990	NMAR_RS05300	poly(R)-hydroxyalkanoic acid synthase subunit PhaE	-0.84069	0.000830466	9.12668	24.5855	3.18202	4.58992	Thaumi_prot_LH_FAM000722		N	Y	NM	1349	310	arCOG06343		Secondary metabolites biosynthesis, transport and catabolism	-	Poly(R)-hydroxyalkanoic acid synthase, class III, PhaE subunit
Nmar_0991	NMAR_RS05305	class III poly(R)-hydroxyalkanoic acid synthase subunit PhaC	-0.421989	0.000328001	44.1798	80.8799	5.42563	6.3354	Thaumi_prot_LH_FAM000721		N	Y	NV+NF+NM	576	278	arCOG06344		Lipid transport and metabolism	PhaC	Poly(3-hydroxyalkanoate) synthetase
Nmar_0992	NMAR_RS05310	hypothetical protein	-0.0507055	0.877758	257.237	381.538	7.90733	8.49941	Thaumi_prot_LH_FAM000720		N	Y	NM	150	1797	arCOG08754		Function unknown	-	Uncharacterized protein
Nmar_0993	NMAR_RS05315	AbrB/MazE/SpoVT family DNA-binding domain-containing protein	0.17335	0.572018	81.6197	101.734	6.29234	6.58239	Thaumi_prot_LH_FAM000719		N	Y	NV+NF+NM	372	1396	arCOG03937		Transcription	AbrB	AbrB family transcriptional regulator
Nmar_0994	NMAR_RS05320	alpha/beta hydrolase	0.300032	0.228226	14.0486	15.4712	3.72305	3.947	Thaumi_prot_LH_FAM000718		N	N	NV+NF+NM	1107	962	arCOG01653		General function prediction only	MhpC	Alpha/beta superfamily hydrolase
Nmar_0995	NMAR_RS05330	peptide-methionine (S)-S-oxide reductase MsrA	0.342927	0.0549768	95.0084	103.436	6.50129	6.68308	Thaumi_prot_LH_FAM000717		N	N	NV+NF+NM	334	674	arCOG02816		Posttranslational modification, protein turnover, chaperones	MsrA	Peptide methionine sulfoxide reductase
Nmar_0996	NMAR_RS05335	DUF6659 family protein	0.91188	1.36e-07	93.6767	70.1234	6.48058	6.11447	Thaumi_prot_LH_FAM000040_0		Y	N	NV+NF+NM	336	147	arCOG05565		General function prediction only	-	Roadblock/LC7 domain superfamily protein
Nmar_0997	NMAR_RS05340	class I SAM-dependent methyltransferase	0.695768	0.00629485	13.5533	12.6121	3.71656	3.62797	Thaumi_prot_LH_FAM000507		N	Y	NV+NF+NM	1128	410	arCOG02702		Secondary metabolites biosynthesis, transport and catabolism	-	SAM-dependent methyltransferase
Nmar_0999	NMAR_RS05350	hypothetical protein	-0.145057	0.38785	260.001	408.224	7.98311	8.66421	Thaumi_prot_LH_FAM002014		N	Y	NM	147	1162	arCOG10350		Amino acid transport and metabolism	-	Kazal-type serine protease inhibitor
Nmar_1000	NMAR_RS05355	hypothetical protein	-0.462924	0.140394	7.74909	12.3265	2.74066	3.61763	Thaumi_prot_LH_FAM002015		N	Y	NM	1428	842	arCOG11734		Function unknown	-	Uncharacterized protein
Nmar_1001	NMAR_RS05360	Lrp/AsnC ligand binding domain-containing protein	1.8649	3.01e-06	16.1013	6.27341	3.94174	2.55216	Thaumi_prot_LH_FAM000047_0		Y	N	NV+NF+NM	1028	175	arCOG01117		Transcription	-	Lrp/AsnC family C-terminal domain
Nmar_1002	NMAR_RS05365	DUF6659 family protein	0.903742	7.9e-06	40.4609	30.0657	5.2784	4.88006	Thaumi_prot_LH_FAM000040_0		Y	N	NV+NF+NM	615	192	arCOG08684		General function prediction only	-	Roadblock/LC7 domain superfamily protein
Nmar_1003	NMAR_RS05370	N-formylglutamate amidohydrolase	-0.0944226	0.843716	18.7273	15.6717	3.75563	3.93838	Thaumi_prot_LH_FAM002017		N	Y	NM	938	1752	arCOG08266		Amino acid transport and metabolism	HutG	N-formylglutamate amidohydrolase
Nmar_1004	NMAR_RS05375	gamma-glutamyltransferase	0.202321	0.386033	18.8399	22.6015	4.22477	4.49693	Thaumi_prot_LH_FAM002018		N	Y	NM	935	1151	arCOG04053		Amino acid transport and metabolism	Ggt	Gamma-glutamyltransferase
Nmar_1005	NMAR_RS05380	ion transporter	0.219468	0.477659	11.5603	14.655	3.46961	3.85485	Thaumi_prot_LH_FAM002019		N	Y	NM	1226	1287	arCOG01964		Inorganic ion transport and metabolism	Kch	Kef-type K+ transport system, predicted NAD-binding component
Nmar_1006	NMAR_RS05385	magnesium/cobalt transporter CorA	-0.385493	0.014445	16.8978	30.6062	3.99984	4.92857	Thaumi_prot_LH_FAM002020		N	Y	NM	1000	485	arCOG02265		Inorganic ion transport and metabolism	CorA	Mg2+ and Co2+ transporter
Nmar_1007	NMAR_RS05390	hemolysin family protein	0.0572042	0.799194	38.8283	53.2332	5.2542	5.72652	Thaumi_prot_LH_FAM000536		N	N	NM	638	1695	arCOG00626		General function prediction only	TlyC	Hemolysins or related protein containing CBS domains
Nmar_1008	NMAR_RS05395	M20/M25/M40 family metallo-hydrolase	1.72438	2.26e-46	243.083	105.578	7.89082	6.7051	Thaumi_prot_LH_FAM002021		N	Y	NM	159	23	arCOG01589		Coenzyme transport and metabolism	RimK	Glutathione synthase/glutaminyl transferase/alpha-L-glutamate ligase
0	NMAR_RS05400	hypothetical protein	3.14864	1.41e-57	428.641	69.8703	8.70551	6.04064	Thaumi_prot_LH_FAM006569		#N/A	#N/A	NM	98	17	#N/A		#N/A	#N/A	#N/A
Nmar_1009	NMAR_RS05405	hypothetical protein	0.345719	0.611429	4.71656	6.41095	2.13185	2.66047	Thaumi_prot_LH_FAM002022		N	Y	NM	1602	1456	arCOG10568		Function unknown	-	Uncharacterized membrane protein
Nmar_1010	NMAR_RS05410	DUF5654 family protein	-0.0845233	0.74371	65.6202	104.043	6.00217	6.68723	Thaumi_prot_LH_FAM002023		N	Y	NM	443	1613	arCOG07473		Function unknown	-	Uncharacterized membrane protein
Nmar_1011	NMAR_RS05415	nitroreductase family protein	-0.161116	0.42082	28.4825	42.921	4.75493	5.40615	Thaumi_prot_LH_FAM001931		N	N	NV+NF+NM	760	1215	arCOG00288		Energy production and conversion	NfnB	Nitroreductase
Nmar_1012	NMAR_RS05420	universal stress protein	-0.743678	0.000190528	29.9684	69.0306	4.82928	6.09693	Thaumi_prot_LH_FAM000499_1		N	N	NV+NF+NM	739	256	arCOG02053		Signal transduction mechanisms	UspA	Nucleotide-binding protein, UspA family
Nmar_1013	NMAR_RS05425	hypothetical protein	0.621676	0.123587	23.3307	16.2919	4.50134	3.89537	Thaumi_prot_LH_FAM002024		N	Y	NV+NM	837	809	#N/A		#N/A	#N/A	#N/A
0	NMAR_RS05430	hypothetical protein	1.08719	0.0494946	9.35866	9.03193	2.87232	3.07416	Thaumi_prot_LH_FAM006570		#N/A	#N/A	NM	1340	656	#N/A		#N/A	#N/A	#N/A
Nmar_1014	NMAR_RS05435	transcriptional regulator	0.0299366	0.883441	58.3341	68.1315	5.77385	6.084	Thaumi_prot_LH_FAM001538		N	Y	NV+NF+NM	484	1803	arCOG04362		Transcription	-	Transcriptional regulator, contains HTH domain
0	NMAR_RS05440	hypothetical protein	1.61725	1.81e-24	444.679	194.963	8.76713	7.59635	Thaumi_prot_LH_FAM001677		#N/A	#N/A	NM	94	51	#N/A		#N/A	#N/A	#N/A
0	NMAR_RS05445	hypothetical protein	1.53036	1.31e-25	307.564	145.466	8.25073	7.15169	Thaumi_prot_LH_FAM000186_0		#N/A	#N/A	NV+NF+NM	128	44	#N/A		#N/A	#N/A	#N/A
Nmar_1015	NMAR_RS05450	DUF4377 domain-containing protein	-0.324238	0.016882	112.904	149.281	6.70594	7.21759	Thaumi_prot_LH_FAM002025		N	Y	NM	294	507	arCOG10350		Amino acid transport and metabolism	-	Kazal-type serine protease inhibitor
Nmar_R0027	NMAR_RS05460	23S ribosomal RNA	0.661525	0.0933555	1.48021	1.05499	0.470407	0.0452986	#N/A		#N/A	#N/A	NA	1872	747	#N/A		#N/A	#N/A	#N/A
Nmar_R0029	NMAR_RS05465	16S ribosomal RNA	0.895992	5.46e-09	66.7143	8.36555	4.62738	2.94087	#N/A		#N/A	#N/A	NA	433	131	#N/A		#N/A	#N/A	#N/A
Nmar_1017	NMAR_RS05470	aminotransferase class III-fold pyridoxal phosphate-dependent enzyme	0.320485	0.184416	22.512	24.1411	4.3878	4.58687	Thaumi_prot_LH_FAM000622		Y	N	NV+NF+NM	850	906	arCOG00918		Coenzyme transport and metabolism	HemL	Glutamate-1-semialdehyde aminotransferase
Nmar_1018	NMAR_RS05475	hypothetical protein	-0.147531	0.819899	7.19166	12.4821	2.59893	3.55278	Thaumi_prot_LH_FAM002027		N	Y	NM	1452	1729	arCOG10569		Function unknown	-	Uncharacterized protein
Nmar_1019	NMAR_RS05480	tetratricopeptide repeat protein	-0.0173832	0.958703	12.3124	14.1629	3.51924	3.75591	Thaumi_prot_LH_FAM000623		N	Y	NM	1187	1922	arCOG03038		General function prediction only	-	TPR repeats containing protein
Nmar_1020	NMAR_RS05485	hypothetical protein	0.819058	6.1e-07	100.256	82.1351	6.62314	6.34042	Thaumi_prot_LH_FAM000624		N	Y	NM	317	156	arCOG08737		Function unknown	-	Uncharacterized protein
Nmar_1021	NMAR_RS05490	SHOCT domain-containing protein	-0.503645	0.069667	18.0959	35.5821	4.08821	5.10091	Thaumi_prot_LH_FAM000625		N	Y	NM	958	704	arCOG08738		Function unknown	-	Uncharacterized protein
Nmar_1022	NMAR_RS05495	cupin domain-containing protein	0.782493	0.00747636	16.0375	14.8186	3.98169	3.86725	Thaumi_prot_LH_FAM001442		N	Y	NV+NM	1033	422	arCOG03444		Function unknown	-	Cupin domain containing protein
Nmar_1023	NMAR_RS05500	cupin domain-containing protein	-0.123886	0.906158	1.88965	3.22975	0.371776	1.57858	Thaumi_prot_LH_FAM002028		N	Y	NM	1835	1856	arCOG03003		Carbohydrate transport and metabolism	-	Cupin domain containing protein
Nmar_1024	NMAR_RS05505	DnaJ domain-containing protein	0.202983	0.573687	26.0029	33.0315	4.69387	4.96419	Thaumi_prot_LH_FAM000273		N	Y	NV+NF+NM	791	1398	arCOG02846		Posttranslational modification, protein turnover, chaperones	DnaJ	DnaJ-class molecular chaperone
Nmar_1025	NMAR_RS05510	HIT domain-containing protein	-0.196129	0.754815	6.9307	11.4946	2.67565	3.34763	Thaumi_prot_LH_FAM000272		Y	N	NV+NF+NM	1468	1634	arCOG00419		Nucleotide transport and metabolism	Hit	HIT family hydrolase
Nmar_1026	NMAR_RS05515	hypothetical protein	-0.472877	0.208471	19.3771	35.5958	4.16984	5.10871	Thaumi_prot_LH_FAM000271		N	Y	NV+NF+NM	917	936	arCOG08680		Function unknown	-	Uncharacterized protein
Nmar_1028	NMAR_RS05520	3-hydroxyacyl-CoA dehydrogenase	-0.235405	0.176153	24.2043	42.233	4.53511	5.38951	Thaumi_prot_LH_FAM000269		Y	N	NV+NF+NM	818	900	arCOG00249		Lipid transport and metabolism	FadB	3-hydroxyacyl-CoA dehydrogenase, some fused to Enoyl-CoA hydratase
Nmar_1029	NMAR_RS05525	hypothetical protein	0.252789	0.6716	6.0943	4.33187	2.3763	2.05538	Thaumi_prot_LH_FAM002029		N	Y	NM	1522	1533	#N/A		#N/A	#N/A	#N/A
Nmar_1030	NMAR_RS05530	TIGR00725 family protein	0.665878	0.00918192	45.4746	40.1829	5.48409	5.28549	Thaumi_prot_LH_FAM000268		N	N	NV+NF+NM	566	440	arCOG02431		General function prediction only	-	Predicted Rossmann fold nucleotide-binding protein
Nmar_1031	NMAR_RS05535	hypothetical protein	0.270635	0.526189	11.7562	12.6144	3.53881	3.64818	Thaumi_prot_LH_FAM000267		N	Y	NV+NM	1215	1354	arCOG08678		Function unknown	-	Zn finger containing protein
0	NMAR_RS05540	C2H2-type zinc finger protein	0.558165	0.581702	7.25279	5.99382	2.34351	2.35691	Thaumi_prot_LH_FAM000266		#N/A	#N/A	NV+NF+NM	1446	1414	#N/A		#N/A	#N/A	#N/A
Nmar_1032	NMAR_RS05545	RNA polymerase Rbp10	-0.132833	0.630636	92.5312	136.002	6.49342	7.0578	Thaumi_prot_LH_FAM000265		Y	N	NV+NM	339	1476	arCOG04341		Transcription	RPC12	DNA-directed RNA polymerase, subunit RPC12/RpoP (contains C4-type Zn-finger)
Nmar_1033	NMAR_RS05550	30S ribosomal protein S10	0.337173	0.0284893	350.09	402.492	8.41229	8.64589	Thaumi_prot_LH_FAM000264		Y	N	NV+NF+NM	115	563	arCOG01758		Translation, ribosomal structure and biogenesis	RpsJ	Ribosomal protein S10
Nmar_1034	NMAR_RS05555	translation elongation factor EF-1 subunit alpha	0.290131	0.0257595	1865.49	2165.45	10.8378	11.0797	Thaumi_prot_LH_FAM000263		Y	N	NV+NF+NM	39	551	arCOG01561		Translation, ribosomal structure and biogenesis	TEF1	Translation elongation factor EF-1 alpha, GTPase
Nmar_1035	NMAR_RS05560	fructose-1,6-bisphosphate aldolase/phosphatase	0.0465447	0.754815	117.192	159.431	6.83079	7.31263	Thaumi_prot_LH_FAM000374		Y	N	NV+NF+NM	288	1635	arCOG04180		Carbohydrate transport and metabolism	-	Bifunctional fructose-1,6-bisphosphate aldolase/phosphatase FBPA/FBPase
Nmar_1036	NMAR_RS05565	hypothetical protein	0.249964	0.301711	327.556	396.396	8.31871	8.58008	Thaumi_prot_LH_FAM000567		N	Y	NM	120	1046	arCOG08725		Function unknown	-	Uncharacterized protein
Nmar_1037	NMAR_RS05570	ATP-dependent DNA ligase	0.249439	0.332069	5.82742	6.69882	2.4814	2.73414	Thaumi_prot_LH_FAM000566		N	N	NV+NF+NM	1538	1082	arCOG01347		Replication, recombination and repair	CDC9	ATP-dependent DNA ligase
Nmar_1038	NMAR_RS05575	DUF47 family protein	-0.42079	0.0767612	43.6944	82.5485	5.37164	6.32535	Thaumi_prot_LH_FAM000569		Y	N	NV+NF+NM	580	715	arCOG02640		Inorganic ion transport and metabolism	-	YkaA-like protein involved in regulation of phosphate transport, PhoU/UPF0111/DUF47 family
Nmar_1039	NMAR_RS05580	tRNA-intron lyase	-0.246785	0.5052	8.63572	9.66695	3.00206	3.20433	Thaumi_prot_LH_FAM000570		Y	N	NV+NF+NM	1370	1331	arCOG01701		Translation, ribosomal structure and biogenesis	SEN2	tRNA splicing endonuclease
Nmar_1040	NMAR_RS05585	fibronectin type III domain-containing protein	-0.6203	3.25e-06	17.856	36.7832	4.10895	5.19261	Thaumi_prot_LH_FAM006571		N	Y	NM	967	177	arCOG02926		Energy production and conversion	PetE	Plastocyanin/azurin/halocyanin family protein
Nmar_1041	NMAR_RS05590	hypothetical protein	-0.450231	0.0321942	61.8462	119.174	5.82695	6.88595	Thaumi_prot_LH_FAM000571		N	Y	NV+NM	459	582	arCOG08726		Function unknown	-	Uncharacterized protein
Nmar_1042	NMAR_RS05595	hypothetical protein	-0.578531	0.0826569	42.2694	85.4985	5.19098	6.38154	Thaumi_prot_LH_FAM000572		N	Y	NV+NM	589	729	arCOG08727		Function unknown	-	Uncharacterized protein
Nmar_1043	NMAR_RS05600	SDR family NAD(P)-dependent oxidoreductase	-0.179214	0.150619	90.224	142.738	6.43757	7.14788	Thaumi_prot_LH_FAM000639		Y	Y	NV+NF+NM	347	858	arCOG01259		Lipid transport and metabolism	FabG	Short-chain alcohol dehydrogenase
Nmar_1044	NMAR_RS05605	hypothetical protein	-0.079617	0.924006	3.30778	4.26422	1.37233	2.04569	Thaumi_prot_LH_FAM001396		N	Y	NV+NF+NM	1713	1878	arCOG10570		Function unknown	-	Uncharacterized protein
Nmar_1045	NMAR_RS05610	response regulator	-2.33001	3.02e-11	6.68226	46.9892	2.50187	5.47656	Thaumi_prot_LH_FAM001253_0		N	N	NV+NF+NM	1484	102	arCOG02595		Signal transduction mechanisms	OmpR	REC domain
Nmar_1046	NMAR_RS05615	PAS domain S-box protein	-2.62794	1.88e-11	1.34837	8.9463	0.323034	3.08977	Thaumi_prot_LH_FAM006572		N	Y	NM	1884	99	arCOG02322		Signal transduction mechanisms	ResE	HAMP domain
Nmar_1047	NMAR_RS05620	fibronectin type III domain-containing protein	-0.563843	5.82e-06	57.4181	117.477	5.80208	6.87179	Thaumi_prot_LH_FAM002030		N	Y	NM	488	186	arCOG03561		General function prediction only	-	Secreted protein with beta-propeller repeat domain
Nmar_1048	NMAR_RS05625	sulfite exporter TauE/SafE family protein	0.263246	0.581702	4.60161	6.12199	2.19162	2.54347	Thaumi_prot_LH_FAM000640		N	Y	NV+NF+NM	1612	1415	arCOG02050		Inorganic ion transport and metabolism	-	Sulfite exporter, TauE/SafE family
Nmar_1049	NMAR_RS05630	hypothetical protein	-0.996865	7.25e-06	7.88634	21.8078	2.95979	4.44074	Thaumi_prot_LH_FAM001394		N	Y	NM	1417	189	arCOG10571		Function unknown	-	Uncharacterized protein
Nmar_1050	NMAR_RS05635	DUF192 domain-containing protein	-0.426817	0.0439802	38.1699	71.8211	5.1993	6.16584	Thaumi_prot_LH_FAM000641		Y	N	NV+NF+NM	646	630	arCOG03116		Function unknown	-	Uncharacterized membrane protein
Nmar_1051	NMAR_RS05640	hypothetical protein	-0.557166	0.274548	3.14119	7.30266	1.64792	2.76055	Thaumi_prot_LH_FAM002031		N	Y	NM	1730	1014	arCOG10557		Function unknown	-	Uncharacterized protein
Nmar_1052	NMAR_RS05645	hypothetical protein	-0.0888839	0.636573	220.588	335.981	7.77779	8.38724	Thaumi_prot_LH_FAM000642		N	Y	NM	170	1486	arCOG08740		Function unknown	-	Uncharacterized protein
Nmar_1053	NMAR_RS05650	iron dependent repressor, metal binding and dimerization domain protein	0.0258516	0.98538	1.27304	2.10975	0	1.0267	Thaumi_prot_LH_FAM000643		Y	N	NV+NF+NM	1889	1944	arCOG02100		Transcription	TroR	Mn-dependent transcriptional regulator (DtxR family)
Nmar_1054	NMAR_RS05655	PINc/VapC family ATPase	-0.110549	0.585212	16.13	24.1765	3.97445	4.58555	Thaumi_prot_LH_FAM000644		N	N	NV+NF+NM	1026	1417	arCOG04116		Replication, recombination and repair	-	ATPase of PilT family involved in Holliday junction resolution
Nmar_1055	NMAR_RS05660	TldD/PmbA family protein	-0.887721	0.000296138	3.32498	8.23222	1.65181	3.03497	Thaumi_prot_LH_FAM001385		N	N	NM	1712	271	arCOG00321		Posttranslational modification, protein turnover, chaperones	TldD	Zn-dependent protease, component of TldD/TldE system
Nmar_1056	NMAR_RS05665	uracil-DNA glycosylase	-0.558801	0.547401	0.845518	1.94571	-0.88701	0.905351	Thaumi_prot_LH_FAM000390		Y	N	NV+NF+NM	1921	1368	arCOG00905		Replication, recombination and repair	-	Uracil-DNA glycosylase
Nmar_1057	NMAR_RS05670	DNA-3-methyladenine glycosylase	-0.863358	0.536902	0.572574	1.1549	0	-0.0621864	Thaumi_prot_LH_FAM000391		N	N	NV+NF+NM	1935	1359	arCOG04295		Replication, recombination and repair	Mpg	3-methyladenine DNA glycosylase
Nmar_1058	NMAR_RS05675	VTT domain-containing protein	0.120982	0.802501	10.092	12.9367	3.20463	3.62545	Thaumi_prot_LH_FAM000392		N	N	NV+NF+NM	1293	1700	arCOG03119		Function unknown	-	Membrane protein DedA family
Nmar_1059	NMAR_RS05680	hypothetical protein	-0.441141	0.0220348	39.3699	76.0231	5.24321	6.23584	Thaumi_prot_LH_FAM000040_0		Y	N	NV+NF+NM	629	533	arCOG08684		General function prediction only	-	Roadblock/LC7 domain superfamily protein
Nmar_1060	NMAR_RS05685	hypothetical protein	0.50193	0.339488	12.3855	11.9258	3.43098	3.47032	Thaumi_prot_LH_FAM002032		N	Y	NM	1183	1093	arCOG10572		Function unknown	-	Uncharacterized protein
Nmar_1062	NMAR_RS05695	hypothetical protein	-2.29083	3.27e-57	7.43615	47.6473	2.83496	5.56294	Thaumi_prot_LH_FAM001599		N	Y	NM	1438	18	arCOG11548		Signal transduction mechanisms	CyaA	Adenylate cyclase, family 3
Nmar_1063	NMAR_RS05700	hypothetical protein	0.0246778	0.937741	26.6424	37.7152	4.63795	5.2254	Thaumi_prot_LH_FAM002033		N	Y	NM	784	1895	#N/A		#N/A	#N/A	#N/A
Nmar_1064	NMAR_RS05705	ABC transporter ATP-binding protein	-0.0844127	0.774311	16.7259	26.0959	3.99767	4.70085	Thaumi_prot_LH_FAM000246		Y	N	NV+NF+NM	1007	1666	arCOG00181		Amino acid transport and metabolism	DppD	ABC-type dipeptide/oligopeptide/nickel transport system, ATPase component
Nmar_1065	NMAR_RS05710	transcription elongation factor NusA	0.0640564	0.901309	8.84013	11.3387	2.90562	3.48565	Thaumi_prot_LH_FAM001529		N	N	NV+NF+NM	1364	1847	arCOG01761		Transcription	NusA	Transcription elongation factor
Nmar_1066	NMAR_RS05715	aspartate--tRNA(Asn) ligase	0.14684	0.498742	23.3969	28.7721	4.47759	4.82618	Thaumi_prot_LH_FAM000143		Y	N	NV+NF+NM	835	1317	arCOG00406		Translation, ribosomal structure and biogenesis	AsnS	Aspartyl/asparaginyl-tRNA synthetase
Nmar_1067	NMAR_RS05720	hypothetical protein	-0.392046	0.285182	17.6923	31.4138	4.04115	4.96875	Thaumi_prot_LH_FAM000955		N	Y	NV+NM	974	1025	arCOG08788		Function unknown	-	Uncharacterized protein
Nmar_1068	NMAR_RS05725	hypothetical protein	1.03122	0.000463424	25.0781	20.2557	4.63912	4.2707	Thaumi_prot_LH_FAM001528		N	Y	NM	807	290	arCOG11451		Function unknown	-	Uncharacterized membrane protein
Nmar_1069	NMAR_RS05730	isocitrate/isopropylmalate dehydrogenase family protein	0.0895919	0.649186	70.4284	91.7844	6.0916	6.49756	Thaumi_prot_LH_FAM000312		Y	N	NV+NF+NM	416	1511	arCOG01163		Energy production and conversion	LeuB	Isocitrate/isopropylmalate dehydrogenase
Nmar_1070	NMAR_RS05735	2-isopropylmalate synthase	0.757356	9.37e-11	242.084	201.734	7.86675	7.64376	Thaumi_prot_LH_FAM000395		Y	N	NV+NF+NM	160	108	arCOG02092		Amino acid transport and metabolism	LeuA	Isopropylmalate/homocitrate/citramalate synthase
Nmar_1071	NMAR_RS05740	acetolactate synthase small subunit	0.512821	0.00636063	115.064	111.282	6.77628	6.77956	Thaumi_prot_LH_FAM000396		Y	N	NV+NF+NM	290	413	arCOG04445		Amino acid transport and metabolism	IlvH	Acetolactate synthase, small subunit
Nmar_1072	NMAR_RS05745	biosynthetic-type acetolactate synthase large subunit	0.791936	1.38e-11	227.019	186.13	7.77315	7.52938	Thaumi_prot_LH_FAM000397		Y	N	NV+NF+NM	167	97	arCOG01998		Amino acid transport and metabolism	IlvB	Acetolactate synthase large subunit or other thiamine pyrophosphate-requiring enzyme
Nmar_1073	NMAR_RS05750	fibronectin type III domain-containing protein	3.31144	2.25e-113	68.6081	11.6941	6.08807	3.53851	Thaumi_prot_LH_FAM006573		N	Y	NM	424	3	arCOG05978		Cell wall/membrane/envelope biogenesis	-	Extracellular protein containing Kelch and FN3 domains
Nmar_1074	NMAR_RS05755	hypothetical protein	0.340845	0.0537961	67.9726	75.4819	6.02518	6.22286	Thaumi_prot_LH_FAM002034		N	Y	NM	429	667	#N/A		#N/A	#N/A	#N/A
Nmar_1075	NMAR_RS05760	chromosome segregation ATPase-like protein	-0.0400241	0.877244	210.519	310.253	7.66277	8.25782	Thaumi_prot_LH_FAM002035		N	Y	NM	179	1794	arCOG00371		Cell cycle control, cell division, chromosome partitioning	Smc	Chromosome segregation ATPase
Nmar_1076	NMAR_RS05765	HAMP domain-containing protein	-0.0934884	0.698965	7.48374	11.1212	2.85875	3.4727	Thaumi_prot_LH_FAM002036		N	Y	NM	1434	1567	arCOG02363		Signal transduction mechanisms	-	Cache and HAMP domains
Nmar_1077	NMAR_RS05770	nuclear transport factor 2 family protein	-0.637076	0.109818	12.9692	22.5316	3.64273	4.42554	Thaumi_prot_LH_FAM001527		N	N	NV+NM	1163	779	arCOG10267		General function prediction only	-	NTF2-like superfamily enzyme
Nmar_1078	NMAR_RS05775	3-hydroxy-5-phosphonooxypentane-2,4-dione thiolase	-0.251185	0.133411	83.8669	143.873	6.38118	7.164	Thaumi_prot_LH_FAM000118		Y	N	NV+NF+NM	370	831	arCOG04044		Amino acid transport and metabolism	-	2-amino-3,7-dideoxy-D-threo-hept-6-ulosonic acid synthase, DhnA-aldolase family
Nmar_1079	NMAR_RS05780	zinc-dependent dehydrogenase	0.183891	0.371033	31.3055	38.5996	4.90176	5.26422	Thaumi_prot_LH_FAM000398		Y	N	NV+NF+NM	718	1141	arCOG01459		Amino acid transport and metabolism	Tdh	Threonine dehydrogenase or related Zn-dependent dehydrogenase
Nmar_1080	NMAR_RS05785	V-type ATP synthase subunit F	0.201095	0.365414	70.051	84.6122	6.04565	6.40005	Thaumi_prot_LH_FAM000399		N	N	NV+NM	418	1131	arCOG04102		Energy production and conversion	NtpG	Archaeal/vacuolar-type H+-ATPase subunit F
Nmar_1081	NMAR_RS05790	hypothetical protein	-0.589516	0.000366491	124.399	234.912	6.91384	7.85193	Thaumi_prot_LH_FAM000415		N	Y	NV+NF+NM	271	285	arCOG08700		Function unknown	-	Uncharacterized protein
Nmar_1082	NMAR_RS05795	hypothetical protein	0.789279	0.0011692	38.3122	30.0329	5.24732	4.88656	Thaumi_prot_LH_FAM001608		N	Y	NM	644	325	arCOG10573		Function unknown	-	Uncharacterized protein
Nmar_1083	NMAR_RS05800	hypothetical protein	0.65609	0.44572	4.43743	3.75941	1.98478	1.43662	Thaumi_prot_LH_FAM000416		N	N	NV+NM	1622	1248	arCOG01120		Function unknown	-	SWIM zinc finger
Nmar_1084	NMAR_RS05805	metallophosphoesterase	-0.22026	0.690087	3.03908	4.61551	1.42176	2.14231	Thaumi_prot_LH_FAM000417		N	N	NV+NF+NM	1737	1558	arCOG01150		General function prediction only	-	Phosphohydrolase, Icc/MPP superfamily
Nmar_1085	NMAR_RS05810	carbamoyl-phosphate synthase (glutamine-hydrolyzing) large subunit	0.339293	0.10854	19.6326	21.5002	4.22442	4.41672	Thaumi_prot_LH_FAM000418		N	N	NV+NF+NM	910	777	arCOG01594		Amino acid transport and metabolism	CarB	Carbamoylphosphate synthase large subunit
Nmar_1086	NMAR_RS05815	glutamine-hydrolyzing carbamoyl-phosphate synthase small subunit	0.408477	0.00776093	49.2957	53.5553	5.58027	5.73901	Thaumi_prot_LH_FAM000419		Y	N	NV+NF+NM	541	424	arCOG00064		Amino acid transport and metabolism	CarA	Carbamoylphosphate synthase small subunit
Nmar_1087	NMAR_RS05820	hypothetical protein	-0.68774	0.0100163	4.92905	11.1249	2.22043	3.45541	Thaumi_prot_LH_FAM001006		N	Y	NV+NM	1586	451	arCOG08812		Cell wall/membrane/envelope biogenesis	-	Predicted S-layer protein with Ig-like domain
Nmar_1088	NMAR_RS05825	AAA family ATPase	-0.898707	4.79e-15	148.299	395.047	7.17968	8.6195	Thaumi_prot_LH_FAM000446		Y	N	NV+NF+NM	236	74	arCOG01307		Cell cycle control, cell division, chromosome partitioning	Vps4	Cell division ATPase of the AAA+ class, ESCRT system component
Nmar_1089	NMAR_RS05830	hypothetical protein	-1.03731	0.000128026	8.04692	24.5671	2.93816	4.59338	Thaumi_prot_LH_FAM002037		N	Y	NM	1406	242	arCOG08707		Cell cycle control, cell division, chromosome partitioning	-	Uncharacterized protein associated with Vps4/ESCRTIII system
Nmar_1090	NMAR_RS05835	hypothetical protein	-1.5664	1e-19	20.0507	86.6569	4.26481	6.42897	Thaumi_prot_LH_FAM001410		N	Y	NM	899	56	arCOG00452		Cell cycle control, cell division, chromosome partitioning	ESCRTIII	Archaeal division protein CdvB, Snf7/Vps24/ESCRT-III family
Nmar_1091	NMAR_RS05840	helix-turn-helix domain-containing protein	-0.223171	0.378239	16.2185	27.878	4.00012	4.76422	Thaumi_prot_LH_FAM000445		N	Y	NV+NM	1023	1146	arCOG02037		Transcription	-	Sugar-specific transcriptional regulator TrmB
Nmar_1092	NMAR_RS05845	RidA family protein	-0.142283	0.400159	77.8498	125.166	6.25147	6.95905	Thaumi_prot_LH_FAM000444		N	N	NV+NF+NM	389	1176	arCOG01630		Defense mechanisms	RidA	YjgF family enzyme shown to be reactive intermediate/imine deaminase
Nmar_1093	NMAR_RS05850	dicarboxylate/amino acid:cation symporter	0.0179313	0.938161	39.2625	55.4087	5.25909	5.77882	Thaumi_prot_LH_FAM002038		N	Y	NM	631	1900	arCOG04335		Energy production and conversion	GltP	Na+/H+-dicarboxylate symporter
Nmar_1094	NMAR_RS05860	PPOX class F420-dependent oxidoreductase	0.208193	0.610432	12.7967	14.3295	3.51446	3.81747	Thaumi_prot_LH_FAM000181		N	N	NV+NF+NM	1168	1447	arCOG00516		Defense mechanisms	NimA	Nitroimidazol reductase NimA or a related FMN-containing flavoprotein, pyridoxamine 5'-phosphate oxidase superfamily
Nmar_1095	NMAR_RS05865	hypothetical protein	0.482774	0.315548	13.91	9.20051	3.54513	3.16052	Thaumi_prot_LH_FAM002039		N	Y	NM	1114	1066	#N/A		#N/A	#N/A	#N/A
Nmar_1096	NMAR_RS05870	DUF3179 domain-containing protein	0.24735	0.290307	18.2821	20.751	4.12432	4.35582	Thaumi_prot_LH_FAM002040		N	Y	NV+NM	955	1030	arCOG09395		Function unknown	-	Uncharacterized protein, DUF3179 family
Nmar_1097	NMAR_RS05875	DoxX family protein	-0.319051	0.704225	9.99615	13.6377	2.95127	3.73045	Thaumi_prot_LH_FAM000155		N	N	NF+NM	1302	1572	arCOG08092		Function unknown	-	Predicted membrane protein, DoxD family
Nmar_1098	NMAR_RS05880	DHHA1 domain-containing protein	0.15471	0.507978	39.5373	51.0495	5.26231	5.66408	Thaumi_prot_LH_FAM000442		N	N	NV+NF+NM	625	1332	arCOG00424		Replication, recombination and repair	-	DHH superfamily phosphohydrolase/exonuclease
0	NMAR_RS05885	hypothetical protein	-1.78223	2.51e-09	23.9538	113.569	4.53095	6.78571	Thaumi_prot_LH_FAM000441		#N/A	#N/A	NM	821	124	#N/A		#N/A	#N/A	#N/A
Nmar_1099	NMAR_RS05890	citrate synthase	0.00100024	0.996774	33.3098	44.8171	5.0143	5.47564	Thaumi_prot_LH_FAM000437		Y	N	NV+NF+NM	693	1961	arCOG04237		Energy production and conversion	GltA	Citrate synthase
Nmar_1100	NMAR_RS05895	hypothetical protein	-0.910661	0.000189259	30.3876	57.1221	4.78125	5.82543	Thaumi_prot_LH_FAM000436		N	Y	NV+NM	733	254	arCOG08706		Function unknown	-	Uncharacterized protein
Nmar_1101	NMAR_RS05900	hypothetical protein	0.973742	0.619823	1.55613	1.03207	0	0	Thaumi_prot_LH_FAM001432		N	Y	NM	1862	1465	arCOG10574		Function unknown	-	Uncharacterized protein
Nmar_1102	NMAR_RS05905	plastocyanin/azurin family copper-binding protein	0.0471714	0.843716	4741.53	6745.31	12.2044	12.7189	Thaumi_prot_LH_FAM000003_0		Y	N	NV+NF+NM	23	1753	arCOG06255		Function unknown	-	Uncharacterized protein
Nmar_1103	NMAR_RS05910	excinuclease ABC subunit UvrC	-0.35921	0.480866	2.6983	4.57225	1.27174	2.16289	Thaumi_prot_LH_FAM000357		N	Y	NV+NF+NM	1765	1298	arCOG04753		Replication, recombination and repair	UvrC	Excinuclease ABC subunit C
Nmar_1104	NMAR_RS05915	excinuclease ABC subunit UvrA	0.0696985	0.736893	12.306	15.8654	3.53357	3.98238	Thaumi_prot_LH_FAM000358		N	Y	NV+NF+NM	1188	1607	arCOG04694		Replication, recombination and repair	UvrA	Excinuclease ABC subunit A, ATPase
Nmar_1105	NMAR_RS05920	excinuclease ABC subunit UvrB	0.643524	1.06e-05	23.3254	20.4292	4.46133	4.34415	Thaumi_prot_LH_FAM000359		N	Y	NV+NF+NM	838	196	arCOG04748		Replication, recombination and repair	UvrB	Excinuclease ABC subunit B, helicase
Nmar_1106	NMAR_RS05925	pyridoxamine 5'-phosphate oxidase family protein	0.113359	0.77	13.7843	16.3021	3.71673	4.00989	Thaumi_prot_LH_FAM000360		Y	Y	NV+NF+NM	1119	1660	arCOG00520		Defense mechanisms	NimA	Nitroimidazol reductase NimA or a related FMN-containing flavoprotein, pyridoxamine 5'-phosphate oxidase superfamily
0	NMAR_RS05930	hypothetical protein	-1.90186	0.329233	1.94425	6.3339	0	2.3531	Thaumi_prot_LH_FAM002042		#N/A	#N/A	NM	1830	1078	#N/A		#N/A	#N/A	#N/A
Nmar_1107	NMAR_RS05935	hypothetical protein	0.736134	0.490399	4.35551	2.81049	2.09034	1.33141	Thaumi_prot_LH_FAM002043		N	Y	NM	1627	1310	arCOG10575		Function unknown	-	Uncharacterized protein
Nmar_1108	NMAR_RS05940	hypothetical protein	0.0647356	0.864618	42.2201	61.3025	5.3936	5.87417	Thaumi_prot_LH_FAM001321		N	Y	NM	593	1775	arCOG10576		Function unknown	-	Uncharacterized protein
Nmar_1109	NMAR_RS05945	LLM class flavin-dependent oxidoreductase	0.175161	0.211772	467.579	581.116	8.81139	9.17132	Thaumi_prot_LH_FAM000361		Y	N	NV+NF+NM	88	943	arCOG02410		Energy production and conversion	Mer	Coenzyme F420-dependent N5,N10-methylene tetrahydromethanopterin reductase or related flavin-dependent oxidoreductase
Nmar_1110	NMAR_RS05950	iron-containing alcohol dehydrogenase	0.150525	0.38785	483.147	614.112	8.87127	9.25497	Thaumi_prot_LH_FAM000362		N	Y	NV+NF+NM	84	1163	arCOG00984		Energy production and conversion	EutG	Alcohol dehydrogenase, class IV
Nmar_1111	NMAR_RS05955	DUF4147 domain-containing protein	-0.457572	0.145633	4.62458	8.27933	2.17972	3.03292	Thaumi_prot_LH_FAM000435		N	N	NV+NF+NM	1611	849	arCOG04170		Carbohydrate transport and metabolism	GckA	Glycerate kinase
Nmar_1112	NMAR_RS05960	hypothetical protein	0.647595	0.0387693	34.0987	33.3669	5.05021	4.91727	Thaumi_prot_LH_FAM000081		N	Y	NM	688	606	arCOG08646		Function unknown	-	Uncharacterized conserved metal-binding protein
Nmar_1113	NMAR_RS05965	MBL fold metallo-hydrolase RNA specificity domain-containing protein	-0.097287	0.824831	9.98278	9.77773	3.14187	3.2744	Thaumi_prot_LH_FAM000080		N	N	NV+NF+NM	1303	1732	arCOG00545		Translation, ribosomal structure and biogenesis	YSH1	Predicted exonuclease of the beta-lactamase fold involved in RNA processing
Nmar_1114	NMAR_RS05970	phosphoribosylglycinamide formyltransferase	0.284044	0.237215	17.4162	18.3881	4.09049	4.18322	Thaumi_prot_LH_FAM000079		Y	N	NV+NF+NM	983	987	arCOG02825		Nucleotide transport and metabolism	PurN	Folate-dependent phosphoribosylglycinamide formyltransferase PurN
Nmar_1115	NMAR_RS05975	cupin domain-containing protein	0.420836	0.511923	7.75315	10.4088	2.53395	3.33821	Thaumi_prot_LH_FAM001420		Y	Y	NV+NM	1427	1342	arCOG03008		Carbohydrate transport and metabolism	-	Cupin domain containing protein
Nmar_1116	NMAR_RS05980	antibiotic biosynthesis monooxygenase	-0.451597	0.0362353	73.5688	146.9	6.1994	7.17265	Thaumi_prot_LH_FAM001540		N	Y	NV+NM	404	593	arCOG08661		General function prediction only	-	Antibiotic biosynthesis monooxygenase (ABM) superfamily enzyme
Nmar_1117	NMAR_RS05985	bifunctional 5,10-methylenetetrahydrofolate dehydrogenase/5,10-methenyltetrahydrofolate cyclohydrolase	0.46596	0.0136782	40.8023	42.0741	5.29464	5.37639	Thaumi_prot_LH_FAM000078		N	N	NV+NF+NM	608	482	arCOG04538		Coenzyme transport and metabolism	FolD	5,10-methylene-tetrahydrofolate dehydrogenase/Methenyl tetrahydrofolate cyclohydrolase
Nmar_1118	NMAR_RS05990	5-formyltetrahydrofolate cyclo-ligase	0.304285	0.206029	21.8489	22.6226	4.40822	4.44924	Thaumi_prot_LH_FAM000077		Y	N	NV+NF+NM	863	933	arCOG00474		Coenzyme transport and metabolism	FAU1	5-formyltetrahydrofolate cyclo-ligase
Nmar_1119	NMAR_RS05995	phosphoribosylamine--glycine ligase	0.216848	0.453931	12.4461	13.4937	3.59711	3.71757	Thaumi_prot_LH_FAM000076		N	N	NV+NF+NM	1180	1258	arCOG04415		Nucleotide transport and metabolism	PurD	Phosphoribosylamine-glycine ligase
Nmar_1120	NMAR_RS06000	isoleucine--tRNA ligase	-0.00304629	0.991648	12.2046	16.2424	3.49458	4.00783	Thaumi_prot_LH_FAM000075		N	N	NV+NF+NM	1190	1951	arCOG00807		Translation, ribosomal structure and biogenesis	IleS	Isoleucyl-tRNA synthetase
Nmar_1121	NMAR_RS06005	DNA protection during starvation protein	-0.00223918	0.991648	152.509	211.177	7.19182	7.7147	Thaumi_prot_LH_FAM000324		N	N	NV+NF+NM	227	1952	arCOG01093		General function prediction only	-	Protein distantly related to bacterial ferritins
Nmar_1122	NMAR_RS06010	hypothetical protein	0.117706	0.599198	102.055	134.786	6.63961	7.06429	Thaumi_prot_LH_FAM000074		N	Y	NV+NF+NM	316	1432	arCOG08645		Function unknown	-	Uncharacterized protein
Nmar_1123	NMAR_RS06015	ATP-grasp domain-containing protein	0.097685	0.679481	24.7551	32.7313	4.58063	5.02424	Thaumi_prot_LH_FAM000073		Y	N	NV+NF+NM	813	1542	arCOG01337		Energy production and conversion	SucC	Succinyl-CoA synthetase, beta subunit
Nmar_1124	NMAR_RS06020	CoA-binding protein	0.293868	0.0646566	69.7646	80.7677	6.09533	6.33097	Thaumi_prot_LH_FAM000072		N	N	NV+NF+NM	421	692	arCOG01339		Energy production and conversion	SucD	Succinyl-CoA synthetase, alpha subunit
Nmar_1125	NMAR_RS06025	50S ribosomal protein L40e	-0.60429	0.030487	54.2599	121.066	5.71872	6.8605	Thaumi_prot_LH_FAM000071		N	N	NV+NF+NM	507	568	arCOG04049		Translation, ribosomal structure and biogenesis	RPL40A	Ribosomal protein L40E
Nmar_1126	NMAR_RS06030	hypothetical protein	0.0862753	0.807769	41.041	54.5687	5.32655	5.74268	Thaumi_prot_LH_FAM002044		N	Y	NM	606	1711	arCOG10577		Function unknown	-	Uncharacterized protein
Nmar_R0030	NMAR_RS06035	tRNA-Val	0.978333	0.456865	24.3153	22.9183	4.20993	4.37342	#N/A		#N/A	#N/A	NA	817	1262	#N/A		#N/A	#N/A	#N/A
Nmar_1127	NMAR_RS06040	hypothetical protein	-1.06664	5.9e-10	23.7895	72.9308	4.49924	6.17042	Thaumi_prot_LH_FAM006574		N	Y	NM	826	115	#N/A		#N/A	#N/A	#N/A
Nmar_1128	NMAR_RS06045	zinc ABC transporter substrate-binding protein	0.537965	0.370864	3.93065	4.15427	1.49214	1.97769	Thaumi_prot_LH_FAM001793		N	Y	NV+NF+NM	1654	1140	arCOG01005		Inorganic ion transport and metabolism	LraI	ABC-type metal ion transport system, periplasmic component/surface adhesin
Nmar_1130	NMAR_RS06060	divalent cation transporter	0.372122	0.632397	1.95023	1.71607	0.649379	0.70778	Thaumi_prot_LH_FAM000877		N	Y	NV+NF+NM	1829	1482	arCOG00576		Inorganic ion transport and metabolism	-	Predicted divalent heavy-metal cations transporter
Nmar_1131	NMAR_RS06065	multicopper oxidase domain-containing protein	0.528835	0.402583	2.424	2.23118	0.990314	1.13201	Thaumi_prot_LH_FAM000878		N	N	NV+NF+NM	1789	1183	arCOG03914		Secondary metabolites biosynthesis, transport and catabolism	SufI	Multicopper oxidase
Nmar_1132	NMAR_RS06070	iron dependent repressor, metal binding and dimerization domain protein	0.589667	0.428162	5.08046	3.98468	2.10534	1.79525	Thaumi_prot_LH_FAM000643		Y	N	NV+NF+NM	1576	1227	arCOG02100		Transcription	TroR	Mn-dependent transcriptional regulator (DtxR family)
0	NMAR_RS06075	hypothetical protein	0.00347708	0.997219	4.6534	5.80142	2.07469	2.22719	Thaumi_prot_LH_FAM002046		#N/A	#N/A	NM	1608	1965	#N/A		#N/A	#N/A	#N/A
Nmar_1133	NMAR_RS06080	kelch repeat-containing protein	0.914232	0.000760181	17.9246	14.3015	4.16161	3.83333	Thaumi_prot_LH_FAM002047		N	N	NV+NF+NM	963	307	arCOG07536		Cell wall/membrane/envelope biogenesis	NanM	N-acetylneuraminic acid mutarotase
Nmar_1134	NMAR_RS06085	hypothetical protein	-0.101385	0.886996	6.52464	9.90616	2.3586	3.21327	Thaumi_prot_LH_FAM006575		N	Y	NM	1493	1806	#N/A		#N/A	#N/A	#N/A
Nmar_1135	NMAR_RS06090	fused MFS/spermidine synthase	0.400471	0.114097	8.01455	8.54097	2.92794	3.08373	Thaumi_prot_LH_FAM002048		N	N	NF+NM	1408	792	arCOG00050		Amino acid transport and metabolism	SpeE	Spermidine synthase
Nmar_1136	NMAR_RS06095	multicopper oxidase family protein MCO2	0.109008	0.707237	11.1958	14.1471	3.34729	3.81734	Thaumi_prot_LH_FAM002049		N	Y	NM	1243	1581	arCOG03914		Secondary metabolites biosynthesis, transport and catabolism	SufI	Multicopper oxidase
Nmar_1137	NMAR_RS06100	hypothetical protein	0.532273	0.160325	10.1572	9.51344	3.21233	3.21401	Thaumi_prot_LH_FAM001349		N	Y	NV+NF+NM	1291	881	arCOG10549		Function unknown	-	Uncharacterized protein
0	NMAR_RS06105	hypothetical protein	0.338121	0.930561	1.89887	0	0	0	Thaumi_prot_LH_FAM000186_0		#N/A	#N/A	NV+NF+NM	1834	1884	#N/A		#N/A	#N/A	#N/A
Nmar_1138	NMAR_RS06110	ferric reductase-like transmembrane domain-containing protein	0.415071	0.563822	10.7107	6.87147	2.89964	2.7196	Thaumi_prot_LH_FAM002050		N	Y	NM	1270	1385	arCOG09751		General function prediction only	R	Predicted membrane component of sulfite or ferric reductase
Nmar_1139	NMAR_RS06115	hypothetical protein	0.264451	0.879665	1.30718	2.02069	0	0.934863	Thaumi_prot_LH_FAM001072		N	Y	NM	1886	1800	arCOG08813		Function unknown	-	Uncharacterized membrane protein
Nmar_1140	NMAR_RS06125	thioredoxin domain-containing protein	-0.273723	0.532119	5.45166	8.10106	2.2908	2.99202	Thaumi_prot_LH_FAM000133_0		N	N	NV+NF+NM	1561	1357	arCOG02868		Posttranslational modification, protein turnover, chaperones	DsbG	Protein-disulfide isomerase
Nmar_1142	NMAR_RS06135	plastocyanin/azurin family copper-binding protein	0.916116	0.344731	2.67746	2.62146	0.990121	1.0876	Thaumi_prot_LH_FAM000003_0		Y	N	NV+NF+NM	1767	1101	arCOG02926		Energy production and conversion	PetE	Plastocyanin/azurin/halocyanin family protein
Nmar_1143	NMAR_RS06140	thioredoxin domain-containing protein	0.0640735	0.898267	8.59372	12.1485	2.99912	3.58807	Thaumi_prot_LH_FAM000133_0		N	N	NV+NF+NM	1372	1828	arCOG02868		Posttranslational modification, protein turnover, chaperones	DsbG	Protein-disulfide isomerase
Nmar_1144	NMAR_RS06145	cytochrome c biogenesis protein CcdA	-0.265097	0.484804	6.09033	8.27604	2.54166	3.03536	Thaumi_prot_LH_FAM002051		N	Y	NM	1523	1305	arCOG02398		Energy production and conversion	CcdA	Cytochrome c biogenesis protein
0	NMAR_RS06150	YHS domain-containing protein	-2.4598	0.0319918	1.12737	7.83137	0	2.5111	Thaumi_prot_LH_FAM002002		#N/A	#N/A	NV+NF+NM	1903	580	#N/A		#N/A	#N/A	#N/A
Nmar_1145	NMAR_RS06155	thioredoxin family protein	-0.603328	0.38785	3.70772	9.59106	1.6525	3.19828	Thaumi_prot_LH_FAM002052		N	Y	NM	1674	1164	arCOG01218		Posttranslational modification, protein turnover, chaperones	TrxA	Thiol-disulfide isomerase or thioredoxin
Nmar_1146	NMAR_RS06160	trypsin-like peptidase domain-containing protein	0.949687	0.00108273	7.77815	6.61491	2.88551	2.68953	Thaumi_prot_LH_FAM000667		Y	N	NV+NF+NM	1425	320	arCOG02833		Posttranslational modification, protein turnover, chaperones	DegQ	Serine protease Do (heat-shock protein)
Nmar_1147	NMAR_RS06165	AsnC family transcriptional regulator	0.671574	0.0323364	35.0655	30.8323	5.08986	4.86693	Thaumi_prot_LH_FAM002053		N	Y	NV+NF+NM	671	583	#N/A		#N/A	#N/A	#N/A
Nmar_1148	NMAR_RS06170	DsbA family protein	1.09284	1.38e-05	30.6269	20.7004	4.86359	4.33701	Thaumi_prot_LH_FAM000133_0		N	N	NV+NF+NM	728	202	arCOG02868		Posttranslational modification, protein turnover, chaperones	DsbG	Protein-disulfide isomerase
Nmar_1149	NMAR_RS06175	hypothetical protein	-0.153767	0.655509	9.16166	13.9349	3.14718	3.7879	Thaumi_prot_LH_FAM002054		N	Y	NM	1348	1519	#N/A		#N/A	#N/A	#N/A
Nmar_1150	NMAR_RS06180	DsbA family protein	0.555893	0.303701	4.051	3.94775	1.87933	1.92548	Thaumi_prot_LH_FAM000133_0		N	N	NV+NF+NM	1645	1051	arCOG02868		Posttranslational modification, protein turnover, chaperones	DsbG	Protein-disulfide isomerase
Nmar_1151	NMAR_RS06185	hypothetical protein	0.35861	0.386627	18.3911	20.1545	4.15388	4.27981	Thaumi_prot_LH_FAM002055		N	Y	NF+NM	953	1155	#N/A		#N/A	#N/A	#N/A
Nmar_1152	NMAR_RS06190	hypothetical protein	0.513749	0.817617	0.567732	1.08226	0	-0.325837	Thaumi_prot_LH_FAM000679		N	Y	NV+NF+NM	1936	1725	arCOG03067		Transcription	ArsR	Transcriptional regulator containing HTH domain, ArsR family
Nmar_1153	NMAR_RS06195	high frequency lysogenization protein HflD	-1.70949	0.0857691	2.18022	4.01319	0	1.95248	Thaumi_prot_LH_FAM002056		N	Y	NM	1810	734	arCOG10578		Inorganic ion transport and metabolism	HoxN	High-affinity nickel permease
Nmar_1155	NMAR_RS06200	metalloregulator ArsR/SmtB family transcription factor	0.684354	0.206283	11.5125	8.93116	3.3313	2.93035	Thaumi_prot_LH_FAM002058		N	N	NM	1227	934	arCOG01681		Transcription	ArsR	Transcriptional regulator containing HTH domain, ArsR family
Nmar_1156	NMAR_RS06205	cation transporter	0.74866	0.0424519	15.3734	16.1726	3.87398	4.00159	Thaumi_prot_LH_FAM002059		N	Y	NM	1058	626	arCOG01477		Inorganic ion transport and metabolism	CzcD	Co/Zn/Cd efflux system component
Nmar_1157	NMAR_RS06210	hypothetical protein	1.25229	1.01e-10	16.7623	10.8247	4.05034	3.43108	Thaumi_prot_LH_FAM006576		N	Y	NM	1005	109	#N/A		#N/A	#N/A	#N/A
Nmar_1158	NMAR_RS06215	DarT ssDNA thymidine ADP-ribosyltransferase family protein	-0.443277	0.00518236	33.2935	62.6546	5.02497	5.96264	Thaumi_prot_LH_FAM006577		N	Y	NM	694	395	#N/A		#N/A	#N/A	#N/A
Nmar_1159	NMAR_RS06220	three-Cys-motif partner protein TcmP	-1.11204	0.016027	1.29344	3.66264	0.185834	1.81885	Thaumi_prot_LH_FAM006578		N	N	NM	1887	497	arCOG08191		Translation, ribosomal structure and biogenesis	RsmD	16S rRNA G966 N2-methylase RsmD
Nmar_1160	NMAR_RS06225	phage Gp37/Gp68 family protein	-0.978683	2.15e-11	17.4523	47.8417	4.07197	5.57614	Thaumi_prot_LH_FAM002060		N	N	NV+NM	982	101	arCOG01290		Replication, recombination and repair	SplB	DNA repair photolyase
Nmar_1161	NMAR_RS06230	hypothetical protein	2.10113	2.51e-09	5.7022	2.23162	2.31578	1.0769	Thaumi_prot_LH_FAM006579		N	Y	NM	1546	125	arCOG02926		Energy production and conversion	PetE	Plastocyanin/azurin/halocyanin family protein
Nmar_1162	NMAR_RS06240	hypothetical protein	1.49181	3.34e-15	688.319	364.848	9.36985	8.44879	Thaumi_prot_LH_FAM006580		N	Y	NM	65	71	#N/A		#N/A	#N/A	#N/A
Nmar_1163	NMAR_RS06245	hypothetical protein	2.40521	1.06e-60	2000.15	556.682	10.9278	9.09023	Thaumi_prot_LH_FAM006581		N	Y	NM	37	14	#N/A		#N/A	#N/A	#N/A
0	NMAR_RS06250	hypothetical protein	2.10176	1.4e-21	1394.73	465.364	10.3952	8.75027	Thaumi_prot_LH_FAM006582		#N/A	#N/A	NM	43	54	#N/A		#N/A	#N/A	#N/A
Nmar_1164	NMAR_RS06255	hypothetical protein	1.76734	1.19e-15	1653.62	700.662	10.624	9.34969	Thaumi_prot_LH_FAM006583		N	Y	NM	40	69	#N/A		#N/A	#N/A	#N/A
Nmar_1165	NMAR_RS06265	MT-A70 family methyltransferase	1.59569	1.68e-06	9.58153	4.67627	3.1916	2.19981	Thaumi_prot_LH_FAM006585		N	Y	NM	1326	166	arCOG08695		Translation, ribosomal structure and biogenesis	IME4	N6-adenosine-specific RNA methylase IME4
Nmar_1166	NMAR_RS06270	ParB N-terminal domain-containing protein	0.768145	0.787736	0.731911	0.54092	0	0	Thaumi_prot_LH_FAM006586		N	Y	NM	1927	1680	arCOG11113		Replication, recombination and repair	-	ParB-like NTPase domain containing protein
Nmar_1167	NMAR_RS06275	hypothetical protein	1.55495	0.000628886	9.77146	4.54196	3.09939	2.15583	Thaumi_prot_LH_FAM006587		N	Y	NM	1313	299	#N/A		#N/A	#N/A	#N/A
Nmar_1168	NMAR_RS06280	hypothetical protein	0.459651	0.260331	5.11878	5.53065	2.33102	2.42784	Thaumi_prot_LH_FAM006588		N	Y	NM	1574	1001	#N/A		#N/A	#N/A	#N/A
Nmar_1169	NMAR_RS06285	site-specific integrase	0.597824	0.00413811	14.2213	11.7105	3.78721	3.51959	Thaumi_prot_LH_FAM001325		N	Y	NM	1099	386	arCOG01245		Mobilome: prophages, transposons	XerC	XerD/XerC family integrase, often contains N-terminal HTH domain
Nmar_1170	NMAR_RS06290	NAD(P)H-dependent oxidoreductase	-0.591725	0.0744081	8.63916	17.9097	3.023	4.1488	Thaumi_prot_LH_FAM006589		N	Y	NM	1369	712	arCOG02577		General function prediction only	MdaB	NADPH-quinone reductase (modulator of drug activity B)
Nmar_1171	NMAR_RS06295	hypothetical protein	0.37925	0.0543761	33.1113	34.5776	5.02202	5.10053	Thaumi_prot_LH_FAM000694		N	N	NM	696	671	arCOG08747		General function prediction only	-	Predicted thiol-disulfide oxidoreductase
Nmar_1172	NMAR_RS06300	HTTM domain-containing protein	0.272625	0.522391	13.0523	11.0795	3.48341	3.45304	Thaumi_prot_LH_FAM006590		N	Y	NM	1159	1352	#N/A		#N/A	#N/A	#N/A
Nmar_1174	NMAR_RS06305	hypothetical protein	0.625748	7.75e-06	286.71	264.862	8.11967	8.0323	Thaumi_prot_LH_FAM000010		N	Y	NM	134	191	arCOG08634		Function unknown	-	Uncharacterized protein
Nmar_1175	NMAR_RS06310	inorganic diphosphatase	0.283426	0.510068	9.85452	10.7727	3.2032	3.37435	Thaumi_prot_LH_FAM001526		N	N	NV+NF+NM	1308	1340	arCOG01711		Energy production and conversion	Ppa	Inorganic pyrophosphatase
Nmar_1176	NMAR_RS06315	UBP-type zinc finger domain-containing protein	-1.13045	0.171188	3.55991	8.71833	1.40238	2.88236	Thaumi_prot_LH_FAM002061		N	Y	NF+NM	1692	891	arCOG06790		Function unknown	-	Zn finger protein, UBP-type
0	NMAR_RS06320	hypothetical protein	-1.6042	0.361766	0	2.52103	0	1.0808	Thaumi_prot_LH_FAM002062		#N/A	#N/A	NM	1971	1125	#N/A		#N/A	#N/A	#N/A
Nmar_1177	NMAR_RS06325	M3 family oligoendopeptidase	-0.523754	0.0170432	13.118	22.5703	3.63421	4.47314	Thaumi_prot_LH_FAM000323		N	Y	NV+NF+NM	1155	508	arCOG04758		Amino acid transport and metabolism	PepF	Oligoendopeptidase F
Nmar_1178	NMAR_RS06330	hypothetical protein	0.700972	0.182086	4.54113	3.98423	1.87904	1.95098	Thaumi_prot_LH_FAM002063		N	Y	NM	1616	904	arCOG11736		Function unknown	-	Uncharacterized membrane protein
Nmar_1179	NMAR_RS06335	hypothetical protein	-0.193969	0.484804	19.3396	31.1892	4.24291	4.93217	Thaumi_prot_LH_FAM000325		N	Y	NM	918	1306	arCOG08686		Function unknown	-	Uncharacterized membrane protein
Nmar_1180	NMAR_RS06340	arginine decarboxylase, pyruvoyl-dependent	-1.12782	3.35e-05	17.3087	42.0962	4.00292	5.38586	Thaumi_prot_LH_FAM000326		N	N	NV+NF+NM	989	215	arCOG04490		Amino acid transport and metabolism	PdaD	Pyruvoyl-dependent arginine decarboxylase (PvlArgDC)
0	NMAR_RS06345	hypothetical protein	-0.719301	0.0166582	25.8922	63.0714	4.63446	5.95684	Thaumi_prot_LH_FAM001722		#N/A	#N/A	NM	792	506	#N/A		#N/A	#N/A	#N/A
Nmar_R0031	NMAR_RS06350	tRNA-Thr	0.271742	0.802501	25.2868	18.5575	0	4.11842	#N/A		#N/A	#N/A	NA	803	1701	#N/A		#N/A	#N/A	#N/A
Nmar_1181	NMAR_RS06355	DsbA family protein	-0.576958	0.0109657	23.5882	47.7058	4.43196	5.56403	Thaumi_prot_LH_FAM000133_0		N	N	NV+NF+NM	830	458	arCOG02868		Posttranslational modification, protein turnover, chaperones	DsbG	Protein-disulfide isomerase
Nmar_1182	NMAR_RS06360	DEAD/DEAH box helicase	0.506637	0.0102889	39.7471	38.3182	5.2138	5.23514	Thaumi_prot_LH_FAM000328		N	N	NV+NF+NM	623	453	arCOG00558		Replication, recombination and repair	SrmB	Superfamily II DNA and RNA helicase
Nmar_1183	NMAR_RS06365	Lrp/AsnC ligand binding domain-containing protein	-0.168709	0.593598	41.0933	66.7617	5.28253	6.004	Thaumi_prot_LH_FAM000047_0		Y	N	NV+NF+NM	604	1430	arCOG01117		Transcription	-	Lrp/AsnC family C-terminal domain
Nmar_1184	NMAR_RS06370	hypothetical protein	0.551578	0.231897	13.8847	13.996	3.74667	3.64479	Thaumi_prot_LH_FAM000330		N	Y	NM	1116	970	arCOG08688		Function unknown	-	Uncharacterized protein
Nmar_1185	NMAR_RS06375	hypothetical protein	0.43588	0.443903	3.06507	3.22933	1.53642	1.65241	Thaumi_prot_LH_FAM000332		N	Y	NM	1736	1247	arCOG08689		Function unknown	-	Uncharacterized protein
Nmar_1186	NMAR_RS06380	DUF3426 domain-containing protein	-0.186165	0.611429	9.35688	16.5479	3.1611	3.97918	Thaumi_prot_LH_FAM002064		N	Y	NM	1341	1457	arCOG08642		Function unknown	-	Uncharacterized protein
Nmar_1187	NMAR_RS06385	hypothetical protein	0.628482	0.495245	4.66823	4.08165	0.821811	1.87846	Thaumi_prot_LH_FAM000333		N	Y	NV+NF+NM	1605	1315	arCOG08690		Function unknown	-	Uncharacterized protein
Nmar_1188	NMAR_RS06390	zinc ribbon domain-containing protein	-0.913962	0.00592477	3.76832	9.68949	1.77496	3.23744	Thaumi_prot_LH_FAM000245		N	Y	NM	1668	402	#N/A		#N/A	#N/A	#N/A
Nmar_1189	NMAR_RS06395	hypothetical protein	-0.537104	0.0870199	16.1407	36.4737	3.92833	5.14859	Thaumi_prot_LH_FAM000334		N	Y	NM	1025	738	arCOG08691		Function unknown	-	Uncharacterized protein
Nmar_1190	NMAR_RS06400	hypothetical protein	-0.493629	0.0491027	17.4667	33.132	4.04321	5.02711	Thaumi_prot_LH_FAM000335		Y	Y	NV+NF+NM	981	653	arCOG08080		Function unknown	-	Uncharacterized protein
Nmar_1191	NMAR_RS06405	thioredoxin domain-containing protein	0.301708	0.161982	11.4897	12.9479	3.47938	3.67456	Thaumi_prot_LH_FAM000336		Y	N	NV+NF+NM	1229	885	arCOG02007		Posttranslational modification, protein turnover, chaperones	-	Prenyltransferase family protein containing thioredoxin domain
Nmar_1192	NMAR_RS06410	hypothetical protein	-0.810009	0.194062	6.81495	13.0663	2.29388	3.63034	Thaumi_prot_LH_FAM000337		N	Y	NV+NM	1476	920	arCOG08692		Function unknown	-	Uncharacterized protein
Nmar_1193	NMAR_RS06415	alcohol dehydrogenase catalytic domain-containing protein	0.953636	1.13e-11	40.0635	28.9607	5.24594	4.84954	Thaumi_prot_LH_FAM000338		Y	N	NV+NF+NM	620	96	arCOG01455		General function prediction only	AdhP	Zn-dependent alcohol dehydrogenase
0	NMAR_RS06420	hypothetical protein	0.246715	0.720812	2.52127	3.28265	1.1486	1.61261	Thaumi_prot_LH_FAM000339		#N/A	#N/A	NM	1782	1597	#N/A		#N/A	#N/A	#N/A
Nmar_1194	NMAR_RS06425	hypothetical protein	-0.671098	5.21e-05	50.3533	107.06	5.55642	6.73677	Thaumi_prot_LH_FAM000340		N	Y	NM	533	221	arCOG08693		Function unknown	-	Uncharacterized protein containg Zn ribbon domain
Nmar_1195	NMAR_RS06430	hypothetical protein	-0.235456	0.221426	32.2116	35.482	4.76666	5.08386	Thaumi_prot_LH_FAM002066		N	Y	NM	704	955	arCOG10579		Function unknown	-	Uncharacterized protein
Nmar_1196	NMAR_RS06435	hypothetical protein	-0.453296	0.115859	28.7791	37.385	4.64243	5.21029	Thaumi_prot_LH_FAM000341		N	Y	NM	759	797	arCOG08694		Function unknown	-	Uncharacterized membrane protein
0	NMAR_RS06440	hypothetical protein	-0.812051	0.472399	2.37296	5.26683	0	0	Thaumi_prot_LH_FAM001731		#N/A	#N/A	NM	1797	1284	#N/A		#N/A	#N/A	#N/A
Nmar_1197	NMAR_RS06445	Lrp/AsnC ligand binding domain-containing protein	0.20651	0.836531	1.55389	2.60766	0	1.04184	Thaumi_prot_LH_FAM000047_0		Y	N	NV+NF+NM	1863	1743	arCOG01117		Transcription	-	Lrp/AsnC family C-terminal domain
Nmar_1198	NMAR_RS06450	tRNA pseudouridine(13) synthase TruD	-0.237779	0.736571	1.17404	1.77121	0.0428587	0.780173	Thaumi_prot_LH_FAM000342		N	N	NV+NF+NM	1899	1606	arCOG04252		Translation, ribosomal structure and biogenesis	TruD	tRNA(Glu) U13 pseudouridine synthase TruD
Nmar_1199	NMAR_RS06455	lyase	0.00504444	0.981667	28.3652	40.129	4.76834	5.32367	Thaumi_prot_LH_FAM000343		N	Y	NM	762	1942	arCOG03564		Defense mechanisms	Vgb	Streptogramin lyase
Nmar_1200	NMAR_RS06460	peptidyl-tRNA hydrolase Pth2	0.179508	0.510068	42.2284	53.6202	5.36819	5.72996	Thaumi_prot_LH_FAM000344		Y	N	NV+NF+NM	592	1341	arCOG04228		Translation, ribosomal structure and biogenesis	Pth2	Peptidyl-tRNA hydrolase
Nmar_1201	NMAR_RS06465	hypothetical protein	4.13258	1.31e-110	6628.65	578.223	12.6939	9.166	Thaumi_prot_LH_FAM000095		N	Y	NM	17	4	arCOG08647		Function unknown	-	Uncharacterized protein
Nmar_1202	NMAR_RS06470	response regulator	0.228092	0.713033	7.20256	5.08077	2.72518	2.31919	Thaumi_prot_LH_FAM001253_0		N	N	NV+NF+NM	1450	1588	arCOG02391		Signal transduction mechanisms	CheY	Rec domain
Nmar_1203	NMAR_RS06475	hypothetical protein	0.538947	0.00493093	27.611	27.5519	4.72052	4.768	Thaumi_prot_LH_FAM002067		N	Y	NM	769	394	arCOG10580		Function unknown	-	Uncharacterized protein
Nmar_1204	NMAR_RS06480	PEFG-CTERM sorting domain-containing protein	0.799829	0.00410693	11.8333	11.4028	3.39057	3.4882	Thaumi_prot_LH_FAM006591		N	Y	NM	1210	385	arCOG08716		Function unknown	-	Uncharacterized protein
Nmar_1205	NMAR_RS06485	hypothetical protein	0.547832	0.498742	3.96229	2.95815	1.51178	1.39491	Thaumi_prot_LH_FAM002067		N	Y	NM	1649	1318	arCOG10580		Function unknown	-	Uncharacterized protein
Nmar_1206	NMAR_RS06490	response regulator	0.0371034	0.888174	41.8504	50.0294	5.3435	5.63653	Thaumi_prot_LH_FAM001253_0		N	N	NV+NF+NM	597	1819	arCOG02391		Signal transduction mechanisms	CheY	Rec domain
Nmar_1207	NMAR_RS06495	ATP-binding protein	0.329805	0.0341068	19.5221	22.2771	4.23222	4.47393	Thaumi_prot_LH_FAM002068		N	Y	NM	914	589	arCOG02363		Signal transduction mechanisms	-	Cache and HAMP domains
Nmar_1208	NMAR_RS06500	hypothetical protein	0.634296	0.384593	7.22261	5.39967	2.28318	2.37132	Thaumi_prot_LH_FAM006592		N	Y	NM	1448	1150	arCOG10350		Amino acid transport and metabolism	-	Kazal-type serine protease inhibitor
Nmar_1209	NMAR_RS06505	hypothetical protein	0.651479	0.0516636	29.0248	30.0145	4.71115	4.90004	Thaumi_prot_LH_FAM006593		N	Y	NM	752	660	#N/A		#N/A	#N/A	#N/A
Nmar_1210	NMAR_RS06510	HD domain-containing protein	-0.217196	0.484804	9.49465	14.8232	3.1535	3.88034	Thaumi_prot_LH_FAM006594		N	Y	NM	1330	1307	arCOG04430		General function prediction only	-	HD superfamily phosphohydrolase
Nmar_1211	NMAR_RS06515	hypothetical protein	-0.0889966	0.789332	19.3272	29.392	4.20005	4.8585	Thaumi_prot_LH_FAM006595		N	Y	NM	919	1682	arCOG00725		Function unknown	-	Uncharacterized protein
Nmar_1212	NMAR_RS06520	DNA repair exonuclease	-0.692603	0.602455	0.299592	0.767978	-2.30604	-0.836419	Thaumi_prot_LH_FAM000522		N	N	NM	1950	1436	arCOG00397		Replication, recombination and repair	SbcD	DNA repair exonuclease, SbcD
Nmar_1213	NMAR_RS06525	SMC family ATPase	-2.33227	0.0393523	0.0295194	0.562674	0	-1.00044	Thaumi_prot_LH_FAM000521		N	N	NM	1966	609	arCOG00368		Replication, recombination and repair	SbcC	ATPase involved in DNA repair, SbcC
Nmar_1214	NMAR_RS06530	AAA family ATPase	0.229468	0.313806	16.2631	19.4553	3.94919	4.27214	Thaumi_prot_LH_FAM006596		N	Y	NM	1020	1062	arCOG00586		Cell cycle control, cell division, chromosome partitioning	Soj	ATPase involved in chromosome partitioning, ParA family
Nmar_1215	NMAR_RS06535	hypothetical protein	0.737321	0.399638	52.8246	38.2538	4.76522	5.24909	Thaumi_prot_LH_FAM002069		N	Y	NM	512	1175	#N/A		#N/A	#N/A	#N/A
Nmar_1216	NMAR_RS06540	hypothetical protein	1.20601	0.0770397	1.6644	0.979066	0.580061	-0.221001	Thaumi_prot_LH_FAM002070		N	Y	NM	1853	716	#N/A		#N/A	#N/A	#N/A
Nmar_1217	NMAR_RS06545	hypothetical protein	1.59604	0.19021	2.77361	1.99902	0	0.927887	Thaumi_prot_LH_FAM002071		N	Y	NM	1760	918	#N/A		#N/A	#N/A	#N/A
Nmar_1218	NMAR_RS06550	hypothetical protein	1.39631	9.83e-10	13.403	7.89505	3.69569	2.93761	Thaumi_prot_LH_FAM006597		N	Y	NM	1136	118	#N/A		#N/A	#N/A	#N/A
Nmar_1219	NMAR_RS06555	site-specific integrase	0.719476	3.6e-05	49.2918	23.1724	5.43647	4.52765	Thaumi_prot_LH_FAM001493		N	Y	NM	542	217	arCOG01245		Mobilome: prophages, transposons	XerC	XerD/XerC family integrase, often contains N-terminal HTH domain
Nmar_1220	NMAR_RS06560	NAD(P)/FAD-dependent oxidoreductase	0.559391	0.125314	6.45661	5.86777	2.58849	2.52557	Thaumi_prot_LH_FAM000345		N	N	NV+NF+NM	1498	816	arCOG00570		Lipid transport and metabolism	-	Geranylgeranyl reductase, flavoprotein
Nmar_1221	NMAR_RS06565	zinc finger domain-containing protein	-0.342087	0.270164	63.4406	112.984	5.86377	6.75773	Thaumi_prot_LH_FAM000350		N	N	NV+NF+NM	452	1012	arCOG01989		Translation, ribosomal structure and biogenesis	-	Zn-ribbon RNA-binding protein with a function in translation
Nmar_1222	NMAR_RS06570	elongation factor 1-beta	0.0745654	0.751548	140.508	188.724	7.08241	7.54664	Thaumi_prot_LH_FAM000349		Y	N	NV+NF+NM	249	1629	arCOG01988		Translation, ribosomal structure and biogenesis	EFB1	Translation elongation factor EF-1beta
Nmar_1223	NMAR_RS06575	CDC48 family AAA ATPase	0.189108	0.122373	49.2484	60.7462	5.57724	5.91583	Thaumi_prot_LH_FAM000348_0		Y	N	NV+NF+NM	543	805	arCOG01308		Posttranslational modification, protein turnover, chaperones	Cdc48	ATPase of the AAA+ class , CDC48 family
Nmar_1224	NMAR_RS06580	hypothetical protein	-0.577715	0.0502488	12.4023	23.0265	3.61772	4.5013	Thaumi_prot_LH_FAM000347		Y	N	NV+NF+NM	1182	657	arCOG07192		Transcription	-	Transcriptional regulator, PadR family
Nmar_1225	NMAR_RS06585	heme o synthase	0.782999	1.8e-08	62.3932	52.1631	5.94567	5.69997	Thaumi_prot_LH_FAM000346		Y	N	NV+NF+NM	458	135	arCOG00479		Posttranslational modification, protein turnover, chaperones	CyoE	Polyprenyltransferase (cytochrome oxidase assembly factor)
Nmar_1226	NMAR_RS06590	plastocyanin/azurin family copper-binding protein	0.259983	0.0581723	308.374	366.423	8.24083	8.51518	Thaumi_prot_LH_FAM000352		N	Y	NV+NF+NM	127	680	arCOG02929		Energy production and conversion	PetE	Plastocyanin/azurin/halocyanin family protein
Nmar_1227	NMAR_RS06595	M67 family metallopeptidase	-0.345124	0.408654	8.42536	13.9124	3.00215	3.76506	Thaumi_prot_LH_FAM000353		Y	N	NV+NF+NM	1381	1193	arCOG01138		Posttranslational modification, protein turnover, chaperones	Rri1	Proteasome lid subunit RPN8/RPN11, contains Jab1/MPN domain metalloenzyme (JAMM) motif
Nmar_1228	NMAR_RS06600	cyclophilin-like fold protein	-0.385869	0.356691	10.2273	16.284	3.20968	3.99822	Thaumi_prot_LH_FAM002072		Y	N	NV+NF+NM	1288	1119	arCOG04488		Function unknown	-	Uncharacterized protein
Nmar_1229	NMAR_RS06605	DUF2024 family protein	0.0185685	0.913967	783.867	1092.15	9.56175	10.0804	Thaumi_prot_LH_FAM000535		Y	Y	NV+NF+NM	61	1867	arCOG08720		Function unknown	Traf5	Uncharacterized metal-binding protein, DUF2024 family
Nmar_1230	NMAR_RS06610	hypothetical protein	-0.000687979	0.998648	27.5487	30.7802	4.54983	4.8742	Thaumi_prot_LH_FAM000534		N	Y	NM	770	1967	arCOG08719		Function unknown	-	Zn finger containing protein
Nmar_1231	NMAR_RS06615	sodium-translocating pyrophosphatase	-0.287133	0.133908	76.5274	127.297	6.22111	6.98139	Thaumi_prot_LH_FAM000533		N	N	NM	395	833	arCOG04949		Energy production and conversion	OVP1	Na+ or H+-translocating membrane pyrophosphatase
Nmar_1232	NMAR_RS06620	hypothetical protein	-0.351236	0.146112	18.9746	33.4952	4.21723	5.06054	Thaumi_prot_LH_FAM000532		N	Y	NM	932	850	arCOG08718		Amino acid transport and metabolism	-	SprT-like metalloprotease
Nmar_1233	NMAR_RS06625	GTP-dependent dephospho-CoA kinase family protein	0.283684	0.386493	20.9128	23.6121	4.27849	4.52823	Thaumi_prot_LH_FAM000531		Y	N	NV+NF+NM	884	1153	arCOG04076		Function unknown	-	Uncharacterized protein, DUF359 family
Nmar_1234	NMAR_RS06630	Mrp/NBP35 family ATP-binding protein	0.0266302	0.900857	112.917	153.459	6.7613	7.24745	Thaumi_prot_LH_FAM000530		N	N	NV+NF+NM	293	1838	arCOG01846		Posttranslational modification, protein turnover, chaperones	PaaD	Metal-sulfur cluster biosynthetic enzyme
Nmar_1235	NMAR_RS06635	DNA-directed RNA polymerase	-0.461308	0.0089013	67.9373	130.545	6.01149	7.01659	Thaumi_prot_LH_FAM000529		Y	N	NV+NF+NM	430	439	arCOG00675		Transcription	RPB7	DNA-directed RNA polymerase, subunit E'/Rpb7
Nmar_1236	NMAR_RS06640	transcription elongation factor subunit Spt4	-0.616718	0.100648	13.277	26.9887	3.66975	4.73488	Thaumi_prot_LH_FAM000528		N	N	NV+NF+NM	1147	762	arCOG04077		Transcription	Spt4	Transcription elongation factor Spt4/RpoE2, zinc finger protein
Nmar_1237	NMAR_RS06645	carboxylating nicotinate-nucleotide diphosphorylase	-0.123442	0.81745	6.81554	8.18346	2.49491	2.88519	Thaumi_prot_LH_FAM000527		Y	N	NV+NF+NM	1475	1724	arCOG01482		Coenzyme transport and metabolism	NadC	Nicotinate-nucleotide pyrophosphorylase
Nmar_1238	NMAR_RS06650	CDC27 family protein	0.806523	0.046459	16.039	12.6486	3.94994	3.5759	Thaumi_prot_LH_FAM001882		N	Y	NM	1032	642	arCOG05195		General function prediction only	-	TPR repeats containing protein
Nmar_1239	NMAR_RS06655	quinolinate synthase NadA	0.137352	0.428162	103.613	131.7	6.62573	7.03444	Thaumi_prot_LH_FAM000526		N	N	NV+NF+NM	313	1228	arCOG04459		Coenzyme transport and metabolism	NadA	Quinolinate synthase
Nmar_1240	NMAR_RS06660	aspartate dehydrogenase	0.00205051	0.995765	20.406	28.0364	4.29466	4.79555	Thaumi_prot_LH_FAM000525		Y	Y	NV+NF+NM	891	1958	arCOG00254		General function prediction only	-	Predicted dinucleotide-utilizing enzyme
Nmar_1241	NMAR_RS06665	hypothetical protein	-0.36736	0.153673	9.85026	17.8287	3.17642	4.13672	Thaumi_prot_LH_FAM002073		N	Y	NM	1309	864	#N/A		#N/A	#N/A	#N/A
Nmar_1242	NMAR_RS06670	DNA double-strand break repair nuclease NurA	0.470724	0.00592477	43.166	43.6627	5.37054	5.43742	Thaumi_prot_LH_FAM001543		N	N	NV+NF+NM	584	403	arCOG00367		Replication, recombination and repair	-	NurA 5'-3' nuclease
Nmar_1243	NMAR_RS06675	ATP-binding protein	0.32774	0.05578	15.5938	17.6098	3.89863	4.13618	Thaumi_prot_LH_FAM001544		N	N	NV+NF+NM	1049	677	arCOG00280		Replication, recombination and repair	-	HerA helicase
Nmar_1244	NMAR_RS06680	exonuclease SbcCD subunit D	-0.346648	0.216432	5.99274	11.0465	2.55555	3.44561	Thaumi_prot_LH_FAM001545		N	N	NV+NF+NM	1527	948	arCOG00397		Replication, recombination and repair	SbcD	DNA repair exonuclease, SbcD
Nmar_1245	NMAR_RS06685	SMC family ATPase	0.455815	0.0699127	8.88981	9.51931	3.1332	3.20203	Thaumi_prot_LH_FAM001546		N	N	NV+NF+NM	1363	705	arCOG00368		Replication, recombination and repair	SbcC	ATPase involved in DNA repair, SbcC
Nmar_1246	NMAR_RS06690	hypothetical protein	3.62367	5.77e-78	8056.6	924.04	12.9107	9.79217	Thaumi_prot_LH_FAM006598		N	Y	NM	13	8	#N/A		#N/A	#N/A	#N/A
Nmar_1247	NMAR_RS06695	PAS domain-containing sensor histidine kinase	1.16353	1.5e-07	15.8387	10.3257	3.97975	3.33307	Thaumi_prot_LH_FAM002074		N	Y	NM	1040	148	arCOG03644		Signal transduction mechanisms	-	CHASE domain, extracellular domain involved in signal transduction
Nmar_1248	NMAR_RS06700	response regulator	0.530322	0.0438532	35.1726	35.2851	5.10524	5.12449	Thaumi_prot_LH_FAM001253_0		N	N	NV+NF+NM	668	629	arCOG02391		Signal transduction mechanisms	CheY	Rec domain
Nmar_1249	NMAR_RS06705	hypothetical protein	-0.104882	0.846589	3.36523	4.44776	1.67824	2.12427	Thaumi_prot_LH_FAM002067		N	Y	NM	1708	1763	arCOG10580		Function unknown	-	Uncharacterized protein
Nmar_1250	NMAR_RS06710	Kazal-type serine protease inhibitor domain-containing protein	0.372601	0.0335062	152.386	141.856	7.20808	7.13311	Thaumi_prot_LH_FAM000003_0		Y	N	NV+NF+NM	229	585	arCOG02926		Energy production and conversion	PetE	Plastocyanin/azurin/halocyanin family protein
Nmar_1251	NMAR_RS06715	HEAT repeat domain-containing protein	0.448589	0.0116461	64.1788	66.2203	5.92472	6.03588	Thaumi_prot_LH_FAM000520		N	N	NV+NF+NM	451	467	arCOG04006		Function unknown	-	HEAT repeats containing protein
Nmar_1252	NMAR_RS06720	redoxin domain-containing protein	0.314017	0.0540497	43.9325	51.2507	5.41269	5.67131	Thaumi_prot_LH_FAM000519		N	Y	NV+NF+NM	579	669	arCOG08717		Energy production and conversion	-	Protein disulfide reductases, TlpA family
Nmar_1253	NMAR_RS06725	CFI-box-CTERM domain-containing protein	-0.019159	0.953967	12.563	17.3097	3.5065	4.10799	Thaumi_prot_LH_FAM001007		N	Y	NM	1174	1912	arCOG10597		General function prediction only	-	Hemocyanin family protein, binds copper ions
Nmar_1254	NMAR_RS06730	50S ribosomal protein L15e	-0.268115	0.0960536	285.324	486.168	8.10132	8.91368	Thaumi_prot_LH_FAM000518		N	N	NV+NF+NM	135	753	arCOG04209		Translation, ribosomal structure and biogenesis	RPL15A	Ribosomal protein L15E
Nmar_1255	NMAR_RS06735	hypothetical protein	-0.123834	0.755693	11.1223	15.8806	3.25425	3.97776	Thaumi_prot_LH_FAM002075		N	Y	NM	1249	1639	arCOG08778		Function unknown	-	Uncharacterized domain with PDW repeats
Nmar_1256	NMAR_RS06740	hypothetical protein	-0.535882	0.113188	8.12085	16.6394	2.87938	4.0052	Thaumi_prot_LH_FAM002076		N	Y	NM	1405	785	arCOG12843		Function unknown	-	Uncharacterized protein
Nmar_1257	NMAR_RS06745	hypothetical protein	-0.901181	2.95e-08	207.01	540.421	7.64375	9.07265	Thaumi_prot_LH_FAM002077		N	Y	NM	183	138	#N/A		#N/A	#N/A	#N/A
Nmar_1258	NMAR_RS06750	D-2-hydroxyacid dehydrogenase	0.566092	0.000797113	42.1371	38.6615	5.33298	5.25966	Thaumi_prot_LH_FAM000194		Y	N	NV+NF+NM	595	308	arCOG01754		Coenzyme transport and metabolism	SerA	Phosphoglycerate dehydrogenase or related dehydrogenase
Nmar_1259	NMAR_RS06755	multicopper oxidase domain-containing protein	0.0376541	0.849003	352.142	505.306	8.43944	8.96407	Thaumi_prot_LH_FAM001735		N	Y	NF+NM	114	1765	arCOG03914		Secondary metabolites biosynthesis, transport and catabolism	SufI	Multicopper oxidase
Nmar_1260	NMAR_RS06760	aspartate ammonia-lyase	0.540029	0.00567256	51.1196	49.4427	5.6242	5.59671	Thaumi_prot_LH_FAM000516		N	N	NV+NF+NM	529	401	arCOG01750		Amino acid transport and metabolism	AspA	Aspartate ammonia-lyase
Nmar_1261	NMAR_RS06765	tRNA (N(6)-L-threonylcarbamoyladenosine(37)-C(2))-methylthiotransferase	0.622612	0.00017149	39.1511	35.9398	5.19012	5.15123	Thaumi_prot_LH_FAM000515		Y	N	NV+NF+NM	633	249	arCOG01358		Translation, ribosomal structure and biogenesis	MiaB	2-methylthioadenine synthetase
Nmar_1262	NMAR_RS06770	cell division protein FtsZ	-0.0320944	0.853061	207.542	305.89	7.67415	8.25057	Thaumi_prot_LH_FAM000514		N	Y	NV+NM	182	1766	arCOG02201		Cell cycle control, cell division, chromosome partitioning	FtsZ1_2	Cell division GTPase
Nmar_1263	NMAR_RS06775	50S ribosomal protein L31e	-0.774592	5.29e-05	42.864	102.467	5.34008	6.65307	Thaumi_prot_LH_FAM000513		N	N	NV+NF+NM	587	222	arCOG04473		Translation, ribosomal structure and biogenesis	RPL31A	Ribosomal protein L31E
Nmar_1264	NMAR_RS06780	50S ribosomal protein L39e	-0.394756	0.275698	103.859	194.574	6.60567	7.46989	Thaumi_prot_LH_FAM000512		N	N	NV+NF+NM	311	1018	arCOG04177		Translation, ribosomal structure and biogenesis	RPL39	Ribosomal protein L39E
Nmar_1265	NMAR_RS06785	CoA pyrophosphatase	-0.0828078	0.900857	6.3337	8.22598	2.49839	3.01456	Thaumi_prot_LH_FAM000511		N	Y	NV+NF+NM	1504	1839	arCOG01072		Replication, recombination and repair	-	NUDIX family hydrolase
Nmar_1266	NMAR_RS06790	methylenetetrahydrofolate reductase	0.0328508	0.947806	5.31238	7.91915	2.35565	2.87831	Thaumi_prot_LH_FAM000510		Y	Y	NV+NF+NM	1571	1908	arCOG00475		Amino acid transport and metabolism	MetF	5,10-methylenetetrahydrofolate reductase
Nmar_1267	NMAR_RS06795	dihydropteroate synthase	-0.0191143	0.924006	18.748	26.4559	4.18267	4.71232	Thaumi_prot_LH_FAM000509		N	Y	NV+NF+NM	937	1879	arCOG02029		Amino acid transport and metabolism	MetH	Methionine synthase I, cobalamin-binding domain
Nmar_1268	NMAR_RS06800	homocysteine S-methyltransferase family protein	-0.187298	0.38785	16.7662	27.7644	4.04083	4.77681	Thaumi_prot_LH_FAM000508		N	Y	NV+NF+NM	1004	1165	arCOG08715		Amino acid transport and metabolism	MetH	Methionine synthase I (cobalamin-dependent), methyltransferase domain
Nmar_1269	NMAR_RS06805	MFS transporter	0.960567	0.00203369	15.3772	7.89646	3.7096	2.94557	Thaumi_prot_LH_FAM000506		N	Y	NM	1056	350	arCOG00130		Carbohydrate transport and metabolism	-	MFS family permease
Nmar_1270	NMAR_RS06810	hypothetical protein	0.339815	0.344731	34.2065	35.6347	5.08654	5.07572	Thaumi_prot_LH_FAM002078		N	Y	NM	685	1102	#N/A		#N/A	#N/A	#N/A
Nmar_1271	NMAR_RS06815	CBS domain-containing protein	-0.31687	0.643518	2.59099	4.06042	1.26026	1.95395	Thaumi_prot_LH_FAM001028		N	N	NF+NM	1774	1502	arCOG00600		General function prediction only	-	CBS domain
Nmar_1272	NMAR_RS06820	universal stress protein	-0.857676	0.0752032	6.97382	16.1901	2.75638	3.92826	Thaumi_prot_LH_FAM000499_0		N	N	NV+NF+NM	1465	713	arCOG02053		Signal transduction mechanisms	UspA	Nucleotide-binding protein, UspA family
Nmar_1273	NMAR_RS06825	PEFG-CTERM sorting domain-containing protein	0.138858	0.667484	15.1746	20.0618	3.91007	4.32018	Thaumi_prot_LH_FAM001009		Y	N	NM	1066	1529	#N/A		#N/A	#N/A	#N/A
Nmar_1274	NMAR_RS06830	universal stress protein	-0.483327	0.0208675	29.7466	57.1862	4.80985	5.82465	Thaumi_prot_LH_FAM000499_1		N	N	NV+NF+NM	743	520	arCOG02053		Signal transduction mechanisms	UspA	Nucleotide-binding protein, UspA family
Nmar_1275	NMAR_RS06835	rhodanese-like domain-containing protein	-0.140112	0.445961	56.698	85.9972	5.75376	6.41881	Thaumi_prot_LH_FAM002079		N	Y	NM	494	1250	arCOG02021		Inorganic ion transport and metabolism	PspE	Rhodanese-related sulfurtransferase
Nmar_1276	NMAR_RS06840	winged helix-turn-helix transcriptional regulator	0.486308	0.120331	30.5344	28.8781	4.8065	4.79097	Thaumi_prot_LH_FAM002080		N	Y	NM	730	802	arCOG02611		Transcription	-	Transcriptional regulator, implicated in bacteriocin system regulation, contains HTH domain
Nmar_1277	NMAR_RS06845	DsrE family protein	0.254093	0.585282	16.0336	16.7119	3.91116	4.02886	Thaumi_prot_LH_FAM002081		N	Y	NM	1034	1418	arCOG02068		Inorganic ion transport and metabolism	DsrE	Uncharacterized protein involved in intracellular sulfur reduction
Nmar_1278	NMAR_RS06850	hypothetical protein	1.4281	8.29e-07	58.3682	32.3297	5.76713	4.98221	Thaumi_prot_LH_FAM000271		N	Y	NV+NF+NM	483	158	arCOG08680		Function unknown	-	Uncharacterized protein
Nmar_1279	NMAR_RS06855	hypothetical protein	0.104351	0.70975	31.4017	44.2295	4.88868	5.46569	Thaumi_prot_LH_FAM006601		N	Y	NM	716	1585	#N/A		#N/A	#N/A	#N/A
Nmar_1280	NMAR_RS06860	hypothetical protein	0.104648	0.715771	42.2611	49.3104	5.35379	5.6161	Thaumi_prot_LH_FAM002082		N	Y	NM	590	1594	#N/A		#N/A	#N/A	#N/A
Nmar_1281	NMAR_RS06865	winged helix-turn-helix transcriptional regulator	1.17638	0.404661	2.08093	1.40058	0.491238	-0.0807689	Thaumi_prot_LH_FAM001003		N	Y	NV+NF+NM	1812	1188	arCOG02611		Transcription	-	Transcriptional regulator, implicated in bacteriocin system regulation, contains HTH domain
Nmar_1282	NMAR_RS06870	DUF6659 family protein	-0.974997	0.0716781	3.65029	9.09311	1.64127	3.11354	Thaumi_prot_LH_FAM000040_0		Y	N	NV+NF+NM	1679	708	arCOG08684		General function prediction only	-	Roadblock/LC7 domain superfamily protein
Nmar_1283	NMAR_RS06875	ABC transporter permease	0.462033	0.0452368	33.0344	34.9082	5.03453	5.11765	Thaumi_prot_LH_FAM000505		Y	Y	NV+NF+NM	697	636	arCOG00169		Inorganic ion transport and metabolism	TauC	ABC-type nitrate/sulfonate/bicarbonate transport system, permease component
Nmar_1284	NMAR_RS06880	ABC transporter ATP-binding protein	0.514044	0.00377914	49.9745	50.5919	5.63206	5.65003	Thaumi_prot_LH_FAM000504		Y	N	NV+NF+NM	537	375	arCOG00193		Inorganic ion transport and metabolism	TauB	ABC-type nitrate/sulfonate/bicarbonate transport system, ATPase component
Nmar_1285	NMAR_RS06885	ABC transporter substrate-binding protein	-0.155501	0.411456	34.0421	52.0983	5.01223	5.70151	Thaumi_prot_LH_FAM000503		N	Y	NV+NF+NM	689	1199	arCOG01803		Inorganic ion transport and metabolism	TauA	ABC-type nitrate/sulfonate/bicarbonate transport system, periplasmic component
Nmar_1286	NMAR_RS06890	argininosuccinate synthase	-0.0901927	0.632122	81.3983	124.676	6.32149	6.95237	Thaumi_prot_LH_FAM000502		Y	N	NV+NF+NM	374	1481	arCOG00112		Amino acid transport and metabolism	ArgG	Argininosuccinate synthase
Nmar_1287	NMAR_RS06895	alpha-aminoadipate/glutamate carrier protein LysW	0.0226823	0.939278	123.7	183.334	6.92022	7.49696	Thaumi_prot_LH_FAM000082		Y	N	NV+NF+NM	272	1902	arCOG01588		Amino acid transport and metabolism	LysW	Lysine biosynthesis protein LysW
Nmar_1288	NMAR_RS06900	lysine biosynthesis protein LysX	-0.197749	0.38785	51.8489	84.9129	5.67275	6.38535	Thaumi_prot_LH_FAM000083		Y	N	NV+NF+NM	523	1166	arCOG01589		Coenzyme transport and metabolism	RimK	Glutathione synthase/glutaminyl transferase/alpha-L-glutamate ligase
Nmar_1289	NMAR_RS06905	N-acetyl-gamma-glutamyl-phosphate reductase	0.186232	0.201886	71.8421	89.3627	6.12512	6.47525	Thaumi_prot_LH_FAM000645		N	N	NV+NF+NM	409	930	arCOG00495		Amino acid transport and metabolism	ArgC	Acetylglutamate semialdehyde dehydrogenase
Nmar_1290	NMAR_RS06910	[LysW]-aminoadipate/[LysW]-glutamate kinase	-0.130965	0.504287	34.6387	53.5177	5.06614	5.73934	Thaumi_prot_LH_FAM000646		Y	N	NV+NF+NM	676	1330	arCOG00862		Amino acid transport and metabolism	ArgB	Acetylglutamate kinase
Nmar_1291	NMAR_RS06915	acetylornithine/succinylornithine family transaminase	-0.470812	0.0588112	15.5913	29.4934	3.90227	4.84062	Thaumi_prot_LH_FAM000647		N	N	NV+NF+NM	1050	684	arCOG00914		Amino acid transport and metabolism	ArgD	Ornithine/acetylornithine aminotransferase
Nmar_1292	NMAR_RS06920	HTH-type transcriptional regulator LysM	-0.791801	0.0146701	11.0007	29.8615	3.42573	4.84774	Thaumi_prot_LH_FAM000222		Y	N	NV+NF+NM	1257	487	arCOG01580		Transcription	-	DNA-binding transcriptional regulator, Lrp family
Nmar_1293	NMAR_RS06925	2-isopropylmalate synthase	-0.0332186	0.900908	17.5498	24.0999	4.03597	4.58747	Thaumi_prot_LH_FAM000395		Y	N	NV+NF+NM	978	1843	arCOG02092		Amino acid transport and metabolism	LeuA	Isopropylmalate/homocitrate/citramalate synthase
Nmar_1294	NMAR_RS06930	alpha-aminoadipate/glutamate carrier protein LysW	-0.155608	0.789642	14.1145	24.8658	3.73422	4.50887	Thaumi_prot_LH_FAM000082		Y	N	NV+NF+NM	1103	1684	arCOG01588		Amino acid transport and metabolism	LysW	Lysine biosynthesis protein LysW
Nmar_1295	NMAR_RS06935	lysine biosynthesis protein LysX	0.790686	2.23e-08	90.5938	75.5012	6.48059	6.23383	Thaumi_prot_LH_FAM000083		Y	N	NV+NF+NM	343	136	arCOG01589		Coenzyme transport and metabolism	RimK	Glutathione synthase/glutaminyl transferase/alpha-L-glutamate ligase
Nmar_1296	NMAR_RS06940	M20/M25/M40 family metallo-hydrolase	-0.0193862	0.942603	17.161	24.8443	4.03723	4.61238	Thaumi_prot_LH_FAM000084		Y	N	NV+NF+NM	994	1907	arCOG01107		Amino acid transport and metabolism	ArgE	Acetylornithine deacetylase/Succinyl-diaminopimelate desuccinylase or related deacylase
Nmar_1297	NMAR_RS06945	diphthine synthase	-0.0647562	0.824831	15.1307	22.3748	3.89518	4.45446	Thaumi_prot_LH_FAM000085		N	N	NV+NF+NM	1068	1733	arCOG04161		Translation, ribosomal structure and biogenesis	DPH5	Diphthamide biosynthesis methyltransferase
Nmar_1298	NMAR_RS06950	adenylyltransferase/cytidyltransferase family protein	-0.147808	0.646651	17.0106	25.5531	3.94769	4.64947	Thaumi_prot_LH_FAM000086		N	N	NV+NF+NM	997	1509	arCOG01222		Cell wall/membrane/envelope biogenesis	TagD	Cytidylyltransferase fused to conserved domain of DUF357 family
Nmar_1299	NMAR_RS06955	ATP-binding protein	-1.94441	2.26e-07	0.637798	3.92001	-0.718432	1.91844	Thaumi_prot_LH_FAM001290		N	Y	NM	1932	149	#N/A		#N/A	#N/A	#N/A
Nmar_1300	NMAR_RS06960	universal stress protein	0.214757	0.415479	39.437	46.4578	5.22331	5.52499	Thaumi_prot_LH_FAM002083		N	Y	NM	627	1208	arCOG02053		Signal transduction mechanisms	UspA	Nucleotide-binding protein, UspA family
Nmar_1301	NMAR_RS06965	DUF120 domain-containing protein	1.02302	0.000314296	22.298	15.4872	4.33587	3.90234	Thaumi_prot_LH_FAM000087		Y	N	NV+NF+NM	857	274	arCOG01904		Coenzyme transport and metabolism	-	CTP-dependent Riboflavin kinase
Nmar_1302	NMAR_RS06970	DNA primase DnaG	0.398774	0.000183394	346.598	370.815	8.39639	8.53152	Thaumi_prot_LH_FAM000088		Y	N	NV+NF+NM	116	252	arCOG04281		Replication, recombination and repair	DnaG	DNA primase (bacterial type)
Nmar_1303	NMAR_RS06975	iron-sulfur cluster insertion protein ErpA	-0.101191	0.630636	1040.48	1578.76	9.97074	10.5908	Thaumi_prot_LH_FAM000089		Y	N	NV+NF+NM	48	1477	arCOG04560		Posttranslational modification, protein turnover, chaperones	IscA	Fe-S cluster assembly iron-binding protein IscA
Nmar_1304	NMAR_RS06980	CBS domain-containing protein	-0.400208	0.529483	5.37771	9.72969	2.24144	3.24337	Thaumi_prot_LH_FAM001413_0		N	N	NV+NF+NM	1568	1356	arCOG00606		General function prediction only	-	CBS domain
Nmar_1305	NMAR_RS06985	hypothetical protein	-0.239736	0.402583	31.1578	49.5516	4.84114	5.62595	Thaumi_prot_LH_FAM001027		N	Y	NV+NF+NM	721	1184	arCOG08805		Defense mechanisms	-	CopG/RHH family DNA binding protein
Nmar_1306	NMAR_RS06990	helix-turn-helix transcriptional regulator	-0.89933	0.0533983	7.48191	18.6448	2.79839	4.11697	Thaumi_prot_LH_FAM001029		N	N	NM	1435	665	arCOG03067		Transcription	ArsR	Transcriptional regulator containing HTH domain, ArsR family
Nmar_1307	NMAR_RS06995	plastocyanin/azurin family copper-binding protein	-0.412895	0.00562744	90.575	170.163	6.45646	7.40277	Thaumi_prot_LH_FAM002084		N	Y	NM	344	400	arCOG02929		Energy production and conversion	PetE	Plastocyanin/azurin/halocyanin family protein
Nmar_1308	NMAR_RS07000	enoyl-CoA hydratase-related protein	0.140904	0.491004	669.906	859.803	9.34053	9.74378	Thaumi_prot_LH_FAM000097		Y	N	NV+NF+NM	68	1311	arCOG00249		Lipid transport and metabolism	FadB	3-hydroxyacyl-CoA dehydrogenase, some fused to Enoyl-CoA hydratase
Nmar_1309	NMAR_RS07005	3-hydroxypropionate--CoA ligase	0.0838948	0.605986	139.566	185.018	7.08166	7.52882	Thaumi_prot_LH_FAM000098		Y	Y	NV+NF+NM	251	1444	arCOG01340		Energy production and conversion	-	Acyl-CoA synthetase (NDP forming)
Nmar_1310	NMAR_RS07010	type 1 glutamine amidotransferase	-0.081326	0.843716	9.10892	13.3842	3.0074	3.73637	Thaumi_prot_LH_FAM000099		N	N	NV+NF+NM	1351	1754	arCOG00090		Nucleotide transport and metabolism	GuaA	GMP synthase - Glutamine amidotransferase domain
Nmar_1311	NMAR_RS07015	toprim domain-containing protein	0.308056	0.594361	13.1093	6.63859	3.56574	2.65682	Thaumi_prot_LH_FAM001737		N	N	NV+NF+NM	1156	1431	arCOG01486		Translation, ribosomal structure and biogenesis	RnmV	5S rRNA maturation endonuclease (Ribonuclease M5), contains TOPRIM domain
Nmar_1312	NMAR_RS07020	Glu/Leu/Phe/Val dehydrogenase	0.225095	0.0475887	353.026	424.615	8.41339	8.7278	Thaumi_prot_LH_FAM000100		Y	N	NV+NF+NM	112	648	arCOG01352		Amino acid transport and metabolism	GdhA	Glutamate dehydrogenase/leucine dehydrogenase
Nmar_1313	NMAR_RS07025	winged helix-turn-helix domain-containing protein	-0.0732953	0.867585	20.8803	32.8261	4.28936	4.97303	Thaumi_prot_LH_FAM001235		N	N	NV+NF+NM	885	1780	arCOG00731		Transcription	ArsR	Transcriptional regulator containing HTH domain, ArsR family
Nmar_1314	NMAR_RS07030	archaeal proteasome endopeptidase complex subunit alpha	0.107969	0.50359	180.475	239.27	7.45157	7.89603	Thaumi_prot_LH_FAM000101		Y	N	NV+NF+NM	200	1326	arCOG00971		Posttranslational modification, protein turnover, chaperones	PRE1	20S proteasome, alpha subunit
Nmar_1315	NMAR_RS07035	class I SAM-dependent methyltransferase	0.250006	0.259409	19.7718	22.8502	4.27228	4.49343	Thaumi_prot_LH_FAM000102		Y	N	NV+NF+NM	906	999	arCOG04348		Coenzyme transport and metabolism	UbiE	Ubiquinone/menaquinone biosynthesis C-methylase UbiE
Nmar_1316	NMAR_RS07040	MFS transporter	0.869435	0.0367235	39.1106	24.5732	4.94217	4.58145	Thaumi_prot_LH_FAM000103		N	Y	NV+NM	634	594	arCOG00130		Carbohydrate transport and metabolism	-	MFS family permease
Nmar_1317	NMAR_RS07045	P-II family nitrogen regulator	0.433488	0.00403288	447.401	451.371	8.80339	8.79376	Thaumi_prot_LH_FAM001030_0		N	N	NV+NF+NM	90	381	arCOG02305		Amino acid transport and metabolism	GlnK	Nitrogen regulatory protein PII
Nmar_1318	NMAR_RS07050	twin-arginine translocase TatA/TatE family subunit	-0.121735	0.763787	12.5392	20.7687	3.59306	4.31438	Thaumi_prot_LH_FAM000104		Y	N	NV+NF+NM	1175	1654	arCOG02694		Intracellular trafficking, secretion, and vesicular transport	TatA	Sec-independent protein secretion pathway component
Nmar_1319	NMAR_RS07055	site-specific DNA-methyltransferase	-0.169088	0.812334	3.02976	4.67677	1.49039	2.15948	Thaumi_prot_LH_FAM000745		N	N	NM	1738	1716	arCOG00115		Replication, recombination and repair	-	DNA modification methylase
Nmar_1320	NMAR_RS07060	DEAD/DEAH box helicase	0.554985	0.0303484	6.92065	6.56374	2.69359	2.66306	Thaumi_prot_LH_FAM000106		N	N	NV+NM	1469	566	arCOG00555		General function prediction only	-	Helicase of YprA family
Nmar_1321	NMAR_RS07065	SDR family oxidoreductase	0.0879427	0.754815	22.3454	32.2037	4.47265	4.99332	Thaumi_prot_LH_FAM000716_0		N	Y	NV+NF+NM	854	1636	arCOG01259		Lipid transport and metabolism	FabG	Short-chain alcohol dehydrogenase
Nmar_1322	NMAR_RS07070	DNA topoisomerase I	-0.161326	0.66447	15.8347	25.7733	3.91443	4.63841	Thaumi_prot_LH_FAM000107		Y	N	NV+NF+NM	1041	1528	arCOG08649		Replication, recombination and repair	-	Topoisomerase IB
Nmar_1323	NMAR_RS07075	hypothetical protein	-0.190901	0.676623	3.56623	4.90135	1.74495	2.265	Thaumi_prot_LH_FAM001886		N	Y	NM	1691	1539	arCOG11445		Function unknown	-	Uncharacterized protein
Nmar_R0032	NMAR_RS07080	tRNA-Met	0.389204	0.106781	108.294	122.022	6.74216	6.90653	#N/A		#N/A	#N/A	NA	299	775	#N/A		#N/A	#N/A	#N/A
Nmar_1324	NMAR_RS07085	tyrosine-type recombinase/integrase	0.206881	0.357288	38.3298	47.186	5.21504	5.53454	Thaumi_prot_LH_FAM002085		N	Y	NM	642	1121	arCOG01242		Mobilome: prophages, transposons	XerC	XerD/XerC family integrase
Nmar_1325	NMAR_RS07090	thrombospondin type 3 repeat-containing protein	0.196725	0.439228	19.624	29.1034	4.26529	4.85893	Thaumi_prot_LH_FAM002086		N	Y	NM	911	1237	#N/A		#N/A	#N/A	#N/A
Nmar_1326	NMAR_RS07095	winged helix-turn-helix transcriptional regulator	0.0263155	0.904192	104.253	144.478	6.65686	7.16604	Thaumi_prot_LH_FAM002087		N	Y	NM	310	1849	arCOG02611		Transcription	-	Transcriptional regulator, implicated in bacteriocin system regulation, contains HTH domain
Nmar_1327	NMAR_RS07100	hypothetical protein	0.386624	0.233821	22.7608	26.2177	4.49213	4.68313	Thaumi_prot_LH_FAM002088		N	Y	NF+NM	843	974	arCOG11048		Function unknown	-	Uncharacterized membrane protein
Nmar_1328	NMAR_RS07105	hypothetical protein	-0.491885	0.00819201	47.0711	94.1427	5.54649	6.55211	Thaumi_prot_LH_FAM002089		N	Y	NM	554	432	arCOG08705		General function prediction only	-	Large extracellular alpha-helical protein
Nmar_1329	NMAR_RS07110	hypothetical protein	-0.57617	0.00975719	36.5359	80.9984	5.16156	6.31955	Thaumi_prot_LH_FAM002090		N	Y	NM	660	448	arCOG08796		Function unknown	-	Uncharacterized protein
Nmar_1330	NMAR_RS07115	hypothetical protein	-1.47479	0.00261203	406.663	1692.66	8.55597	10.6485	Thaumi_prot_LH_FAM002091		N	Y	NM	102	362	arCOG12836		Function unknown	-	Uncharacterized protein
Nmar_1331	NMAR_RS07120	ParB/RepB/Spo0J family partition protein	-0.25305	0.223055	55.8047	96.37	5.76134	6.57715	Thaumi_prot_LH_FAM000627		N	Y	NM	497	958	arCOG01875		General function prediction only	-	ParB-like NTPase domain
Nmar_1332	NMAR_RS07125	universal stress protein	1.32226	0.00129474	18.0399	10.5081	4.10936	3.35523	Thaumi_prot_LH_FAM006602		N	Y	NM	960	331	arCOG02053		Signal transduction mechanisms	UspA	Nucleotide-binding protein, UspA family
Nmar_1333	NMAR_RS07130	hypothetical protein	2.16657	4.6e-05	8.43038	2.52685	2.98234	0.991619	Thaumi_prot_LH_FAM006603		N	Y	NM	1379	219	#N/A		#N/A	#N/A	#N/A
Nmar_1334	NMAR_RS07135	universal stress protein	0.746701	0.00127772	25.5092	22.1125	4.64074	4.44187	Thaumi_prot_LH_FAM000499_1		N	N	NV+NF+NM	799	330	arCOG02053		Signal transduction mechanisms	UspA	Nucleotide-binding protein, UspA family
Nmar_1335	NMAR_RS07140	mechanosensitive ion channel family protein	1.27004	0.000597926	14.5177	8.03666	3.74959	2.95315	Thaumi_prot_LH_FAM002008		N	Y	NV+NM	1088	297	arCOG01568		Cell wall/membrane/envelope biogenesis	MscS	Small-conductance mechanosensitive channel
Nmar_1336	NMAR_RS07145	DUF432 domain-containing protein	1.25797	4.71e-09	21.407	12.6604	4.38839	3.62743	Thaumi_prot_LH_FAM006604		N	Y	NM	873	128	arCOG01766		Function unknown	-	Uncharacterized protein
Nmar_1337	NMAR_RS07150	mechanosensitive ion channel domain-containing protein	1.50156	0.00321319	6.31975	2.67071	2.65179	1.26267	Thaumi_prot_LH_FAM002092		N	Y	NM	1507	368	arCOG01568		Cell wall/membrane/envelope biogenesis	MscS	Small-conductance mechanosensitive channel
0	NMAR_RS07155	hypothetical protein	0.388975	0.419121	10.7788	11.1623	3.14742	3.47438	Thaumi_prot_LH_FAM002093		#N/A	#N/A	NM	1268	1212	#N/A		#N/A	#N/A	#N/A
Nmar_1338	NMAR_RS07165	transcriptional regulator	0.384912	0.00939016	62.6484	67.3046	5.92782	6.06369	Thaumi_prot_LH_FAM001538		N	Y	NV+NF+NM	457	442	arCOG04362		Transcription	-	Transcriptional regulator, contains HTH domain
Nmar_1339	NMAR_RS07170	hypothetical protein	0.880749	5.19e-05	96.3495	71.1273	6.48641	6.10742	Thaumi_prot_LH_FAM000047_0		Y	N	NV+NF+NM	330	220	arCOG01117		Transcription	-	Lrp/AsnC family C-terminal domain
Nmar_1340	NMAR_RS07175	TFIIB-type zinc ribbon-containing protein	1.82976	1.39e-33	445.16	184.1	8.77525	7.49624	Thaumi_prot_LH_FAM000723_0		Y	N	NV+NF+NM	93	37	arCOG01981		Transcription	SUA7	Transcription initiation factor TFIIB, Brf1 subunit/Transcription initiation factor TFIIB
Nmar_1341	NMAR_RS07180	transcription factor TFIIB	2.42912	3.5e-52	68.0416	18.2906	6.04548	4.17609	Thaumi_prot_LH_FAM000723_0		Y	N	NV+NF+NM	427	19	arCOG01981		Transcription	SUA7	Transcription initiation factor TFIIB, Brf1 subunit/Transcription initiation factor TFIIB
0	NMAR_RS07185	hypothetical protein	1.32274	0.368134	1.26597	0.297177	0	0	Thaumi_prot_LH_FAM002095		#N/A	#N/A	NM	1890	1137	#N/A		#N/A	#N/A	#N/A
Nmar_1342	NMAR_RS07190	mechanosensitive ion channel domain-containing protein	-0.0151125	0.990724	2.07966	2.06775	0.5215	0.945364	Thaumi_prot_LH_FAM002092		N	Y	NM	1813	1948	arCOG01568		Cell wall/membrane/envelope biogenesis	MscS	Small-conductance mechanosensitive channel
Nmar_1343	NMAR_RS07195	ectoine hydroxylase	1.72698	3.4e-19	32.3982	13.728	4.98936	3.76327	Thaumi_prot_LH_FAM002096		N	Y	NM	703	57	arCOG09157		Secondary metabolites biosynthesis, transport and catabolism	PhyH	Phytanoyl-CoA dioxygenase or related 2OG-Fe(II) oxygenase superfamily enzyme
Nmar_1344	NMAR_RS07200	ectoine synthase	0.0865417	0.963034	1.18562	2.32041	0	1.08852	Thaumi_prot_LH_FAM002097		N	Y	NM	1897	1926	arCOG02994		Function unknown	-	Cupin domain containing protein
Nmar_1345	NMAR_RS07205	diaminobutyrate--2-oxoglutarate transaminase	1.60051	1.68e-06	6.1391	3.02429	2.52977	1.50651	Thaumi_prot_LH_FAM002098		N	Y	NM	1517	167	arCOG00915		Amino acid transport and metabolism	GabT	4-aminobutyrate aminotransferase or related aminotransferase
Nmar_1346	NMAR_RS07210	diaminobutyrate acetyltransferase	2.82251	1.79e-12	14.4205	3.1047	3.70369	1.28541	Thaumi_prot_LH_FAM002099		N	Y	NM	1093	89	arCOG00833		General function prediction only	RimI	Acetyltransferase (GNAT) family
Nmar_1347	NMAR_RS07215	hypothetical protein	2.96283	4.62e-07	10.072	2.17825	3.03772	0.770965	Thaumi_prot_LH_FAM002100		N	Y	NM	1294	154	arCOG11738		Function unknown	-	Uncharacterized protein
Nmar_1348	NMAR_RS07220	translation initiation factor eIF-1A	-1.62843	0.154038	1.57793	2.20173	0	0.973668	Thaumi_prot_LH_FAM000421		Y	N	NV+NF+NM	1859	869	arCOG01179		Translation, ribosomal structure and biogenesis	InfA	Translation initiation factor 1 (IF-1)
Nmar_1349	NMAR_RS07225	cache domain-containing protein	0.130992	0.455368	38.8989	50.933	5.23145	5.6588	Thaumi_prot_LH_FAM000501		N	Y	NM	636	1260	arCOG02363		Signal transduction mechanisms	-	Cache and HAMP domains
Nmar_1350	NMAR_RS07230	DUF6659 family protein	-0.151658	0.790877	15.9791	16.6523	3.57211	4.04278	Thaumi_prot_LH_FAM000040_0		Y	N	NV+NF+NM	1035	1686	arCOG08684		General function prediction only	-	Roadblock/LC7 domain superfamily protein
Nmar_1351	NMAR_RS07235	hypothetical protein	2.57153	4.3e-62	609.838	159.72	9.18501	7.30637	Thaumi_prot_LH_FAM002101		N	Y	NV+NM	70	13	arCOG10581		Function unknown	-	Uncharacterized membrane protein
Nmar_1352	NMAR_RS07240	ArsR family transcriptional regulator	1.71423	2.83e-59	582.212	163.69	8.97215	7.34773	Thaumi_prot_LH_FAM001538		N	Y	NV+NF+NM	72	16	arCOG04362		Transcription	-	Transcriptional regulator, contains HTH domain
Nmar_1353	NMAR_RS07245	hemerythrin domain-containing protein	2.14705	1.42e-43	469.373	153.826	8.80826	7.23945	Thaumi_prot_LH_FAM001069		Y	Y	NV+NF+NM	86	26	arCOG01471		General function prediction only	-	Hemerythrin HHE cation binding domain containing protein
Nmar_1354	NMAR_RS07250	multicopper oxidase MCO4	1.88202	7.64e-65	7729.8	2979.58	12.868	11.5289	Thaumi_prot_LH_FAM000878		N	N	NV+NF+NM	16	12	arCOG03914		Secondary metabolites biosynthesis, transport and catabolism	SufI	Multicopper oxidase
0	NMAR_RS07255	hypothetical protein	1.44937	4.72e-09	146.187	77.5745	7.11697	6.20728	Thaumi_prot_LH_FAM006605		#N/A	#N/A	NM	241	129	#N/A		#N/A	#N/A	#N/A
Nmar_1355	NMAR_RS07260	hypothetical protein	0.834186	5.76e-12	193.456	149.215	7.51948	7.20883	Thaumi_prot_LH_FAM006607		N	Y	NM	192	95	#N/A		#N/A	#N/A	#N/A
Nmar_1356	NMAR_RS07265	flavodoxin FldA	0.602907	0.000145703	331.14	307.839	8.3073	8.25148	Thaumi_prot_LH_FAM002102		N	Y	NM	119	246	arCOG00519		Energy production and conversion	FldA	Flavodoxin
Nmar_1357	NMAR_RS07270	nitroreductase family protein	1.3514	2.09e-40	335.099	183.856	8.33447	7.50959	Thaumi_prot_LH_FAM001931		N	N	NV+NF+NM	118	28	arCOG00288		Energy production and conversion	NfnB	Nitroreductase
0	NMAR_RS07280	DUF1059 domain-containing protein	0.610746	0.0542597	38.1837	35.7809	5.14067	5.14392	Thaumi_prot_LH_FAM000922		#N/A	#N/A	NV+NF+NM	645	670	#N/A		#N/A	#N/A	#N/A
Nmar_1358	NMAR_RS07285	MBL fold metallo-hydrolase	0.136946	0.39887	183.82	233.706	7.49647	7.86268	Thaumi_prot_LH_FAM002025		N	Y	NM	195	1174	arCOG00507		General function prediction only	-	Metal-dependent hydrolase of the beta-lactamase superfamily II
Nmar_1359	NMAR_RS07290	winged helix-turn-helix domain-containing protein	0.915284	3.38e-06	89.4368	69.8665	6.46291	6.11771	Thaumi_prot_LH_FAM001884		N	Y	NM	350	178	arCOG01686		Transcription	ArsR	Transcriptional regulator containing HTH domain, ArsR family
Nmar_1360	NMAR_RS07295	SIMPL domain-containing protein	0.4468	0.0015206	138.057	139.138	7.05832	7.11355	Thaumi_prot_LH_FAM000607		N	Y	NV+NF+NM	253	338	arCOG04715		Function unknown	-	Uncharacterized secereted protein, contains kinase-interacting SIMPL domain
Nmar_1361	NMAR_RS07300	hypothetical protein	-0.100477	0.919215	6.70028	9.85632	1.92806	3.15925	Thaumi_prot_LH_FAM002103		N	Y	NM	1481	1872	arCOG10582		Function unknown	-	Uncharacterized protein
Nmar_1362	NMAR_RS07305	hypothetical protein	1.35456	0.552534	1.97545	0.815752	0	0	Thaumi_prot_LH_FAM000679		N	Y	NV+NF+NM	1826	1371	arCOG03067		Transcription	ArsR	Transcriptional regulator containing HTH domain, ArsR family
Nmar_1363	NMAR_RS07310	hypothetical protein	-0.4612	0.0210284	15.3596	29.28	3.91645	4.86389	Thaumi_prot_LH_FAM002104		N	Y	NM	1059	522	#N/A		#N/A	#N/A	#N/A
0	NMAR_RS07315	hypothetical protein	-1.50562	0.00802398	4.17039	12.2622	1.24245	3.58416	Thaumi_prot_LH_FAM006609		#N/A	#N/A	NM	1638	429	#N/A		#N/A	#N/A	#N/A
Nmar_1364	NMAR_RS07320	hypothetical protein	-0.682376	0.408654	3.27075	6.17292	1.51733	2.43296	Thaumi_prot_LH_FAM002105		N	Y	NM	1718	1194	arCOG11049		Function unknown	-	Uncharacterized protein
Nmar_1365	NMAR_RS07325	hypothetical protein	2.2576	8.38e-13	12.7578	3.84178	3.60322	1.84306	Thaumi_prot_LH_FAM002106		N	Y	NV+NM	1170	86	arCOG11327		Inorganic ion transport and metabolism	-	Cupredoxin-like protein
Nmar_1366	NMAR_RS07330	methyltransferase domain-containing protein	-0.444587	0.332022	5.7691	4.27858	2.12887	2.07681	Thaumi_prot_LH_FAM001537		N	Y	NV+NF+NM	1542	1081	arCOG01791		Secondary metabolites biosynthesis, transport and catabolism	-	SAM-dependent methyltransferase
Nmar_1367	NMAR_RS07335	hypothetical protein	-0.296061	0.1704	16.6184	29.7953	4.01492	4.87711	Thaumi_prot_LH_FAM000108		N	Y	NM	1011	888	arCOG08650		Function unknown	-	Uncharacterized protein
Nmar_1368	NMAR_RS07340	transglutaminase-like domain-containing protein	-0.422447	0.426387	7.12813	11.0715	2.47961	3.42098	Thaumi_prot_LH_FAM000109		N	Y	NV+NF+NM	1458	1222	arCOG03038		General function prediction only	-	TPR repeats containing protein
Nmar_1370	NMAR_RS07345	hypothetical protein	0.121265	0.365888	212.336	273.863	7.68195	8.0854	Thaumi_prot_LH_FAM002057		N	Y	NM	177	1133	arCOG10350		Amino acid transport and metabolism	-	Kazal-type serine protease inhibitor
Nmar_1371	NMAR_RS07350	cation transporter	1.46495	8.91e-05	9.84711	7.70974	3.09045	2.94139	Thaumi_prot_LH_FAM002059		N	Y	NM	1310	237	arCOG01477		Inorganic ion transport and metabolism	CzcD	Co/Zn/Cd efflux system component
Nmar_1372	NMAR_RS07355	metalloregulator ArsR/SmtB family transcription factor	0.189533	0.790877	5.38802	6.29162	2.33725	2.37814	Thaumi_prot_LH_FAM002058		N	N	NM	1567	1687	arCOG01681		Transcription	ArsR	Transcriptional regulator containing HTH domain, ArsR family
Nmar_1373	NMAR_RS07360	hypothetical protein	-0.268651	0.610432	14.3861	22.9518	3.61214	4.44272	Thaumi_prot_LH_FAM006610		N	Y	NM	1094	1448	arCOG14053		Function unknown	-	Uncharacterized membrane protein
Nmar_1374	NMAR_RS07365	hypothetical protein	-1.63345	0.153734	0.607079	3.7245	0	1.71252	Thaumi_prot_LH_FAM006611		N	Y	NM	1934	865	#N/A		#N/A	#N/A	#N/A
Nmar_1375	NMAR_RS07370	hypothetical protein	0.380728	0.649612	1.2361	1.1347	0.296609	0.0833734	Thaumi_prot_LH_FAM006612		N	Y	NM	1892	1512	arCOG11739		Function unknown	-	Uncharacterized protein
Nmar_1376	NMAR_RS07375	hypothetical protein	0.388247	0.386837	2.82607	3.19123	1.48211	1.57782	Thaumi_prot_LH_FAM006613		N	Y	NM	1758	1158	#N/A		#N/A	#N/A	#N/A
Nmar_1377	NMAR_RS07380	tyrosine-type recombinase/integrase	0.210337	0.428385	12.03	15.5192	3.56455	3.90367	Thaumi_prot_LH_FAM000096		N	Y	NM	1206	1230	arCOG01245		Mobilome: prophages, transposons	XerC	XerD/XerC family integrase, often contains N-terminal HTH domain
Nmar_R0033	NMAR_RS07385	tRNA-Ser	1.28427	0.0368604	41.7841	29.1436	5.24791	4.60617	#N/A		#N/A	#N/A	NA	599	595	#N/A		#N/A	#N/A	#N/A
Nmar_1378	NMAR_RS07390	metallophosphoesterase	-0.44834	0.128853	8.34571	14.5007	2.90509	3.84947	Thaumi_prot_LH_FAM001739		N	Y	NV+NF+NM	1389	826	arCOG01153		Signal transduction mechanisms	CpdA	3',5'-cyclic AMP phosphodiesterase CpdA
Nmar_1379	NMAR_RS07395	isocitrate/isopropylmalate family dehydrogenase	0.039244	0.864618	73.5745	98.5074	6.16632	6.60754	Thaumi_prot_LH_FAM000312		Y	N	NV+NF+NM	403	1776	arCOG01163		Energy production and conversion	LeuB	Isocitrate/isopropylmalate dehydrogenase
Nmar_1380	NMAR_RS07400	HemK2/MTQ2 family protein methyltransferase	0.430362	0.539123	2.64886	2.55777	1.21779	1.22328	Thaumi_prot_LH_FAM000311		N	N	NV+NF+NM	1769	1361	arCOG00109		Translation, ribosomal structure and biogenesis	HemK	Methylase of polypeptide chain release factors
Nmar_1381	NMAR_RS07405	rRNA adenine dimethyltransferase family protein	0.574519	0.0787687	8.47389	7.6363	2.99368	2.88253	Thaumi_prot_LH_FAM000310		N	N	NV+NF+NM	1377	718	arCOG04131		Translation, ribosomal structure and biogenesis	RsmA	16S rRNA A1518 and A1519 N6-dimethyltransferase RsmA/KsgA/DIM1
Nmar_1382	NMAR_RS07410	DUF655 domain-containing protein	-0.38002	0.196253	17.7055	32.9995	4.0259	5.0005	Thaumi_prot_LH_FAM000309		Y	N	NV+NF+NM	972	922	arCOG04130		Translation, ribosomal structure and biogenesis	-	Predicted RNA-binding protein
Nmar_1383	NMAR_RS07415	RNA polymerase Rpb4	-0.138207	0.622287	65.6345	101.424	5.93961	6.64739	Thaumi_prot_LH_FAM000308		Y	N	NV+NF+NM	442	1467	arCOG01016		Transcription	Rpo4	DNA-directed RNA polymerase, subunit Rpo4/RpoF
Nmar_1384	NMAR_RS07420	50S ribosomal protein L21e	-0.0480184	0.763787	281.245	391.374	8.0884	8.60213	Thaumi_prot_LH_FAM000307		N	N	NV+NF+NM	136	1655	arCOG04129		Translation, ribosomal structure and biogenesis	RPL21A	Ribosomal protein L21E
Nmar_1385	NMAR_RS07425	23S rRNA (adenine(2503)-C(2))-methyltransferase RlmN	1.16497	4.45e-15	48.5872	31.2984	5.54546	4.94615	Thaumi_prot_LH_FAM001514		N	Y	NM	546	73	arCOG00953		Translation, ribosomal structure and biogenesis	-	Homolog of Wybutosine (yW) biosynthesis enzyme, Fe-S oxidoreductase
Nmar_1386	NMAR_RS07430	DNA repair and recombination protein RadA	1.30225	8.06e-27	2914.37	1682.06	11.4805	10.7084	Thaumi_prot_LH_FAM000147		N	N	NV+NF+NM	33	43	arCOG00415		Replication, recombination and repair	RadA	RecA/RadA recombinase, contains N-terminal HHH domain
Nmar_1387	NMAR_RS07435	30S ribosomal protein S30e	0.552972	0.00615685	89.9424	86.2403	6.43114	6.39706	Thaumi_prot_LH_FAM000363		Y	N	NV+NF+NM	349	407	arCOG04293		Translation, ribosomal structure and biogenesis	RPS30	Ribosomal protein S30
Nmar_1388	NMAR_RS07440	radical SAM protein	-0.187557	0.236058	147.248	234.269	7.13837	7.8599	Thaumi_prot_LH_FAM000365		Y	N	NV+NF+NM	237	983	arCOG01357		Energy production and conversion	-	Radical SAM superfamily enzyme
Nmar_1389	NMAR_RS07445	dihydroorotate dehydrogenase electron transfer subunit	0.00018487	0.999129	32.7523	45.2723	4.95418	5.49706	Thaumi_prot_LH_FAM000366		N	N	NF+NM	700	1968	arCOG02199		Coenzyme transport and metabolism	Mcr1	NAD(P)H-flavin reductase
Nmar_1390	NMAR_RS07450	dihydroorotate dehydrogenase	0.429523	0.0399173	36.0252	36.8643	5.12068	5.17768	Thaumi_prot_LH_FAM000367		N	N	NF+NM	665	612	arCOG00603		Nucleotide transport and metabolism	PyrD	Dihydroorotate dehydrogenase
Nmar_1391	NMAR_RS07455	ribonucleotide-diphosphate reductase subunit beta	-0.464058	0.0256019	19.6639	37.3476	4.21064	5.21167	Thaumi_prot_LH_FAM000368		N	N	NF+NM	909	548	arCOG01923		Translation, ribosomal structure and biogenesis	SIK1	RNA processing factor Prp31, contains Nop domain
Nmar_1392	NMAR_RS07460	fibrillarin-like rRNA/tRNA 2'-O-methyltransferase	-0.625955	0.125314	6.33028	13.8259	2.63928	3.78404	Thaumi_prot_LH_FAM000369		N	N	NV+NF+NM	1506	817	arCOG00078		Translation, ribosomal structure and biogenesis	NOP1	Fibrillarin-like rRNA methylase
Nmar_1393	NMAR_RS07465	ribonuclease HII	-1.18773	0.0307665	7.11607	9.4977	2.06236	3.14543	Thaumi_prot_LH_FAM000370		N	N	NV+NF+NM	1459	572	arCOG04121		Replication, recombination and repair	RnhB	Ribonuclease HII
Nmar_1394	NMAR_RS07470	tRNA (guanine(10)-N(2))-dimethyltransferase	-0.221215	0.600757	5.63076	8.21206	2.25398	3.01198	Thaumi_prot_LH_FAM000371		N	N	NV+NF+NM	1549	1433	arCOG01219		Translation, ribosomal structure and biogenesis	TRM1	N2,N2-dimethylguanosine tRNA methyltransferase
Nmar_1395	NMAR_RS07475	RlmE family RNA methyltransferase	0.670465	0.00081737	52.3745	49.0939	5.70909	5.60661	Thaumi_prot_LH_FAM000372		N	N	NV+NF+NM	519	309	arCOG00079		Translation, ribosomal structure and biogenesis	FtsJ	23S rRNA U2552 (ribose-2'-O)-methylase RlmE/FtsJ
Nmar_1397	NMAR_RS07485	hypothetical protein	0.429725	0.0536863	66.0836	68.3858	5.97654	6.06266	Thaumi_prot_LH_FAM001743		N	Y	NM	438	666	arCOG10583		Function unknown	-	Uncharacterized membrane or secreted protein
Nmar_1398	NMAR_RS07490	AAA family ATPase	0.335823	0.0375235	23.4771	26.1601	4.47981	4.69992	Thaumi_prot_LH_FAM000434		N	Y	NM	832	603	arCOG03235		Replication, recombination and repair	-	Predicted ATP-dependent endonuclease of the OLD family
Nmar_1399	NMAR_RS07495	biofilm-associated protein	1.3446	2.33e-21	146.89	84.0486	7.1527	6.37989	Thaumi_prot_LH_FAM000433		N	Y	NM	238	55	arCOG08705		General function prediction only	-	Large extracellular alpha-helical protein
Nmar_1400	NMAR_RS07500	adenine phosphoribosyltransferase	1.17563	1.29e-06	23.8891	14.8615	4.46676	3.82704	Thaumi_prot_LH_FAM000432		Y	N	NV+NF+NM	822	163	arCOG00030		Nucleotide transport and metabolism	Apt	Adenine/guanine phosphoribosyltransferase or related PRPP-binding protein
Nmar_1401	NMAR_RS07505	S-methyl-5'-thioadenosine phosphorylase	0.465836	0.0063077	49.5495	47.8668	5.56848	5.56015	Thaumi_prot_LH_FAM000431		Y	N	NV+NF+NM	539	412	arCOG01327		Nucleotide transport and metabolism	Pnp	Purine nucleoside phosphorylase
Nmar_1402	NMAR_RS07510	hypothetical protein	-0.228101	0.826211	4.21739	4.4579	1.92011	2.05995	Thaumi_prot_LH_FAM000430		Y	Y	NV+NF+NM	1634	1736	arCOG08704		Function unknown	-	Uncharacterized protein
Nmar_1403	NMAR_RS07515	hypothetical protein	-0.846036	0.113395	4.49795	9.99036	1.98536	3.29589	Thaumi_prot_LH_FAM000429		Y	Y	NV+NF+NM	1619	790	arCOG08703		Function unknown	-	Uncharacterized metal-binding protein
Nmar_1404	NMAR_RS07520	hypothetical protein	-1.35616	0.00114811	3.65563	14.3151	1.76452	3.77137	Thaumi_prot_LH_FAM000428		N	Y	NV+NF+NM	1678	324	arCOG08702		Transcription	-	Transcriptional regulator, TrmB family
Nmar_1405	NMAR_RS07525	hypothetical protein	0.957028	0.467066	2.39807	2.14145	0	0	Thaumi_prot_LH_FAM000427		N	Y	NV+NM	1792	1272	arCOG08701		Function unknown	-	Uncharacterized membrane protein
Nmar_1406	NMAR_RS07530	Hsp20/alpha crystallin family protein	0.378506	0.0980346	85.0827	90.5674	6.28753	6.49133	Thaumi_prot_LH_FAM001745		N	Y	NV+NM	363	757	arCOG01841		Posttranslational modification, protein turnover, chaperones	IbpA	Molecular chaperone (HSP20 family)
Nmar_1407	NMAR_RS07535	DNA topoisomerase IV subunit A	-0.0252574	0.894605	46.4344	65.6297	5.48141	6.03345	Thaumi_prot_LH_FAM000426		Y	N	NM	560	1824	arCOG04143		Replication, recombination and repair	-	DNA topoisomerase VI, subunit A
Nmar_1408	NMAR_RS07540	DNA topoisomerase VI subunit B	-0.0675694	0.686226	46.9243	68.4175	5.49533	6.08984	Thaumi_prot_LH_FAM001746		N	N	NM	555	1555	arCOG01165		Replication, recombination and repair	-	DNA topoisomerase VI, subunit B
Nmar_1409	NMAR_RS07545	KH domain-containing protein	-0.185927	0.471407	18.422	30.147	4.18784	4.90921	Thaumi_prot_LH_FAM000423		Y	N	NV+NF+NM	949	1279	arCOG04150		Translation, ribosomal structure and biogenesis	Krr1	rRNA processing protein Krr1/Pno1, contains KH domain
Nmar_1410	NMAR_RS07550	serine protein kinase RIO	-0.191086	0.550207	10.6497	15.5061	3.28984	3.94111	Thaumi_prot_LH_FAM000422		N	N	NV+NM	1273	1370	arCOG01180		Signal transduction mechanisms	RIO1	Serine/threonine protein kinase involved in cell cycle control
Nmar_1411	NMAR_RS07555	DUF424 domain-containing protein	-0.311488	0.646043	3.63985	5.97357	1.68617	2.55626	Thaumi_prot_LH_FAM000448		Y	N	NV+NF+NM	1680	1507	arCOG04051		Function unknown	-	Uncharacterized protein, DUF424 family
Nmar_1412	NMAR_RS07560	translation initiation factor IF-2	0.274198	0.124078	67.2308	78.1838	6.0176	6.27511	Thaumi_prot_LH_FAM000447		Y	N	NV+NF+NM	432	812	arCOG01640		Translation, ribosomal structure and biogenesis	GCD7	Translation initiation factor 2, beta subunit (eIF-2beta)/eIF-5 N-terminal domain
Nmar_1414	NMAR_RS07565	hypothetical protein	0.0105424	0.976384	24.6322	33.0802	4.50756	5.04033	Thaumi_prot_LH_FAM000821		N	Y	NM	815	1936	arCOG08774		Function unknown	-	Uncharacterized protein
Nmar_1415	NMAR_RS07570	DUF373 family protein	-0.981387	3.38e-13	95.6292	269.921	6.54765	8.05908	Thaumi_prot_LH_FAM000819		Y	N	NV+NF+NM	333	83	arCOG04151		General function prediction only	-	ABC-type multidrug transport system, permease component
Nmar_1416	NMAR_RS07575	polyprenyl diphosphate synthase	-0.277495	0.200612	39.7965	68.2074	5.2537	6.07823	Thaumi_prot_LH_FAM000818		Y	N	NV+NF+NM	621	929	arCOG01532		Lipid transport and metabolism	UppS	Undecaprenyl pyrophosphate synthase
Nmar_1417	NMAR_RS07580	NUDIX domain-containing protein	0.100504	0.787212	10.003	14.5284	3.29886	3.81979	Thaumi_prot_LH_FAM000817		N	N	NV+NF+NM	1300	1678	arCOG01078		Replication, recombination and repair	-	NUDIX family hydrolase
Nmar_1418	NMAR_RS07585	orotidine 5'-phosphate decarboxylase	0.5495	0.0020309	41.0833	41.5775	5.33798	5.3579	Thaumi_prot_LH_FAM000816		Y	N	NV+NF+NM	605	348	arCOG00081		Nucleotide transport and metabolism	PyrF	Orotidine-5'-phosphate decarboxylase
Nmar_1419	NMAR_RS07590	hypothetical protein	0.218559	0.295251	71.1152	87.3438	6.12767	6.41239	Thaumi_prot_LH_FAM000815		Y	N	NV+NF+NM	411	1036	arCOG08773		Function unknown	-	Uncharacterized protein
Nmar_1420	NMAR_RS07595	adenylosuccinate synthetase	0.669397	4.87e-09	118.994	105.953	6.8574	6.72224	Thaumi_prot_LH_FAM000814		Y	N	NV+NF+NM	284	130	arCOG04387		Nucleotide transport and metabolism	PurA	Adenylosuccinate synthase
Nmar_1421	NMAR_RS07600	hypothetical protein	0.207791	0.386627	24.5959	31.8932	4.59888	4.97477	Thaumi_prot_LH_FAM000813		N	Y	NV+NM	816	1156	arCOG08772		Function unknown	-	Uncharacterized protein
Nmar_1422	NMAR_RS07605	Fe(2+)-trafficking protein	-0.103892	0.707	74.6229	111.24	6.19909	6.79346	Thaumi_prot_LH_FAM001750		Y	N	NV+NF+NM	399	1580	arCOG10584		Inorganic ion transport and metabolism	-	Fe-S cluster biosynthesis and repair protein
Nmar_1423	NMAR_RS07610	hypothetical protein	2.56217	1.67e-75	271.671	65.6911	8.02783	6.00582	Thaumi_prot_LH_FAM000040_0		Y	N	NV+NF+NM	140	9	arCOG08684		General function prediction only	-	Roadblock/LC7 domain superfamily protein
Nmar_1424	NMAR_RS07615	hypothetical protein	0.440972	0.233821	20.0506	21.965	4.24632	4.42994	Thaumi_prot_LH_FAM000329		Y	Y	NV+NF+NM	900	975	arCOG08687		Function unknown	-	Zn finger protein
Nmar_1425	NMAR_RS07620	hypothetical protein	-0.0330364	0.933792	9.23417	11.9805	3.106	3.53987	Thaumi_prot_LH_FAM000812		N	N	NV+NM	1345	1892	arCOG08771		Function unknown	-	Uncharacterized membrane protein
Nmar_1426	NMAR_RS07625	winged helix-turn-helix domain-containing protein	-1.68277	5.88e-17	30.3313	122.46	4.78344	6.91855	Thaumi_prot_LH_FAM000595		Y	N	NV+NM	735	65	arCOG01055		Transcription	-	Transcriptional regulator, contains HTH domain
Nmar_1427	NMAR_RS07630	L-threonylcarbamoyladenylate synthase	0.0874549	0.787736	19.1469	26.4869	4.22302	4.70992	Thaumi_prot_LH_FAM001751		N	N	NV+NF+NM	926	1681	arCOG01952		Translation, ribosomal structure and biogenesis	SUA5	tRNA A37 threonylcarbamoyladenosine synthetase subunit TsaC/SUA5/YrdC
Nmar_1428	NMAR_RS07635	THUMP domain-containing protein	0.32462	0.303701	13.3062	13.4605	3.70522	3.71813	Thaumi_prot_LH_FAM000757		Y	N	NV+NF+NM	1138	1052	arCOG00084		Translation, ribosomal structure and biogenesis	Tan1	tRNA(Ser,Leu) C12 N-acetylase TAN1, contains THUMP domain
Nmar_1429	NMAR_RS07640	KEOPS complex subunit Cgi121	-0.44805	0.231897	5.0896	8.71978	2.30358	3.06226	Thaumi_prot_LH_FAM000756		N	Y	NV+NM	1575	971	arCOG02197		Translation, ribosomal structure and biogenesis	Cgi121	Subunit of KEOPS complex (Cgi121BUD32KAE1)
Nmar_1430	NMAR_RS07645	hypothetical protein	-0.538957	0.00262028	88.1897	185.516	6.42004	7.52246	Thaumi_prot_LH_FAM001752		Y	N	NV+NF+NM	355	363	arCOG01885		Translation, ribosomal structure and biogenesis	RPS17A	Ribosomal protein S17E
Nmar_1431	NMAR_RS07650	TatD family hydrolase	0.136193	0.638728	14.1802	18.2876	3.74305	4.17951	Thaumi_prot_LH_FAM000035		Y	N	NV+NF+NM	1100	1494	arCOG00891		Replication, recombination and repair	TatD	Mg-dependent DNase
Nmar_1432	NMAR_RS07655	histone	-0.580448	0.139982	73.617	47.9896	5.70611	5.53342	Thaumi_prot_LH_FAM000036		Y	N	NV+NF+NM	402	841	arCOG02144		Replication, recombination and repair	HHT1	Histones H3 and H4
Nmar_1433	NMAR_RS07660	hypothetical protein	0.91489	0.00403288	19.0837	16.4269	3.84861	3.7987	Thaumi_prot_LH_FAM002108		N	Y	NM	929	382	#N/A		#N/A	#N/A	#N/A
Nmar_1434	NMAR_RS07665	hypothetical protein	-0.832639	0.0956686	3.73881	9.00257	1.62838	3.1317	Thaumi_prot_LH_FAM002109		N	Y	NM	1672	752	#N/A		#N/A	#N/A	#N/A
Nmar_1435	NMAR_RS07670	hypothetical protein	-1.32345	0.00251752	1.6724	6.02247	0.541241	2.54428	Thaumi_prot_LH_FAM002110		N	Y	NM	1852	361	arCOG12840		Function unknown	-	Uncharacterized protein
Nmar_1436	NMAR_RS07675	PEFG-CTERM sorting domain-containing protein	-0.462457	0.119121	3.28127	6.36349	1.61912	2.65645	Thaumi_prot_LH_FAM006614		N	Y	NM	1717	800	arCOG03383		Intracellular trafficking, secretion, and vesicular transport	TolB	Periplasmic component of the Tol biopolymer transport system
Nmar_1437	NMAR_RS07680	hypothetical protein	-0.240151	0.484951	11.1846	18.4963	3.34923	4.18766	Thaumi_prot_LH_FAM002111		N	Y	NM	1245	1308	#N/A		#N/A	#N/A	#N/A
Nmar_1438	NMAR_RS07685	redoxin family protein	0.699027	0.216598	5.91998	5.34358	2.41944	2.27618	Thaumi_prot_LH_FAM006615		N	Y	NM	1533	950	#N/A		#N/A	#N/A	#N/A
Nmar_1439	NMAR_RS07690	VOC family protein	-0.0813685	0.795662	44.1928	64.741	5.36342	5.99364	Thaumi_prot_LH_FAM006616		N	Y	NM	575	1689	arCOG02706		Amino acid transport and metabolism	GloA	Lactoylglutathione lyase or related enzyme
0	NMAR_RS07695	hypothetical protein	-2.66851	0.00277199	3.28464	33.4774	0	4.92128	Thaumi_prot_LH_FAM002112		#N/A	#N/A	NM	1716	365	#N/A		#N/A	#N/A	#N/A
Nmar_1440	NMAR_RS07700	ATP-binding protein	-2.1177	1.04e-09	1.2273	6.05826	0.0338226	2.56522	Thaumi_prot_LH_FAM001716		N	Y	NM	1894	119	arCOG02358		Signal transduction mechanisms	-	Signal transduction histidine kinase and HAMP domain
Nmar_1441	NMAR_RS07705	hypothetical protein	-0.128751	0.818039	3.56813	5.49591	1.65312	2.36173	Thaumi_prot_LH_FAM006617		N	Y	NM	1690	1726	#N/A		#N/A	#N/A	#N/A
0	NMAR_RS07710	hypothetical protein	2.33153	0.281032	1.30788	0.196011	0	0	Thaumi_prot_LH_FAM002105		#N/A	#N/A	NM	1885	1020	#N/A		#N/A	#N/A	#N/A
Nmar_1442	NMAR_RS07715	hypothetical protein	0.813259	0.0297577	17.1687	14.1948	3.94318	3.80414	Thaumi_prot_LH_FAM002113		N	Y	NM	993	564	#N/A		#N/A	#N/A	#N/A
Nmar_1443	NMAR_RS07720	plastocyanin/azurin family copper-binding protein	0.504531	0.00113463	251.17	256.576	7.95429	7.98984	Thaumi_prot_LH_FAM000003_0		Y	N	NV+NF+NM	154	323	arCOG02926		Energy production and conversion	PetE	Plastocyanin/azurin/halocyanin family protein
Nmar_1444	NMAR_RS07725	AIPR family protein	0.84425	1.5e-12	165.79	130.051	7.30807	7.00511	Thaumi_prot_LH_FAM001753		N	Y	NM	213	88	arCOG06613		Defense mechanisms	-	Abortive infection phage resistance protein (AIRP)
Nmar_1445	NMAR_RS07730	hypothetical protein	0.216231	0.32775	65.2264	74.1433	5.95012	6.20677	Thaumi_prot_LH_FAM000597		N	Y	NV+NM	446	1076	arCOG08730		Function unknown	-	Uncharacterized conserved Zn-binding protein
Nmar_1446	NMAR_RS07735	transcriptional regulator	0.679682	0.00150119	126.94	119.644	6.97278	6.82885	Thaumi_prot_LH_FAM000595		Y	N	NV+NM	268	337	arCOG01055		Transcription	-	Transcriptional regulator, contains HTH domain
0	NMAR_RS07740	hypothetical protein	0.309381	0.488924	73.648	38.2671	5.91506	5.12098	Thaumi_prot_LH_FAM002115		#N/A	#N/A	NM	401	1309	#N/A		#N/A	#N/A	#N/A
0	NMAR_RS07745	hypothetical protein	0.92627	0.000311025	73.4598	52.0983	6.12586	5.68109	Thaumi_prot_LH_FAM000594		#N/A	#N/A	NM	405	273	#N/A		#N/A	#N/A	#N/A
Nmar_R0035	NMAR_RS07750	tRNA-Thr	1.06583	0.386684	145.353	53.4751	5.85499	5.69183	#N/A		#N/A	#N/A	NA	243	1157	#N/A		#N/A	#N/A	#N/A
Nmar_1447	NMAR_RS07755	phosphomannomutase	1.08894	5.29e-07	15.8938	11.5654	3.9851	3.50547	Thaumi_prot_LH_FAM000593		Y	N	NV+NF+NM	1038	155	arCOG00767		Carbohydrate transport and metabolism	{ManB}	Phosphomannomutase
Nmar_1448	NMAR_RS07760	thiamine-phosphate kinase	1.0653	5.5e-10	25.6854	17.5671	4.63976	4.11534	Thaumi_prot_LH_FAM000592		Y	N	NV+NF+NM	796	114	arCOG00638		Coenzyme transport and metabolism	ThiL	Thiamine monophosphate kinase
Nmar_1449	NMAR_RS07765	hypothetical protein	-1.44271	5.75e-17	37.3724	123.904	5.1305	6.93494	Thaumi_prot_LH_FAM002116		N	Y	NM	654	64	arCOG11453		Function unknown	-	Uncharacterized protein
0	NMAR_RS07770	30S ribosomal protein S11	0.182476	0.440075	581.801	750.246	9.17753	9.54765	Thaumi_prot_LH_FAM000591		#N/A	#N/A	NV+NF+NM	73	1241	#N/A		#N/A	#N/A	#N/A
Nmar_1451	NMAR_RS07775	hypothetical protein	0.574906	0.301711	17.8219	13.3264	4.03024	3.67586	Thaumi_prot_LH_FAM000590		N	Y	NM	969	1047	arCOG08729		Function unknown	-	Uncharacterized protein
Nmar_1452	NMAR_RS07780	DNA-binding protein	0.645335	0.036945	27.1509	24.9953	4.69963	4.63272	Thaumi_prot_LH_FAM000589		Y	N	NV+NF+NM	776	596	arCOG05529		General function prediction only	PDCD5	DNA-binding TFAR19-related protein, PDSD5 family
Nmar_1453	NMAR_RS07785	RtcB family protein	1.17634	1.91e-15	56.0282	35.2026	5.76653	5.13621	Thaumi_prot_LH_FAM000588		Y	N	NV+NF+NM	496	70	arCOG04246		Translation, ribosomal structure and biogenesis	RtcB	RNA 3'-P ligase, RtcB family protein
Nmar_1454	NMAR_RS07790	hypothetical protein	-0.189375	0.898267	5.53113	5.06232	0	1.88953	Thaumi_prot_LH_FAM002117		N	Y	NM	1558	1829	arCOG14602		Function unknown	-	Uncharacterized protein
Nmar_1455	NMAR_RS07795	adenylosuccinate lyase	0.600418	1.07e-06	67.6249	62.0795	6.02688	5.95131	Thaumi_prot_LH_FAM000586		N	N	NV+NF+NM	431	161	arCOG01747		Nucleotide transport and metabolism	PurB	Adenylosuccinate lyase
Nmar_1456	NMAR_RS07800	DM13 domain-containing protein	-0.144384	0.622293	11.6197	17.8285	3.50704	4.13796	Thaumi_prot_LH_FAM006618		N	Y	NM	1224	1468	arCOG08670		Energy production and conversion	-	Electron transfer protein DM13
Nmar_1457	NMAR_RS07805	class I SAM-dependent methyltransferase	0.556418	0.0105835	15.1525	14.3136	3.85113	3.83453	Thaumi_prot_LH_FAM002118		N	Y	NV+NF+NM	1067	456	arCOG01778		Secondary metabolites biosynthesis, transport and catabolism	-	SAM-dependent methyltransferase
Nmar_1458	NMAR_RS07810	hypothetical protein	1.33478	3.11e-12	2294.9	1282.6	11.0641	10.2958	Thaumi_prot_LH_FAM002119		N	Y	NM	36	92	#N/A		#N/A	#N/A	#N/A
Nmar_1459	NMAR_RS07815	hypothetical protein	-1.18285	0.00478639	3.8545	12.5391	1.78782	3.63171	Thaumi_prot_LH_FAM002120		N	Y	NM	1661	392	#N/A		#N/A	#N/A	#N/A
Nmar_1460	NMAR_RS07820	hypothetical protein	-0.467064	0.199819	3.66215	6.48069	1.79465	2.63515	Thaumi_prot_LH_FAM006619		N	Y	NM	1677	928	#N/A		#N/A	#N/A	#N/A
Nmar_1461	NMAR_RS07825	hypothetical protein	-0.526189	0.154463	4.41154	8.21472	2.09384	2.99915	Thaumi_prot_LH_FAM006620		N	Y	NM	1624	871	#N/A		#N/A	#N/A	#N/A
Nmar_1462	NMAR_RS07830	hypothetical protein	-0.190918	0.410873	9.89802	16.0886	3.2534	4.00496	Thaumi_prot_LH_FAM006621		N	Y	NM	1306	1198	arCOG08647		Function unknown	-	Uncharacterized protein
Nmar_1463	NMAR_RS07835	VOC family protein	-0.247143	0.339484	37.9489	62.1066	5.18661	5.94688	Thaumi_prot_LH_FAM001756		N	N	NV+NM	649	1092	arCOG04946		General function prediction only	-	Predicted enzyme related to lactoylglutathione lyase
Nmar_1464	NMAR_RS07840	hypothetical protein	2.30453	2.01e-18	47.1768	13.6068	5.39301	3.74803	Thaumi_prot_LH_FAM000040_0		Y	N	NV+NF+NM	552	60	arCOG08684		General function prediction only	-	Roadblock/LC7 domain superfamily protein
Nmar_1465	NMAR_RS07845	hypothetical protein	-1.53407	6.6e-11	20.3883	75.4719	4.17339	6.21506	Thaumi_prot_LH_FAM002122		N	Y	NM	892	106	arCOG05565		General function prediction only	-	Roadblock/LC7 domain superfamily protein
Nmar_1466	NMAR_RS07850	asparagine synthase C-terminal domain-containing protein	-0.456476	0.274548	5.84064	10.5588	2.41013	3.29099	Thaumi_prot_LH_FAM000585		N	Y	NV+NF+NM	1535	1015	arCOG00071		Amino acid transport and metabolism	AsnB	Asparagine synthase (glutamine-hydrolyzing)
Nmar_1467	NMAR_RS07855	thermonuclease family protein	-0.2576	0.235904	21.1361	36.101	4.37251	5.16064	Thaumi_prot_LH_FAM002123		N	Y	NF+NM	877	981	arCOG03192		Replication, recombination and repair	-	Endonuclease YncB, thermonuclease family
Nmar_1468	NMAR_RS07860	4a-hydroxytetrahydrobiopterin dehydratase	-0.0394465	0.9422	13.1846	16.4773	3.38083	4.01358	Thaumi_prot_LH_FAM000584		Y	N	NV+NF+NM	1152	1906	arCOG02939		Coenzyme transport and metabolism	PhhB	Pterin-4a-carbinolamine dehydratase
Nmar_1469	NMAR_RS07865	6-carboxytetrahydropterin synthase	-0.199836	0.471407	23.424	37.7584	4.47381	5.21313	Thaumi_prot_LH_FAM000583		N	N	NV+NF+NM	834	1280	arCOG02172		Coenzyme transport and metabolism	QueD	6-pyruvoyl-tetrahydropterin synthase
Nmar_1470	NMAR_RS07870	hypothetical protein	0.0505841	0.88771	10.5325	13.9018	3.34111	3.75112	Thaumi_prot_LH_FAM002124		N	Y	NM	1277	1815	arCOG04609		Function unknown	-	Uncharacterized protein, DUF4349 family
Nmar_1471	NMAR_RS07875	hypothetical protein	0.579549	0.000542315	197.59	183.155	7.59705	7.49605	Thaumi_prot_LH_FAM006622		N	Y	NM	190	292	arCOG04173		Nucleotide transport and metabolism	Cdd	Cytidine deaminase
Nmar_1472	NMAR_RS07880	HEAT repeat domain-containing protein	0.543617	0.00073512	37.6375	36.4792	5.19822	5.17295	Thaumi_prot_LH_FAM006623		N	Y	NM	652	306	#N/A		#N/A	#N/A	#N/A
Nmar_1473	NMAR_RS07885	DNA cytosine methyltransferase	-1.83636	0.000181877	1.85812	9.62836	0.285268	3.23984	Thaumi_prot_LH_FAM006624		N	Y	NM	1836	251	arCOG04157		Replication, recombination and repair	Dcm	Site-specific DNA methylase
Nmar_1474	NMAR_RS07890	hypothetical protein	-1.67312	0.009664	1.77116	6.45413	0	2.64394	Thaumi_prot_LH_FAM006625		N	Y	NM	1844	446	#N/A		#N/A	#N/A	#N/A
Nmar_1475	NMAR_RS07895	hypothetical protein	-1.07569	0.000193995	2.38287	7.00676	1.13351	2.77649	Thaumi_prot_LH_FAM006626		N	Y	NM	1796	257	#N/A		#N/A	#N/A	#N/A
Nmar_1476	NMAR_RS07900	hypothetical protein	-1.48796	0.00025115	1.51822	5.44223	0.594997	2.40766	Thaumi_prot_LH_FAM006627		N	Y	NM	1866	263	arCOG09688		Defense mechanisms	Csx1	CARF domain containing protein
Nmar_1477	NMAR_RS07905	valine--tRNA ligase	0.143545	0.428162	24.7022	31.7823	4.59198	4.97109	Thaumi_prot_LH_FAM000582		Y	N	NV+NF+NM	814	1229	arCOG00808		Translation, ribosomal structure and biogenesis	ValS	Valyl-tRNA synthetase
Nmar_1478	NMAR_RS07910	pyridoxal 5'-phosphate synthase glutaminase subunit PdxT	0.277314	0.128202	142.026	162.675	7.08662	7.33489	Thaumi_prot_LH_FAM000041		Y	N	NV+NF+NM	246	825	arCOG00034		Coenzyme transport and metabolism	PDX2	Predicted glutamine amidotransferase involved in pyridoxine biosynthesis
Nmar_1479	NMAR_RS07915	pyridoxal 5'-phosphate synthase lyase subunit PdxS	0.644484	1.96e-05	97.3953	90.65	6.5489	6.49641	Thaumi_prot_LH_FAM000042		Y	N	NV+NF+NM	325	210	arCOG04075		Coenzyme transport and metabolism	SNZ1	Pyridoxine biosynthesis enzyme
Nmar_1480	NMAR_RS07920	hypothetical protein	-0.0229841	0.934919	37.8186	53.3229	5.13471	5.71237	Thaumi_prot_LH_FAM000043		N	Y	NV+NM	650	1893	arCOG08637		Function unknown	-	Uncharacterized protein
Nmar_1481	NMAR_RS07930	CBS domain-containing protein	-0.6502	0.231216	2.78476	5.06211	1.23817	2.28756	Thaumi_prot_LH_FAM001028		N	N	NF+NM	1759	969	arCOG00606		General function prediction only	-	CBS domain
Nmar_1482	NMAR_RS07935	aconitate hydratase	0.398002	0.000217353	139.902	151.946	7.10502	7.24175	Thaumi_prot_LH_FAM000044		N	N	NV+NF+NM	250	260	arCOG01697		Energy production and conversion	AcnA	Aconitase A
Nmar_1483	NMAR_RS07940	hypothetical protein	0.293316	0.158865	153.348	173.843	7.14911	7.42113	Thaumi_prot_LH_FAM000045		N	Y	NM	225	880	arCOG08638		Function unknown	-	Uncharacterized protein
Nmar_1484	NMAR_RS07945	hypothetical protein	0.806151	0.000145694	77.4881	53.8636	6.16068	5.6915	Thaumi_prot_LH_FAM000046		Y	Y	NV+NF+NM	391	245	arCOG08639		Function unknown	-	Uncharacterized protein
Nmar_1485	NMAR_RS07950	Lrp/AsnC ligand binding domain-containing protein	-0.29178	0.0682536	280.229	476.601	8.05994	8.88685	Thaumi_prot_LH_FAM000047_0		Y	N	NV+NF+NM	137	700	arCOG01117		Transcription	-	Lrp/AsnC family C-terminal domain
Nmar_1486	NMAR_RS07955	EVE domain-containing protein	0.198312	0.610432	33.4612	36.7942	4.8007	5.17198	Thaumi_prot_LH_FAM000048		N	N	NV+NM	692	1449	arCOG08640		General function prediction only	-	Predicted RNA-binding protein containing PUA-domain
Nmar_1487	NMAR_RS07965	hypothetical protein	-1.66098	0.175767	1.42419	1.56643	0	0	Thaumi_prot_LH_FAM002125		N	Y	NM	1876	897	#N/A		#N/A	#N/A	#N/A
Nmar_1488	NMAR_RS07970	phenylalanine--tRNA ligase subunit beta	-0.421066	0.0154611	20.3035	37.8309	4.30719	5.23431	Thaumi_prot_LH_FAM000049		N	N	NV+NF+NM	894	493	arCOG00412		Translation, ribosomal structure and biogenesis	PheT	Phenylalanyl-tRNA synthetase beta subunit
Nmar_1489	NMAR_RS07975	phenylalanine--tRNA ligase subunit alpha	-0.0937696	0.592019	27.5327	41.3422	4.72714	5.36799	Thaumi_prot_LH_FAM000050		Y	N	NV+NF+NM	771	1428	arCOG00410		Translation, ribosomal structure and biogenesis	PheS	Phenylalanyl-tRNA synthetase alpha subunit
Nmar_1490	NMAR_RS07980	tryptophan--tRNA ligase	-0.452913	0.0347124	15.4578	29.837	3.88625	4.88244	Thaumi_prot_LH_FAM000051		Y	N	NV+NF+NM	1052	590	arCOG01887		Translation, ribosomal structure and biogenesis	TrpS	Tryptophanyl-tRNA synthetase
Nmar_1491	NMAR_RS07985	hypothetical protein	-0.235167	0.750063	89.3884	111.305	5.37414	6.78212	Thaumi_prot_LH_FAM001758		N	Y	NV+NF+NM	351	1624	arCOG10585		Function unknown	-	Uncharacterized protein
Nmar_1492	NMAR_RS07990	CxxC-x17-CxxC domain-containing protein	-0.108333	0.577304	60.0314	90.1942	5.82132	6.47821	Thaumi_prot_LH_FAM001853		N	Y	NM	471	1404	arCOG03272		Function unknown	-	Zn finger protein
Nmar_1493	NMAR_RS07995	hypothetical protein	-1.28555	7.08e-08	16.7523	51.1745	3.89643	5.66243	Thaumi_prot_LH_FAM000052		N	N	NV+NF+NM	1006	143	arCOG08641		Function unknown	-	Uncharacterized protein
Nmar_1494	NMAR_RS08000	pantetheine-phosphate adenylyltransferase	0.878189	0.000356215	26.1731	19.4626	4.57558	4.27446	Thaumi_prot_LH_FAM000053		N	N	NV+NF+NM	786	281	arCOG01223		Coenzyme transport and metabolism	CAB4	Phosphopantetheine adenylyltransferase
Nmar_1495	NMAR_RS08005	hypothetical protein	-0.00113175	0.996442	167.582	238.083	7.35294	7.89257	Thaumi_prot_LH_FAM000054		N	Y	NM	211	1959	arCOG08642		Function unknown	-	Uncharacterized protein
Nmar_R0036	NMAR_RS08010	tRNA-Ala	1.10779	0.00123761	99.8675	67.0626	6.53633	5.9937	#N/A		#N/A	#N/A	NA	318	329	#N/A		#N/A	#N/A	#N/A
Nmar_1496	NMAR_RS08015	thioredoxin family protein	0.517817	0.00181604	114.029	109.696	6.73848	6.76907	Thaumi_prot_LH_FAM000174		Y	N	NV+NF+NM	291	344	arCOG00314		Posttranslational modification, protein turnover, chaperones	TrxA	Thiol-disulfide isomerase or thioredoxin
Nmar_R0037	NMAR_RS08020	tRNA-Ile	1.15841	0.000880143	30.351	10.6107	4.83455	3.28753	#N/A		#N/A	#N/A	NA	734	313	#N/A		#N/A	#N/A	#N/A
Nmar_1497	NMAR_RS08025	B12-binding domain-containing protein	0.641322	1.55e-05	50.3033	40.5476	5.57706	5.33239	Thaumi_prot_LH_FAM000598		N	Y	NM	535	206	arCOG03932		Transcription	-	Icl-like HTH and PAS domain
Nmar_1498	NMAR_RS08030	hypothetical protein	0.717598	1.64e-05	412.519	362.838	8.66719	8.46068	Thaumi_prot_LH_FAM000262		Y	N	NV+NM	101	208	arCOG08677		Function unknown	-	Zn-ribbon domain containing protein
NMAR_2	NMAR_RS08035	tRNA-Leu	0.612555	0.0256581	324.05	140.594	7.85	7.07549	#N/A		#N/A	#N/A	NA	122	550	#N/A		#N/A	#N/A	#N/A
Nmar_R0038	NMAR_RS08040	tRNA-Thr	2.43521	4.74e-06	34.7795	7.40258	4.87926	2.59225	#N/A		#N/A	#N/A	NA	674	182	#N/A		#N/A	#N/A	#N/A
Nmar_1499	NMAR_RS08045	DNA adenine methylase	-0.989341	7.16e-10	37.301	93.4588	5.11754	6.53225	Thaumi_prot_LH_FAM000261		N	Y	NV+NF+NM	655	116	arCOG03416		Replication, recombination and repair	Dam	Site-specific DNA methylase
Nmar_1500	NMAR_RS08050	ammonia monooxygenase	-0.338611	0.0448788	17335.8	31662.2	14.067	14.948	Thaumi_prot_LH_FAM000260		Y	Y	NV+NF+NM	7	632	arCOG08676		Energy production and conversion	AmoA	Ammonia monooxygenase subunit A
Nmar_1501	NMAR_RS08055	hypothetical protein	-0.0612522	0.805729	5184.49	7825.75	12.3306	12.9267	Thaumi_prot_LH_FAM001761		Y	Y	NV+NF+NM	21	1709	arCOG10586		Energy production and conversion	AmoX	Ammonia monooxygenase subunit X
Nmar_1502	NMAR_RS08060	methane monooxygenase/ammonia monooxygenase subunit C	0.357171	0.0222539	45916.6	50835	15.4473	15.628	Thaumi_prot_LH_FAM000259		N	Y	NV+NF+NM	4	535	arCOG08699		Energy production and conversion	-	Methane monooxygenase/Ammonia monooxygenase, subunit C
Nmar_1503	NMAR_RS08065	methane monooxygenase/ammonia monooxygenase subunit B	-0.171764	0.266958	24948.4	40158.8	14.5818	15.2921	Thaumi_prot_LH_FAM000258		Y	Y	NV+NF+NM	6	1010	arCOG08675		Energy production and conversion	-	Methane monooxygenase/Ammonia monooxygenase, subunit B
Nmar_1504	NMAR_RS08070	hypothetical protein	1.72399	3.99e-12	37.1116	14.7016	5.14294	3.82128	Thaumi_prot_LH_FAM000257		N	Y	NM	656	93	arCOG08674		Function unknown	-	Uncharacterized protein
Nmar_1505	NMAR_RS08075	hypothetical protein	0.065482	0.715189	203.171	254.001	7.59406	7.98397	Thaumi_prot_LH_FAM000256		N	Y	NM	187	1593	arCOG08673		Function unknown	-	Uncharacterized protein
Nmar_1506	NMAR_RS08080	hypothetical protein	-0.129433	0.517475	5729.12	8735.88	12.4199	13.0773	Thaumi_prot_LH_FAM000255		Y	Y	NV+NF+NM	18	1347	arCOG08672		Function unknown	-	Uncharacterized membrane protein
Nmar_1507	NMAR_RS08085	hypothetical protein	-0.0643699	0.803795	2915.39	4469.68	11.4941	12.1131	Thaumi_prot_LH_FAM001769		Y	Y	NV+NF+NM	32	1705	arCOG10587		Function unknown	-	Uncharacterized membrane protein
Nmar_1508	NMAR_RS08090	30S ribosomal protein S15	-0.133396	0.502083	677.123	1051.29	9.34557	10.0001	Thaumi_prot_LH_FAM000068		Y	N	NV+NF+NM	66	1322	arCOG04185		Translation, ribosomal structure and biogenesis	RpsO	Ribosomal protein S15P
Nmar_1509	NMAR_RS08095	DHH family phosphoesterase	0.954731	1.08e-09	62.9573	45.0666	5.89904	5.48352	Thaumi_prot_LH_FAM000067		N	N	NV+NM	456	120	arCOG00427		Replication, recombination and repair	RecJ/Cdc45	Single-stranded DNA-specific exonuclease RecJ
Nmar_1510	NMAR_RS08100	KEOPS complex subunit Pcc1	0.514821	0.274687	15.9345	14.8239	3.91617	3.7846	Thaumi_prot_LH_FAM001770		N	N	NV+NF+NM	1036	1016	#N/A		#N/A	#N/A	#N/A
Nmar_1511	NMAR_RS08105	serine--tRNA ligase	0.404216	0.013578	42.8874	43.6328	5.32354	5.43924	Thaumi_prot_LH_FAM000066		N	N	NV+NF+NM	586	481	arCOG00403		Translation, ribosomal structure and biogenesis	SerS	Seryl-tRNA synthetase
Nmar_1512	NMAR_RS08110	30S ribosomal protein S3ae	-0.582859	2.22e-05	85.9801	182.927	6.39231	7.49113	Thaumi_prot_LH_FAM000065		Y	N	NV+NF+NM	359	212	arCOG04186		Translation, ribosomal structure and biogenesis	RPS1A	Ribosomal protein S3AE
Nmar_1513	NMAR_RS08115	RNA-binding domain-containing protein	-0.517457	0.196022	7.35275	15.4359	2.7144	3.93877	Thaumi_prot_LH_FAM001771		N	Y	NM	1443	921	arCOG01042		Translation, ribosomal structure and biogenesis	-	Exosome subunit, RNA binding protein with dsRBD fold
Nmar_1514	NMAR_RS08120	NAD(P)/FAD-dependent oxidoreductase	0.172851	0.170432	95.9232	119.509	6.54721	6.89473	Thaumi_prot_LH_FAM000064		N	N	NV+NF+NM	332	889	arCOG00570		Lipid transport and metabolism	-	Geranylgeranyl reductase, flavoprotein
Nmar_1515	NMAR_RS08125	MoxR family ATPase	-0.263962	0.303534	22.6804	38.3755	4.40496	5.23814	Thaumi_prot_LH_FAM000063		Y	Y	NV+NF+NM	847	1050	arCOG00441		Cell motility	GvpN	MoxR-like ATPase
Nmar_1516	NMAR_RS08130	vWA domain-containing protein	0.27491	0.123851	19.6908	23.4014	4.24737	4.5403	Thaumi_prot_LH_FAM000062		N	Y	NV+NF+NM	907	811	arCOG02900		Defense mechanisms	-	Predicted toxin of RNase A family, contains vWA domain
Nmar_1517	NMAR_RS08135	pyridoxal-phosphate dependent enzyme	0.229698	0.178609	57.1291	66.9377	5.74	6.04863	Thaumi_prot_LH_FAM000061		N	N	NV+NM	490	901	arCOG01430		Amino acid transport and metabolism	CysK	Cysteine synthase
Nmar_1518	NMAR_RS08140	ASCH domain-containing protein	0.522202	0.301711	10.0207	9.34007	3.18535	3.13293	Thaumi_prot_LH_FAM001772		N	Y	NF+NM	1299	1048	arCOG04405		Translation, ribosomal structure and biogenesis	-	ASCH domain, predicted RNA-binding domain
Nmar_1519	NMAR_RS08145	TATA-box-binding protein	-0.456084	0.158785	40.2318	81.6321	5.26095	6.33437	Thaumi_prot_LH_FAM000060		Y	N	NV+NF+NM	618	878	arCOG01764		Transcription	SPT15	TATA-box binding protein (TBP), component of TFIID and TFIIB
Nmar_1520	NMAR_RS08150	hypothetical protein	-1.81227	0.0876358	1.49614	5.32646	0	2.07846	Thaumi_prot_LH_FAM001585		N	Y	NM	1869	740	arCOG10588		Function unknown	-	Uncharacterized protein
Nmar_1521	NMAR_RS08155	hypothetical protein	-0.206506	0.539406	19.1248	26.7262	4.15795	4.70886	Thaumi_prot_LH_FAM002126		N	Y	NM	927	1362	arCOG10589		Function unknown	-	Uncharacterized protein
Nmar_1522	NMAR_RS08160	hypothetical protein	0.594333	9.88e-06	152.428	140.477	7.22705	7.13237	Thaumi_prot_LH_FAM000058		N	Y	NM	228	195	arCOG08643		Function unknown	-	Secreted protein with C-terminal PEFG domain
Nmar_1523	NMAR_RS08165	P-II family nitrogen regulator	-0.530371	0.0127726	322.724	404.271	8.12614	8.63664	Thaumi_prot_LH_FAM001030_0		N	N	NV+NF+NM	123	473	arCOG02305		Amino acid transport and metabolism	GlnK	Nitrogen regulatory protein PII
Nmar_1524	NMAR_RS08170	Lrp/AsnC ligand binding domain-containing protein	0.225498	0.229671	563.483	681.063	9.05751	9.39748	Thaumi_prot_LH_FAM000047_0		Y	N	NV+NF+NM	75	966	arCOG01117		Transcription	-	Lrp/AsnC family C-terminal domain
Nmar_1525	NMAR_RS08175	tRNA dihydrouridine synthase DusB	-0.263208	0.428885	8.81255	13.6436	2.96921	3.73712	Thaumi_prot_LH_FAM002128		N	Y	NM	1365	1231	arCOG00604		Translation, ribosomal structure and biogenesis	DusA	tRNA-dihydrouridine synthase
Nmar_1526	NMAR_RS08180	thrombospondin type 3 repeat-containing protein	-0.0943523	0.602455	205.114	305.827	7.62208	8.25127	Thaumi_prot_LH_FAM000908		N	Y	NM	186	1437	arCOG07561		Defense mechanisms	-	Secreted multidomain protein, often contains vWA and Ca(2+)-binding domain (some could contain a C-terminal toxin domain)
Nmar_1527	NMAR_RS08185	thrombospondin type 3 repeat-containing protein	-0.124154	0.412342	403.154	607.742	8.60678	9.24254	Thaumi_prot_LH_FAM000908		N	Y	NM	104	1202	arCOG07561		Defense mechanisms	-	Secreted multidomain protein, often contains vWA and Ca(2+)-binding domain (some could contain a C-terminal toxin domain)
Nmar_1528	NMAR_RS08190	thrombospondin type 3 repeat-containing protein	0.0466561	0.757358	1001.71	1372.46	9.93213	10.4209	Thaumi_prot_LH_FAM000908		N	Y	NM	50	1640	arCOG07561		Defense mechanisms	-	Secreted multidomain protein, often contains vWA and Ca(2+)-binding domain (some could contain a C-terminal toxin domain)
Nmar_1529	NMAR_RS08195	4-demethylwyosine synthase TYW1	-0.256863	0.138728	18.9374	31.5478	4.17236	4.97245	Thaumi_prot_LH_FAM001256		N	N	NV+NF+NM	934	837	arCOG04174		Translation, ribosomal structure and biogenesis	TYW1	Wybutosine (yW) biosynthesis enzyme, Fe-S oxidoreductase
Nmar_1530	NMAR_RS08200	RdgB/HAM1 family non-canonical purine NTP pyrophosphatase	-0.830459	0.420583	0.518475	1.27635	0	0.101904	Thaumi_prot_LH_FAM000909		N	N	NV+NF+NM	1940	1214	arCOG04184		Nucleotide transport and metabolism	RdgB	Inosine/xanthosine triphosphate pyrophosphatase, all-alpha NTP-PPase family
Nmar_1531	NMAR_RS08205	KEOPS complex kinase/ATPase Bud32	-0.812454	0.0980747	2.83516	7.05597	1.37204	2.65753	Thaumi_prot_LH_FAM000910		Y	N	NV+NF+NM	1756	758	arCOG01185		Translation, ribosomal structure and biogenesis	Bud32	tRNA A-37 threonylcarbamoyl transferase component Bud32
Nmar_1532	NMAR_RS08210	hypothetical protein	-0.832045	0.00379195	15.2538	38.6	3.82798	5.22727	Thaumi_prot_LH_FAM001255		Y	Y	NV+NF+NM	1062	377	arCOG10590		Function unknown	-	Uncharacterized protein
Nmar_1533	NMAR_RS08215	KEOPS complex N(6)-L-threonylcarbamoyladenine synthase Kae1	-0.0137681	0.957615	13.2148	16.5134	3.64578	4.04422	Thaumi_prot_LH_FAM000911		Y	N	NV+NF+NM	1151	1919	arCOG01183		Translation, ribosomal structure and biogenesis	Kae1p/TsaD	Subunit of KEOPS complex, tRNA A37 threonylcarbamoyltransferase, contains a domain with ASKHA fold and RIO-type kinase (AP-endonuclease activity)
Nmar_1534	NMAR_RS08220	redox-regulated ATPase YchF	0.214698	0.44572	18.4703	22.4967	4.16381	4.44927	Thaumi_prot_LH_FAM000729		Y	N	NV+NF+NM	948	1249	arCOG00357		Translation, ribosomal structure and biogenesis	GTP1	Ribosome-binding ATPase YchF, GTP1/OBG family
Nmar_1535	NMAR_RS08225	AAA family ATPase	-1.95407	0.0210284	1.23177	2.99237	0	1.50119	Thaumi_prot_LH_FAM000912		Y	N	NV+NF+NM	1893	523	arCOG01038		Nucleotide transport and metabolism	Fap7	Broad-specificity NMP kinase
Nmar_1536	NMAR_RS08230	tRNA guanosine(15) transglycosylase TgtA	-0.343497	0.381018	6.75302	9.29065	2.63536	3.18225	Thaumi_prot_LH_FAM000913		Y	N	NV+NF+NM	1480	1148	arCOG00989		Translation, ribosomal structure and biogenesis	Tgt	Queuine/archaeosine tRNA-ribosyltransferase
Nmar_1537	NMAR_RS08235	4Fe-4S binding protein	-0.448346	0.0160633	12030.4	22980.1	13.4959	14.4665	Thaumi_prot_LH_FAM000173		Y	Y	NV+NF+NM	11	501	arCOG00291		Energy production and conversion	NapF	Ferredoxin
Nmar_1538	NMAR_RS08240	hypothetical protein	-0.190045	0.763787	1011.76	1585.5	9.88711	10.4631	Thaumi_prot_LH_FAM000914		N	Y	NV+NF+NM	49	1656	arCOG08782		Function unknown	-	Uncharacterized protein
Nmar_1539	NMAR_RS08245	MBL fold metallo-hydrolase	-0.113936	0.630636	12.4508	18.5656	3.57749	4.19841	Thaumi_prot_LH_FAM000915		N	N	NV+NF+NM	1179	1478	arCOG00541		Translation, ribosomal structure and biogenesis	YSH1	5'-3' Exoribonuclease of the beta-lactamase fold involved in RNA processing
Nmar_1540	NMAR_RS08250	DNA glycosylase	0.414893	0.735558	1.16896	0.781299	-0.0557859	-0.451249	Thaumi_prot_LH_FAM000916		Y	N	NV+NF+NM	1900	1604	arCOG00464		Replication, recombination and repair	AlkA	3-methyladenine DNA glycosylase/8-oxoguanine DNA glycosylase
Nmar_R0039	NMAR_RS08255	tRNA-Arg	0.590031	0.745352	7.24003	5.30637	0	0	#N/A		#N/A	#N/A	NA	1447	1616	#N/A		#N/A	#N/A	#N/A
Nmar_1541	NMAR_RS08260	hypothetical protein	-1.05891	0.0281101	5.82818	13.2633	2.26341	3.59041	Thaumi_prot_LH_FAM000004		Y	Y	NV+NF+NM	1537	561	arCOG08633		Function unknown	-	Uncharacterized protein
Nmar_1542	NMAR_RS08265	plastocyanin/azurin family copper-binding protein	-0.1743	0.384181	215.493	341.281	7.6991	8.39467	Thaumi_prot_LH_FAM000003_0		Y	N	NV+NF+NM	173	1149	#N/A		#N/A	#N/A	#N/A
Nmar_1543	NMAR_RS08270	cytochrome b N-terminal domain-containing protein	-0.00137475	0.994723	231.955	333.05	7.83208	8.3781	Thaumi_prot_LH_FAM000002		N	N	NV+NF+NM	164	1957	arCOG01721		Energy production and conversion	QcrB	Cytochrome b subunit of the bc complex
Nmar_1544	NMAR_RS08275	twin-arginine translocation signal domain-containing protein	0.351495	0.00687624	446.281	493.621	8.75432	8.94486	Thaumi_prot_LH_FAM000001		Y	N	NV+NF+NM	91	419	arCOG01720		Energy production and conversion	QcrA	Rieske Fe-S protein
Nmar_1545	NMAR_RS08280	S8 family serine peptidase	-0.60938	2.07e-05	13.9648	29.5056	3.75172	4.8778	Thaumi_prot_LH_FAM001190		N	Y	NV+NM	1111	211	arCOG00704		Posttranslational modification, protein turnover, chaperones	AprE	Surface layer-associated subtilisin-like serine protease
Nmar_1546	NMAR_RS08285	polyhedron envelope protein domain-containing protein	0.00890459	0.974656	59.3803	85.7789	5.85493	6.40496	Thaumi_prot_LH_FAM000779		N	Y	NM	477	1934	arCOG08035		Function unknown	-	Uncharacterized secreted protein
Nmar_1547	NMAR_RS08290	S-layer	0.0577649	0.814565	219412	305997	17.7364	18.2164	Thaumi_prot_LH_FAM000095		N	Y	NM	2	1721	arCOG08647		Function unknown	-	Uncharacterized protein
Nmar_1548	NMAR_RS08295	ThiF family adenylyltransferase	-0.238273	0.250063	25.6577	41.722	4.59752	5.36576	Thaumi_prot_LH_FAM001189		N	N	NV+NF+NM	797	996	arCOG01676		Coenzyme transport and metabolism	ThiF	Dinucleotide-utilizing enzyme involved in molybdopterin and thiamine biosynthesis
Nmar_1549	NMAR_RS08300	threonine synthase	0.353211	0.009664	75.6859	82.5687	6.18809	6.35506	Thaumi_prot_LH_FAM001188		Y	N	NV+NF+NM	397	447	arCOG01434		Coenzyme transport and metabolism	0	Cysteate synthase
Nmar_1550	NMAR_RS08305	hypothetical protein	0.155376	0.586719	30.6442	39.5794	4.92289	5.27931	Thaumi_prot_LH_FAM001187		N	Y	NM	727	1425	arCOG08828		Function unknown	-	Uncharacterized protein
Nmar_1551	NMAR_RS08310	phosphoribosyl-AMP cyclohydrolase	-1.28407	4.74e-06	4.81615	17.6444	2.22684	4.12829	Thaumi_prot_LH_FAM001186		N	N	NV+NF+NM	1597	183	arCOG02676		Amino acid transport and metabolism	HisI	Phosphoribosyl-AMP cyclohydrolase
Nmar_1552	NMAR_RS08315	imidazole glycerol phosphate synthase subunit HisF	-0.0516363	0.890472	11.3259	16.5845	3.4885	4.01955	Thaumi_prot_LH_FAM001185		N	N	NV+NF+NM	1233	1821	arCOG00617		Amino acid transport and metabolism	HisF	Imidazoleglycerol-phosphate synthase
Nmar_1553	NMAR_RS08320	1-(5-phosphoribosyl)-5-[(5-phosphoribosylamino)methylideneamino]imidazole-4-carboxamide isomerase	-0.477415	0.236674	5.06184	9.53123	2.22528	3.20671	Thaumi_prot_LH_FAM001184		N	N	NV+NF+NM	1579	985	arCOG00618		Amino acid transport and metabolism	HisA	Phosphoribosylformimino-5-aminoimidazole carboxamide ribonucleotide (ProFAR) isomerase
Nmar_1554	NMAR_RS08325	imidazole glycerol phosphate synthase subunit HisH	-0.23147	0.336786	30.4912	48.0505	4.83745	5.58493	Thaumi_prot_LH_FAM001183		N	N	NV+NF+NM	732	1085	arCOG00089		Amino acid transport and metabolism	HisH	Glutamine amidotransferase
Nmar_1555	NMAR_RS08330	imidazoleglycerol-phosphate dehydratase HisB	-0.27181	0.0491587	105.428	194.47	6.67589	7.58364	Thaumi_prot_LH_FAM001182		Y	N	NV+NF+NM	309	655	arCOG04398		Amino acid transport and metabolism	HisB	Imidazoleglycerol-phosphate dehydratase
Nmar_1556	NMAR_RS08335	HAD-IA family hydrolase	-1.06266	8.91e-05	3.78024	10.3994	1.8825	3.37558	Thaumi_prot_LH_FAM001181		Y	N	NV+NF+NM	1667	238	arCOG04692		General function prediction only	Gph	HAD superfamily hydrolase
Nmar_1557	NMAR_RS08340	histidinol-phosphate transaminase	-0.530101	0.0823407	8.40295	18.5433	3.05867	4.1881	Thaumi_prot_LH_FAM001180		N	Y	NV+NF+NM	1384	725	arCOG04273		Amino acid transport and metabolism	HisC	Histidinol-phosphate/aromatic aminotransferase or cobyric acid decarboxylase
Nmar_1558	NMAR_RS08345	histidinol dehydrogenase	-0.36353	0.114409	18.5491	33.4785	4.13626	5.03686	Thaumi_prot_LH_FAM001179		Y	N	NV+NF+NM	945	793	arCOG04352		Amino acid transport and metabolism	HisD	Histidinol dehydrogenase
Nmar_1559	NMAR_RS08350	ATP phosphoribosyltransferase	-0.374814	0.125314	17.1497	31.1587	3.99047	4.94694	Thaumi_prot_LH_FAM001178		N	N	NV+NF+NM	995	818	arCOG02208		Amino acid transport and metabolism	HisG	ATP phosphoribosyltransferase
Nmar_1560	NMAR_RS08355	hydroxymethylglutaryl-CoA reductase, degradative	-0.216232	0.442359	10.525	17.5194	3.33173	4.10259	Thaumi_prot_LH_FAM001175		N	N	NV+NF+NM	1279	1245	arCOG04260		Lipid transport and metabolism	HMG1	Hydroxymethylglutaryl-CoA reductase
Nmar_1561	NMAR_RS08360	PQQ-dependent sugar dehydrogenase	-0.426639	0.265667	4.82355	8.67463	2.21703	3.03641	Thaumi_prot_LH_FAM001174		Y	Y	NV+NF+NM	1596	1003	arCOG02796		Carbohydrate transport and metabolism	-	Glucose/sorbosone dehydrogenase
Nmar_R0040	NMAR_RS08365	tRNA-Met	1.02397	0.0558307	5.13037	1.3244	0	0	#N/A		#N/A	#N/A	NA	1572	678	#N/A		#N/A	#N/A	#N/A
Nmar_1562	NMAR_RS08370	tRNA(Ile)(2)-agmatinylcytidine synthase	-0.0331874	0.929592	4.06947	6.39884	1.91685	2.66312	Thaumi_prot_LH_FAM001173		N	N	NV+NF+NM	1644	1882	arCOG01115		Translation, ribosomal structure and biogenesis	TiaS	tRNA(Ile2) 2-agmatinylcytidine synthetase; containing Zn-ribbon domain and OB-fold domain
Nmar_1563	NMAR_RS08375	diphthamide biosynthesis enzyme Dph2	0.313629	0.354947	11.9071	14.1801	3.53285	3.77012	Thaumi_prot_LH_FAM001171		N	N	NV+NF+NM	1208	1114	arCOG04112		Translation, ribosomal structure and biogenesis	DPH2	Diphthamide synthase subunit DPH2
Nmar_1564	NMAR_RS08380	tetratricopeptide repeat protein	0.545078	0.566603	1.78793	1.59874	0	0.554661	Thaumi_prot_LH_FAM001170		N	Y	NM	1843	1386	arCOG05195		General function prediction only	-	TPR repeats containing protein
Nmar_1565	NMAR_RS08385	zinc-binding dehydrogenase	-0.473218	0.0280136	8.37517	15.7951	3.0374	3.98012	Thaumi_prot_LH_FAM000978		Y	N	NV+NF+NM	1385	559	arCOG01458		Energy production and conversion	Qor	NADPH:quinone reductase or related Zn-dependent oxidoreductase
Nmar_1566	NMAR_RS08390	exosome complex RNA-binding protein Csl4	-0.250995	0.103164	71.9019	118.519	6.11079	6.87621	Thaumi_prot_LH_FAM001788		N	N	NV+NF+NM	408	768	arCOG00676		Translation, ribosomal structure and biogenesis	Csl4	Exosome complex RNA-binding protein Csl4, contains S1 and Zn-ribbon domains
Nmar_1567	NMAR_RS08395	prephenate dehydratase	0.390355	0.11744	11.0145	11.4227	3.38551	3.50361	Thaumi_prot_LH_FAM001169		N	N	NV+NF+NM	1256	798	arCOG00255		Amino acid transport and metabolism	PheA	Prephenate dehydratase
Nmar_1568	NMAR_RS08400	hypothetical protein	-0.592864	0.00336592	38.319	78.9244	5.21914	6.2749	Thaumi_prot_LH_FAM001168		N	Y	NM	643	369	arCOG08827		Function unknown	-	Uncharacterized membrane protein
Nmar_1569	NMAR_RS08405	IMP dehydrogenase	0.860721	5.3e-12	116.28	89.0111	6.80268	6.47254	Thaumi_prot_LH_FAM001166		Y	N	NV+NF+NM	289	94	arCOG00612		Nucleotide transport and metabolism	GuaB	IMP dehydrogenase/GMP reductase
Nmar_1570	NMAR_RS08410	dihydropteroate synthase	0.332284	0.521378	3.88742	4.64171	1.89997	2.16479	Thaumi_prot_LH_FAM001165		N	N	NV+NF+NM	1658	1351	arCOG02817		Coenzyme transport and metabolism	FolC	Folylpolyglutamate synthase and Dihydropteroate synthase
Nmar_1571	NMAR_RS08415	6-hydroxymethylpterin diphosphokinase MptE-like protein	-0.983818	0.301711	1.19221	3.48273	0	1.61192	Thaumi_prot_LH_FAM001164		N	N	NV+NF+NM	1896	1049	arCOG04303		Coenzyme transport and metabolism	FolK	7,8-Dihydro-6-hydroxymethylpterin-pyrophosphokinase, HPPK, Rossmann fold enzyme
Nmar_1572	NMAR_RS08420	hypothetical protein	-0.0956258	0.814776	25.7536	42.8205	4.66863	5.39723	Thaumi_prot_LH_FAM001163		Y	N	NV+NF+NM	795	1723	arCOG05463		Function unknown	-	Uncharacterized protein
Nmar_1573	NMAR_RS08425	glutamine-hydrolyzing GMP synthase	-0.118445	0.481546	22.0253	33.5459	4.39465	5.0604	Thaumi_prot_LH_FAM001162		N	N	NV+NF+NM	860	1299	arCOG00087		Nucleotide transport and metabolism	GuaA	GMP synthase - Glutamine amidotransferase domain
Nmar_1574	NMAR_RS08430	hypothetical protein	-0.683937	0.0648705	9.20418	20.9905	3.05716	4.34766	Thaumi_prot_LH_FAM000040_0		Y	N	NV+NF+NM	1346	693	arCOG08684		General function prediction only	-	Roadblock/LC7 domain superfamily protein
Nmar_1575	NMAR_RS08435	DUF2024 family protein	-0.753438	0.129709	4.46899	7.52029	2.0912	2.7008	Thaumi_prot_LH_FAM000535		Y	Y	NV+NF+NM	1620	827	arCOG08720		Function unknown	Traf5	Uncharacterized metal-binding protein, DUF2024 family
Nmar_1576	NMAR_RS08440	ROK family protein	0.346611	0.155442	14.0156	16.1185	3.79257	3.99718	Thaumi_prot_LH_FAM001161		N	Y	NM	1109	873	arCOG04280		Transcription	NagC	Transcriptional regulator/sugar kinase
Nmar_1577	NMAR_RS08445	thermosome subunit beta	0.072725	0.65195	205.546	278.377	7.64871	8.11458	Thaumi_prot_LH_FAM001048		Y	N	NV+NF+NM	185	1515	arCOG01257		Posttranslational modification, protein turnover, chaperones	GroEL	Chaperonin GroEL, HSP60 family
Nmar_1578	NMAR_RS08450	adenine deaminase C-terminal domain-containing protein	0.122173	0.60454	21.5919	28.4682	4.40467	4.81587	Thaumi_prot_LH_FAM001160		N	N	NM	871	1440	arCOG00693		Nucleotide transport and metabolism	AdeC	Adenine deaminase
Nmar_1579	NMAR_RS08455	50S ribosomal protein L44e	-0.622022	4.05e-07	208.744	451.965	7.65596	8.80412	Thaumi_prot_LH_FAM001159		Y	N	NV+NF+NM	180	152	arCOG04109		Translation, ribosomal structure and biogenesis	RPL42A	Ribosomal protein L44E
Nmar_1580	NMAR_RS08460	30S ribosomal protein S27e	-0.674341	0.00036567	51.2451	100.401	5.63523	6.64054	Thaumi_prot_LH_FAM001790		N	N	NV+NF+NM	528	283	arCOG04108		Translation, ribosomal structure and biogenesis	RPS27A	Ribosomal protein S27E
Nmar_1581	NMAR_RS08465	NTP transferase domain-containing protein	0.135751	0.8744	3.19119	1.78915	1.47579	0.406658	Thaumi_prot_LH_FAM001158		N	Y	NV+NM	1726	1789	arCOG01871		Coenzyme transport and metabolism	-	GTP:adenosylcobinamide-phosphate guanylyltransferase
Nmar_1582	NMAR_RS08470	adenosylcobinamide-GDP ribazoletransferase	0.109858	0.810063	9.44882	12.533	3.1487	3.59394	Thaumi_prot_LH_FAM001157		Y	N	NV+NF+NM	1333	1712	arCOG04338		Coenzyme transport and metabolism	CobS	Cobalamin-5-phosphate synthase
Nmar_1583	NMAR_RS08475	cobalamin biosynthesis protein	-0.10367	0.704225	11.4759	17.6618	3.48442	4.12039	Thaumi_prot_LH_FAM001156		N	N	NV+NF+NM	1230	1573	arCOG04274		Coenzyme transport and metabolism	CbiB	Cobalamin biosynthesis protein CobD/CbiB
Nmar_1584	NMAR_RS08480	cobyric acid synthase	-0.479336	0.188148	6.44616	12.7456	2.61263	3.66402	Thaumi_prot_LH_FAM001155		N	Y	NV+NF+NM	1500	914	arCOG00105		Coenzyme transport and metabolism	CobQ	Cobyric acid synthase
Nmar_1585	NMAR_RS08485	threonine-phosphate decarboxylase CobD	0.75858	0.000133694	20.8695	17.8644	4.35009	4.14093	Thaumi_prot_LH_FAM001154		N	Y	NV+NF+NM	886	244	arCOG04273		Amino acid transport and metabolism	HisC	Histidinol-phosphate/aromatic aminotransferase or cobyric acid decarboxylase
Nmar_1586	NMAR_RS08490	aspartate-semialdehyde dehydrogenase	0.329132	0.0154116	119.112	134.231	6.83914	7.05895	Thaumi_prot_LH_FAM001153		Y	N	NV+NF+NM	283	491	arCOG00494		Amino acid transport and metabolism	Asd	Aspartate-semialdehyde dehydrogenase
Nmar_1587	NMAR_RS08495	Lrp/AsnC family transcriptional regulator	-0.570359	0.0547458	14.2468	28.9975	3.78691	4.85372	Thaumi_prot_LH_FAM000222		Y	N	NV+NF+NM	1096	673	arCOG01580		Transcription	-	DNA-binding transcriptional regulator, Lrp family
Nmar_1588	NMAR_RS08500	heme o synthase	-0.307687	0.0418806	52.407	89.3388	5.63132	6.47735	Thaumi_prot_LH_FAM000346		Y	N	NV+NF+NM	518	621	arCOG00479		Posttranslational modification, protein turnover, chaperones	CyoE	Polyprenyltransferase (cytochrome oxidase assembly factor)
Nmar_1589	NMAR_RS08505	hypothetical protein	-1.47235	0.171188	2.4571	4.26486	0	1.91072	Thaumi_prot_LH_FAM002129		N	Y	NM	1785	892	arCOG10591		Function unknown	-	Uncharacterized protein
Nmar_1590	NMAR_RS08510	hypothetical protein	-0.596347	0.018042	39.7179	81.3521	5.17963	6.30682	Thaumi_prot_LH_FAM002131		N	Y	NM	624	512	arCOG10592		Function unknown	-	Uncharacterized protein
Nmar_1592	NMAR_RS08520	hypothetical protein	-0.520978	0.106781	12.167	26.2032	3.53321	4.6549	Thaumi_prot_LH_FAM000059		N	N	NV+NM	1192	776	arCOG07348		Function unknown	-	Uncharacterized protein
Nmar_1593	NMAR_RS08525	hypothetical protein	-0.414881	0.679481	1.48141	2.31093	0	1.0309	Thaumi_prot_LH_FAM002133		N	Y	NM	1871	1543	arCOG10593		Function unknown	-	Uncharacterized protein
Nmar_1594	NMAR_RS08530	hypothetical protein	0.477492	0.0908058	14.592	14.7639	3.81586	3.82726	Thaumi_prot_LH_FAM000815		Y	N	NV+NF+NM	1086	745	arCOG08773		Function unknown	-	Uncharacterized protein
Nmar_1595	NMAR_RS08535	hypothetical protein	-0.230588	0.297595	148.353	241.371	7.1361	7.89571	Thaumi_prot_LH_FAM001613		N	Y	NM	235	1039	arCOG10594		Function unknown	-	Uncharacterized protein
Nmar_1596	NMAR_RS08540	acyl-CoA thioesterase	0.0156655	0.955334	30.279	42.0359	4.89005	5.38493	Thaumi_prot_LH_FAM001717		N	N	NV+NF+NM	736	1916	arCOG00773		Lipid transport and metabolism	-	Acyl-CoA hydrolase
Nmar_1597	NMAR_RS08545	UbiD family decarboxylase	0.996485	1.4e-13	39.5209	27.8125	5.2566	4.78144	Thaumi_prot_LH_FAM000969		Y	N	NV+NF+NM	626	78	arCOG01671		Coenzyme transport and metabolism	UbiD	3-polyprenyl-4-hydroxybenzoate decarboxylase or related decarboxylase
Nmar_1598	NMAR_RS08550	hypothetical protein	0.870251	0.000183833	113.233	101.321	6.77388	6.612	Thaumi_prot_LH_FAM000970		Y	Y	NV+NF+NM	292	253	arCOG08790		Function unknown	-	Uncharacterized protein
Nmar_1599	NMAR_RS08555	hypothetical protein	0.463166	0.045655	2409.68	2558.04	11.2038	11.2846	Thaumi_prot_LH_FAM000186_0		N	Y	NV+NF+NM	34	641	arCOG08662		Function unknown	-	Uncharacterized conserved metal-binding protein
Nmar_1600	NMAR_RS08560	hypothetical protein	0.263654	0.452354	13.7888	16.0336	3.68746	3.95129	Thaumi_prot_LH_FAM000977		N	N	NV+NF+NM	1118	1256	arCOG03142		Replication, recombination and repair	-	Nuclease of RNase H fold, RuvC/YqgF family
Nmar_1601	NMAR_RS08565	hypothetical protein	0.357956	0.0875807	464.969	473.963	8.74339	8.87109	Thaumi_prot_LH_FAM000976		N	Y	NV+NM	89	739	arCOG03363		Energy production and conversion	NtpF	Archaeal/vacuolar-type H+-ATPase subunit H
Nmar_1602	NMAR_RS08570	nascent polypeptide-associated complex protein	1.06321	1.97e-11	515.867	346.244	8.94769	8.40072	Thaumi_prot_LH_FAM000975		Y	N	NV+NF+NM	80	100	arCOG04061		Transcription	EGD2	Transcription factor homologous to NACalpha-BTF3
Nmar_1603	NMAR_RS08575	PUA domain-containing protein	0.821918	1.51e-05	36.2231	29.0185	5.14263	4.84236	Thaumi_prot_LH_FAM000974		Y	N	NV+NF+NM	663	204	arCOG00991		Translation, ribosomal structure and biogenesis	-	tRNA modification protein, contains pre-PUA and PUA domains
Nmar_1604	NMAR_RS08580	phosphate uptake regulator PhoU	0.075266	0.802501	23.79	31.0831	4.43103	4.94618	Thaumi_prot_LH_FAM000973		Y	N	NV+NF+NM	825	1702	arCOG00318		Inorganic ion transport and metabolism	PhoU	Phosphate uptake regulator
Nmar_1605	NMAR_RS08585	GTPase HflX	0.0997585	0.833963	4.84799	6.11744	2.16493	2.58948	Thaumi_prot_LH_FAM000972		Y	N	NV+NF+NM	1590	1741	arCOG00353		Translation, ribosomal structure and biogenesis	HflX	50S ribosomal subunit-associated GTPase HflX
Nmar_1606	NMAR_RS08590	tRNA methyltransferase	-0.0858325	0.900857	3.61557	4.53005	1.78138	2.06322	Thaumi_prot_LH_FAM000971		Y	N	NV+NF+NM	1686	1840	arCOG01857		General function prediction only	-	SpoU rRNA Methylase family enzyme
Nmar_1607	NMAR_RS08595	transcription factor	-0.284089	0.0942296	50.3531	85.5153	5.56304	6.40855	Thaumi_prot_LH_FAM000987		N	N	NV+NF+NM	534	749	arCOG04270		Transcription	TFA1	Transcription initiation factor IIE, alpha subunit
Nmar_1608	NMAR_RS08600	NAD-dependent succinate-semialdehyde dehydrogenase	-0.134801	0.477746	22.7481	35.0668	4.4743	5.13001	Thaumi_prot_LH_FAM001603		N	N	NV+NF+NM	844	1289	arCOG01252		Energy production and conversion	PutA	Lactaldehyde dehydrogenase, Succinate semialdehyde dehydrogenase, a-ketoglutarate semialdehyde dehydrogenase or other NAD-dependent aldehyde dehydrogenase
Nmar_1609	NMAR_RS08605	hypothetical protein	0.665354	0.0387693	161.426	49.3133	6.58141	5.61884	Thaumi_prot_LH_FAM002134		N	Y	NM	215	607	arCOG10595		Function unknown	-	Uncharacterized protein
Nmar_1610	NMAR_RS08610	hemerythrin domain-containing protein	0.602472	0.0186041	18.0281	17.0304	4.11619	4.07293	Thaumi_prot_LH_FAM000988		N	Y	NV+NF+NM	961	515	arCOG01471		General function prediction only	-	Hemerythrin HHE cation binding domain containing protein
Nmar_1611	NMAR_RS08615	hypothetical protein	-1.51764	1.88e-13	826.027	3502.48	9.63468	11.7567	Thaumi_prot_LH_FAM002135		N	Y	NM	56	79	arCOG10596		Function unknown	-	Uncharacterized protein
Nmar_1612	NMAR_RS08620	2,5-diamino-6-(ribosylamino)-4(3H)-pyrimidinone 5'-phosphate reductase	-0.287636	0.514245	4.17927	7.64404	1.97797	2.84938	Thaumi_prot_LH_FAM000986		Y	Y	NV+NF+NM	1637	1345	arCOG01484		Coenzyme transport and metabolism	RibD	Pyrimidine reductase, riboflavin biosynthesis
Nmar_1613	NMAR_RS08625	amidohydrolase family protein	-0.347626	0.0453703	15.4515	27.5748	3.87832	4.76721	Thaumi_prot_LH_FAM000985		Y	Y	NV+NF+NM	1053	639	arCOG00692		Nucleotide transport and metabolism	SsnA	Cytosine deaminase or related metal-dependent hydrolase
Nmar_1614	NMAR_RS08630	GTP cyclohydrolase IIa	0.039149	0.910986	9.49671	13.1872	3.12919	3.69952	Thaumi_prot_LH_FAM000984		Y	Y	NV+NF+NM	1329	1863	arCOG04202		Nucleotide transport and metabolism	Gch31	Archaeal GTP cyclohydrolase III
Nmar_1615	NMAR_RS08635	6,7-dimethyl-8-ribityllumazine synthase	0.00549117	0.984567	49.3574	73.1201	5.55324	6.16949	Thaumi_prot_LH_FAM000983		Y	Y	NV+NF+NM	540	1943	arCOG01323		Coenzyme transport and metabolism	RibH	Riboflavin synthase beta-chain
Nmar_1616	NMAR_RS08640	3,4-dihydroxy-2-butanone-4-phosphate synthase	-0.175799	0.351737	61.1371	95.9697	5.86113	6.56714	Thaumi_prot_LH_FAM000982		N	N	NV+NF+NM	463	1111	arCOG01320		Coenzyme transport and metabolism	RibB	3,4-dihydroxy-2-butanone 4-phosphate synthase
Nmar_1617	NMAR_RS08645	riboflavin synthase	0.400415	0.0373832	29.9769	32.065	4.848	4.99441	Thaumi_prot_LH_FAM000981		Y	Y	NV+NF+NM	738	601	arCOG04713		Coenzyme transport and metabolism	RibC	Riboflavin synthase alpha chain
Nmar_1618	NMAR_RS08650	tetratricopeptide repeat protein	1.741	3.5e-17	78.6721	31.831	6.16351	4.96299	Thaumi_prot_LH_FAM000980		N	Y	NM	385	63	arCOG05137		General function prediction only	-	TPR repeats containing protein
Nmar_1619	NMAR_RS08655	response regulator	0.310136	0.640104	11.2285	10.4387	2.84257	3.35652	Thaumi_prot_LH_FAM001253_0		N	N	NV+NF+NM	1242	1497	arCOG02391		Signal transduction mechanisms	CheY	Rec domain
Nmar_1620	NMAR_RS08660	hypothetical protein	0.0890375	0.866331	10.0425	10.9285	3.30717	3.3994	Thaumi_prot_LH_FAM001464		N	Y	NM	1298	1777	arCOG03067		Transcription	ArsR	Transcriptional regulator containing HTH domain, ArsR family
Nmar_1621	NMAR_RS08665	CoA ester lyase	0.683513	1.3e-06	155.626	142.787	7.22081	7.14487	Thaumi_prot_LH_FAM000979		N	Y	NV+NF+NM	224	164	arCOG00760		Carbohydrate transport and metabolism	Mcl/CitE	Beta-methylmalyl-CoA lyase, Citrate lyase beta subunit family
Nmar_1622	NMAR_RS08670	zinc-binding dehydrogenase	0.408332	0.0014009	755.579	795.857	9.50385	9.63077	Thaumi_prot_LH_FAM000978		Y	N	NV+NF+NM	62	334	arCOG01458		Energy production and conversion	Qor	NADPH:quinone reductase or related Zn-dependent oxidoreductase
Nmar_1623	NMAR_RS08675	DNA-binding protein	0.67681	0.07546	26.8978	23.5813	4.51521	4.47107	Thaumi_prot_LH_FAM000989		Y	N	NV+NF+NM	780	714	arCOG04179		General function prediction only	PDCD5	DNA-binding TFAR19-related protein, PDSD5 family
Nmar_1624	NMAR_RS08680	30S ribosomal protein S19e	-0.070832	0.738013	105.48	159.38	6.6808	7.30409	Thaumi_prot_LH_FAM000990		Y	N	NV+NF+NM	308	1609	arCOG01344		Translation, ribosomal structure and biogenesis	RPS19A	Ribosomal protein S19E (S16A)
0	NMAR_RS08685	RNase P subunit	0.147896	0.706973	37.0675	47.7369	5.09938	5.5565	Thaumi_prot_LH_FAM000991		#N/A	#N/A	NV+NF+NM	658	1579	#N/A		#N/A	#N/A	#N/A
Nmar_R0041	NMAR_RS08690	tRNA-Gly	1.52749	0.0568404	16.9297	8.64079	3.94103	2.62162	#N/A		#N/A	#N/A	NA	999	679	#N/A		#N/A	#N/A	#N/A
Nmar_1625	NMAR_RS08695	ribosome biogenesis protein	-0.122365	0.85955	2.35345	3.76521	1.20733	1.82504	Thaumi_prot_LH_FAM000992		N	N	NV+NF+NM	1800	1770	arCOG04122		Translation, ribosomal structure and biogenesis	Emg1	rRNA pseudouridine-1189 N-methylase Emg1, Nep1/Mra1 family
Nmar_1626	NMAR_RS08700	hypothetical protein	0.090164	0.610432	39.2771	50.8376	5.24372	5.66367	Thaumi_prot_LH_FAM000993		N	Y	NM	630	1450	arCOG08791		Cell wall/membrane/envelope biogenesis	-	Glycosyl hydrolases family 35
Nmar_1627	NMAR_RS08705	adenosylcobalamin-dependent ribonucleoside-diphosphate reductase	0.794517	2.88e-12	1000.36	813.02	9.93069	9.66451	Thaumi_prot_LH_FAM000994		Y	N	NV+NF+NM	51	91	arCOG04276		Nucleotide transport and metabolism	NrdA	Ribonucleotide reductase, alpha subunit
Nmar_1628	NMAR_RS08710	anaerobic ribonucleoside-triphosphate reductase	-0.317235	0.0148729	93.3113	163	6.48353	7.34416	Thaumi_prot_LH_FAM000995		N	N	NV+NF+NM	337	489	arCOG04889		Nucleotide transport and metabolism	NrdD	Oxygen-sensitive ribonucleoside-triphosphate reductase
Nmar_1630	NMAR_RS08715	OB-fold domain-containing protein	0.511178	0.0088649	118.144	117.814	6.81275	6.85945	Thaumi_prot_LH_FAM000997		Y	N	NV+NF+NM	286	437	arCOG01285		General function prediction only	-	OB-fold domain and Zn-ribbon containing protein, possible acyl-CoA-binding protein
Nmar_1631	NMAR_RS08720	thiolase domain-containing protein	0.858305	1.35e-09	257.815	199.92	7.96094	7.63637	Thaumi_prot_LH_FAM000385		Y	N	NV+NF+NM	149	121	arCOG01278		Lipid transport and metabolism	PaaJ	Acetyl-CoA acetyltransferase
Nmar_1632	NMAR_RS08725	topoisomerase DNA-binding C4 zinc finger domain-containing protein	-0.720931	9.53e-07	44.5772	98.4899	5.4379	6.60999	Thaumi_prot_LH_FAM000998		N	Y	NM	573	160	arCOG10412		Replication, recombination and repair	YrdD	ssDNA-binding Zn-finger and Zn-ribbon domains of topoisomerase 1
Nmar_1633	NMAR_RS08730	carbon-nitrogen hydrolase family protein	-0.28881	0.354947	7.83901	13.7651	2.82712	3.77256	Thaumi_prot_LH_FAM000999		Y	N	NV+NF+NM	1422	1115	arCOG00062		Posttranslational modification, protein turnover, chaperones	Nit1	Deaminated glutathione amidase
Nmar_1634	NMAR_RS08735	tautomerase family protein	-0.236836	0.845853	3.87674	7.87569	0	2.80184	Thaumi_prot_LH_FAM001000		N	Y	NV+NM	1660	1761	arCOG02240		Secondary metabolites biosynthesis, transport and catabolism	PptA	Phenylpyruvate tautomerase PptA, 4-oxalocrotonate tautomerase family
Nmar_1635	NMAR_RS08740	rhomboid family intramembrane serine protease	-0.0189774	0.949371	13.4839	19.0351	3.68005	4.24409	Thaumi_prot_LH_FAM001001		Y	N	NV+NF+NM	1133	1911	arCOG01768		Amino acid transport and metabolism	GlpG	Membrane associated serine protease
Nmar_1636	NMAR_RS08745	hypothetical protein	0.263193	0.561273	2.97596	3.78686	1.49889	1.86569	Thaumi_prot_LH_FAM001006		N	Y	NV+NM	1743	1383	arCOG08812		Cell wall/membrane/envelope biogenesis	-	Predicted S-layer protein with Ig-like domain
Nmar_1638	NMAR_RS08755	hypothetical protein	0.328717	0.0473006	89.9509	102.439	6.44749	6.66583	Thaumi_prot_LH_FAM002137		N	Y	NM	348	647	#N/A		#N/A	#N/A	#N/A
Nmar_1639	NMAR_RS08760	FxLYD domain-containing protein	-0.752138	0.0454115	2.97458	6.3859	1.3987	2.67298	Thaumi_prot_LH_FAM006628		N	Y	NM	1745	640	#N/A		#N/A	#N/A	#N/A
Nmar_1640	NMAR_RS08765	hypothetical protein	-0.656259	0.014445	4.39579	9.87443	2.09492	3.27289	Thaumi_prot_LH_FAM002138		N	Y	NM	1625	486	#N/A		#N/A	#N/A	#N/A
Nmar_1641	NMAR_RS08770	VWA domain-containing protein	0.0695539	0.840566	9.96183	13.8284	3.30938	3.76222	Thaumi_prot_LH_FAM000029		N	Y	NM	1304	1747	arCOG02902		Defense mechanisms	-	Predicted multidomain toxin, contains delivery and Rnase A domain
Nmar_1642	NMAR_RS08775	DUF58 domain-containing protein	-0.117478	0.795745	4.53959	7.59586	2.15037	2.84164	Thaumi_prot_LH_FAM000030		N	Y	NM	1617	1691	arCOG02745		Function unknown	-	Uncharacterized protein, DUF58 family, contains vWF domain
Nmar_1643	NMAR_RS08780	MoxR family ATPase	0.189984	0.365888	15.0277	18.6265	3.85981	4.20502	Thaumi_prot_LH_FAM000031		N	N	NM	1073	1134	arCOG00434		Cell motility	-	AAA+ ATPase of MoxR-like family, a component of a putative secretion system
Nmar_1644	NMAR_RS08785	hypothetical protein	-0.486646	0.058212	5.99803	11.9908	2.50839	3.55978	Thaumi_prot_LH_FAM001736		N	Y	NM	1526	682	arCOG08728		Function unknown	-	Uncharacterized protein
Nmar_1645	NMAR_RS08790	winged helix-turn-helix transcriptional regulator	0.197758	0.491004	107.71	130.833	6.70627	7.00429	Thaumi_prot_LH_FAM001003		N	Y	NV+NF+NM	301	1312	arCOG02611		Transcription	-	Transcriptional regulator, implicated in bacteriocin system regulation, contains HTH domain
Nmar_1646	NMAR_RS08795	hypothetical protein	0.14227	0.738371	16.6767	20.2806	3.9324	4.29017	Thaumi_prot_LH_FAM001004		N	Y	NV+NF+NM	1008	1610	arCOG07573		Function unknown	-	Uncharacterized membrane protein
Nmar_1647	NMAR_RS08800	hypothetical protein	-0.366345	0.0352864	17.863	32.8917	4.13275	5.02882	Thaumi_prot_LH_FAM001006		N	Y	NV+NM	966	592	arCOG08812		Cell wall/membrane/envelope biogenesis	-	Predicted S-layer protein with Ig-like domain
0	NMAR_RS08805	hypothetical protein	-0.764386	0.0211462	13.0347	35.606	3.64164	5.10695	Thaumi_prot_LH_FAM001005		#N/A	#N/A	NM	1160	526	#N/A		#N/A	#N/A	#N/A
Nmar_1648	NMAR_RS08810	peptidase	-0.291424	0.0210284	221.531	383.58	7.74785	8.57961	Thaumi_prot_LH_FAM001006		N	Y	NV+NM	169	524	arCOG08793		Function unknown	-	Uncharacterized protein
Nmar_1649	NMAR_RS08815	CFI-box-CTERM domain-containing protein	-0.523975	0.000320559	77.4695	155.972	6.23417	7.26682	Thaumi_prot_LH_FAM001007		N	Y	NM	392	276	arCOG10597		General function prediction only	-	Hemocyanin family protein, binds copper ions
Nmar_1650	NMAR_RS08820	PEFG-CTERM sorting domain-containing protein	0.302198	0.0598285	3661.18	4264.59	11.8205	12.0564	Thaumi_prot_LH_FAM001009		Y	N	NM	26	685	#N/A		#N/A	#N/A	#N/A
Nmar_1651	NMAR_RS08825	hypothetical protein	0.545666	1.62e-05	176.817	174.069	7.43289	7.43632	Thaumi_prot_LH_FAM001010		N	N	NV+NM	203	207	arCOG08794		Function unknown	-	Uncharacterized membrane protein
Nmar_1652	NMAR_RS08830	CopD family protein	-0.257026	0.100648	24.8609	42.0667	4.612	5.39122	Thaumi_prot_LH_FAM001011		N	Y	NV+NM	811	763	arCOG06267		Function unknown	-	Uncharacterized protein
Nmar_1653	NMAR_RS08835	metal ABC transporter permease	-0.476306	0.408654	6.99826	14.5756	2.7435	3.84035	Thaumi_prot_LH_FAM000577		N	N	NV+NF+NM	1464	1195	arCOG01006		Inorganic ion transport and metabolism	ZnuB	ABC-type Mn2+/Zn2+ transport system, permease component
Nmar_1654	NMAR_RS08840	metal ABC transporter ATP-binding protein	-0.635983	0.23391	3.17068	5.95771	1.34024	2.52648	Thaumi_prot_LH_FAM000578		Y	N	NV+NF+NM	1728	977	arCOG00201		Inorganic ion transport and metabolism	ZnuC	ABC-type Mn/Zn transport system, ATPase component
[truncated: 237 more rows]

## Sheet: DESeq_output
Locus	log2FC	baseMean	lfcSE	stat	pvalue	padj
NMAR_RS00005	0.0779432	4144.1	0.107789	0.723109	0.469613	0.627
[truncated: 1,971 more rows]

## Sheet: counts +TPM_calc
Geneid	Chr	Start	End	Strand	Length	./Nmar_BF1_mRNA_sorted.bam	./Nmar_BF2_mRNA_sorted.bam	./Nmar_BF3_mRNA_sorted.bam	./Nmar_BF4_mRNA_sorted.bam	./Nmar_ctrl1_mRNA_sorted.bam	./Nmar_ctrl2_mRNA_sorted.bam	./Nmar_ctrl3_mRNA_sorted.bam	./Nmar_ctrl4_mRNA_sorted.bam	./Nmar_ctrl5_mRNA_sorted.bam		TPM	BF1.1	BF2.1	BF3.1	BF4.1	Ctrl1.1	Ctrl2.1	Ctrl3.1	Ctrl4.1	Ctrl5.1	average_TPM_BF	average_TPM_Ctrl		log2TPM	BF1.2	BF2.2	BF3.2	BF4.2	Ctrl1.2	Ctrl2.2	Ctrl3.2	Ctrl4.2	Ctrl5.2		average_log2TPM.BF	average_log2TPM.Ctrl
[truncated: 1,975 more rows]

[truncated: 4 more sheets: significant, Top_25_table (Figure 4), sign_up, sign_down]
