# Supplementary material for: Biofilm lifestyle across different lineages of ammonia-oxidizing archaea
Source: ISME J. 2025 Sep 9;19(1):wraf182. doi: 10.1093/ismejo/wraf182 (PMC12448741; doi:10.1093/ismejo/wraf182)
Supplement: Dataset_S5_conserved_upreg_protein_families_Venn_diagramm_wraf182 [file dataset_s5_conserved_upreg_protein_families_venn_diagramm_wraf182.xlsx]

## Sheet: all3
Locus	Old_Locus	Info	log2FC	padj	TPM BF	TPM Ctrl	log2 TPM BF	log2 TPM Ctrl	AOA_Conservation (Abby et al 2021)	Exclusive_to_AOA (Abby et al 2021)	Protein family (this study)
NVIE_019250	NVIE_RS09330	Multicopper oxidase type 3	7.44662	0	5452.54	38.564	12.3885	5.22969	N	N	Thaumi_prot_LH_FAM000878
NVIE_017730	NVIE_RS08635	multicopper oxidase type 3	1.79688	2.73e-31	9967.56	3552.49	13.2783	11.7497	N	N	Thaumi_prot_LH_FAM000878
NVIE_012290	NVIE_RS05950	transcription initiation factor IIB	1.62296	2.39e-33	4894.3	1954.05	12.2416	10.922	Y	N	Thaumi_prot_LH_FAM000723_0
NVIE_000600	NVIE_RS00300	multicopper oxidase type 3	1.28096	9.46e-31	112.937	57.1247	6.81026	5.83515	N	N	Thaumi_prot_LH_FAM000878
NVIE_000110	NVIE_RS00050	nitroreductase-like protein	1.05823	4.59e-07	180.303	106.879	7.42667	6.73082	N	N	Thaumi_prot_LH_FAM001931
NFRAN_RS06655	NFRAN_1611	transcription initiation factor IIB family protein	2.76	1.36e-17	76.43	17	6.23	3.99	Y	N	Thaumi_prot_LH_FAM000723_0
NFRAN_RS11590	NFRAN_2792	multicopper oxidase domain-containing protein	2.66	5.84e-48	16582.7	3802.54	13.97	11.85	N	N	Thaumi_prot_LH_FAM000878
NFRAN_RS03900	NFRAN_0924	transcription initiation factor IIB family protein	2.08	3.11e-24	169.66	59.05	7.37	5.81	Y	N	Thaumi_prot_LH_FAM000723_0
NFRAN_RS12195	NFRAN_2944	TFIIB-type zinc ribbon-containing protein	1.98	9.79e-20	151.84	58.24	7.22	5.82	Y	N	Thaumi_prot_LH_FAM000723_0
NFRAN_RS02510	NFRAN_0604	multicopper oxidase domain-containing protein	1.01	1.35e-12	155.21	112.84	7.24	6.81	N	N	Thaumi_prot_LH_FAM000878
NFRAN_RS00585	NFRAN_0142	nitroreductase family protein	1	1.28e-13	198.45	146.84	7.61	7.2	N	N	Thaumi_prot_LH_FAM001931
NMAR_RS00070	Nmar_0013	transcription initiation factor TFIIB	2.44003	1e-79	1348.65	354.564	10.3648	8.45819	Y	N	Thaumi_prot_LH_FAM000723_0
NMAR_RS07180	Nmar_1341	transcription factor TFIIB	2.42912	3.5e-52	68.0416	18.2906	6.04548	4.17609	Y	N	Thaumi_prot_LH_FAM000723_0
NMAR_RS07250	Nmar_1354	multicopper oxidase domain-containing protein	1.88202	7.64e-65	7729.8	2979.58	12.868	11.5289	N	N	Thaumi_prot_LH_FAM000878
NMAR_RS07175	Nmar_1340	TFIIB-type zinc ribbon-containing protein	1.82976	1.39e-33	445.16	184.1	8.77525	7.49624	Y	N	Thaumi_prot_LH_FAM000723_0
NMAR_RS07270	Nmar_1357	nitroreductase family protein	1.3514	2.09e-40	335.099	183.856	8.33447	7.50959	N	N	Thaumi_prot_LH_FAM001931

## Sheet: NV+NF
Locus	Old_Locus	Info	log2FC	padj	TPM BF	TPM Ctrl	log2 TPM BF	log2 TPM Ctrl	AOA_Conservation (Abby et al 2021)	Exclusive_to_AOA (Abby et al 2021)	Protein family (this study)
NVIE_1457	NVIE_RS06950	exported protein of unknown function	4.94453	3.76e-16	6133.46	247.862	12.5229	7.54904	N	Y	Thaumi_prot_LH_FAM003660	NV, NF
NVIE_014170	NVIE_RS06875	putative sialidase - neuraminidase family protein	4.79662	1.78e-36	155.965	6.93742	7.22728	2.67549	N	Y	Thaumi_prot_LH_FAM003657	NV, NF
NVIE_014160	NVIE_RS14560	Disulfide bond oxidoreductase D family protein	3.81693	1.63e-28	50.3864	4.46636	5.5787	2.08066	N	Y	Thaumi_prot_LH_FAM000033	NV, NF
NVIE_003920	NVIE_RS01900	Nitrogen regulatory protein P-II	3.39514	4.59e-12	85.9216	10.021	6.11459	3.31228	N	N	Thaumi_prot_LH_FAM001030_0	NV, NF
NVIE_029950	NVIE_RS14330	conserved protein of unknown function	2.90289	1.05e-59	774.441	126.712	9.54025	6.98089	N	Y	Thaumi_prot_LH_FAM002857	NV, NF
NVIE_014290	NVIE_RS06940	hypothetical protein	2.71842	5.65e-45	2865.08	537.731	11.4577	9.02517	N	Y	Thaumi_prot_LH_FAM001004	NV, NF
NVIE_014280	NVIE_RS06935	transcriptional regulator, ArsR family	2.19172	8.27e-34	1044.44	282.093	9.98614	8.11173	N	Y	Thaumi_prot_LH_FAM001003	NV, NF
NVIE_009850	NVIE_RS04790	chemotaxis response regulator CheY	1.87992	3.5e-18	22.508	7.5288	4.44474	2.89159	N	N	Thaumi_prot_LH_FAM001253_0	NV, NF
NVIE_019310	NVIE_RS09355	putative 4Fe-4S ferredoxin iron-sulfur binding domain protein	1.65781	9.69e-22	16.4122	6.3733	4.0102	2.66485	Y	N	Thaumi_prot_LH_FAM000965	NV, NF
NVIE_028750	NVIE_RS13730	ferritin, Dps family protein	1.61306	1.31e-15	155.084	61.9774	7.21077	5.93273	N	Y	Thaumi_prot_LH_FAM002225	NV, NF
NVIE_024180	NVIE_RS11585	putative dienelactone hydrolase family	1.43157	9.52e-19	193.425	88.6111	7.57603	6.44112	N	Y	Thaumi_prot_LH_FAM001635	NV, NF
NVIE_014780	NVIE_RS07180	putative urea transporter	1.26384	3.03e-20	40.2738	20.7415	5.32139	4.36824	N	Y	Thaumi_prot_LH_FAM002659	NV, NF
NVIE_021320	NVIE_RS10245	putative Polar-differentiation response regulator divK	1.25988	1.61e-33	90.2226	46.051	6.48703	5.51925	N	N	Thaumi_prot_LH_FAM001253_0	NV, NF
NVIE_021840	NVIE_RS10495	putative Transcriptional regulator	1.23727	2.83e-18	154.521	79.9944	7.25348	6.31084	N	N	Thaumi_prot_LH_FAM000296	NV, NF
NVIE_014750	NVIE_RS07165	urease subunit beta	1.09816	3.28e-10	93.8917	53.7267	6.50537	5.73596	N	Y	Thaumi_prot_LH_FAM000302	NV, NF
NVIE_014550	NVIE_RS07075	Nitrogen regulatory protein P-II	1.05305	1.3e-21	531.636	313.933	9.04988	8.29144	N	N	Thaumi_prot_LH_FAM001030_0	NV, NF
NVIE_014050	NVIE_RS06815	stomatin-like protein	1.05214	5.36e-13	112.652	66.6931	6.78575	6.05539	N	N	Thaumi_prot_LH_FAM001422	NV, NF
NVIE_019480	NVIE_RS09405	exported protein of unknown function	1.01423	6.24e-18	64.8129	39.5087	6.012	5.299	N	Y	Thaumi_prot_LH_FAM001304	NV, NF
NFRAN_RS04730	NFRAN_1142	hypothetical protein	7.8	9.76e-43	1090.29	7.2	9.75	2.73	N	Y	Thaumi_prot_LH_FAM001304	NV, NF
NFRAN_RS08960	NFRAN_2155	cytochrome c biogenesis protein CcdA	5.03	3.43e-14	1447.71	64.93	10.4	5.49	N	Y	Thaumi_prot_LH_FAM000033	NV, NF
NFRAN_RS08920	NFRAN_2146	sialidase family protein	4.58	5.02e-15	1356.2	83.16	10.33	5.96	N	Y	Thaumi_prot_LH_FAM003657	NV, NF
NFRAN_RS02310	0	hypothetical protein	4.16	5.65e-22	392.85	31.83	8.46	4.84	N	Y	Thaumi_prot_LH_FAM001004	NV, NF
NFRAN_RS08615	NFRAN_2058	response regulator	3.85	3.4e-27	24.72	2.52	4.55	1.11	N	N	Thaumi_prot_LH_FAM001253_0	NV, NF
NFRAN_RS04510	NFRAN_1083	hypothetical protein	3.43	2.29e-19	4457.3	601.34	11.98	9.12	N	Y	Thaumi_prot_LH_FAM003660	NV, NF
NFRAN_RS08515	NFRAN_2032	ferredoxin family protein	3.08	2.31e-64	8886.17	1539.31	13.09	10.55	Y	N	Thaumi_prot_LH_FAM000965	NV, NF
NFRAN_RS02315	NFRAN_0560	winged helix-turn-helix transcriptional regulator	2.26	4.21e-45	604.35	184.63	9.18	7.53	N	Y	Thaumi_prot_LH_FAM001003	NV, NF
NFRAN_RS10955	NFRAN_2658	DNA starvation/stationary phase protection protein	2.09	1.05e-09	178.64	61.86	7.4	5.88	N	Y	Thaumi_prot_LH_FAM002225	NV, NF
NFRAN_RS06190	NFRAN_1499	hypothetical protein	1.83	4.4e-24	2653.84	1102.43	11.32	10.1	N	Y	Thaumi_prot_LH_FAM002857	NV, NF
NFRAN_RS13410	NFRAN_1490	urease subunit beta	1.82	2.74e-29	799.07	337.59	9.63	8.39	#N/A	#N/A	Thaumi_prot_LH_FAM000302	NV, NF
NFRAN_RS08725	NFRAN_2088	ferredoxin family protein	1.46	5.4e-14	44.04	23.35	5.4	4.52	Y	N	Thaumi_prot_LH_FAM000965	NV, NF
NFRAN_RS04605	NFRAN_1109	SPFH domain-containing protein	1.44	1.57e-18	30.77	16.87	4.93	4.06	N	N	Thaumi_prot_LH_FAM001422	NV, NF
NFRAN_RS06160	NFRAN_1493	urea transporter	1.44	2.65e-15	123.76	67.74	6.93	6.06	N	Y	Thaumi_prot_LH_FAM002659	NV, NF
NFRAN_RS12690	NFRAN_3051	P-II family nitrogen regulator	1.4	8.51e-06	10.42	6	3.34	2.57	N	N	Thaumi_prot_LH_FAM001030_0	NV, NF
NFRAN_RS02450	NFRAN_0591	alpha/beta fold hydrolase	1.36	5.31e-18	378.89	219.59	8.54	7.78	N	Y	Thaumi_prot_LH_FAM001635	NV, NF
NFRAN_RS09095	NFRAN_2188	4Fe-4S dicluster domain-containing protein	1.12	1.21e-09	62.04	41.51	5.9	5.36	Y	N	Thaumi_prot_LH_FAM000965	NV, NF
NFRAN_RS06175	NFRAN_1496	ParB/RepB/Spo0J family partition protein	1.04	1.91e-10	125.49	90.95	6.96	6.49	N	N	Thaumi_prot_LH_FAM000296	NV, NF

## Sheet: NV+NM
Locus	Old_Locus	Info	log2FC	padj	TPM BF	TPM Ctrl	log2 TPM BF	log2 TPM Ctrl	AOA_Conservation (Abby et al 2021)	Exclusive_to_AOA (Abby et al 2021)	Protein family (this study)
NVIE_004200	NVIE_RS02020	putative cupredoxin	1.91932	1.39e-09	19.3055	6.23652	4.06024	2.63769	N	Y	Thaumi_prot_LH_FAM002106	NV, NM
NVIE_003470	NVIE_RS01695	protein of unknown function	1.65792	7.6e-09	19.4595	7.54568	4.18212	2.87453	Y	N	Thaumi_prot_LH_FAM000040_0	NV, NM
NVIE_017760	NVIE_RS08650	protein of unknown function	1.54593	2.05e-20	326.608	136.543	8.30537	7.07453	N	Y	Thaumi_prot_LH_FAM000186_0	NV, NM
NVIE_007270	NVIE_RS03535	protein of unknown function	1.49013	1.96e-30	60.4209	26.4152	5.91431	4.71816	Y	N	Thaumi_prot_LH_FAM000040_0	NV, NM
NVIE_014200	NVIE_RS06895	putative Transcriptional regulator	1.41475	4.77e-35	237.477	109.888	7.88605	6.77235	N	Y	Thaumi_prot_LH_FAM001538	NV, NM
NVIE_012150	NVIE_RS05875	Regulatory protein, AsnC/Lrp family	1.03728	6.04e-08	45.8916	27.5458	5.48544	4.77548	Y	N	Thaumi_prot_LH_FAM000047_0	NV, NM
NMAR_RS07610	Nmar_1423	hypothetical protein	2.56217	1.67e-75	271.671	65.6911	8.02783	6.00582	Y	N	Thaumi_prot_LH_FAM000040_0	NV, NM
NMAR_RS07840	Nmar_1464	hypothetical protein	2.30453	2.01e-18	47.1768	13.6068	5.39301	3.74803	Y	N	Thaumi_prot_LH_FAM000040_0	NV, NM
NMAR_RS07325	Nmar_1365	hypothetical protein	2.2576	8.38e-13	12.7578	3.84178	3.60322	1.84306	N	Y	Thaumi_prot_LH_FAM002106	NV, NM
NMAR_RS05360	Nmar_1001	Lrp/AsnC ligand binding domain-containing protein	1.8649	3.01e-06	16.1013	6.27341	3.94174	2.55216	Y	N	Thaumi_prot_LH_FAM000047_0	NV, NM
NMAR_RS07240	Nmar_1352	ArsR family transcriptional regulator	1.71423	2.83e-59	582.212	163.69	8.97215	7.34773	N	Y	Thaumi_prot_LH_FAM001538	NV, NM
NMAR_RS01620	Nmar_0304	hypothetical protein	1.69716	1.22e-22	96.7965	43.9845	6.55843	5.44438	Y	N	Thaumi_prot_LH_FAM000040_0	NV, NM
NMAR_RS05445	0	hypothetical protein	1.53036	1.31e-25	307.564	145.466	8.25073	7.15169	#N/A	#N/A	Thaumi_prot_LH_FAM000186_0	NV, NM

## Sheet: NF+NM
Locus	Old_Locus	Info	log2FC	padj	TPM BF	TPM Ctrl	log2 TPM BF	log2 TPM Ctrl	AOA_Conservation (Abby et al 2021)	Exclusive_to_AOA (Abby et al 2021)	Protein family (this study)
(none)

## Sheet: NV
Locus	Old_Locus	Info	log2FC	padj	TPM BF	TPM Ctrl	log2 TPM BF	log2 TPM Ctrl	AOA_Conservation (Abby et al 2021)	Exclusive_to_AOA (Abby et al 2021)	Protein family (this study)
NVIE_010050	NVIE_RS04885	protein of unknown function	6.39789	0	785.434	11.4302	9.6069	3.4784	N	Y	Thaumi_prot_LH_FAM003611	NV
NVIE_003900	NVIE_RS01890	heat-shock protein Hsp20	6.20635	1.12e-24	383.286	6.36314	8.07458	2.6598	N	Y	Thaumi_prot_LH_FAM002176	NV
NVIE_019730	NVIE_RS09505	protein of unknown function	6.08699	1.61e-71	575.347	10.3173	9.1174	3.25298	N	Y	Thaumi_prot_LH_FAM003752	NV
NVIE_000940	NVIE_RS00460	cell surface protein with DUF11 domain	5.87593	2.17e-287	2255.24	47.0129	11.1186	5.52557	N	Y	Thaumi_prot_LH_FAM003474	NV
NVIE_019740	NVIE_RS15475	protein of unknown function	5.82213	6.07e-66	946.012	20.3801	9.84248	4.22635	#N/A	#N/A	Thaumi_prot_LH_FAM003559	NV
NVIE_001020	NVIE_RS00500	putative cell wall surface anchor family protein	5.21516	0	805.868	26.7467	9.64188	4.73066	N	Y	Thaumi_prot_LH_FAM003479	NV
NVIE_003890	NVIE_RS01885	protein of unknown function	5.01907	3.1e-16	102.627	3.90504	6.2146	1.92459	N	Y	Thaumi_prot_LH_FAM008451	NV
NVIE_001000	NVIE_RS00490	putative surface-associated Ca2+-binding protein, Haemolysin-type	4.9776	1.37e-168	1271.31	49.7531	10.2907	5.59585	N	Y	Thaumi_prot_LH_FAM003477	NV
NVIE_003910	NVIE_RS01895	putative cupredoxin	4.97485	1.62e-17	747.982	29.1698	9.07866	4.86593	N	Y	Thaumi_prot_LH_FAM003534	NV
NVIE_014300	NVIE_RS06945	Copper resistance protein CopC/CopD	4.92329	6.99e-16	2601.13	107.074	11.2531	6.38105	N	Y	Thaumi_prot_LH_FAM003659	NV
NVIE_004020	NVIE_RS01945	Universal stress protein YxiE	4.74124	1.44e-15	73.1112	3.36445	5.81021	1.64915	N	N	Thaumi_prot_LH_FAM000499_0	NV
NVIE_001850	NVIE_RS00900	exported protein of unknown function	4.69286	9.23e-37	1318.19	63.0711	10.3202	5.85216	N	Y	Thaumi_prot_LH_FAM003501	NV
NVIE_004160	NVIE_RS02000	RDD family protein	4.51638	1.59e-13	90.2259	4.84538	6.02284	2.2292	N	Y	Thaumi_prot_LH_FAM002228	NV
NVIE_004010	NVIE_RS01940	CBS domain-containing protein (modular protein)	4.5102	2.97e-17	156.844	8.44768	6.91196	3.07158	N	Y	Thaumi_prot_LH_FAM001413_0	NV
NVIE_018560	NVIE_RS09030	protein of unknown function	4.46585	3.86e-45	844.16	47.7329	9.65016	5.51011	N	Y	Thaumi_prot_LH_FAM002828	NV
NVIE_004000	NVIE_RS01935	CBS and zinc finger C2H2 domain-containing protein	4.45778	2.94e-15	119.478	6.64002	6.46603	2.72906	N	N	Thaumi_prot_LH_FAM001413_0	NV
NVIE_000970	NVIE_RS00475	hypothetical protein	4.40553	9.44e-213	28590.3	1651.89	14.778	10.6809	N	Y	Thaumi_prot_LH_FAM002293	NV
NVIE_004170	NVIE_RS02005	hypothetical protein	4.35191	2.23e-15	124.208	7.43139	6.55245	2.88696	N	Y	Thaumi_prot_LH_FAM002981	NV
NVIE_012890	NVIE_RS06260	protein of unknown function	4.34598	2.37e-13	76.5104	4.64916	5.86791	2.12573	N	N	Thaumi_prot_LH_FAM003647	NV
NVIE_009530	NVIE_RS04655	molecular chaperone HSP90 family	4.28569	0	80.0611	5.02114	6.31151	2.32616	N	Y	Thaumi_prot_LH_FAM002946	NV
NVIE_009510	NVIE_RS04645	hypothetical protein	4.24807	1.52e-121	47.9428	3.09198	5.54587	1.61507	N	Y	Thaumi_prot_LH_FAM002948	NV
NVIE_004180	NVIE_RS02010	protein of unknown function	4.21579	1.77e-12	45.3539	2.96969	5.04965	1.547	N	Y	Thaumi_prot_LH_FAM003535	NV
NVIE_003990	NVIE_RS01930	UspA domain containing protein	4.1615	1.02e-15	94.4154	6.49319	6.23246	2.66867	N	N	Thaumi_prot_LH_FAM000499_1	NV
NVIE_009540	NVIE_RS04660	putative Hsp90 domain protein	4.13158	3.43e-142	83.7978	5.86485	6.36674	2.52782	N	Y	Thaumi_prot_LH_FAM002945	NV
NVIE_004140	NVIE_RS01990	hypothetical protein	4.01107	3.61e-17	932.195	71.3634	9.58074	6.14405	N	Y	Thaumi_prot_LH_FAM002979	NV
NVIE_009520	NVIE_RS04650	hypothetical protein	3.94992	1.86e-124	142.675	11.2609	7.12366	3.48335	N	Y	Thaumi_prot_LH_FAM002947	NV
NVIE_004060	NVIE_RS01955	protein of unknown function	3.88105	4.07e-17	41.0901	3.42846	5.09516	1.76722	N	Y	Thaumi_prot_LH_FAM002984	NV
NVIE_004030	NVIE_RS01950	putative amino acid transporter	3.8087	3.01e-13	55.6781	4.90664	5.45116	2.28285	N	N	Thaumi_prot_LH_FAM002151	NV
NVIE_005310	NVIE_RS02595	Transcriptional regulator, Lrp family	3.76253	1.36e-123	321.392	28.9774	8.30151	4.83693	N	N	Thaumi_prot_LH_FAM003543	NV
NVIE_023020	NVIE_RS11035	hypothetical protein	3.74777	1.03e-143	534.906	49.0418	9.04355	5.6105	N	Y	Thaumi_prot_LH_FAM003207	NV
NVIE_009480	NVIE_RS04630	hypothetical protein	3.70788	5.1e-35	26.8946	2.53237	4.65889	1.21556	N	Y	Thaumi_prot_LH_FAM002951	NV
NVIE_003870	NVIE_RS15135	protein of unknown function	3.69897	6.97e-08	45.8323	4.3091	5.09433	1.92735	#N/A	#N/A	Thaumi_prot_LH_FAM008450	NV
NVIE_014220	NVIE_RS06905	membrane protein of unknown function	3.61394	1.27e-53	42.9477	4.26128	5.37395	2.01857	N	Y	Thaumi_prot_LH_FAM001734	NV
NVIE_003960	NVIE_RS01915	putative universal stress family protein	3.51436	9.04e-12	167.059	17.9507	7.04343	4.16209	N	N	Thaumi_prot_LH_FAM000499_1	NV
NVIE_004190	NVIE_RS02015	hypothetical protein	3.50994	1.66e-11	67.2779	7.26237	5.74483	2.83532	N	Y	Thaumi_prot_LH_FAM002980	NV
NVIE_003880	NVIE_RS01880	hypothetical protein	3.41943	2.29e-10	70.1827	8.06997	5.75264	3.00661	N	N	Thaumi_prot_LH_FAM002982	NV
NVIE_000990	NVIE_RS00485	hypothetical protein	3.36145	1.25e-139	2405.08	287.421	11.2248	8.15845	N	Y	Thaumi_prot_LH_FAM002293	NV
NVIE_016640	NVIE_RS08095	protein of unknown function	3.35774	1.71e-44	115.771	13.9427	6.77187	3.75589	N	Y	Thaumi_prot_LH_FAM003143	NV
NVIE_014210	NVIE_RS06900	protein of unknown function	3.33448	1.55e-67	97.8085	11.8123	6.5343	3.55515	N	Y	Thaumi_prot_LH_FAM003658	NV
NVIE_014250	NVIE_RS06920	exported protein of unknown function	3.30344	8.44e-28	9330.15	1174.35	13.1362	10.1286	N	Y	Thaumi_prot_LH_FAM001593	NV
NVIE_012950	NVIE_RS06285	protein of unknown function	3.29525	3.98e-10	52.3208	6.61505	5.52022	2.51385	N	Y	Thaumi_prot_LH_FAM008548	NV
NVIE_004070	NVIE_RS01960	NAD-dependent alcohol dehydrogenase	3.21045	1.97e-11	123.058	16.2865	6.65249	4.01972	Y	N	Thaumi_prot_LH_FAM000338	NV
NVIE_010740	NVIE_RS05195	protein of unknown function	3.1877	9.05e-18	88.8989	12.1753	6.32821	3.57896	N	Y	Thaumi_prot_LH_FAM002804	NV
NVIE_004050	NVIE_RS14710	protein of unknown function	3.15322	6.25e-10	11.2627	1.55692	3.19417	0.476871	#N/A	#N/A	Thaumi_prot_LH_FAM002985	NV
NVIE_1898	NVIE_RS09010	conserved membrane protein of unknown function	3.04715	3.5e-69	62.1201	9.24886	5.93151	3.18291	N	Y	Thaumi_prot_LH_FAM003226	NV
NVIE_009560	NVIE_RS14765	hypothetical protein	2.99919	1.22e-49	68.7372	10.4812	6.06184	3.35962	#N/A	#N/A	Thaumi_prot_LH_FAM002943	NV
NVIE_012980	NVIE_RS06300	Radical SAM	2.94539	1.15e-46	659.677	105.392	9.27852	6.71214	N	Y	Thaumi_prot_LH_FAM008551	NV
NVIE_021410	NVIE_RS10285	putative integrase family protein	2.90037	3.61e-100	18.7485	3.08856	4.22274	1.60559	N	N	Thaumi_prot_LH_FAM001759	NV
NVIE_012970	NVIE_RS06295	protein of unknown function	2.84889	4.62e-37	125.322	21.3279	6.86524	4.40823	N	Y	Thaumi_prot_LH_FAM008550	NV
NVIE_023650	NVIE_RS15580	protein of unknown function	2.81097	8.8e-24	27.2571	4.8072	4.74664	2.15861	#N/A	#N/A	Thaumi_prot_LH_FAM003802	NV
NVIE_016650	NVIE_RS08100	protein of unknown function	2.80494	3.5e-69	139.308	24.5701	7.09505	4.61675	N	Y	Thaumi_prot_LH_FAM003704	NV
NVIE_010020	NVIE_RS04870	protein of unknown function	2.75802	4.28e-36	32.6244	5.87158	4.98129	2.52283	N	Y	Thaumi_prot_LH_FAM003608	NV
NVIE_003940	NVIE_RS01910	protein of unknown function	2.74174	5.57e-56	357.841	65.7136	8.44265	6.03109	N	N	Thaumi_prot_LH_FAM001413_0	NV
NVIE_010030	NVIE_RS04875	putative KaiC family protein kinase	2.72392	4.75e-50	84.9416	15.8025	6.35584	3.97825	N	N	Thaumi_prot_LH_FAM003609	NV
NVIE_020470	NVIE_RS09830	protein of unknown function	2.71494	3.22e-77	273.291	51.0625	8.0724	5.66494	N	N	Thaumi_prot_LH_FAM003543	NV
NVIE_013000	NVIE_RS06305	protein of unknown function	2.68044	4.38e-13	549.764	104.053	8.89054	6.69563	N	Y	Thaumi_prot_LH_FAM008553	NV
NVIE_003930	NVIE_RS01905	hypothetical protein	2.65131	2.88e-13	94.7534	18.4922	6.40133	4.19344	N	Y	Thaumi_prot_LH_FAM002992	NV
NVIE_012960	NVIE_RS06290	putative radical SAM domain protein	2.64134	2.25e-41	248.049	48.7218	7.87347	5.59669	N	Y	Thaumi_prot_LH_FAM008549	NV
NVIE_027210	NVIE_RS13020	exported protein of unknown function	2.50331	1.1e-06	399.468	85.6316	8.30005	6.4045	N	Y	Thaumi_prot_LH_FAM008764	NV
NVIE_025610	NVIE_RS12250	hypothetical protein	2.48352	1.51e-28	57.1246	12.526	5.74707	3.61974	N	Y	Thaumi_prot_LH_FAM002648	NV
NVIE_023360	NVIE_RS11195	exported protein of unknown function	2.47108	3.73e-42	337.547	74.9261	8.35633	6.2148	N	Y	Thaumi_prot_LH_FAM008668	NV
NVIE_026600	NVIE_RS12710	protein of unknown function	2.45871	2.19e-10	258.107	57.149	7.81445	5.83158	N	Y	Thaumi_prot_LH_FAM008731	NV
NVIE_009790	NVIE_RS04770	putative Methyl-accepting chemotaxis sensory transducer	2.44004	1.34e-51	59.9116	13.5317	5.86671	3.75086	N	Y	Thaumi_prot_LH_FAM001475	NV
NVIE_010010	NVIE_RS04865	protein of unknown function	2.43943	6.37e-20	22.4316	5.06562	4.39287	2.32694	N	Y	Thaumi_prot_LH_FAM003607	NV
NVIE_000950	NVIE_RS00465	hypothetical protein with HTH ARSR and V4R signature	2.41946	4.25e-61	563.729	128.975	9.11904	6.9862	N	Y	Thaumi_prot_LH_FAM002725	NV
NVIE_009550	NVIE_RS04665	hypothetical protein	2.38441	1.09e-31	55.9838	13.146	5.75912	3.6837	N	Y	Thaumi_prot_LH_FAM002944	NV
NVIE_017740	NVIE_RS08640	Antibiotic biosynthesis monooxygenase	2.38216	1.57e-129	1824.5	429.645	10.8271	8.74274	N	Y	Thaumi_prot_LH_FAM001540	NV
NVIE_2359	NVIE_RS11055	protein of unknown function	2.3669	7.38e-11	22.0546	5.22526	4.42265	2.15297	N	Y	Thaumi_prot_LH_FAM003793	NV
NVIE_026610	NVIE_RS12715	conserved exported protein of unknown function	2.36289	1.31e-09	384.419	90.7611	8.39172	6.49515	N	Y	Thaumi_prot_LH_FAM003695	NV
NVIE_1096	NVIE_RS05210	hypothetical protein	2.35291	7.27e-53	431.465	104.288	8.7284	6.69969	N	Y	Thaumi_prot_LH_FAM002807	NV
NVIE_010040	NVIE_RS04880	protein of unknown function	2.31062	6.56e-32	14.5859	3.6298	3.8336	1.84086	N	Y	Thaumi_prot_LH_FAM003610	NV
NVIE_010730	NVIE_RS05190	hypothetical protein	2.30606	1.2e-37	80.9208	20.2705	6.29943	4.33605	N	Y	Thaumi_prot_LH_FAM002803	NV
NVIE_002850	NVIE_RS01385	putative heat-shock protein Hsp20	2.27733	1.08e-12	255.46	64.7286	7.85797	6.00963	N	Y	Thaumi_prot_LH_FAM002176	NV
NVIE_009500	NVIE_RS04640	hypothetical protein	2.24433	1.38e-51	141.382	36.4319	7.10883	5.18109	N	Y	Thaumi_prot_LH_FAM002949	NV
NVIE_014310	NVIE_RS06955	Copper resistance protein CopC/CopD	2.23581	2.9e-35	1352.05	355.059	10.3707	8.44203	N	Y	Thaumi_prot_LH_FAM001011	NV
NVIE_009950	NVIE_RS04835	archaeal flagellin	2.22556	4.19e-44	302.041	78.6769	8.19765	6.29294	N	Y	Thaumi_prot_LH_FAM001471	NV
NVIE_023350	NVIE_RS15570	exported protein of unknown function	2.20381	1.12e-43	375.972	100.36	8.52258	6.6426	#N/A	#N/A	Thaumi_prot_LH_FAM008667	NV
NVIE_009600	NVIE_RS04685	putative archaeal preflagellin peptidase FlaK	2.17092	6.72e-21	14.8906	4.03241	3.87632	1.94136	N	N	Thaumi_prot_LH_FAM001463	NV
NVIE_026500	NVIE_RS12665	hypothetical protein	2.13749	7.68e-30	111.097	30.9514	6.74562	4.93998	N	Y	Thaumi_prot_LH_FAM003065	NV
NVIE_021820	NVIE_RS10490	Endonuclease/exonuclease/phosphatase	2.1208	1.12e-55	1203.94	341.087	10.2214	8.40912	N	Y	Thaumi_prot_LH_FAM008649	NV
NVIE_028780	NVIE_RS13745	exported protein of unknown function	2.11736	7.29e-24	39.679	11.2513	5.24494	3.47593	N	Y	Thaumi_prot_LH_FAM003862	NV
NVIE_002530	NVIE_RS01230	hypothetical protein	2.06468	6.3e-15	28.6811	8.33646	4.77017	3.01387	N	Y	Thaumi_prot_LH_FAM002844	NV
NVIE_001030	NVIE_RS00505	protein of unknown function	2.06276	1.16e-57	207.903	61.1895	7.68231	5.92863	N	Y	Thaumi_prot_LH_FAM003480	NV
NVIE_004150	NVIE_RS01995	protein of unknown function	2.05636	1.35e-15	39.7493	11.74	5.17923	3.54764	N	Y	Thaumi_prot_LH_FAM002987	NV
NVIE_009280	NVIE_RS04535	putative BasA-like protein	1.98212	1.1e-36	102.492	31.7921	6.66256	4.97824	N	Y	Thaumi_prot_LH_FAM002970	NV
NVIE_007530	NVIE_RS03655	hypothetical protein	1.97137	1.62e-30	337.943	106.862	8.37221	6.73193	N	Y	Thaumi_prot_LH_FAM002848	NV
NVIE_009290	NVIE_RS04540	putative cell surface uncharacterised protein related to type IV pili	1.95276	6.38e-38	86.8188	27.5276	6.41513	4.77671	N	Y	Thaumi_prot_LH_FAM002969	NV
NVIE_015330	NVIE_RS07460	archaeal thermosome subunit	1.93733	7.28e-25	35.0882	11.1898	5.06297	3.47775	Y	N	Thaumi_prot_LH_FAM001048	NV
NVIE_022090	NVIE_RS10625	protein of unknown function	1.90254	4.72e-34	26.0833	8.62004	4.69311	3.09775	N	Y	Thaumi_prot_LH_FAM003229	NV
NVIE_010060	NVIE_RS04890	putative transcriptional regulator, TrmB	1.86367	2.8e-47	102.652	34.6496	6.66572	5.11425	N	Y	Thaumi_prot_LH_FAM002745	NV
NVIE_014790	NVIE_RS07185	urea active transporter, urea/sodium symporter	1.8151	4.28e-40	42.136	14.768	5.38397	3.88232	N	Y	Thaumi_prot_LH_FAM000304	NV
NVIE_011220	NVIE_RS05420	protein of unknown function	1.75549	5.97e-21	24.8193	9.06649	4.59028	3.16414	N	Y	Thaumi_prot_LH_FAM008521	NV
NVIE_004100	NVIE_RS01970	protein of unknown function	1.74166	6.99e-07	23.5394	8.5915	4.3394	3.0657	N	Y	Thaumi_prot_LH_FAM008453	NV
NVIE_009860	NVIE_RS04795	Chemotaxis response regulator protein-glutamate methylesterase	1.737	4.99e-20	30.2745	11.1557	4.86852	3.46158	N	Y	Thaumi_prot_LH_FAM001477	NV
NVIE_026130	NVIE_RS12495	protein of unknown function	1.7022	4.41e-22	28.7924	10.9203	4.83482	3.43821	N	Y	Thaumi_prot_LH_FAM002795	NV
NVIE_025870	NVIE_RS12375	exported protein of unknown function	1.68924	8.57e-16	13.4666	5.10169	3.74293	2.31819	N	Y	Thaumi_prot_LH_FAM003830	NV
NVIE_020100	NVIE_RS14880	protein of unknown function	1.68715	6.59e-21	250.793	95.972	7.92852	6.57486	#N/A	#N/A	Thaumi_prot_LH_FAM008622	NV
NVIE_006230	NVIE_RS03050	protein of unknown function	1.68159	4.97e-15	28.073	10.7096	4.75773	3.40251	N	Y	Thaumi_prot_LH_FAM003225	NV
NVIE_028840	NVIE_RS13775	Rieske (2Fe-2S) domain protein	1.67522	1.1e-24	55.1006	21.2742	5.77239	4.38433	Y	N	Thaumi_prot_LH_FAM003853	NV
NVIE_024190	NVIE_RS11590	protein of unknown function with C-terminal blue (Type 1) copper domain	1.67176	8.7e-32	853.227	329.741	9.711	8.35829	N	Y	Thaumi_prot_LH_FAM003132	NV
NVIE_014340	NVIE_RS06970	exported protein of unknown function	1.65367	5.21e-23	2002.22	786.309	10.9523	9.59178	N	N	Thaumi_prot_LH_FAM001010	NV
NVIE_021160	NVIE_RS10165	exported protein of unknown function	1.64352	1.77e-13	326.964	129.342	8.29076	6.95661	N	Y	Thaumi_prot_LH_FAM003774	NV
NVIE_029390	NVIE_RS14065	putative ferritin, Dps family protein	1.64308	1.45e-10	38.9802	15.2723	5.17556	3.87768	N	N	Thaumi_prot_LH_FAM003015	NV
NVIE_001010	NVIE_RS00495	putative surface-associated Ca2+-binding protein, Haemolysin-type	1.64003	9.84e-25	240.211	95.2886	7.88318	6.55379	N	Y	Thaumi_prot_LH_FAM003478	NV
NVIE_009490	NVIE_RS04635	conserved protein of unknown function	1.61178	3.78e-13	38.8811	15.3657	5.18025	3.93901	N	Y	Thaumi_prot_LH_FAM002950	NV
NVIE_009370	NVIE_RS04575	hypothetical protein	1.61063	6.84e-29	13.414	5.36477	3.72935	2.41491	N	Y	Thaumi_prot_LH_FAM002967	NV
NVIE_026590	NVIE_RS12705	protein of unknown function	1.60903	5.83e-17	62.5206	25.1547	5.90102	4.64163	N	Y	Thaumi_prot_LH_FAM003841	NV
NVIE_022800	NVIE_RS14930	exported protein of unknown function	1.60118	3.9e-06	74.3309	29.8587	6.06873	4.89093	#N/A	#N/A	Thaumi_prot_LH_FAM008662	NV
NVIE_007220	NVIE_RS15230	hypothetical protein	1.59472	1.88e-12	73.1517	29.6138	6.11062	4.88165	#N/A	#N/A	Thaumi_prot_LH_FAM003572	NV
NVIE_015270	NVIE_RS07430	protein of unknown function	1.56404	2.48e-45	85.2067	35.3523	6.40929	5.13942	N	Y	Thaumi_prot_LH_FAM003070	NV
NVIE_004110	NVIE_RS01975	putative signal transduction protein with CBS domains	1.53841	1.63e-10	40.6277	17.1634	5.23303	4.08681	N	N	Thaumi_prot_LH_FAM002440	NV
NVIE_029810	NVIE_RS14260	stomatin-like protein, putative protease	1.51134	2.62e-13	13.017	5.64584	3.67322	2.47059	N	N	Thaumi_prot_LH_FAM003235	NV
NVIE_001900	NVIE_RS00925	putative Zinc/iron permease	1.50645	2.08e-22	32.5285	14.0766	5.00178	3.81103	N	Y	Thaumi_prot_LH_FAM003504	NV
NVIE_026210	NVIE_RS12525	protein of unknown function	1.49286	1.78e-18	110.921	48.1674	6.74958	5.58039	N	Y	Thaumi_prot_LH_FAM003630	NV
NVIE_029090	NVIE_RS13900	protein of unknown function	1.48496	4.77e-41	70.5368	31.0308	6.13434	4.95199	N	Y	Thaumi_prot_LH_FAM008791	NV
NVIE_007900	NVIE_RS03850	hypothetical protein	1.48251	5.44e-12	126.638	56.305	6.9379	5.76476	N	N	Thaumi_prot_LH_FAM002356	NV
NVIE_007280	NVIE_RS03540	protein of unknown function	1.47852	2.24e-10	18.1995	7.95342	4.17492	2.92549	N	Y	Thaumi_prot_LH_FAM003575	NV
NVIE_030040	NVIE_RS14375	putative signal transduction response regulator, receiver domain/putative CopR	1.46975	2.22e-23	99.1613	44.0838	6.61296	5.45745	N	Y	Thaumi_prot_LH_FAM003880	NV
NVIE_023290	NVIE_RS11170	protein of unknown function	1.41904	8.36e-16	16.7443	7.71335	4.04878	2.94155	N	Y	Thaumi_prot_LH_FAM008665	NV
NVIE_009920	NVIE_RS04825	putative transcriptional regulator, TrmB	1.41867	3.97e-27	106.172	48.9967	6.72063	5.61257	N	Y	Thaumi_prot_LH_FAM002745	NV
NVIE_024830	NVIE_RS11890	putative integrase family protein	1.41002	1.4e-29	24.0227	11.0862	4.58474	3.45731	N	N	Thaumi_prot_LH_FAM001759	NV
NVIE_015860	NVIE_RS07705	putative nucleobase-cation symporter family protein	1.3999	2.5e-22	36.2331	16.9955	5.16726	4.07918	N	Y	Thaumi_prot_LH_FAM003692	NV
NVIE_009820	NVIE_RS04780	putative methyl-accepting chemotaxis protein	1.39755	2.25e-16	16.7503	7.76779	4.03565	2.9499	N	Y	Thaumi_prot_LH_FAM001473	NV
NVIE_021810	NVIE_RS10485	protein of unknown function	1.39582	8.35e-21	19588.5	9110.75	14.2282	13.1493	N	Y	Thaumi_prot_LH_FAM003783	NV
NVIE_009270	NVIE_RS04530	UpsA-like archaeal pilin	1.38264	6.24e-24	617.404	288.533	9.23728	8.1686	N	Y	Thaumi_prot_LH_FAM002971	NV
NVIE_025380	NVIE_RS12140	conserved protein of unknown function	1.37707	7.95e-10	291.696	139.199	8.10547	7.09863	N	Y	Thaumi_prot_LH_FAM003822	NV
NVIE_005860	NVIE_RS02875	protein of unknown function	1.37269	5.72e-09	11.0467	5.26602	3.42325	2.37229	N	Y	Thaumi_prot_LH_FAM003001	NV
NVIE_012190	NVIE_RS05900	protein of unknown function	1.36996	1.09e-14	138.367	65.3325	7.05623	6.02393	N	Y	Thaumi_prot_LH_FAM008538	NV
NVIE_005980	NVIE_RS02930	hypothetical protein	1.36578	2.52e-14	107.432	51.6068	6.73651	5.63561	Y	N	Thaumi_prot_LH_FAM002396	NV
NVIE_003580	NVIE_RS01750	hypothetical protein	1.35637	1.11e-18	1327.52	639.676	10.3529	9.31061	N	Y	Thaumi_prot_LH_FAM002556	NV
NVIE_009840	NVIE_RS04785	chemotaxis protein CheW	1.35584	1.16e-19	37.3777	17.8238	5.20084	4.15227	N	Y	Thaumi_prot_LH_FAM001476	NV
NVIE_009240	NVIE_RS04515	hypothetical protein	1.3557	5.64e-13	121.836	58.1118	6.89422	5.83238	N	Y	Thaumi_prot_LH_FAM002974	NV
NVIE_000590	NVIE_RS00295	putative Zinc/iron permease	1.34844	1.64e-17	134.923	65.1685	7.04862	6.0035	N	Y	Thaumi_prot_LH_FAM000877	NV
NVIE_017960	NVIE_RS08740	Carbonate dehydratase	1.34452	1.32e-38	2140.47	1037.1	11.0571	10.0141	N	Y	Thaumi_prot_LH_FAM001503	NV
NVIE_017810	NVIE_RS08670	putative flavin/deazaflavin oxidoreductase superfamily protein	1.33038	1.26e-19	21.0139	10.2517	4.38946	3.35184	N	Y	Thaumi_prot_LH_FAM003232	NV
NVIE_014730	NVIE_RS07155	putative chaperonin Hsp60/Cpn60/TCP-1	1.327	1.16e-36	96.4406	47.386	6.58909	5.55842	N	Y	Thaumi_prot_LH_FAM002661	NV
NVIE_001890	NVIE_RS00920	protein of unknown function	1.31102	6.12e-13	52.5475	26.2155	5.67916	4.70796	N	Y	Thaumi_prot_LH_FAM002622	NV
NVIE_008190	NVIE_RS03995	Alpha/beta hydrolase fold protein	1.3085	1.62e-23	45.9866	22.885	5.51573	4.5106	N	N	Thaumi_prot_LH_FAM003425	NV
NVIE_012020	NVIE_RS05810	protein of unknown function	1.30664	4.41e-15	381.181	188.147	8.53445	7.54933	N	Y	Thaumi_prot_LH_FAM008532	NV
NVIE_012160	NVIE_RS05880	glutamate-ammonia ligase / Glutamine synthetase	1.30565	1.35e-17	109.769	54.8691	6.75482	5.76973	Y	N	Thaumi_prot_LH_FAM001050	NV
NVIE_001180	NVIE_RS00580	protein of unknown function	1.2974	9.86e-34	159.759	79.3331	7.30519	6.30841	N	Y	Thaumi_prot_LH_FAM003487	NV
NVIE_012370	NVIE_RS05990	putative glucose-methanol-choline oxidoreductase	1.29563	2.24e-21	64.0927	31.9969	5.97504	4.99641	N	Y	Thaumi_prot_LH_FAM008539	NV
NVIE_028800	NVIE_RS13755	hypothetical protein	1.28632	3.05e-08	14.5759	7.31402	3.83653	2.84967	N	Y	Thaumi_prot_LH_FAM003270	NV
NVIE_008830	NVIE_RS04315	putative Polyketide cyclase/dehydrase	1.28358	1.72e-08	12.2053	6.13863	3.57035	2.60061	N	Y	Thaumi_prot_LH_FAM000665	NV
NVIE_009440	NVIE_RS04610	hypothetical protein	1.26359	1.97e-17	193.657	99.2124	7.57668	6.63018	N	Y	Thaumi_prot_LH_FAM002957	NV
NVIE_014720	NVIE_RS07150	hypothetical protein	1.26044	3.48e-17	76.2893	39.2302	6.23244	5.28728	N	Y	Thaumi_prot_LH_FAM002662	NV
NVIE_002230	NVIE_RS01090	protein of unknown function	1.25818	1.24e-14	20.6206	10.6038	4.33896	3.40052	N	Y	Thaumi_prot_LH_FAM003511	NV
NVIE_009360	NVIE_RS04570	putative membrane bound type IV pili protein	1.25664	2.22e-21	20.8911	10.7306	4.37857	3.4187	N	Y	Thaumi_prot_LH_FAM002968	NV
NVIE_009450	NVIE_RS04615	hypothetical protein	1.25227	1.97e-11	17.0389	8.80702	4.07246	3.12182	N	Y	Thaumi_prot_LH_FAM002956	NV
NVIE_014770	NVIE_RS07175	hypothetical protein	1.24628	1.76e-11	13.6088	7.10327	3.74736	2.81415	N	Y	Thaumi_prot_LH_FAM002660	NV
NVIE_021310	NVIE_RS14620	putative membrane associated signal transduction histidine kinase, with phosphoacceptor and ATP binding domain	1.23806	6.21e-44	125.06	65.1111	6.9654	6.0228	N	Y	Thaumi_prot_LH_FAM003349	NV
NVIE_023990	NVIE_RS11485	hypothetical protein	1.23792	2.19e-10	347.366	178.743	8.35543	7.47312	N	N	Thaumi_prot_LH_FAM001776	NV
NVIE_009420	NVIE_RS04600	hypothetical protein	1.23134	7.01e-22	15.8906	8.32827	3.98947	3.05249	N	Y	Thaumi_prot_LH_FAM002669	NV
NVIE_015480	NVIE_RS07545	conserved protein of unknown function	1.22843	3.29e-15	70.6412	36.928	6.11795	5.20345	N	N	Thaumi_prot_LH_FAM001756	NV
NVIE_009980	NVIE_RS04850	putative flagellar protein FlaF	1.22704	1.58e-08	13.0157	6.83615	3.68738	2.73499	N	Y	Thaumi_prot_LH_FAM001468	NV
NVIE_0609	NVIE_RS02925	hypothetical protein	1.22591	5.06e-22	189.115	100.008	7.56111	6.62673	N	Y	Thaumi_prot_LH_FAM002879	NV
NVIE_024540	NVIE_RS11765	putative Glycosyl transferase, group 1	1.22286	3.81e-08	203.722	108.111	7.593	6.74413	N	Y	Thaumi_prot_LH_FAM002641	NV
NVIE_012900	NVIE_RS06265	copper-exporting P-type ATPase A	1.22164	6.74e-13	45.7598	24.1994	5.47557	4.59292	N	N	Thaumi_prot_LH_FAM002248	NV
NVIE_029910	NVIE_RS14310	conserved protein of unknown function	1.21538	7.07e-18	62.1237	32.9546	5.9395	5.03273	N	Y	Thaumi_prot_LH_FAM008799	NV
NVIE_014580	NVIE_RS07085	putative Outer membrane autotransporter barrel domain-containing protein	1.21252	0.000137845	171.48	90.1198	7.29868	6.48176	N	Y	Thaumi_prot_LH_FAM003663	NV
NVIE_021340	NVIE_RS10255	putative membrane associated signal transduction histidine kinase, with HAMP linker, ATP binding domain	1.21147	9.85e-36	68.0669	35.9908	6.08519	5.16627	N	Y	Thaumi_prot_LH_FAM008632	NV
NVIE_023840	NVIE_RS11415	ammonium transporter	1.20694	1.73e-17	385.743	207.181	8.58061	7.68058	Y	N	Thaumi_prot_LH_FAM000351	NV
NVIE_0221	NVIE_RS01075	protein of unknown function	1.20376	4.15e-05	14.6666	7.68267	3.78788	2.91357	N	Y	Thaumi_prot_LH_FAM003067	NV
NVIE_003140	NVIE_RS01525	Toprim (topoisomerase-primase) domain - containing protein	1.19849	5.73e-16	226.208	120.716	7.79721	6.90949	N	N	Thaumi_prot_LH_FAM001737	NV
NVIE_003590	NVIE_RS14695	protein of unknown function	1.19588	1.61e-14	606.848	327.201	9.22435	8.35023	#N/A	#N/A	Thaumi_prot_LH_FAM002997	NV
NVIE_009970	NVIE_RS04845	putative Archaeal flagellar protein FlaG	1.19443	1.61e-07	14.7577	7.877	3.82673	2.96672	N	Y	Thaumi_prot_LH_FAM001469	NV
NVIE_029640	NVIE_RS14170	voltage-gated potassium channel beta subunit family protein	1.18318	3.04e-21	1508.29	820.002	10.5513	9.66284	N	Y	Thaumi_prot_LH_FAM000700	NV
NVIE_012010	NVIE_RS05805	exported protein of unknown function	1.18101	1.05e-11	168.395	90.4325	7.34062	6.49605	N	Y	Thaumi_prot_LH_FAM008531	NV
NVIE_012360	NVIE_RS05985	protein of unknown function	1.1788	3.83e-23	256.553	139.295	7.99203	7.12025	N	Y	Thaumi_prot_LH_FAM003641	NV
NVIE_0733	NVIE_RS14740	hypothetical protein	1.17703	8.62e-07	38.0301	20.6436	5.17786	4.35812	#N/A	#N/A	Thaumi_prot_LH_FAM003571	NV
NVIE_009770	NVIE_RS04760	archaeal flagellin	1.17496	9.58e-12	29.2979	15.9742	4.84175	3.99453	N	Y	Thaumi_prot_LH_FAM001471	NV
NVIE_007890	NVIE_RS03845	putative menaquinone biosynthesis methyltransferase UbiE	1.17454	8.19e-14	63.3826	34.5937	5.96428	5.09071	N	Y	Thaumi_prot_LH_FAM002357	NV
NVIE_020180	NVIE_RS09700	ferritin, Dps family protein	1.17021	1.52e-16	937.335	512.024	9.85704	8.9828	N	N	Thaumi_prot_LH_FAM000324	NV
NVIE_022700	NVIE_RS10900	protein of unknown function	1.16837	1.55e-08	17.3541	9.49758	4.08853	3.21844	N	Y	Thaumi_prot_LH_FAM008661	NV
NVIE_019920	NVIE_RS09585	conserved protein of unknown function	1.16551	6.61e-11	36.4634	20.0987	5.15384	4.32228	N	N	Thaumi_prot_LH_FAM002773	NV
NVIE_026540	NVIE_RS12685	protein of unknown function	1.16264	1.98e-05	33.5843	18.2485	4.93535	4.17037	N	Y	Thaumi_prot_LH_FAM008728	NV
NVIE_011690	NVIE_RS05650	exported protein of unknown function	1.15751	1.64e-19	50.9104	27.9747	5.65445	4.80021	N	Y	Thaumi_prot_LH_FAM003633	NV
NVIE_026100	NVIE_RS12480	protein of unknown function	1.15341	1.92e-11	1841.3	1021.39	10.8225	9.98032	N	Y	Thaumi_prot_LH_FAM003730	NV
NVIE_020950	NVIE_RS10065	protein of unknown function	1.14489	2.18e-11	78.6766	43.2876	6.25172	5.43446	N	Y	Thaumi_prot_LH_FAM003275	NV
NVIE_028770	NVIE_RS13740	putative spermine synthase	1.14067	1.73e-16	13.1115	7.34298	3.7033	2.86812	N	Y	Thaumi_prot_LH_FAM003158	NV
NVIE_026140	NVIE_RS12500	exported protein of unknown function	1.13957	6.94e-18	177.254	98.6968	7.45025	6.61586	N	Y	Thaumi_prot_LH_FAM003708	NV
NVIE_020550	NVIE_RS14895	exported protein of unknown function	1.12787	1.31e-23	124.1	69.759	6.94652	6.11932	#N/A	#N/A	Thaumi_prot_LH_FAM003766	NV
NVIE_005590	NVIE_RS02745	putative membrane associated signal transduction histidine kinase, with phosphoacceptor and ATP binding domain	1.12743	3.47e-27	44.3302	24.9294	5.46408	4.63769	N	Y	Thaumi_prot_LH_FAM003009	NV
NVIE_010000	NVIE_RS04860	putative archaeal flagella assembly protein J	1.11778	2.57e-12	10.7639	6.10774	3.41872	2.59642	N	Y	Thaumi_prot_LH_FAM001465	NV
NVIE_022040	NVIE_RS10600	protein of unknown function	1.10654	2.78e-22	74.7415	42.6746	6.2147	5.4145	N	Y	Thaumi_prot_LH_FAM003786	NV
NVIE_005600	NVIE_RS02750	putative quinoprotein glucose/ sorbosone dehydrogenase	1.10548	2.1e-17	211.031	121.253	7.70995	6.91746	N	Y	Thaumi_prot_LH_FAM001362	NV
NVIE_022030	NVIE_RS10595	protein of unknown function	1.09943	5.11e-21	60.9248	34.8222	5.91396	5.12124	N	Y	Thaumi_prot_LH_FAM003785	NV
NVIE_022130	NVIE_RS10640	exported protein of unknown function	1.08399	4.05e-24	115.004	66.7863	6.84055	6.0608	N	Y	Thaumi_prot_LH_FAM003787	NV
NVIE_024950	NVIE_RS11935	putative integrase family protein	1.06715	2.37e-18	24.0672	14.0674	4.58308	3.80687	N	N	Thaumi_prot_LH_FAM001759	NV
NVIE_024630	NVIE_RS11805	conserved protein of unknown function	1.06465	8.86e-09	110.446	65.097	6.75542	5.99653	N	Y	Thaumi_prot_LH_FAM002617	NV
NVIE_024530	NVIE_RS11760	phosphate ABC transporter, periplasmic phosphate-binding protein	1.06415	2.48e-12	110.967	65.8013	6.78259	6.01954	N	Y	Thaumi_prot_LH_FAM003269	NV
NVIE_017000	NVIE_RS08265	conserved protein of unknown function	1.05567	4.23e-11	41.8698	24.6442	5.37418	4.59559	N	Y	Thaumi_prot_LH_FAM002637	NV
NVIE_007130	NVIE_RS03465	putative FMN-binding pyridoxamine 5'-phosphate oxidase	1.05372	5.83e-17	119.848	70.8136	6.89267	6.14139	Y	N	Thaumi_prot_LH_FAM000394	NV
NVIE_000840	NVIE_RS00415	hypothetical protein	1.04534	6.43e-31	876.455	522.535	9.77419	9.02893	N	Y	Thaumi_prot_LH_FAM001281	NV
NVIE_006250	NVIE_RS03060	protein of unknown function	1.04458	1.31e-13	28.3194	16.7582	4.80663	4.0587	N	Y	Thaumi_prot_LH_FAM003552	NV
NVIE_019280	NVIE_RS09345	putative cytochrome P450 YjiB	1.03879	1.06e-12	57.5785	34.567	5.82877	5.10607	N	Y	Thaumi_prot_LH_FAM003748	NV
NVIE_010090	NVIE_RS04905	Dehydrogenase	1.0383	4.03e-18	26.57	15.8985	4.72487	3.99056	N	N	Thaumi_prot_LH_FAM000957	NV
NVIE_010630	NVIE_RS05145	hypothetical protein	1.02376	1.03e-11	47.0805	28.5107	5.54647	4.82277	N	Y	Thaumi_prot_LH_FAM003215	NV
NVIE_015280	NVIE_RS07435	protein of unknown function	1.02326	1.23e-08	17.2548	10.405	4.10101	3.34754	N	Y	Thaumi_prot_LH_FAM003677	NV
NVIE_018260	NVIE_RS14590	hypothetical protein	1.02214	5.92e-22	216.975	131.01	7.75159	7.02927	N	N	Thaumi_prot_LH_FAM000977	NV
NVIE_015430	NVIE_RS07510	protein of unknown function	1.01971	4.58e-14	54.126	32.9605	5.74946	5.0413	N	Y	Thaumi_prot_LH_FAM008566	NV
NVIE_026060	NVIE_RS12460	hypothetical protein	1.01882	1.49e-12	109.53	66.4762	6.7524	6.04549	N	Y	Thaumi_prot_LH_FAM002634	NV
NVIE_011060	NVIE_RS05350	putative electron transfer flavoprotein, subunit beta	1.01814	1.3e-06	251.323	152.983	7.91022	7.22853	N	N	Thaumi_prot_LH_FAM002788	NV
NVIE_008820	NVIE_RS04310	protein of unknown function	1.01412	2.51e-07	12.9979	7.9823	3.68912	2.9755	N	Y	Thaumi_prot_LH_FAM002860	NV
NVIE_000850	NVIE_RS00420	hypothetical protein	1.00984	6.18e-14	1674.53	1025.11	10.7	9.99916	N	Y	Thaumi_prot_LH_FAM001280	NV

## Sheet: NF
Locus	Old_Locus	Info	log2FC	padj	TPM BF	TPM Ctrl	log2 TPM BF	log2 TPM Ctrl	AOA_Conservation (Abby et al 2021)	Exclusive_to_AOA (Abby et al 2021)	Protein family (this study)
NFRAN_RS05005	NFRAN_1218	SRPBCC family protein	5.18	4.06e-32	638.01	26.1	9.08	4.67	N	Y	Thaumi_prot_LH_FAM004047
NFRAN_RS08955	NFRAN_2154	sialidase family protein	5.02	3.04e-14	3649.11	164.8	11.73	6.82	N	Y	Thaumi_prot_LH_FAM004880
NFRAN_RS08925	0	IS5 family transposase	4.46	1.72e-10	28.4	1.89	4.71	0.3	N	Y	Thaumi_prot_LH_FAM005650
NFRAN_RS08945	NFRAN_2152	sialidase family protein	3.93	5.68e-16	23.38	2.24	4.41	0.93	N	Y	Thaumi_prot_LH_FAM004854
NFRAN_RS06650	NFRAN_1609	hypothetical protein	3.9	4.14e-23	539.33	52.91	8.98	5.57	N	Y	Thaumi_prot_LH_FAM001423
NFRAN_RS04515	NFRAN_1084	copper resistance protein CopC	3.64	6.28e-24	2444.16	286.98	11.16	8.06	N	Y	Thaumi_prot_LH_FAM004042
NFRAN_RS10270	0	IS5 family transposase	3.28	3.95e-57	63.16	9.56	5.95	3.18	N	Y	Thaumi_prot_LH_FAM005650
NFRAN_RS13965	0	hypothetical protein	3.19	2.38e-30	4757.02	784.78	12.15	9.6	#N/A	#N/A	Thaumi_prot_LH_FAM013369
NFRAN_RS08510	NFRAN_2030	multicopper oxidase domain-containing protein	3.17	1.63e-116	9353.04	1514.44	13.16	10.55	N	Y	Thaumi_prot_LH_FAM004264
NFRAN_RS08505	NFRAN_2029	multicopper oxidase domain-containing protein	3.16	6.12e-96	14072.9	2296.32	13.74	11.15	N	Y	Thaumi_prot_LH_FAM002477
NFRAN_RS08520	NFRAN_2033	antibiotic biosynthesis monooxygenase	3.13	5.1e-63	6995.19	1169.72	12.73	10.15	N	Y	Thaumi_prot_LH_FAM013279
NFRAN_RS04505	NFRAN_1082	CopD family protein	3.01	3.46e-20	352.46	64.33	8.38	5.93	N	Y	Thaumi_prot_LH_FAM004213
NFRAN_RS04735	NFRAN_1143	hypothetical protein	3.01	1e-18	309.64	56.95	8.13	5.83	N	Y	Thaumi_prot_LH_FAM002859
NFRAN_RS04740	NFRAN_1144	winged helix-turn-helix domain-containing protein	2.95	1.2e-15	385.14	72.89	8.42	6.17	N	Y	Thaumi_prot_LH_FAM001303
NFRAN_RS08535	NFRAN_2036	hypothetical protein	2.66	1.51e-28	199.52	45.64	7.52	5.48	N	N	Thaumi_prot_LH_FAM003681
NFRAN_RS13445	0	hypothetical protein	2.64	1.51e-07	12044.8	2849.25	13.23	11.44	#N/A	#N/A	Thaumi_prot_LH_FAM013064
NFRAN_RS05315	NFRAN_1303	hypothetical protein	2.45	1.96e-17	96.89	26.37	6.52	4.64	N	Y	Thaumi_prot_LH_FAM001421
NFRAN_RS13830	0	hypothetical protein	2.4	6.01e-12	28.97	8.03	4.71	2.96	#N/A	#N/A	Thaumi_prot_LH_FAM004358
NFRAN_RS08415	NFRAN_2008	hypothetical protein	2.3	3.34e-33	22.73	6.8	4.48	2.73	N	Y	Thaumi_prot_LH_FAM002772
NFRAN_RS04470	NFRAN_1070	anti-sigma factor	2.15	2.67e-08	449.91	148.25	8.69	7.14	N	Y	Thaumi_prot_LH_FAM004418
NFRAN_RS05020	NFRAN_1224	hypothetical protein	2.11	2.99e-31	745.14	260.58	9.51	8.02	N	Y	Thaumi_prot_LH_FAM013177
NFRAN_RS08685	NFRAN_2077	hypothetical protein	2.02	5.1e-36	2333.14	836.89	11.13	9.7	N	Y	Thaumi_prot_LH_FAM004211
NFRAN_RS03355	NFRAN_0797	response regulator transcription factor	1.97	1.33e-69	46.32	17.33	5.52	4.1	N	Y	Thaumi_prot_LH_FAM013146
NFRAN_RS06150	NFRAN_1491	urease subunit gamma	1.97	4.76e-28	390.7	149.36	8.59	7.21	N	Y	Thaumi_prot_LH_FAM000301
NFRAN_RS12835	NFRAN_3087	hypothetical protein	1.97	1.35e-05	7896.84	3110.89	12.85	11.53	N	Y	Thaumi_prot_LH_FAM001349
NFRAN_RS05715	NFRAN_1398	helix-turn-helix transcriptional regulator	1.92	4.81e-05	142.26	55.09	6.93	5.72	N	Y	Thaumi_prot_LH_FAM000679
NFRAN_RS08915	NFRAN_2145	ATP cone domain-containing protein	1.9	1.93e-13	11.03	4.3	3.42	2.08	N	Y	Thaumi_prot_LH_FAM004006
NFRAN_RS02720	NFRAN_0659	glutamine--fructose-6-phosphate transaminase (isomerizing)	1.88	8.44e-28	949.72	389.58	9.87	8.6	Y	N	Thaumi_prot_LH_FAM000886
NFRAN_RS06145	NFRAN_1489	urease subunit alpha	1.87	6.59e-27	951.11	389.31	9.87	8.6	#N/A	#N/A	Thaumi_prot_LH_FAM000303
NFRAN_RS08950	NFRAN_2153	hypothetical protein	1.83	1.5e-35	28.13	11.57	4.79	3.53	N	Y	Thaumi_prot_LH_FAM013293
NFRAN_RS02675	NFRAN_0648	tetratricopeptide repeat protein	1.82	8.86e-22	265.17	110.71	8.01	6.76	N	Y	Thaumi_prot_LH_FAM004599
NFRAN_RS08360	NFRAN_1992	hypothetical protein	1.81	3.79e-14	178.29	77.8	7.42	6.26	N	Y	Thaumi_prot_LH_FAM004336
NFRAN_RS04600	NFRAN_1108	hypothetical protein	1.78	4.16e-08	589.02	250.41	9.1	7.92	N	Y	Thaumi_prot_LH_FAM013166
NFRAN_RS08865	NFRAN_2133	hypothetical protein	1.74	7.51e-22	493.01	216.24	8.89	7.73	N	Y	Thaumi_prot_LH_FAM004869
NFRAN_RS10910	NFRAN_2647	dodecin family protein	1.66	7.08e-18	126.26	59.12	6.96	5.84	N	Y	Thaumi_prot_LH_FAM003091
NFRAN_RS11720	NFRAN_2827	hypothetical protein	1.63	5.98e-11	172.07	82.12	7.37	6.28	N	Y	Thaumi_prot_LH_FAM003106
NFRAN_RS03525	NFRAN_0838	hypothetical protein	1.61	2.06e-14	24.46	11.6	4.56	3.51	N	Y	Thaumi_prot_LH_FAM004033
NFRAN_RS08305	NFRAN_1976	hypothetical protein	1.61	2.11e-09	39.67	18.99	5.21	4.2	N	Y	Thaumi_prot_LH_FAM004925
NFRAN_RS08125	NFRAN_1935	hypothetical protein	1.55	4.57e-10	27.56	13.92	4.74	3.79	N	Y	Thaumi_prot_LH_FAM002866
NFRAN_RS09990	NFRAN_2402	hypothetical protein	1.55	3.58e-17	55.94	28.43	5.78	4.82	N	Y	Thaumi_prot_LH_FAM003750
NFRAN_RS06580	NFRAN_1591	hypothetical protein	1.53	1.18e-14	461.97	234.78	8.78	7.84	N	Y	Thaumi_prot_LH_FAM004872
NFRAN_RS04985	NFRAN_1212	hypothetical protein	1.51	3.93e-14	37.4	19.38	5.19	4.27	N	Y	Thaumi_prot_LH_FAM003200
NFRAN_RS09800	NFRAN_2358	quinolinate synthase NadA	1.5	4.45e-07	563.29	304.98	9.08	8.25	N	N	Thaumi_prot_LH_FAM000526
NFRAN_RS05530	NFRAN_1357	hypothetical protein	1.49	2.93e-19	4556.94	2366.54	12.09	11.2	N	Y	Thaumi_prot_LH_FAM004117
NFRAN_RS04590	NFRAN_1104	hypothetical protein	1.48	3.44e-09	37.98	20.23	5.19	4.31	N	Y	Thaumi_prot_LH_FAM004850
NFRAN_RS07180	NFRAN_1737	tyrosine-type recombinase/integrase	1.46	7.06e-18	261.27	143.18	8.01	7.16	N	Y	Thaumi_prot_LH_FAM002640
NFRAN_RS10510	NFRAN_2543	DUF488 family protein	1.46	1.77e-14	207.84	113.98	7.67	6.83	N	N	Thaumi_prot_LH_FAM002988
NFRAN_RS08180	NFRAN_1949	hypothetical protein	1.44	4.48e-06	23.3	12.38	4.43	3.57	N	Y	Thaumi_prot_LH_FAM013264
NFRAN_RS01240	NFRAN_0303	hypothetical protein	1.43	5.97e-13	265.3	144.61	8	7.16	N	Y	Thaumi_prot_LH_FAM013089
NFRAN_RS06780	NFRAN_1642	winged helix-turn-helix transcriptional regulator	1.42	8.26e-12	237.87	134.64	7.85	7.07	N	Y	Thaumi_prot_LH_FAM002053
NFRAN_RS08405	NFRAN_2006	hypothetical protein	1.41	3.41e-11	22.07	12.31	4.45	3.58	N	Y	Thaumi_prot_LH_FAM002696
NFRAN_RS10010	NFRAN_2407	VOC family protein	1.41	8.92e-12	36.73	20.44	5.15	4.34	N	Y	Thaumi_prot_LH_FAM001700
NFRAN_RS08745	NFRAN_2094	glucose/sorbosone family PQQ-dependent dehydrogenase	1.4	3.58e-19	85.25	47.2	6.37	5.55	N	Y	Thaumi_prot_LH_FAM003968
NFRAN_RS05365	NFRAN_1316	hypothetical protein	1.39	2.77e-10	119.6	66.41	6.8	6.05	N	Y	Thaumi_prot_LH_FAM004219
NFRAN_RS04380	NFRAN_1049	hypothetical protein	1.37	0.000102	1301.37	729.14	10.27	9.43	N	Y	Thaumi_prot_LH_FAM004009
NFRAN_RS04575	NFRAN_1101	MarR family transcriptional regulator	1.37	1.77e-17	110.2	62.48	6.74	5.96	N	Y	Thaumi_prot_LH_FAM000727
NFRAN_RS01165	NFRAN_0284	hypothetical protein	1.35	8.29e-05	29.45	16.59	4.75	3.96	N	Y	Thaumi_prot_LH_FAM013081
NFRAN_RS06640	NFRAN_1607	response regulator	1.35	2.61e-10	28.12	16.14	4.75	3.98	N	Y	Thaumi_prot_LH_FAM003538
NFRAN_RS07600	NFRAN_1829	histidine phosphatase family protein	1.35	4.65e-09	18.49	10.91	4.18	3.43	N	Y	Thaumi_prot_LH_FAM003874
NFRAN_RS10980	NFRAN_2666	AN1-type zinc finger domain-containing protein	1.35	6.23e-15	169.78	98.75	7.37	6.62	N	N	Thaumi_prot_LH_FAM002817
NFRAN_RS01170	NFRAN_0285	hypothetical protein	1.34	3.06e-07	31.99	18.55	4.97	4.14	N	Y	Thaumi_prot_LH_FAM013082
NFRAN_RS06000	NFRAN_1458	threonine synthase	1.34	2.06e-21	2870.49	1683.83	11.47	10.72	Y	N	Thaumi_prot_LH_FAM001188
NFRAN_RS08680	NFRAN_2076	hypothetical protein	1.32	1.63e-15	31.7	18.66	4.98	4.19	N	Y	Thaumi_prot_LH_FAM001237
NFRAN_RS11730	NFRAN_2829	DUF2795 domain-containing protein	1.3	1.18e-10	120.71	72.8	6.89	6.13	N	Y	Thaumi_prot_LH_FAM002615
NFRAN_RS12630	NFRAN_3037	alpha/beta hydrolase	1.3	4.74e-09	107.97	66.54	6.71	6.04	N	N	Thaumi_prot_LH_FAM000718
NFRAN_RS00620	NFRAN_0153	hypothetical protein	1.29	4.03e-05	20.35	12.22	4.25	3.53	N	Y	Thaumi_prot_LH_FAM004472
NFRAN_RS06660	NFRAN_1612	response regulator	1.29	9.57e-10	14.75	9.02	3.88	3.15	N	Y	Thaumi_prot_LH_FAM004666
NFRAN_RS04290	NFRAN_1028	3,4-dihydroxy-2-butanone-4-phosphate synthase	1.28	7.06e-18	440.48	268.37	8.76	8.06	N	N	Thaumi_prot_LH_FAM000982
NFRAN_RS14040	NFRAN_2941	hypothetical protein	1.27	4.1e-08	79.99	48.76	6.27	5.57	#N/A	#N/A	Thaumi_prot_LH_FAM003951
NFRAN_RS12240	NFRAN_2954	HAD family phosphatase	1.27	4.53e-10	21.31	13.08	4.38	3.68	N	Y	Thaumi_prot_LH_FAM002611
NFRAN_RS00890	NFRAN_0223	PepSY domain-containing protein	1.24	6.39e-14	646.49	405.27	9.3	8.66	N	Y	Thaumi_prot_LH_FAM004487
NFRAN_RS01060	NFRAN_0261	thioredoxin	1.24	2.63e-16	2642.68	1648.7	11.34	10.69	Y	N	Thaumi_prot_LH_FAM000017
NFRAN_RS10030	NFRAN_2412	hypothetical protein	1.24	3.96e-12	213.3	133.3	7.69	7.05	N	Y	Thaumi_prot_LH_FAM005658
NFRAN_RS01600	NFRAN_0397	hypothetical protein	1.22	1.82e-13	483.93	304.94	8.87	8.25	N	Y	Thaumi_prot_LH_FAM013101
NFRAN_RS04315	NFRAN_1033	transcription factor	1.22	4.46e-19	1464.93	935.26	10.5	9.87	N	N	Thaumi_prot_LH_FAM000987
NFRAN_RS12205	NFRAN_2946	hypothetical protein	1.22	9.92e-14	69.24	44.29	6.1	5.46	N	N	Thaumi_prot_LH_FAM003681
NFRAN_RS05140	NFRAN_1252	DUF72 domain-containing protein	1.21	1.89e-15	78.72	50.06	6.27	5.64	N	N	Thaumi_prot_LH_FAM001658
NFRAN_RS08495	NFRAN_2027	hypothetical protein	1.19	5.55e-06	86.21	55.69	6.36	5.71	N	Y	Thaumi_prot_LH_FAM004852
NFRAN_RS03885	NFRAN_0921	hypothetical protein	1.18	0.000431	18.54	11.79	4.09	3.48	N	N	Thaumi_prot_LH_FAM003681
NFRAN_RS09995	NFRAN_2404	MarR family transcriptional regulator	1.17	2.91e-12	48.35	31.85	5.57	4.99	N	Y	Thaumi_prot_LH_FAM000727
NFRAN_RS11980	NFRAN_2898	hypothetical protein	1.16	4.47e-31	546.18	358.01	9.08	8.48	N	Y	Thaumi_prot_LH_FAM001027
NFRAN_RS04770	NFRAN_1153	LLM class flavin-dependent oxidoreductase	1.15	2.9e-09	12.7	8.39	3.65	3.04	N	N	Thaumi_prot_LH_FAM002665
NFRAN_RS10725	NFRAN_2603	hypothetical protein	1.15	3.49e-13	275.69	181.06	8.06	7.49	N	Y	Thaumi_prot_LH_FAM013371
NFRAN_RS13590	NFRAN_0919	hypothetical protein	1.14	0.000398	26.21	17.57	4.71	4.01	#N/A	#N/A	Thaumi_prot_LH_FAM004351
NFRAN_RS10860	NFRAN_2634	hypothetical protein	1.14	2e-14	246.37	163.69	7.91	7.35	N	Y	Thaumi_prot_LH_FAM004408
NFRAN_RS01135	NFRAN_0278	hypothetical protein	1.13	0.00052	11.71	7.99	3.51	2.95	N	Y	Thaumi_prot_LH_FAM004322
NFRAN_RS10555	NFRAN_2554	CHRD domain-containing protein	1.13	1.53e-09	43.61	29.19	5.42	4.84	N	Y	Thaumi_prot_LH_FAM004342
NFRAN_RS05665	NFRAN_1388	hypothetical protein	1.12	0.000814	246.74	166.91	7.83	7.36	N	Y	Thaumi_prot_LH_FAM003013
NFRAN_RS11610	NFRAN_2797	hypothetical protein	1.12	7.38e-14	76.39	51.6	6.23	5.68	N	Y	Thaumi_prot_LH_FAM004535
NFRAN_RS02840	NFRAN_0686	hypothetical protein	1.1	3.95e-22	283.99	195.19	8.14	7.61	N	Y	Thaumi_prot_LH_FAM004559
NFRAN_RS04540	NFRAN_1090	hypothetical protein	1.1	2.41e-05	34.77	23.63	5.04	4.5	N	Y	Thaumi_prot_LH_FAM002779
NFRAN_RS02455	NFRAN_0592	hypothetical protein	1.09	1.99e-10	117.5	81.87	6.84	6.35	N	Y	Thaumi_prot_LH_FAM004875
NFRAN_RS09080	NFRAN_2184	rhodanese-like domain-containing protein	1.09	3.02e-13	72.36	50.52	6.17	5.65	N	Y	Thaumi_prot_LH_FAM004245
NFRAN_RS13440	NFRAN_0067	hypothetical protein	1.07	2.59e-13	653.53	461.51	9.35	8.83	#N/A	#N/A	Thaumi_prot_LH_FAM001341
NFRAN_RS11685	NFRAN_2815	ribosomal protein S18-alanine N-acetyltransferase	1.07	1.2e-11	144.16	101.32	7.14	6.66	Y	N	Thaumi_prot_LH_FAM000944
NFRAN_RS14130	NFRAN_1631	hypothetical protein	1.05	1.81e-07	82.81	59.74	6.35	5.89	#N/A	#N/A	Thaumi_prot_LH_FAM003080
NFRAN_RS10520	0	CDGSH iron-sulfur domain-containing protein	1.05	3.08e-12	607.88	437.9	9.23	8.77	N	N	Thaumi_prot_LH_FAM002400
NFRAN_RS11585	NFRAN_2788	NADP-dependent oxidoreductase	1.05	3.8e-14	105.36	75.32	6.7	6.23	Y	N	Thaumi_prot_LH_FAM003701
NFRAN_RS11970	NFRAN_2896	hypothetical protein	1.05	0.000479	14.14	10	3.77	3.26	N	Y	Thaumi_prot_LH_FAM004887
NFRAN_RS00465	NFRAN_0115	cobalamin B12-binding domain-containing protein	1.04	1.13e-10	275.8	198.86	8.1	7.61	N	N	Thaumi_prot_LH_FAM000321
NFRAN_RS02965	NFRAN_0713	superoxide dismutase	1.03	1.67e-11	2200.16	1582.36	11.06	10.63	Y	N	Thaumi_prot_LH_FAM000213
NFRAN_RS03015	NFRAN_0724	4-hydroxyphenylacetate 3-hydroxylase N-terminal domain-containing protein	1.03	1.1e-12	864.67	625.61	9.73	9.29	Y	Y	Thaumi_prot_LH_FAM000014
NFRAN_RS06710	NFRAN_1623	hypothetical protein	1.03	9.59e-07	67.21	48.34	6.01	5.56	N	Y	Thaumi_prot_LH_FAM003106
NFRAN_RS08175	NFRAN_1948	hypothetical protein	1.03	2.81e-09	138.93	99.17	7.07	6.62	N	Y	Thaumi_prot_LH_FAM004819
NFRAN_RS09165	NFRAN_2205	hypothetical protein	1.03	1.34e-09	198.74	140.53	7.58	7.12	N	Y	Thaumi_prot_LH_FAM004219
NFRAN_RS04610	NFRAN_1110	hypothetical protein	1.02	1.01e-06	190.61	136.97	7.48	7.09	N	Y	Thaumi_prot_LH_FAM004159
NFRAN_RS07440	NFRAN_1792	methane monooxygenase/ammonia monooxygenase subunit C	1.02	9.98e-09	271.88	197.83	8.04	7.62	N	Y	Thaumi_prot_LH_FAM000259
NFRAN_RS06205	NFRAN_1504	MarR family transcriptional regulator	1.01	7.8e-07	64.51	47.46	5.95	5.56	N	Y	Thaumi_prot_LH_FAM000727
NFRAN_RS11985	NFRAN_2900	hypothetical protein	1	5.03e-12	977.39	711.35	9.88	9.47	N	Y	Thaumi_prot_LH_FAM004011_0

## Sheet: NM
Locus	Old_Locus	Info	log2FC	padj	TPM BF	TPM Ctrl	log2 TPM BF	log2 TPM Ctrl	Protein family	AOA_Conservation (Abby et al 2021)	Exclusive_to_AOA (Abby et al 2021)	Protein family (this study)
NMAR_RS02435	Nmar_0456	hypothetical protein	6.03904	3.46e-194	226.644	6.04676	7.78511	2.54461	76G-FAM028433	N	Y	Thaumi_prot_LH_FAM006547	NM
NMAR_RS06465	Nmar_1201	hypothetical protein	4.13258	1.31e-110	6628.65	578.223	12.6939	9.166	76G-FAM008115	N	Y	Thaumi_prot_LH_FAM000095	NM
NMAR_RS02450	Nmar_0459	hypothetical protein	4.10866	2.57e-25	26171.5	2135.29	14.635	10.9539	76G-FAM008891	N	Y	Thaumi_prot_LH_FAM000229	NM
NMAR_RS06690	Nmar_1246	hypothetical protein	3.62367	5.77e-78	8056.6	924.04	12.9107	9.79217	76G-FAM028481	N	Y	Thaumi_prot_LH_FAM006598	NM
NMAR_RS09750	0	hypothetical protein	3.41906	1.98e-17	59.6608	8.13643	5.78627	2.86213	#N/A	#N/A	#N/A	Thaumi_prot_LH_FAM002016	NM
NMAR_RS05750	Nmar_1073	fibronectin type III domain-containing protein	3.31144	2.25e-113	68.6081	11.6941	6.08807	3.53851	76G-FAM028459	N	Y	Thaumi_prot_LH_FAM006573	NM
NMAR_RS05400	0	hypothetical protein	3.14864	1.41e-57	428.641	69.8703	8.70551	6.04064	#N/A	#N/A	#N/A	Thaumi_prot_LH_FAM006569	NM
NMAR_RS02430	Nmar_0455	hypothetical protein	3.04569	1.19e-99	231.274	40.5977	7.77123	5.3207	76G-FAM008891	N	Y	Thaumi_prot_LH_FAM000229	NM
NMAR_RS07215	Nmar_1347	hypothetical protein	2.96283	4.62e-07	10.072	2.17825	3.03772	0.770965	76G-FAM008929	N	Y	Thaumi_prot_LH_FAM002100	NM
NMAR_RS02025	Nmar_0377	hypothetical protein	2.92353	1.32e-131	345.945	65.8129	8.41924	6.03013	76G-FAM008746	N	Y	Thaumi_prot_LH_FAM001871	NM
NMAR_RS07210	Nmar_1346	diaminobutyrate acetyltransferase	2.82251	1.79e-12	14.4205	3.1047	3.70369	1.28541	76G-FAM008928	N	Y	Thaumi_prot_LH_FAM002099	NM
NMAR_RS00175	Nmar_0033	winged helix-turn-helix domain-containing protein	2.72242	7.54e-66	7968.66	1665.25	12.9279	10.6748	76G-FAM001591_0	Y	N	Thaumi_prot_LH_FAM000595	NM
NMAR_RS00055	Nmar_0011	CDC48 family AAA ATPase	2.61869	1.02e-85	399.705	91.4056	8.60454	6.4999	76G-FAM000165_0	Y	N	Thaumi_prot_LH_FAM000348_0	NM
NMAR_RS07235	Nmar_1351	hypothetical protein	2.57153	4.3e-62	609.838	159.72	9.18501	7.30637	76G-FAM007651	N	Y	Thaumi_prot_LH_FAM002101	NM
NMAR_RS09755	0	hypothetical protein	2.5481	1.13e-36	238.95	57.7242	7.89498	5.83023	#N/A	#N/A	#N/A	Thaumi_prot_LH_FAM001602	NM
NMAR_RS05195	Nmar_0970	hypothetical protein	2.48833	2.37e-59	131.48	29.937	7.00581	4.76693	76G-FAM008394	N	Y	Thaumi_prot_LH_FAM000069	NM
NMAR_RS06245	Nmar_1163	hypothetical protein	2.40521	1.06e-60	2000.15	556.682	10.9278	9.09023	76G-FAM028467	N	Y	Thaumi_prot_LH_FAM006581	NM
NMAR_RS04835	Nmar_0905	hypothetical protein	2.3531	1.19e-33	75.5788	22.6407	6.18732	4.48011	76G-FAM028453	N	Y	Thaumi_prot_LH_FAM001992	NM
NMAR_RS04055	0	DUF1059 domain-containing protein	2.35058	2.51e-09	50.8116	13.8999	5.54439	3.60166	#N/A	#N/A	#N/A	Thaumi_prot_LH_FAM000922	NM
NMAR_RS00050	Nmar_0010	archaeal heat shock protein Hsp20	2.34293	2.7e-45	703.326	194.879	9.40242	7.56986	76G-FAM000963_0	Y	N	Thaumi_prot_LH_FAM001046	NM
NMAR_RS03920	Nmar_0731	hypothetical protein	2.24747	4.59e-37	152.762	45.9572	7.19677	5.50899	76G-FAM008686	N	Y	Thaumi_prot_LH_FAM000730	NM
NMAR_RS00180	Nmar_0034	TrmB family transcriptional regulator	2.20804	3.17e-34	2357.32	740.918	11.1507	9.49444	76G-FAM008171	N	Y	Thaumi_prot_LH_FAM001074	NM
NMAR_RS04615	Nmar_0864	hypothetical protein	2.17977	3.56e-35	202	63.54	7.63854	5.95678	76G-FAM008904	N	Y	Thaumi_prot_LH_FAM001971	NM
NMAR_RS07245	Nmar_1353	hemerythrin domain-containing protein	2.14705	1.42e-43	469.373	153.826	8.80826	7.23945	76G-FAM007537	Y	Y	Thaumi_prot_LH_FAM001069	NM
NMAR_RS09635	Nmar_0297	hypothetical protein	2.11816	1.48e-06	54.9514	20.1317	5.59182	4.14335	76G-FAM008191	N	Y	Thaumi_prot_LH_FAM001852	NM
NMAR_RS06250	0	hypothetical protein	2.10176	1.4e-21	1394.73	465.364	10.3952	8.75027	#N/A	#N/A	#N/A	Thaumi_prot_LH_FAM006582	NM
NMAR_RS01940	Nmar_0363	hypothetical protein	2.08523	5.59e-50	3717.19	1297.11	11.8459	10.3277	76G-FAM008887	N	Y	Thaumi_prot_LH_FAM001865	NM
NMAR_RS02615	Nmar_0488	arsenate reductase ArsC	1.97142	1.38e-08	12.0533	4.32496	3.53779	2.07531	76G-FAM002077	N	N	Thaumi_prot_LH_FAM001268	NM
NMAR_RS09810	0	hypothetical protein	1.92457	2.02e-13	90.3021	35.4433	6.35126	5.12736	#N/A	#N/A	#N/A	Thaumi_prot_LH_FAM006608	NM
NMAR_RS00185	Nmar_0035	hypothetical protein	1.92446	4.07e-44	627.393	237.489	9.24511	7.88114	76G-FAM008172	N	Y	Thaumi_prot_LH_FAM001819	NM
NMAR_RS09805	0	hypothetical protein	1.91971	3.62e-24	17235.4	6366.39	14.0132	12.5788	#N/A	#N/A	#N/A	Thaumi_prot_LH_FAM006606	NM
NMAR_RS04840	0	hypothetical protein	1.89012	1.58e-11	34.4813	18.2969	5.07873	4.14836	#N/A	#N/A	#N/A	Thaumi_prot_LH_FAM001993	NM
NMAR_RS02445	Nmar_0458	hypothetical protein	1.88892	9.34e-16	79.4294	31.049	6.26584	4.92987	76G-FAM008892	N	Y	Thaumi_prot_LH_FAM000159	NM
NMAR_RS03375	Nmar_0630	hypothetical protein	1.88012	2.91e-42	59.7329	22.686	5.8642	4.49822	76G-FAM008753	N	Y	Thaumi_prot_LH_FAM000712	NM
NMAR_RS00190	Nmar_0036	hypothetical protein	1.80256	0.000311025	13.9188	5.73886	3.70216	2.36149	76G-FAM008173	N	Y	Thaumi_prot_LH_FAM001075	NM
NMAR_RS03125	Nmar_0584	hypothetical protein	1.79563	1.81e-27	57.4057	25.6868	5.78578	4.67626	76G-FAM008570	N	Y	Thaumi_prot_LH_FAM001900	NM
NMAR_RS06255	Nmar_1164	hypothetical protein	1.76734	1.19e-15	1653.62	700.662	10.624	9.34969	76G-FAM028468	N	Y	Thaumi_prot_LH_FAM006583	NM
NMAR_RS04875	0	hypothetical protein	1.74549	2.72e-30	1239.25	539.095	10.2241	9.04514	#N/A	#N/A	#N/A	Thaumi_prot_LH_FAM001520	NM
NMAR_RS08650	Nmar_1618	tetratricopeptide repeat protein	1.741	3.5e-17	78.6721	31.831	6.16351	4.96299	76G-FAM008127	N	Y	Thaumi_prot_LH_FAM000980	NM
NMAR_RS07195	Nmar_1343	ectoine hydroxylase	1.72698	3.4e-19	32.3982	13.728	4.98936	3.76327	76G-FAM008925	N	Y	Thaumi_prot_LH_FAM002096	NM
NMAR_RS05395	Nmar_1008	M20/M25/M40 family metallo-hydrolase	1.72438	2.26e-46	243.083	105.578	7.89082	6.7051	76G-FAM008635	N	Y	Thaumi_prot_LH_FAM002021	NM
NMAR_RS08070	Nmar_1504	hypothetical protein	1.72399	3.99e-12	37.1116	14.7016	5.14294	3.82128	76G-FAM008497	N	Y	Thaumi_prot_LH_FAM000257	NM
NMAR_RS00170	Nmar_0032	hypothetical protein	1.69949	2.93e-13	395.41	171.469	8.58235	7.36027	76G-FAM008525	N	Y	Thaumi_prot_LH_FAM001818	NM
NMAR_RS04150	Nmar_0776	hypothetical protein	1.69899	0.000328553	15.5674	10.5731	3.75002	3.37014	76G-FAM008903	N	Y	Thaumi_prot_LH_FAM001953	NM
NMAR_RS09845	0	hypothetical protein	1.673	6.25e-05	12.9188	11.6715	3.44015	3.18369	#N/A	#N/A	#N/A	Thaumi_prot_LH_FAM002121	NM
NMAR_RS02455	Nmar_0460	CHASE3 domain-containing protein	1.66645	6.33e-25	19.5537	9.94698	4.23444	3.28888	76G-FAM028435	N	Y	Thaumi_prot_LH_FAM006549	NM
NMAR_RS05440	0	hypothetical protein	1.61725	1.81e-24	444.679	194.963	8.76713	7.59635	#N/A	#N/A	#N/A	Thaumi_prot_LH_FAM001677	NM
NMAR_RS00060	0	hypothetical protein	1.58737	2.38e-12	128.139	62.8476	6.91182	5.92621	#N/A	#N/A	#N/A	Thaumi_prot_LH_FAM001627	NM
NMAR_RS09740	0	hypothetical protein	1.54806	6.04e-05	41.2446	22.8592	5.29603	4.36801	#N/A	#N/A	#N/A	Thaumi_prot_LH_FAM001987	NM
NMAR_RS06240	Nmar_1162	hypothetical protein	1.49181	3.34e-15	688.319	364.848	9.36985	8.44879	76G-FAM028466	N	Y	Thaumi_prot_LH_FAM006580	NM
NMAR_RS07255	0	hypothetical protein	1.44937	4.72e-09	146.187	77.5745	7.11697	6.20728	#N/A	#N/A	#N/A	Thaumi_prot_LH_FAM006605	NM
NMAR_RS00670	Nmar_0128	hypothetical protein	1.44283	0.000358238	14.6224	7.82721	3.72978	2.83352	76G-FAM008873	N	Y	Thaumi_prot_LH_FAM001828	NM
NMAR_RS06850	Nmar_1278	hypothetical protein	1.4281	8.29e-07	58.3682	32.3297	5.76713	4.98221	76G-FAM007812	N	Y	Thaumi_prot_LH_FAM000271	NM
NMAR_RS02570	Nmar_0479	phosphate ABC transporter substrate-binding protein PstS	1.4239	9.79e-25	589.258	315.337	9.17078	8.28169	76G-FAM000599	N	N	Thaumi_prot_LH_FAM000377	NM
NMAR_RS06550	Nmar_1218	hypothetical protein	1.39631	9.83e-10	13.403	7.89505	3.69569	2.93761	76G-FAM008919	N	Y	Thaumi_prot_LH_FAM006597	NM
NMAR_RS02580	Nmar_0481	phosphate ABC transporter permease subunit PstC	1.39343	5.48e-14	250.698	135.685	7.92924	7.04545	76G-FAM000598	N	N	Thaumi_prot_LH_FAM000379	NM
NMAR_RS07495	Nmar_1399	biofilm-associated protein	1.3446	2.33e-21	146.89	84.0486	7.1527	6.37989	76G-FAM008089	N	Y	Thaumi_prot_LH_FAM000433	NM
NMAR_RS07810	Nmar_1458	hypothetical protein	1.33478	3.11e-12	2294.9	1282.6	11.0641	10.2958	76G-FAM028494	N	Y	Thaumi_prot_LH_FAM002119	NM
NMAR_RS07430	Nmar_1386	DNA repair and recombination protein RadA	1.30225	8.06e-27	2914.37	1682.06	11.4805	10.7084	76G-FAM000769	N	N	Thaumi_prot_LH_FAM000147	NM
NMAR_RS02565	Nmar_0478	hypothetical protein	1.28578	3.8e-15	183.059	105.534	7.47046	6.70473	76G-FAM008716	N	Y	Thaumi_prot_LH_FAM001886	NM
NMAR_RS07140	Nmar_1335	mechanosensitive ion channel family protein	1.27004	0.000597926	14.5177	8.03666	3.74959	2.95315	76G-FAM006044	N	Y	Thaumi_prot_LH_FAM002008	NM
NMAR_RS07145	Nmar_1336	DUF432 domain-containing protein	1.25797	4.71e-09	21.407	12.6604	4.38839	3.62743	76G-FAM028484	N	Y	Thaumi_prot_LH_FAM006604	NM
NMAR_RS06210	Nmar_1157	hypothetical protein	1.25229	1.01e-10	16.7623	10.8247	4.05034	3.43108	76G-FAM028464	N	Y	Thaumi_prot_LH_FAM006576	NM
NMAR_RS00045	Nmar_0009	ACT domain-containing protein	1.2453	8.8e-30	208.59	123.626	7.65831	6.94045	76G-FAM004849	N	N	Thaumi_prot_LH_FAM001045	NM
NMAR_RS08880	Nmar_1661	helix-turn-helix domain-containing protein	1.24397	0.000314296	22.807	14.7493	4.50397	3.85774	76G-FAM001357	N	N	Thaumi_prot_LH_FAM001380	NM
NMAR_RS09075	Nmar_1697	rhodanese-like domain-containing protein	1.23469	6.17e-11	61.2002	36.7758	5.8883	5.18082	76G-FAM001528_0	Y	N	Thaumi_prot_LH_FAM000233_0	NM
NMAR_RS07785	Nmar_1453	RtcB family protein	1.17634	1.91e-15	56.0282	35.2026	5.76653	5.13621	76G-FAM000491	Y	N	Thaumi_prot_LH_FAM000588	NM
NMAR_RS07500	Nmar_1400	adenine phosphoribosyltransferase	1.17563	1.29e-06	23.8891	14.8615	4.46676	3.82704	76G-FAM002671	Y	N	Thaumi_prot_LH_FAM000432	NM
NMAR_RS07425	Nmar_1385	23S rRNA (adenine(2503)-C(2))-methyltransferase RlmN	1.16497	4.45e-15	48.5872	31.2984	5.54546	4.94615	76G-FAM008086	N	Y	Thaumi_prot_LH_FAM001514	NM
NMAR_RS06695	Nmar_1247	PAS domain-containing sensor histidine kinase	1.16353	1.5e-07	15.8387	10.3257	3.97975	3.33307	76G-FAM008920	N	Y	Thaumi_prot_LH_FAM002074	NM
NMAR_RS03390	Nmar_0633	DUF99 family protein	1.15609	0.000208969	15.8658	7.34356	3.88789	2.79817	76G-FAM000101	N	N	Thaumi_prot_LH_FAM001910	NM
NMAR_RS04755	Nmar_0890	hypothetical protein	1.13407	6.72e-05	29.6717	19.5799	4.83813	4.23283	76G-FAM008818	N	Y	Thaumi_prot_LH_FAM001978	NM
NMAR_RS01280	Nmar_0243	DEAD/DEAH box helicase	1.11385	5.42e-08	14.9987	10.2712	3.85401	3.32806	76G-FAM000131	N	N	Thaumi_prot_LH_FAM000961	NM
NMAR_RS06170	Nmar_1148	DsbA family protein	1.09284	1.38e-05	30.6269	20.7004	4.86359	4.33701	76G-FAM004903_0	N	N	Thaumi_prot_LH_FAM000133_0	NM
NMAR_RS07755	Nmar_1447	phosphomannomutase	1.08894	5.29e-07	15.8938	11.5654	3.9851	3.50547	76G-FAM002304	Y	N	Thaumi_prot_LH_FAM000593	NM
NMAR_RS07760	Nmar_1448	thiamine-phosphate kinase	1.0653	5.5e-10	25.6854	17.5671	4.63976	4.11534	76G-FAM000825	Y	N	Thaumi_prot_LH_FAM000592	NM
NMAR_RS08570	Nmar_1602	nascent polypeptide-associated complex protein	1.06321	1.97e-11	515.867	346.244	8.94769	8.40072	76G-FAM000976	Y	N	Thaumi_prot_LH_FAM000975	NM
NMAR_RS02670	Nmar_0499	hypothetical protein	1.05086	0.000259341	26.6548	14.026	4.57634	3.80587	76G-FAM008229	N	Y	Thaumi_prot_LH_FAM000734	NM
NMAR_RS02555	Nmar_0476	ABC transporter permease	1.04071	0.000641659	15.2801	12.3256	3.91016	3.56214	76G-FAM000759	N	N	Thaumi_prot_LH_FAM001292	NM
NMAR_RS05725	Nmar_1068	hypothetical protein	1.03122	0.000463424	25.0781	20.2557	4.63912	4.2707	76G-FAM008428	N	Y	Thaumi_prot_LH_FAM001528	NM
NMAR_RS04355	Nmar_0815	plastocyanin/azurin family copper-binding protein	1.02526	1.13e-06	41.8278	29.6186	5.34397	4.87839	76G-FAM028451	N	Y	Thaumi_prot_LH_FAM006566	NM
NMAR_RS04165	Nmar_0779	phosphoribosylformylglycinamidine synthase subunit PurQ	1.02504	3.19e-06	28.9749	20.7614	4.83025	4.35912	76G-FAM002061	N	N	Thaumi_prot_LH_FAM001094	NM
NMAR_RS06965	Nmar_1301	DUF120 domain-containing protein	1.02302	0.000314296	22.298	15.4872	4.33587	3.90234	76G-FAM000831	Y	N	Thaumi_prot_LH_FAM000087	NM
NMAR_RS01770	Nmar_0333	peptidase	1.01884	9.7e-10	58.3811	42.1056	5.81507	5.38836	76G-FAM008576	N	Y	Thaumi_prot_LH_FAM000876	NM

## Sheet: all_upregulated
Locus	Old_Locus	Info	log2FC	padj	TPM BF	TPM Ctrl	log2 TPM BF	log2 TPM Ctrl	Protein family	AOA_Conservation (Abby et al 2021)	Exclusive_to_AOA (Abby et al 2021)	Protein family (this study)	tag
NVIE_019250	NVIE_RS09330	Multicopper oxidase type 3	7.44662	0	5452.54	38.564	12.3885	5.22969	76G-FAM003386	N	N	Thaumi_prot_LH_FAM000878	NV,NF,NM
NVIE_017730	NVIE_RS08635	multicopper oxidase type 3	1.79688	2.73e-31	9967.56	3552.49	13.2783	11.7497	76G-FAM003386	N	N	Thaumi_prot_LH_FAM000878	NV,NF,NM
NVIE_012290	NVIE_RS05950	transcription initiation factor IIB	1.62296	2.39e-33	4894.3	1954.05	12.2416	10.922	76G-FAM000279_0	Y	N	Thaumi_prot_LH_FAM000723_0	NV,NF,NM
NVIE_000600	NVIE_RS00300	multicopper oxidase type 3	1.28096	9.46e-31	112.937	57.1247	6.81026	5.83515	76G-FAM003386	N	N	Thaumi_prot_LH_FAM000878	NV,NF,NM
NVIE_000110	NVIE_RS00050	nitroreductase-like protein	1.05823	4.59e-07	180.303	106.879	7.42667	6.73082	76G-FAM000660_0	N	N	Thaumi_prot_LH_FAM001931	NV,NF,NM
NFRAN_RS06655	NFRAN_1611	transcription initiation factor IIB family protein	2.76	1.36e-17	76.43	17	6.23	3.99	76G-FAM000279_0	Y	N	Thaumi_prot_LH_FAM000723_0	NV,NF,NM
NFRAN_RS11590	NFRAN_2792	multicopper oxidase domain-containing protein	2.66	5.84e-48	16582.7	3802.54	13.97	11.85	76G-FAM003386	N	N	Thaumi_prot_LH_FAM000878	NV,NF,NM
NFRAN_RS03900	NFRAN_0924	transcription initiation factor IIB family protein	2.08	3.11e-24	169.66	59.05	7.37	5.81	76G-FAM000279_0	Y	N	Thaumi_prot_LH_FAM000723_0	NV,NF,NM
NFRAN_RS12195	NFRAN_2944	TFIIB-type zinc ribbon-containing protein	1.98	9.79e-20	151.84	58.24	7.22	5.82	76G-FAM000279_0	Y	N	Thaumi_prot_LH_FAM000723_0	NV,NF,NM
NFRAN_RS02510	NFRAN_0604	multicopper oxidase domain-containing protein	1.01	1.35e-12	155.21	112.84	7.24	6.81	76G-FAM003386	N	N	Thaumi_prot_LH_FAM000878	NV,NF,NM
NFRAN_RS00585	NFRAN_0142	nitroreductase family protein	1	1.28e-13	198.45	146.84	7.61	7.2	76G-FAM000660_0	N	N	Thaumi_prot_LH_FAM001931	NV,NF,NM
NMAR_RS00070	Nmar_0013	transcription initiation factor TFIIB	2.44003	1e-79	1348.65	354.564	10.3648	8.45819	76G-FAM000279_0	Y	N	Thaumi_prot_LH_FAM000723_0	NV,NF,NM
NMAR_RS07180	Nmar_1341	transcription factor TFIIB	2.42912	3.5e-52	68.0416	18.2906	6.04548	4.17609	76G-FAM000279_0	Y	N	Thaumi_prot_LH_FAM000723_0	NV,NF,NM
NMAR_RS07250	Nmar_1354	multicopper oxidase domain-containing protein	1.88202	7.64e-65	7729.8	2979.58	12.868	11.5289	76G-FAM003386	N	N	Thaumi_prot_LH_FAM000878	NV,NF,NM
NMAR_RS07175	Nmar_1340	TFIIB-type zinc ribbon-containing protein	1.82976	1.39e-33	445.16	184.1	8.77525	7.49624	76G-FAM000279_0	Y	N	Thaumi_prot_LH_FAM000723_0	NV,NF,NM
NMAR_RS07270	Nmar_1357	nitroreductase family protein	1.3514	2.09e-40	335.099	183.856	8.33447	7.50959	76G-FAM000660_0	N	N	Thaumi_prot_LH_FAM001931	NV,NF,NM
NVIE_1457	NVIE_RS06950	exported protein of unknown function	4.94453	3.76e-16	6133.46	247.862	12.5229	7.54904	76G-FAM010304	N	Y	Thaumi_prot_LH_FAM003660	NV, NF
NVIE_014170	NVIE_RS06875	putative sialidase - neuraminidase family protein	4.79662	1.78e-36	155.965	6.93742	7.22728	2.67549	76G-FAM010445	N	Y	Thaumi_prot_LH_FAM003657	NV, NF
NVIE_014160	NVIE_RS14560	Disulfide bond oxidoreductase D family protein	3.81693	1.63e-28	50.3864	4.46636	5.5787	2.08066	76G-FAM009034	N	Y	Thaumi_prot_LH_FAM000033	NV, NF
NVIE_003920	NVIE_RS01900	Nitrogen regulatory protein P-II	3.39514	4.59e-12	85.9216	10.021	6.11459	3.31228	76G-FAM001710_0	N	N	Thaumi_prot_LH_FAM001030_0	NV, NF
NVIE_029950	NVIE_RS14330	conserved protein of unknown function	2.90289	1.05e-59	774.441	126.712	9.54025	6.98089	76G-FAM007817	N	Y	Thaumi_prot_LH_FAM002857	NV, NF
NVIE_014290	NVIE_RS06940	hypothetical protein	2.71842	5.65e-45	2865.08	537.731	11.4577	9.02517	76G-FAM007925	N	Y	Thaumi_prot_LH_FAM001004	NV, NF
NVIE_014280	NVIE_RS06935	transcriptional regulator, ArsR family	2.19172	8.27e-34	1044.44	282.093	9.98614	8.11173	76G-FAM007586	N	Y	Thaumi_prot_LH_FAM001003	NV, NF
NVIE_009850	NVIE_RS04790	chemotaxis response regulator CheY	1.87992	3.5e-18	22.508	7.5288	4.44474	2.89159	76G-FAM003595_0	N	N	Thaumi_prot_LH_FAM001253_0	NV, NF
NVIE_019310	NVIE_RS09355	putative 4Fe-4S ferredoxin iron-sulfur binding domain protein	1.65781	9.69e-22	16.4122	6.3733	4.0102	2.66485	76G-FAM000562_0	Y	N	Thaumi_prot_LH_FAM000965	NV, NF
NVIE_028750	NVIE_RS13730	ferritin, Dps family protein	1.61306	1.31e-15	155.084	61.9774	7.21077	5.93273	76G-FAM008021	N	Y	Thaumi_prot_LH_FAM002225	NV, NF
NVIE_024180	NVIE_RS11585	putative dienelactone hydrolase family	1.43157	9.52e-19	193.425	88.6111	7.57603	6.44112	76G-FAM008821	N	Y	Thaumi_prot_LH_FAM001635	NV, NF
NVIE_014780	NVIE_RS07180	putative urea transporter	1.26384	3.03e-20	40.2738	20.7415	5.32139	4.36824	76G-FAM007859	N	Y	Thaumi_prot_LH_FAM002659	NV, NF
NVIE_021320	NVIE_RS10245	putative Polar-differentiation response regulator divK	1.25988	1.61e-33	90.2226	46.051	6.48703	5.51925	76G-FAM003595_0	N	N	Thaumi_prot_LH_FAM001253_0	NV, NF
NVIE_021840	NVIE_RS10495	putative Transcriptional regulator	1.23727	2.83e-18	154.521	79.9944	7.25348	6.31084	76G-FAM004856	N	N	Thaumi_prot_LH_FAM000296	NV, NF
NVIE_014750	NVIE_RS07165	urease subunit beta	1.09816	3.28e-10	93.8917	53.7267	6.50537	5.73596	76G-FAM007179	N	Y	Thaumi_prot_LH_FAM000302	NV, NF
NVIE_014550	NVIE_RS07075	Nitrogen regulatory protein P-II	1.05305	1.3e-21	531.636	313.933	9.04988	8.29144	76G-FAM001710_0	N	N	Thaumi_prot_LH_FAM001030_0	NV, NF
NVIE_014050	NVIE_RS06815	stomatin-like protein	1.05214	5.36e-13	112.652	66.6931	6.78575	6.05539	76G-FAM001588	N	N	Thaumi_prot_LH_FAM001422	NV, NF
NVIE_019480	NVIE_RS09405	exported protein of unknown function	1.01423	6.24e-18	64.8129	39.5087	6.012	5.299	76G-FAM009706	N	Y	Thaumi_prot_LH_FAM001304	NV, NF
NFRAN_RS04730	NFRAN_1142	hypothetical protein	7.8	9.76e-43	1090.29	7.2	9.75	2.73	76G-FAM009706	N	Y	Thaumi_prot_LH_FAM001304	NV, NF
NFRAN_RS08960	NFRAN_2155	cytochrome c biogenesis protein CcdA	5.03	3.43e-14	1447.71	64.93	10.4	5.49	76G-FAM009034	N	Y	Thaumi_prot_LH_FAM000033	NV, NF
NFRAN_RS08920	NFRAN_2146	sialidase family protein	4.58	5.02e-15	1356.2	83.16	10.33	5.96	76G-FAM010445	N	Y	Thaumi_prot_LH_FAM003657	NV, NF
NFRAN_RS02310	0	hypothetical protein	4.16	5.65e-22	392.85	31.83	8.46	4.84	76G-FAM007925	N	Y	Thaumi_prot_LH_FAM001004	NV, NF
NFRAN_RS08615	NFRAN_2058	response regulator	3.85	3.4e-27	24.72	2.52	4.55	1.11	76G-FAM003595_0	N	N	Thaumi_prot_LH_FAM001253_0	NV, NF
NFRAN_RS04510	NFRAN_1083	hypothetical protein	3.43	2.29e-19	4457.3	601.34	11.98	9.12	76G-FAM010304	N	Y	Thaumi_prot_LH_FAM003660	NV, NF
NFRAN_RS08515	NFRAN_2032	ferredoxin family protein	3.08	2.31e-64	8886.17	1539.31	13.09	10.55	76G-FAM000562_0	Y	N	Thaumi_prot_LH_FAM000965	NV, NF
NFRAN_RS02315	NFRAN_0560	winged helix-turn-helix transcriptional regulator	2.26	4.21e-45	604.35	184.63	9.18	7.53	76G-FAM007586	N	Y	Thaumi_prot_LH_FAM001003	NV, NF
NFRAN_RS10955	NFRAN_2658	DNA starvation/stationary phase protection protein	2.09	1.05e-09	178.64	61.86	7.4	5.88	76G-FAM008021	N	Y	Thaumi_prot_LH_FAM002225	NV, NF
NFRAN_RS06190	NFRAN_1499	hypothetical protein	1.83	4.4e-24	2653.84	1102.43	11.32	10.1	76G-FAM007817	N	Y	Thaumi_prot_LH_FAM002857	NV, NF
NFRAN_RS13410	NFRAN_1490	urease subunit beta	1.82	2.74e-29	799.07	337.59	9.63	8.39	#N/A	#N/A	#N/A	Thaumi_prot_LH_FAM000302	NV, NF
NFRAN_RS08725	NFRAN_2088	ferredoxin family protein	1.46	5.4e-14	44.04	23.35	5.4	4.52	76G-FAM000562_0	Y	N	Thaumi_prot_LH_FAM000965	NV, NF
NFRAN_RS04605	NFRAN_1109	SPFH domain-containing protein	1.44	1.57e-18	30.77	16.87	4.93	4.06	76G-FAM001588	N	N	Thaumi_prot_LH_FAM001422	NV, NF
NFRAN_RS06160	NFRAN_1493	urea transporter	1.44	2.65e-15	123.76	67.74	6.93	6.06	76G-FAM007859	N	Y	Thaumi_prot_LH_FAM002659	NV, NF
NFRAN_RS12690	NFRAN_3051	P-II family nitrogen regulator	1.4	8.51e-06	10.42	6	3.34	2.57	76G-FAM001710_0	N	N	Thaumi_prot_LH_FAM001030_0	NV, NF
NFRAN_RS02450	NFRAN_0591	alpha/beta fold hydrolase	1.36	5.31e-18	378.89	219.59	8.54	7.78	76G-FAM008821	N	Y	Thaumi_prot_LH_FAM001635	NV, NF
NFRAN_RS09095	NFRAN_2188	4Fe-4S dicluster domain-containing protein	1.12	1.21e-09	62.04	41.51	5.9	5.36	76G-FAM000562_0	Y	N	Thaumi_prot_LH_FAM000965	NV, NF
NFRAN_RS06175	NFRAN_1496	ParB/RepB/Spo0J family partition protein	1.04	1.91e-10	125.49	90.95	6.96	6.49	76G-FAM004856	N	N	Thaumi_prot_LH_FAM000296	NV, NF
NVIE_004200	NVIE_RS02020	putative cupredoxin	1.91932	1.39e-09	19.3055	6.23652	4.06024	2.63769	76G-FAM007465	N	Y	Thaumi_prot_LH_FAM002106	NV, NM
NVIE_003470	NVIE_RS01695	protein of unknown function	1.65792	7.6e-09	19.4595	7.54568	4.18212	2.87453	76G-FAM003537_0	Y	N	Thaumi_prot_LH_FAM000040_0	NV, NM
NVIE_017760	NVIE_RS08650	protein of unknown function	1.54593	2.05e-20	326.608	136.543	8.30537	7.07453	76G-FAM007525_0	N	Y	Thaumi_prot_LH_FAM000186_0	NV, NM
NVIE_007270	NVIE_RS03535	protein of unknown function	1.49013	1.96e-30	60.4209	26.4152	5.91431	4.71816	76G-FAM003537_0	Y	N	Thaumi_prot_LH_FAM000040_0	NV, NM
NVIE_014200	NVIE_RS06895	putative Transcriptional regulator	1.41475	4.77e-35	237.477	109.888	7.88605	6.77235	76G-FAM007384	N	Y	Thaumi_prot_LH_FAM001538	NV, NM
NVIE_012150	NVIE_RS05875	Regulatory protein, AsnC/Lrp family	1.03728	6.04e-08	45.8916	27.5458	5.48544	4.77548	76G-FAM000172_0	Y	N	Thaumi_prot_LH_FAM000047_0	NV, NM
NMAR_RS07610	Nmar_1423	hypothetical protein	2.56217	1.67e-75	271.671	65.6911	8.02783	6.00582	76G-FAM003537_0	Y	N	Thaumi_prot_LH_FAM000040_0	NV, NM
NMAR_RS07840	Nmar_1464	hypothetical protein	2.30453	2.01e-18	47.1768	13.6068	5.39301	3.74803	76G-FAM003537_0	Y	N	Thaumi_prot_LH_FAM000040_0	NV, NM
NMAR_RS07325	Nmar_1365	hypothetical protein	2.2576	8.38e-13	12.7578	3.84178	3.60322	1.84306	76G-FAM007465	N	Y	Thaumi_prot_LH_FAM002106	NV, NM
NMAR_RS05360	Nmar_1001	Lrp/AsnC ligand binding domain-containing protein	1.8649	3.01e-06	16.1013	6.27341	3.94174	2.55216	76G-FAM000172_0	Y	N	Thaumi_prot_LH_FAM000047_0	NV, NM
NMAR_RS07240	Nmar_1352	ArsR family transcriptional regulator	1.71423	2.83e-59	582.212	163.69	8.97215	7.34773	76G-FAM007384	N	Y	Thaumi_prot_LH_FAM001538	NV, NM
NMAR_RS01620	Nmar_0304	hypothetical protein	1.69716	1.22e-22	96.7965	43.9845	6.55843	5.44438	76G-FAM003537_0	Y	N	Thaumi_prot_LH_FAM000040_0	NV, NM
NMAR_RS05445	0	hypothetical protein	1.53036	1.31e-25	307.564	145.466	8.25073	7.15169	#N/A	#N/A	#N/A	Thaumi_prot_LH_FAM000186_0	NV, NM
NVIE_010050	NVIE_RS04885	protein of unknown function	6.39789	0	785.434	11.4302	9.6069	3.4784	76G-FAM010209	N	Y	Thaumi_prot_LH_FAM003611	NV
NVIE_003900	NVIE_RS01890	heat-shock protein Hsp20	6.20635	1.12e-24	383.286	6.36314	8.07458	2.6598	76G-FAM008780	N	Y	Thaumi_prot_LH_FAM002176	NV
NVIE_019730	NVIE_RS09505	protein of unknown function	6.08699	1.61e-71	575.347	10.3173	9.1174	3.25298	76G-FAM009719	N	Y	Thaumi_prot_LH_FAM003752	NV
NVIE_000940	NVIE_RS00460	cell surface protein with DUF11 domain	5.87593	2.17e-287	2255.24	47.0129	11.1186	5.52557	76G-FAM009988	N	Y	Thaumi_prot_LH_FAM003474	NV
NVIE_019740	NVIE_RS15475	protein of unknown function	5.82213	6.07e-66	946.012	20.3801	9.84248	4.22635	#N/A	#N/A	#N/A	Thaumi_prot_LH_FAM003559	NV
NVIE_001020	NVIE_RS00500	putative cell wall surface anchor family protein	5.21516	0	805.868	26.7467	9.64188	4.73066	76G-FAM009994	N	Y	Thaumi_prot_LH_FAM003479	NV
NVIE_003890	NVIE_RS01885	protein of unknown function	5.01907	3.1e-16	102.627	3.90504	6.2146	1.92459	76G-FAM035157	N	Y	Thaumi_prot_LH_FAM008451	NV
NVIE_001000	NVIE_RS00490	putative surface-associated Ca2+-binding protein, Haemolysin-type	4.9776	1.37e-168	1271.31	49.7531	10.2907	5.59585	76G-FAM009992	N	Y	Thaumi_prot_LH_FAM003477	NV
NVIE_003910	NVIE_RS01895	putative cupredoxin	4.97485	1.62e-17	747.982	29.1698	9.07866	4.86593	76G-FAM010409	N	Y	Thaumi_prot_LH_FAM003534	NV
NVIE_014300	NVIE_RS06945	Copper resistance protein CopC/CopD	4.92329	6.99e-16	2601.13	107.074	11.2531	6.38105	76G-FAM010303	N	Y	Thaumi_prot_LH_FAM003659	NV
NVIE_004020	NVIE_RS01945	Universal stress protein YxiE	4.74124	1.44e-15	73.1112	3.36445	5.81021	1.64915	76G-FAM001480_0	N	N	Thaumi_prot_LH_FAM000499_0	NV
NVIE_001850	NVIE_RS00900	exported protein of unknown function	4.69286	9.23e-37	1318.19	63.0711	10.3202	5.85216	76G-FAM010019	N	Y	Thaumi_prot_LH_FAM003501	NV
NVIE_004160	NVIE_RS02000	RDD family protein	4.51638	1.59e-13	90.2259	4.84538	6.02284	2.2292	76G-FAM004953	N	Y	Thaumi_prot_LH_FAM002228	NV
NVIE_004010	NVIE_RS01940	CBS domain-containing protein (modular protein)	4.5102	2.97e-17	156.844	8.44768	6.91196	3.07158	76G-FAM009799	N	Y	Thaumi_prot_LH_FAM001413_0	NV
NVIE_018560	NVIE_RS09030	protein of unknown function	4.46585	3.86e-45	844.16	47.7329	9.65016	5.51011	76G-FAM009783	N	Y	Thaumi_prot_LH_FAM002828	NV
NVIE_004000	NVIE_RS01935	CBS and zinc finger C2H2 domain-containing protein	4.45778	2.94e-15	119.478	6.64002	6.46603	2.72906	76G-FAM000773_0	N	N	Thaumi_prot_LH_FAM001413_0	NV
NVIE_000970	NVIE_RS00475	hypothetical protein	4.40553	9.44e-213	28590.3	1651.89	14.778	10.6809	76G-FAM007625	N	Y	Thaumi_prot_LH_FAM002293	NV
NVIE_004170	NVIE_RS02005	hypothetical protein	4.35191	2.23e-15	124.208	7.43139	6.55245	2.88696	76G-FAM009871	N	Y	Thaumi_prot_LH_FAM002981	NV
NVIE_012890	NVIE_RS06260	protein of unknown function	4.34598	2.37e-13	76.5104	4.64916	5.86791	2.12573	76G-FAM001284	N	N	Thaumi_prot_LH_FAM003647	NV
NVIE_009530	NVIE_RS04655	molecular chaperone HSP90 family	4.28569	0	80.0611	5.02114	6.31151	2.32616	76G-FAM011495	N	Y	Thaumi_prot_LH_FAM002946	NV
NVIE_009510	NVIE_RS04645	hypothetical protein	4.24807	1.52e-121	47.9428	3.09198	5.54587	1.61507	76G-FAM011497	N	Y	Thaumi_prot_LH_FAM002948	NV
NVIE_004180	NVIE_RS02010	protein of unknown function	4.21579	1.77e-12	45.3539	2.96969	5.04965	1.547	76G-FAM009870	N	Y	Thaumi_prot_LH_FAM003535	NV
NVIE_003990	NVIE_RS01930	UspA domain containing protein	4.1615	1.02e-15	94.4154	6.49319	6.23246	2.66867	76G-FAM001480_0	N	N	Thaumi_prot_LH_FAM000499_1	NV
NVIE_009540	NVIE_RS04660	putative Hsp90 domain protein	4.13158	3.43e-142	83.7978	5.86485	6.36674	2.52782	76G-FAM011494	N	Y	Thaumi_prot_LH_FAM002945	NV
NVIE_004140	NVIE_RS01990	hypothetical protein	4.01107	3.61e-17	932.195	71.3634	9.58074	6.14405	76G-FAM009869	N	Y	Thaumi_prot_LH_FAM002979	NV
NVIE_009520	NVIE_RS04650	hypothetical protein	3.94992	1.86e-124	142.675	11.2609	7.12366	3.48335	76G-FAM011496	N	Y	Thaumi_prot_LH_FAM002947	NV
NVIE_004060	NVIE_RS01955	protein of unknown function	3.88105	4.07e-17	41.0901	3.42846	5.09516	1.76722	76G-FAM009873	N	Y	Thaumi_prot_LH_FAM002984	NV
NVIE_004030	NVIE_RS01950	putative amino acid transporter	3.8087	3.01e-13	55.6781	4.90664	5.45116	2.28285	76G-FAM003814	N	N	Thaumi_prot_LH_FAM002151	NV
NVIE_005310	NVIE_RS02595	Transcriptional regulator, Lrp family	3.76253	1.36e-123	321.392	28.9774	8.30151	4.83693	76G-FAM003445	N	N	Thaumi_prot_LH_FAM003543	NV
NVIE_023020	NVIE_RS11035	hypothetical protein	3.74777	1.03e-143	534.906	49.0418	9.04355	5.6105	76G-FAM007620	N	Y	Thaumi_prot_LH_FAM003207	NV
NVIE_009480	NVIE_RS04630	hypothetical protein	3.70788	5.1e-35	26.8946	2.53237	4.65889	1.21556	76G-FAM011500	N	Y	Thaumi_prot_LH_FAM002951	NV
NVIE_003870	NVIE_RS15135	protein of unknown function	3.69897	6.97e-08	45.8323	4.3091	5.09433	1.92735	#N/A	#N/A	#N/A	Thaumi_prot_LH_FAM008450	NV
NVIE_014220	NVIE_RS06905	membrane protein of unknown function	3.61394	1.27e-53	42.9477	4.26128	5.37395	2.01857	76G-FAM007603	N	Y	Thaumi_prot_LH_FAM001734	NV
NVIE_003960	NVIE_RS01915	putative universal stress family protein	3.51436	9.04e-12	167.059	17.9507	7.04343	4.16209	76G-FAM001480_0	N	N	Thaumi_prot_LH_FAM000499_1	NV
NVIE_004190	NVIE_RS02015	hypothetical protein	3.50994	1.66e-11	67.2779	7.26237	5.74483	2.83532	76G-FAM011521	N	Y	Thaumi_prot_LH_FAM002980	NV
NVIE_003880	NVIE_RS01880	hypothetical protein	3.41943	2.29e-10	70.1827	8.06997	5.75264	3.00661	76G-FAM001494	N	N	Thaumi_prot_LH_FAM002982	NV
NVIE_000990	NVIE_RS00485	hypothetical protein	3.36145	1.25e-139	2405.08	287.421	11.2248	8.15845	76G-FAM009110	N	Y	Thaumi_prot_LH_FAM002293	NV
NVIE_016640	NVIE_RS08095	protein of unknown function	3.35774	1.71e-44	115.771	13.9427	6.77187	3.75589	76G-FAM009825	N	Y	Thaumi_prot_LH_FAM003143	NV
NVIE_014210	NVIE_RS06900	protein of unknown function	3.33448	1.55e-67	97.8085	11.8123	6.5343	3.55515	76G-FAM010300	N	Y	Thaumi_prot_LH_FAM003658	NV
NVIE_014250	NVIE_RS06920	exported protein of unknown function	3.30344	8.44e-28	9330.15	1174.35	13.1362	10.1286	76G-FAM010297	N	Y	Thaumi_prot_LH_FAM001593	NV
NVIE_012950	NVIE_RS06285	protein of unknown function	3.29525	3.98e-10	52.3208	6.61505	5.52022	2.51385	76G-FAM035256	N	Y	Thaumi_prot_LH_FAM008548	NV
NVIE_004070	NVIE_RS01960	NAD-dependent alcohol dehydrogenase	3.21045	1.97e-11	123.058	16.2865	6.65249	4.01972	76G-FAM000733_0	Y	N	Thaumi_prot_LH_FAM000338	NV
NVIE_010740	NVIE_RS05195	protein of unknown function	3.1877	9.05e-18	88.8989	12.1753	6.32821	3.57896	76G-FAM010218	N	Y	Thaumi_prot_LH_FAM002804	NV
NVIE_004050	NVIE_RS14710	protein of unknown function	3.15322	6.25e-10	11.2627	1.55692	3.19417	0.476871	#N/A	#N/A	#N/A	Thaumi_prot_LH_FAM002985	NV
NVIE_1898	NVIE_RS09010	conserved membrane protein of unknown function	3.04715	3.5e-69	62.1201	9.24886	5.93151	3.18291	76G-FAM008854	N	Y	Thaumi_prot_LH_FAM003226	NV
NVIE_009560	NVIE_RS14765	hypothetical protein	2.99919	1.22e-49	68.7372	10.4812	6.06184	3.35962	#N/A	#N/A	#N/A	Thaumi_prot_LH_FAM002943	NV
NVIE_012980	NVIE_RS06300	Radical SAM	2.94539	1.15e-46	659.677	105.392	9.27852	6.71214	76G-FAM035460	N	Y	Thaumi_prot_LH_FAM008551	NV
NVIE_021410	NVIE_RS10285	putative integrase family protein	2.90037	3.61e-100	18.7485	3.08856	4.22274	1.60559	76G-FAM002266	N	N	Thaumi_prot_LH_FAM001759	NV
NVIE_012970	NVIE_RS06295	protein of unknown function	2.84889	4.62e-37	125.322	21.3279	6.86524	4.40823	76G-FAM035258	N	Y	Thaumi_prot_LH_FAM008550	NV
NVIE_023650	NVIE_RS15580	protein of unknown function	2.81097	8.8e-24	27.2571	4.8072	4.74664	2.15861	#N/A	#N/A	#N/A	Thaumi_prot_LH_FAM003802	NV
NVIE_016650	NVIE_RS08100	protein of unknown function	2.80494	3.5e-69	139.308	24.5701	7.09505	4.61675	76G-FAM009824	N	Y	Thaumi_prot_LH_FAM003704	NV
NVIE_010020	NVIE_RS04870	protein of unknown function	2.75802	4.28e-36	32.6244	5.87158	4.98129	2.52283	76G-FAM010207	N	Y	Thaumi_prot_LH_FAM003608	NV
NVIE_003940	NVIE_RS01910	protein of unknown function	2.74174	5.57e-56	357.841	65.7136	8.44265	6.03109	76G-FAM000773_0	N	N	Thaumi_prot_LH_FAM001413_0	NV
NVIE_010030	NVIE_RS04875	putative KaiC family protein kinase	2.72392	4.75e-50	84.9416	15.8025	6.35584	3.97825	76G-FAM000056	N	N	Thaumi_prot_LH_FAM003609	NV
NVIE_020470	NVIE_RS09830	protein of unknown function	2.71494	3.22e-77	273.291	51.0625	8.0724	5.66494	76G-FAM003445	N	N	Thaumi_prot_LH_FAM003543	NV
NVIE_013000	NVIE_RS06305	protein of unknown function	2.68044	4.38e-13	549.764	104.053	8.89054	6.69563	76G-FAM035461	N	Y	Thaumi_prot_LH_FAM008553	NV
NVIE_003930	NVIE_RS01905	hypothetical protein	2.65131	2.88e-13	94.7534	18.4922	6.40133	4.19344	76G-FAM008778	N	Y	Thaumi_prot_LH_FAM002992	NV
NVIE_012960	NVIE_RS06290	putative radical SAM domain protein	2.64134	2.25e-41	248.049	48.7218	7.87347	5.59669	76G-FAM035257	N	Y	Thaumi_prot_LH_FAM008549	NV
NVIE_027210	NVIE_RS13020	exported protein of unknown function	2.50331	1.1e-06	399.468	85.6316	8.30005	6.4045	76G-FAM035415	N	Y	Thaumi_prot_LH_FAM008764	NV
NVIE_025610	NVIE_RS12250	hypothetical protein	2.48352	1.51e-28	57.1246	12.526	5.74707	3.61974	76G-FAM010343	N	Y	Thaumi_prot_LH_FAM002648	NV
NVIE_023360	NVIE_RS11195	exported protein of unknown function	2.47108	3.73e-42	337.547	74.9261	8.35633	6.2148	76G-FAM035339	N	Y	Thaumi_prot_LH_FAM008668	NV
NVIE_026600	NVIE_RS12710	protein of unknown function	2.45871	2.19e-10	258.107	57.149	7.81445	5.83158	76G-FAM035385	N	Y	Thaumi_prot_LH_FAM008731	NV
NVIE_009790	NVIE_RS04770	putative Methyl-accepting chemotaxis sensory transducer	2.44004	1.34e-51	59.9116	13.5317	5.86671	3.75086	76G-FAM007968	N	Y	Thaumi_prot_LH_FAM001475	NV
NVIE_010010	NVIE_RS04865	protein of unknown function	2.43943	6.37e-20	22.4316	5.06562	4.39287	2.32694	76G-FAM010206	N	Y	Thaumi_prot_LH_FAM003607	NV
NVIE_000950	NVIE_RS00465	hypothetical protein with HTH ARSR and V4R signature	2.41946	4.25e-61	563.729	128.975	9.11904	6.9862	76G-FAM009989	N	Y	Thaumi_prot_LH_FAM002725	NV
NVIE_009550	NVIE_RS04665	hypothetical protein	2.38441	1.09e-31	55.9838	13.146	5.75912	3.6837	76G-FAM011493	N	Y	Thaumi_prot_LH_FAM002944	NV
NVIE_017740	NVIE_RS08640	Antibiotic biosynthesis monooxygenase	2.38216	1.57e-129	1824.5	429.645	10.8271	8.74274	76G-FAM008617	N	Y	Thaumi_prot_LH_FAM001540	NV
NVIE_2359	NVIE_RS11055	protein of unknown function	2.3669	7.38e-11	22.0546	5.22526	4.42265	2.15297	76G-FAM010382	N	Y	Thaumi_prot_LH_FAM003793	NV
NVIE_026610	NVIE_RS12715	conserved exported protein of unknown function	2.36289	1.31e-09	384.419	90.7611	8.39172	6.49515	76G-FAM011542	N	Y	Thaumi_prot_LH_FAM003695	NV
NVIE_1096	NVIE_RS05210	hypothetical protein	2.35291	7.27e-53	431.465	104.288	8.7284	6.69969	76G-FAM010221	N	Y	Thaumi_prot_LH_FAM002807	NV
NVIE_010040	NVIE_RS04880	protein of unknown function	2.31062	6.56e-32	14.5859	3.6298	3.8336	1.84086	76G-FAM010208	N	Y	Thaumi_prot_LH_FAM003610	NV
NVIE_010730	NVIE_RS05190	hypothetical protein	2.30606	1.2e-37	80.9208	20.2705	6.29943	4.33605	76G-FAM010217	N	Y	Thaumi_prot_LH_FAM002803	NV
NVIE_002850	NVIE_RS01385	putative heat-shock protein Hsp20	2.27733	1.08e-12	255.46	64.7286	7.85797	6.00963	76G-FAM008780	N	Y	Thaumi_prot_LH_FAM002176	NV
NVIE_009500	NVIE_RS04640	hypothetical protein	2.24433	1.38e-51	141.382	36.4319	7.10883	5.18109	76G-FAM011498	N	Y	Thaumi_prot_LH_FAM002949	NV
NVIE_014310	NVIE_RS06955	Copper resistance protein CopC/CopD	2.23581	2.9e-35	1352.05	355.059	10.3707	8.44203	76G-FAM007520	N	Y	Thaumi_prot_LH_FAM001011	NV
NVIE_009950	NVIE_RS04835	archaeal flagellin	2.22556	4.19e-44	302.041	78.6769	8.19765	6.29294	76G-FAM001541	N	Y	Thaumi_prot_LH_FAM001471	NV
NVIE_023350	NVIE_RS15570	exported protein of unknown function	2.20381	1.12e-43	375.972	100.36	8.52258	6.6426	#N/A	#N/A	#N/A	Thaumi_prot_LH_FAM008667	NV
NVIE_009600	NVIE_RS04685	putative archaeal preflagellin peptidase FlaK	2.17092	6.72e-21	14.8906	4.03241	3.87632	1.94136	76G-FAM000811	N	N	Thaumi_prot_LH_FAM001463	NV
NVIE_026500	NVIE_RS12665	hypothetical protein	2.13749	7.68e-30	111.097	30.9514	6.74562	4.93998	76G-FAM009865	N	Y	Thaumi_prot_LH_FAM003065	NV
NVIE_021820	NVIE_RS10490	Endonuclease/exonuclease/phosphatase	2.1208	1.12e-55	1203.94	341.087	10.2214	8.40912	76G-FAM035323	N	Y	Thaumi_prot_LH_FAM008649	NV
NVIE_028780	NVIE_RS13745	exported protein of unknown function	2.11736	7.29e-24	39.679	11.2513	5.24494	3.47593	76G-FAM010272	N	Y	Thaumi_prot_LH_FAM003862	NV
NVIE_002530	NVIE_RS01230	hypothetical protein	2.06468	6.3e-15	28.6811	8.33646	4.77017	3.01387	76G-FAM010048	N	Y	Thaumi_prot_LH_FAM002844	NV
NVIE_001030	NVIE_RS00505	protein of unknown function	2.06276	1.16e-57	207.903	61.1895	7.68231	5.92863	76G-FAM009995	N	Y	Thaumi_prot_LH_FAM003480	NV
NVIE_004150	NVIE_RS01995	protein of unknown function	2.05636	1.35e-15	39.7493	11.74	5.17923	3.54764	76G-FAM009872	N	Y	Thaumi_prot_LH_FAM002987	NV
NVIE_009280	NVIE_RS04535	putative BasA-like protein	1.98212	1.1e-36	102.492	31.7921	6.66256	4.97824	76G-FAM011514	N	Y	Thaumi_prot_LH_FAM002970	NV
NVIE_007530	NVIE_RS03655	hypothetical protein	1.97137	1.62e-30	337.943	106.862	8.37221	6.73193	76G-FAM010198	N	Y	Thaumi_prot_LH_FAM002848	NV
NVIE_009290	NVIE_RS04540	putative cell surface uncharacterised protein related to type IV pili	1.95276	6.38e-38	86.8188	27.5276	6.41513	4.77671	76G-FAM011513	N	Y	Thaumi_prot_LH_FAM002969	NV
NVIE_015330	NVIE_RS07460	archaeal thermosome subunit	1.93733	7.28e-25	35.0882	11.1898	5.06297	3.47775	76G-FAM000111_0	Y	N	Thaumi_prot_LH_FAM001048	NV
NVIE_022090	NVIE_RS10625	protein of unknown function	1.90254	4.72e-34	26.0833	8.62004	4.69311	3.09775	76G-FAM010397	N	Y	Thaumi_prot_LH_FAM003229	NV
NVIE_010060	NVIE_RS04890	putative transcriptional regulator, TrmB	1.86367	2.8e-47	102.652	34.6496	6.66572	5.11425	76G-FAM010204	N	Y	Thaumi_prot_LH_FAM002745	NV
NVIE_014790	NVIE_RS07185	urea active transporter, urea/sodium symporter	1.8151	4.28e-40	42.136	14.768	5.38397	3.88232	76G-FAM007860	N	Y	Thaumi_prot_LH_FAM000304	NV
NVIE_011220	NVIE_RS05420	protein of unknown function	1.75549	5.97e-21	24.8193	9.06649	4.59028	3.16414	76G-FAM035230	N	Y	Thaumi_prot_LH_FAM008521	NV
NVIE_004100	NVIE_RS01970	protein of unknown function	1.74166	6.99e-07	23.5394	8.5915	4.3394	3.0657	76G-FAM035158	N	Y	Thaumi_prot_LH_FAM008453	NV
NVIE_009860	NVIE_RS04795	Chemotaxis response regulator protein-glutamate methylesterase	1.737	4.99e-20	30.2745	11.1557	4.86852	3.46158	76G-FAM007966	N	Y	Thaumi_prot_LH_FAM001477	NV
NVIE_026130	NVIE_RS12495	protein of unknown function	1.7022	4.41e-22	28.7924	10.9203	4.83482	3.43821	76G-FAM010003	N	Y	Thaumi_prot_LH_FAM002795	NV
NVIE_025870	NVIE_RS12375	exported protein of unknown function	1.68924	8.57e-16	13.4666	5.10169	3.74293	2.31819	76G-FAM010341	N	Y	Thaumi_prot_LH_FAM003830	NV
NVIE_020100	NVIE_RS14880	protein of unknown function	1.68715	6.59e-21	250.793	95.972	7.92852	6.57486	#N/A	#N/A	#N/A	Thaumi_prot_LH_FAM008622	NV
NVIE_006230	NVIE_RS03050	protein of unknown function	1.68159	4.97e-15	28.073	10.7096	4.75773	3.40251	76G-FAM011534	N	Y	Thaumi_prot_LH_FAM003225	NV
NVIE_028840	NVIE_RS13775	Rieske (2Fe-2S) domain protein	1.67522	1.1e-24	55.1006	21.2742	5.77239	4.38433	76G-FAM001504_0	Y	N	Thaumi_prot_LH_FAM003853	NV
NVIE_024190	NVIE_RS11590	protein of unknown function with C-terminal blue (Type 1) copper domain	1.67176	8.7e-32	853.227	329.741	9.711	8.35829	76G-FAM007421	N	Y	Thaumi_prot_LH_FAM003132	NV
NVIE_014340	NVIE_RS06970	exported protein of unknown function	1.65367	5.21e-23	2002.22	786.309	10.9523	9.59178	76G-FAM003389	N	N	Thaumi_prot_LH_FAM001010	NV
NVIE_021160	NVIE_RS10165	exported protein of unknown function	1.64352	1.77e-13	326.964	129.342	8.29076	6.95661	76G-FAM009664	N	Y	Thaumi_prot_LH_FAM003774	NV
NVIE_029390	NVIE_RS14065	putative ferritin, Dps family protein	1.64308	1.45e-10	38.9802	15.2723	5.17556	3.87768	76G-FAM001044	N	N	Thaumi_prot_LH_FAM003015	NV
NVIE_001010	NVIE_RS00495	putative surface-associated Ca2+-binding protein, Haemolysin-type	1.64003	9.84e-25	240.211	95.2886	7.88318	6.55379	76G-FAM009993	N	Y	Thaumi_prot_LH_FAM003478	NV
NVIE_009490	NVIE_RS04635	conserved protein of unknown function	1.61178	3.78e-13	38.8811	15.3657	5.18025	3.93901	76G-FAM011499	N	Y	Thaumi_prot_LH_FAM002950	NV
NVIE_009370	NVIE_RS04575	hypothetical protein	1.61063	6.84e-29	13.414	5.36477	3.72935	2.41491	76G-FAM011511	N	Y	Thaumi_prot_LH_FAM002967	NV
NVIE_026590	NVIE_RS12705	protein of unknown function	1.60903	5.83e-17	62.5206	25.1547	5.90102	4.64163	76G-FAM009867	N	Y	Thaumi_prot_LH_FAM003841	NV
NVIE_022800	NVIE_RS14930	exported protein of unknown function	1.60118	3.9e-06	74.3309	29.8587	6.06873	4.89093	#N/A	#N/A	#N/A	Thaumi_prot_LH_FAM008662	NV
NVIE_007220	NVIE_RS15230	hypothetical protein	1.59472	1.88e-12	73.1517	29.6138	6.11062	4.88165	#N/A	#N/A	#N/A	Thaumi_prot_LH_FAM003572	NV
NVIE_015270	NVIE_RS07430	protein of unknown function	1.56404	2.48e-45	85.2067	35.3523	6.40929	5.13942	76G-FAM010326	N	Y	Thaumi_prot_LH_FAM003070	NV
NVIE_004110	NVIE_RS01975	putative signal transduction protein with CBS domains	1.53841	1.63e-10	40.6277	17.1634	5.23303	4.08681	76G-FAM004869	N	N	Thaumi_prot_LH_FAM002440	NV
NVIE_029810	NVIE_RS14260	stomatin-like protein, putative protease	1.51134	2.62e-13	13.017	5.64584	3.67322	2.47059	76G-FAM001588	N	N	Thaumi_prot_LH_FAM003235	NV
NVIE_001900	NVIE_RS00925	putative Zinc/iron permease	1.50645	2.08e-22	32.5285	14.0766	5.00178	3.81103	76G-FAM010023	N	Y	Thaumi_prot_LH_FAM003504	NV
NVIE_026210	NVIE_RS12525	protein of unknown function	1.49286	1.78e-18	110.921	48.1674	6.74958	5.58039	76G-FAM009730	N	Y	Thaumi_prot_LH_FAM003630	NV
NVIE_029090	NVIE_RS13900	protein of unknown function	1.48496	4.77e-41	70.5368	31.0308	6.13434	4.95199	76G-FAM035443	N	Y	Thaumi_prot_LH_FAM008791	NV
NVIE_007900	NVIE_RS03850	hypothetical protein	1.48251	5.44e-12	126.638	56.305	6.9379	5.76476	76G-FAM004868	N	N	Thaumi_prot_LH_FAM002356	NV
NVIE_007280	NVIE_RS03540	protein of unknown function	1.47852	2.24e-10	18.1995	7.95342	4.17492	2.92549	76G-FAM010153	N	Y	Thaumi_prot_LH_FAM003575	NV
NVIE_030040	NVIE_RS14375	putative signal transduction response regulator, receiver domain/putative CopR	1.46975	2.22e-23	99.1613	44.0838	6.61296	5.45745	76G-FAM010014	N	Y	Thaumi_prot_LH_FAM003880	NV
NVIE_023290	NVIE_RS11170	protein of unknown function	1.41904	8.36e-16	16.7443	7.71335	4.04878	2.94155	76G-FAM035337	N	Y	Thaumi_prot_LH_FAM008665	NV
NVIE_009920	NVIE_RS04825	putative transcriptional regulator, TrmB	1.41867	3.97e-27	106.172	48.9967	6.72063	5.61257	76G-FAM010204	N	Y	Thaumi_prot_LH_FAM002745	NV
NVIE_024830	NVIE_RS11890	putative integrase family protein	1.41002	1.4e-29	24.0227	11.0862	4.58474	3.45731	76G-FAM002266	N	N	Thaumi_prot_LH_FAM001759	NV
NVIE_015860	NVIE_RS07705	putative nucleobase-cation symporter family protein	1.3999	2.5e-22	36.2331	16.9955	5.16726	4.07918	76G-FAM009839	N	Y	Thaumi_prot_LH_FAM003692	NV
NVIE_009820	NVIE_RS04780	putative methyl-accepting chemotaxis protein	1.39755	2.25e-16	16.7503	7.76779	4.03565	2.9499	76G-FAM007969	N	Y	Thaumi_prot_LH_FAM001473	NV
NVIE_021810	NVIE_RS10485	protein of unknown function	1.39582	8.35e-21	19588.5	9110.75	14.2282	13.1493	76G-FAM011545	N	Y	Thaumi_prot_LH_FAM003783	NV
NVIE_009270	NVIE_RS04530	UpsA-like archaeal pilin	1.38264	6.24e-24	617.404	288.533	9.23728	8.1686	76G-FAM001476	N	Y	Thaumi_prot_LH_FAM002971	NV
NVIE_025380	NVIE_RS12140	conserved protein of unknown function	1.37707	7.95e-10	291.696	139.199	8.10547	7.09863	76G-FAM010346	N	Y	Thaumi_prot_LH_FAM003822	NV
NVIE_005860	NVIE_RS02875	protein of unknown function	1.37269	5.72e-09	11.0467	5.26602	3.42325	2.37229	76G-FAM010125	N	Y	Thaumi_prot_LH_FAM003001	NV
NVIE_012190	NVIE_RS05900	protein of unknown function	1.36996	1.09e-14	138.367	65.3325	7.05623	6.02393	76G-FAM035247	N	Y	Thaumi_prot_LH_FAM008538	NV
NVIE_005980	NVIE_RS02930	hypothetical protein	1.36578	2.52e-14	107.432	51.6068	6.73651	5.63561	76G-FAM001591_0	Y	N	Thaumi_prot_LH_FAM002396	NV
NVIE_003580	NVIE_RS01750	hypothetical protein	1.35637	1.11e-18	1327.52	639.676	10.3529	9.31061	76G-FAM009729	N	Y	Thaumi_prot_LH_FAM002556	NV
NVIE_009840	NVIE_RS04785	chemotaxis protein CheW	1.35584	1.16e-19	37.3777	17.8238	5.20084	4.15227	76G-FAM007967	N	Y	Thaumi_prot_LH_FAM001476	NV
NVIE_009240	NVIE_RS04515	hypothetical protein	1.3557	5.64e-13	121.836	58.1118	6.89422	5.83238	76G-FAM011517	N	Y	Thaumi_prot_LH_FAM002974	NV
NVIE_000590	NVIE_RS00295	putative Zinc/iron permease	1.34844	1.64e-17	134.923	65.1685	7.04862	6.0035	76G-FAM007716	N	Y	Thaumi_prot_LH_FAM000877	NV
NVIE_017960	NVIE_RS08740	Carbonate dehydratase	1.34452	1.32e-38	2140.47	1037.1	11.0571	10.0141	76G-FAM007560	N	Y	Thaumi_prot_LH_FAM001503	NV
NVIE_017810	NVIE_RS08670	putative flavin/deazaflavin oxidoreductase superfamily protein	1.33038	1.26e-19	21.0139	10.2517	4.38946	3.35184	76G-FAM009811	N	Y	Thaumi_prot_LH_FAM003232	NV
NVIE_014730	NVIE_RS07155	putative chaperonin Hsp60/Cpn60/TCP-1	1.327	1.16e-36	96.4406	47.386	6.58909	5.55842	76G-FAM007857	N	Y	Thaumi_prot_LH_FAM002661	NV
NVIE_001890	NVIE_RS00920	protein of unknown function	1.31102	6.12e-13	52.5475	26.2155	5.67916	4.70796	76G-FAM010022	N	Y	Thaumi_prot_LH_FAM002622	NV
NVIE_008190	NVIE_RS03995	Alpha/beta hydrolase fold protein	1.3085	1.62e-23	45.9866	22.885	5.51573	4.5106	76G-FAM004179	N	N	Thaumi_prot_LH_FAM003425	NV
NVIE_012020	NVIE_RS05810	protein of unknown function	1.30664	4.41e-15	381.181	188.147	8.53445	7.54933	76G-FAM006508	N	Y	Thaumi_prot_LH_FAM008532	NV
NVIE_012160	NVIE_RS05880	glutamate-ammonia ligase / Glutamine synthetase	1.30565	1.35e-17	109.769	54.8691	6.75482	5.76973	76G-FAM000723_0	Y	N	Thaumi_prot_LH_FAM001050	NV
NVIE_001180	NVIE_RS00580	protein of unknown function	1.2974	9.86e-34	159.759	79.3331	7.30519	6.30841	76G-FAM010102	N	Y	Thaumi_prot_LH_FAM003487	NV
NVIE_012370	NVIE_RS05990	putative glucose-methanol-choline oxidoreductase	1.29563	2.24e-21	64.0927	31.9969	5.97504	4.99641	76G-FAM035248	N	Y	Thaumi_prot_LH_FAM008539	NV
NVIE_028800	NVIE_RS13755	hypothetical protein	1.28632	3.05e-08	14.5759	7.31402	3.83653	2.84967	76G-FAM009933	N	Y	Thaumi_prot_LH_FAM003270	NV
NVIE_008830	NVIE_RS04315	putative Polyketide cyclase/dehydrase	1.28358	1.72e-08	12.2053	6.13863	3.57035	2.60061	76G-FAM007477	N	Y	Thaumi_prot_LH_FAM000665	NV
NVIE_009440	NVIE_RS04610	hypothetical protein	1.26359	1.97e-17	193.657	99.2124	7.57668	6.63018	76G-FAM011504	N	Y	Thaumi_prot_LH_FAM002957	NV
NVIE_014720	NVIE_RS07150	hypothetical protein	1.26044	3.48e-17	76.2893	39.2302	6.23244	5.28728	76G-FAM007856	N	Y	Thaumi_prot_LH_FAM002662	NV
NVIE_002230	NVIE_RS01090	protein of unknown function	1.25818	1.24e-14	20.6206	10.6038	4.33896	3.40052	76G-FAM010037	N	Y	Thaumi_prot_LH_FAM003511	NV
NVIE_009360	NVIE_RS04570	putative membrane bound type IV pili protein	1.25664	2.22e-21	20.8911	10.7306	4.37857	3.4187	76G-FAM011512	N	Y	Thaumi_prot_LH_FAM002968	NV
NVIE_009450	NVIE_RS04615	hypothetical protein	1.25227	1.97e-11	17.0389	8.80702	4.07246	3.12182	76G-FAM011503	N	Y	Thaumi_prot_LH_FAM002956	NV
NVIE_014770	NVIE_RS07175	hypothetical protein	1.24628	1.76e-11	13.6088	7.10327	3.74736	2.81415	76G-FAM010314	N	Y	Thaumi_prot_LH_FAM002660	NV
NVIE_021310	NVIE_RS14620	putative membrane associated signal transduction histidine kinase, with phosphoacceptor and ATP binding domain	1.23806	6.21e-44	125.06	65.1111	6.9654	6.0228	76G-FAM009205	N	Y	Thaumi_prot_LH_FAM003349	NV
NVIE_023990	NVIE_RS11485	hypothetical protein	1.23792	2.19e-10	347.366	178.743	8.35543	7.47312	76G-FAM002488	N	N	Thaumi_prot_LH_FAM001776	NV
NVIE_009420	NVIE_RS04600	hypothetical protein	1.23134	7.01e-22	15.8906	8.32827	3.98947	3.05249	76G-FAM011473	N	Y	Thaumi_prot_LH_FAM002669	NV
NVIE_015480	NVIE_RS07545	conserved protein of unknown function	1.22843	3.29e-15	70.6412	36.928	6.11795	5.20345	76G-FAM002507	N	N	Thaumi_prot_LH_FAM001756	NV
NVIE_009980	NVIE_RS04850	putative flagellar protein FlaF	1.22704	1.58e-08	13.0157	6.83615	3.68738	2.73499	76G-FAM007975	N	Y	Thaumi_prot_LH_FAM001468	NV
NVIE_0609	NVIE_RS02925	hypothetical protein	1.22591	5.06e-22	189.115	100.008	7.56111	6.62673	76G-FAM010127	N	Y	Thaumi_prot_LH_FAM002879	NV
NVIE_024540	NVIE_RS11765	putative Glycosyl transferase, group 1	1.22286	3.81e-08	203.722	108.111	7.593	6.74413	76G-FAM009698	N	Y	Thaumi_prot_LH_FAM002641	NV
NVIE_012900	NVIE_RS06265	copper-exporting P-type ATPase A	1.22164	6.74e-13	45.7598	24.1994	5.47557	4.59292	76G-FAM001010	N	N	Thaumi_prot_LH_FAM002248	NV
NVIE_029910	NVIE_RS14310	conserved protein of unknown function	1.21538	7.07e-18	62.1237	32.9546	5.9395	5.03273	76G-FAM035482	N	Y	Thaumi_prot_LH_FAM008799	NV
NVIE_014580	NVIE_RS07085	putative Outer membrane autotransporter barrel domain-containing protein	1.21252	0.000137845	171.48	90.1198	7.29868	6.48176	76G-FAM010309	N	Y	Thaumi_prot_LH_FAM003663	NV
NVIE_021340	NVIE_RS10255	putative membrane associated signal transduction histidine kinase, with HAMP linker, ATP binding domain	1.21147	9.85e-36	68.0669	35.9908	6.08519	5.16627	76G-FAM035311	N	Y	Thaumi_prot_LH_FAM008632	NV
NVIE_023840	NVIE_RS11415	ammonium transporter	1.20694	1.73e-17	385.743	207.181	8.58061	7.68058	76G-FAM001711	Y	N	Thaumi_prot_LH_FAM000351	NV
NVIE_0221	NVIE_RS01075	protein of unknown function	1.20376	4.15e-05	14.6666	7.68267	3.78788	2.91357	76G-FAM009691	N	Y	Thaumi_prot_LH_FAM003067	NV
NVIE_003140	NVIE_RS01525	Toprim (topoisomerase-primase) domain - containing protein	1.19849	5.73e-16	226.208	120.716	7.79721	6.90949	76G-FAM002663	N	N	Thaumi_prot_LH_FAM001737	NV
NVIE_003590	NVIE_RS14695	protein of unknown function	1.19588	1.61e-14	606.848	327.201	9.22435	8.35023	#N/A	#N/A	#N/A	Thaumi_prot_LH_FAM002997	NV
NVIE_009970	NVIE_RS04845	putative Archaeal flagellar protein FlaG	1.19443	1.61e-07	14.7577	7.877	3.82673	2.96672	76G-FAM007337	N	Y	Thaumi_prot_LH_FAM001469	NV
NVIE_029640	NVIE_RS14170	voltage-gated potassium channel beta subunit family protein	1.18318	3.04e-21	1508.29	820.002	10.5513	9.66284	76G-FAM005738	N	Y	Thaumi_prot_LH_FAM000700	NV
NVIE_012010	NVIE_RS05805	exported protein of unknown function	1.18101	1.05e-11	168.395	90.4325	7.34062	6.49605	76G-FAM035241	N	Y	Thaumi_prot_LH_FAM008531	NV
NVIE_012360	NVIE_RS05985	protein of unknown function	1.1788	3.83e-23	256.553	139.295	7.99203	7.12025	76G-FAM010261	N	Y	Thaumi_prot_LH_FAM003641	NV
NVIE_0733	NVIE_RS14740	hypothetical protein	1.17703	8.62e-07	38.0301	20.6436	5.17786	4.35812	#N/A	#N/A	#N/A	Thaumi_prot_LH_FAM003571	NV
NVIE_009770	NVIE_RS04760	archaeal flagellin	1.17496	9.58e-12	29.2979	15.9742	4.84175	3.99453	76G-FAM001541	N	Y	Thaumi_prot_LH_FAM001471	NV
NVIE_007890	NVIE_RS03845	putative menaquinone biosynthesis methyltransferase UbiE	1.17454	8.19e-14	63.3826	34.5937	5.96428	5.09071	76G-FAM007694	N	Y	Thaumi_prot_LH_FAM002357	NV
NVIE_020180	NVIE_RS09700	ferritin, Dps family protein	1.17021	1.52e-16	937.335	512.024	9.85704	8.9828	76G-FAM003555	N	N	Thaumi_prot_LH_FAM000324	NV
NVIE_022700	NVIE_RS10900	protein of unknown function	1.16837	1.55e-08	17.3541	9.49758	4.08853	3.21844	76G-FAM035333	N	Y	Thaumi_prot_LH_FAM008661	NV
NVIE_019920	NVIE_RS09585	conserved protein of unknown function	1.16551	6.61e-11	36.4634	20.0987	5.15384	4.32228	76G-FAM002334	N	N	Thaumi_prot_LH_FAM002773	NV
NVIE_026540	NVIE_RS12685	protein of unknown function	1.16264	1.98e-05	33.5843	18.2485	4.93535	4.17037	76G-FAM035382	N	Y	Thaumi_prot_LH_FAM008728	NV
NVIE_011690	NVIE_RS05650	exported protein of unknown function	1.15751	1.64e-19	50.9104	27.9747	5.65445	4.80021	76G-FAM007761	N	Y	Thaumi_prot_LH_FAM003633	NV
NVIE_026100	NVIE_RS12480	protein of unknown function	1.15341	1.92e-11	1841.3	1021.39	10.8225	9.98032	76G-FAM010334	N	Y	Thaumi_prot_LH_FAM003730	NV
NVIE_020950	NVIE_RS10065	protein of unknown function	1.14489	2.18e-11	78.6766	43.2876	6.25172	5.43446	76G-FAM009668	N	Y	Thaumi_prot_LH_FAM003275	NV
NVIE_028770	NVIE_RS13740	putative spermine synthase	1.14067	1.73e-16	13.1115	7.34298	3.7033	2.86812	76G-FAM005208	N	Y	Thaumi_prot_LH_FAM003158	NV
NVIE_026140	NVIE_RS12500	exported protein of unknown function	1.13957	6.94e-18	177.254	98.6968	7.45025	6.61586	76G-FAM009705	N	Y	Thaumi_prot_LH_FAM003708	NV
NVIE_020550	NVIE_RS14895	exported protein of unknown function	1.12787	1.31e-23	124.1	69.759	6.94652	6.11932	#N/A	#N/A	#N/A	Thaumi_prot_LH_FAM003766	NV
NVIE_005590	NVIE_RS02745	putative membrane associated signal transduction histidine kinase, with phosphoacceptor and ATP binding domain	1.12743	3.47e-27	44.3302	24.9294	5.46408	4.63769	76G-FAM010116	N	Y	Thaumi_prot_LH_FAM003009	NV
NVIE_010000	NVIE_RS04860	putative archaeal flagella assembly protein J	1.11778	2.57e-12	10.7639	6.10774	3.41872	2.59642	76G-FAM007974	N	Y	Thaumi_prot_LH_FAM001465	NV
NVIE_022040	NVIE_RS10600	protein of unknown function	1.10654	2.78e-22	74.7415	42.6746	6.2147	5.4145	76G-FAM010410	N	Y	Thaumi_prot_LH_FAM003786	NV
NVIE_005600	NVIE_RS02750	putative quinoprotein glucose/ sorbosone dehydrogenase	1.10548	2.1e-17	211.031	121.253	7.70995	6.91746	76G-FAM008430	N	Y	Thaumi_prot_LH_FAM001362	NV
NVIE_022030	NVIE_RS10595	protein of unknown function	1.09943	5.11e-21	60.9248	34.8222	5.91396	5.12124	76G-FAM010411	N	Y	Thaumi_prot_LH_FAM003785	NV
NVIE_022130	NVIE_RS10640	exported protein of unknown function	1.08399	4.05e-24	115.004	66.7863	6.84055	6.0608	76G-FAM010396	N	Y	Thaumi_prot_LH_FAM003787	NV
NVIE_024950	NVIE_RS11935	putative integrase family protein	1.06715	2.37e-18	24.0672	14.0674	4.58308	3.80687	76G-FAM002266	N	N	Thaumi_prot_LH_FAM001759	NV
NVIE_024630	NVIE_RS11805	conserved protein of unknown function	1.06465	8.86e-09	110.446	65.097	6.75542	5.99653	76G-FAM008781	N	Y	Thaumi_prot_LH_FAM002617	NV
NVIE_024530	NVIE_RS11760	phosphate ABC transporter, periplasmic phosphate-binding protein	1.06415	2.48e-12	110.967	65.8013	6.78259	6.01954	76G-FAM010356	N	Y	Thaumi_prot_LH_FAM003269	NV
NVIE_017000	NVIE_RS08265	conserved protein of unknown function	1.05567	4.23e-11	41.8698	24.6442	5.37418	4.59559	76G-FAM009703	N	Y	Thaumi_prot_LH_FAM002637	NV
NVIE_007130	NVIE_RS03465	putative FMN-binding pyridoxamine 5'-phosphate oxidase	1.05372	5.83e-17	119.848	70.8136	6.89267	6.14139	76G-FAM001130_0	Y	N	Thaumi_prot_LH_FAM000394	NV
NVIE_000840	NVIE_RS00415	hypothetical protein	1.04534	6.43e-31	876.455	522.535	9.77419	9.02893	76G-FAM007397	N	Y	Thaumi_prot_LH_FAM001281	NV
NVIE_006250	NVIE_RS03060	protein of unknown function	1.04458	1.31e-13	28.3194	16.7582	4.80663	4.0587	76G-FAM010370	N	Y	Thaumi_prot_LH_FAM003552	NV
NVIE_019280	NVIE_RS09345	putative cytochrome P450 YjiB	1.03879	1.06e-12	57.5785	34.567	5.82877	5.10607	76G-FAM009767	N	Y	Thaumi_prot_LH_FAM003748	NV
NVIE_010090	NVIE_RS04905	Dehydrogenase	1.0383	4.03e-18	26.57	15.8985	4.72487	3.99056	76G-FAM000874	N	N	Thaumi_prot_LH_FAM000957	NV
NVIE_010630	NVIE_RS05145	hypothetical protein	1.02376	1.03e-11	47.0805	28.5107	5.54647	4.82277	76G-FAM009637	N	Y	Thaumi_prot_LH_FAM003215	NV
NVIE_015280	NVIE_RS07435	protein of unknown function	1.02326	1.23e-08	17.2548	10.405	4.10101	3.34754	76G-FAM010327	N	Y	Thaumi_prot_LH_FAM003677	NV
NVIE_018260	NVIE_RS14590	hypothetical protein	1.02214	5.92e-22	216.975	131.01	7.75159	7.02927	76G-FAM003356	N	N	Thaumi_prot_LH_FAM000977	NV
NVIE_015430	NVIE_RS07510	protein of unknown function	1.01971	4.58e-14	54.126	32.9605	5.74946	5.0413	76G-FAM035270	N	Y	Thaumi_prot_LH_FAM008566	NV
NVIE_026060	NVIE_RS12460	hypothetical protein	1.01882	1.49e-12	109.53	66.4762	6.7524	6.04549	76G-FAM010336	N	Y	Thaumi_prot_LH_FAM002634	NV
NVIE_011060	NVIE_RS05350	putative electron transfer flavoprotein, subunit beta	1.01814	1.3e-06	251.323	152.983	7.91022	7.22853	76G-FAM000008	N	N	Thaumi_prot_LH_FAM002788	NV
NVIE_008820	NVIE_RS04310	protein of unknown function	1.01412	2.51e-07	12.9979	7.9823	3.68912	2.9755	76G-FAM010117	N	Y	Thaumi_prot_LH_FAM002860	NV
NVIE_000850	NVIE_RS00420	hypothetical protein	1.00984	6.18e-14	1674.53	1025.11	10.7	9.99916	76G-FAM009453	N	Y	Thaumi_prot_LH_FAM001280	NV
NFRAN_RS05005	NFRAN_1218	SRPBCC family protein	5.18	4.06e-32	638.01	26.1	9.08	4.67	76G-FAM010449	N	Y	Thaumi_prot_LH_FAM004047	NF
NFRAN_RS08955	NFRAN_2154	sialidase family protein	5.02	3.04e-14	3649.11	164.8	11.73	6.82	76G-FAM011175	N	Y	Thaumi_prot_LH_FAM004880	NF
NFRAN_RS08925	0	IS5 family transposase	4.46	1.72e-10	28.4	1.89	4.71	0.3	76G-FAM010661	N	Y	Thaumi_prot_LH_FAM005650	NF
NFRAN_RS08945	NFRAN_2152	sialidase family protein	3.93	5.68e-16	23.38	2.24	4.41	0.93	76G-FAM011152	N	Y	Thaumi_prot_LH_FAM004854	NF
NFRAN_RS06650	NFRAN_1609	hypothetical protein	3.9	4.14e-23	539.33	52.91	8.98	5.57	76G-FAM011109	N	Y	Thaumi_prot_LH_FAM001423	NF
NFRAN_RS04515	NFRAN_1084	copper resistance protein CopC	3.64	6.28e-24	2444.16	286.98	11.16	8.06	76G-FAM010444	N	Y	Thaumi_prot_LH_FAM004042	NF
NFRAN_RS10270	0	IS5 family transposase	3.28	3.95e-57	63.16	9.56	5.95	3.18	76G-FAM010661	N	Y	Thaumi_prot_LH_FAM005650	NF
NFRAN_RS13965	0	hypothetical protein	3.19	2.38e-30	4757.02	784.78	12.15	9.6	#N/A	#N/A	#N/A	Thaumi_prot_LH_FAM013369	NF
NFRAN_RS08510	NFRAN_2030	multicopper oxidase domain-containing protein	3.17	1.63e-116	9353.04	1514.44	13.16	10.55	76G-FAM010678	N	Y	Thaumi_prot_LH_FAM004264	NF
NFRAN_RS08505	NFRAN_2029	multicopper oxidase domain-containing protein	3.16	6.12e-96	14072.9	2296.32	13.74	11.15	76G-FAM009395	N	Y	Thaumi_prot_LH_FAM002477	NF
NFRAN_RS08520	NFRAN_2033	antibiotic biosynthesis monooxygenase	3.13	5.1e-63	6995.19	1169.72	12.73	10.15	76G-FAM035658	N	Y	Thaumi_prot_LH_FAM013279	NF
NFRAN_RS04505	NFRAN_1082	CopD family protein	3.01	3.46e-20	352.46	64.33	8.38	5.93	76G-FAM010617	N	Y	Thaumi_prot_LH_FAM004213	NF
NFRAN_RS04735	NFRAN_1143	hypothetical protein	3.01	1e-18	309.64	56.95	8.13	5.83	76G-FAM009533	N	Y	Thaumi_prot_LH_FAM002859	NF
NFRAN_RS04740	NFRAN_1144	winged helix-turn-helix domain-containing protein	2.95	1.2e-15	385.14	72.89	8.42	6.17	76G-FAM009155	N	Y	Thaumi_prot_LH_FAM001303	NF
NFRAN_RS08535	NFRAN_2036	hypothetical protein	2.66	1.51e-28	199.52	45.64	7.52	5.48	76G-FAM003660	N	N	Thaumi_prot_LH_FAM003681	NF
NFRAN_RS13445	0	hypothetical protein	2.64	1.51e-07	12044.8	2849.25	13.23	11.44	#N/A	#N/A	#N/A	Thaumi_prot_LH_FAM013064	NF
NFRAN_RS05315	NFRAN_1303	hypothetical protein	2.45	1.96e-17	96.89	26.37	6.52	4.64	76G-FAM001804	N	Y	Thaumi_prot_LH_FAM001421	NF
NFRAN_RS13830	0	hypothetical protein	2.4	6.01e-12	28.97	8.03	4.71	2.96	#N/A	#N/A	#N/A	Thaumi_prot_LH_FAM004358	NF
NFRAN_RS08415	NFRAN_2008	hypothetical protein	2.3	3.34e-33	22.73	6.8	4.48	2.73	76G-FAM009855	N	Y	Thaumi_prot_LH_FAM002772	NF
NFRAN_RS04470	NFRAN_1070	anti-sigma factor	2.15	2.67e-08	449.91	148.25	8.69	7.14	76G-FAM007512	N	Y	Thaumi_prot_LH_FAM004418	NF
NFRAN_RS05020	NFRAN_1224	hypothetical protein	2.11	2.99e-31	745.14	260.58	9.51	8.02	76G-FAM035582	N	Y	Thaumi_prot_LH_FAM013177	NF
NFRAN_RS08685	NFRAN_2077	hypothetical protein	2.02	5.1e-36	2333.14	836.89	11.13	9.7	76G-FAM010615	N	Y	Thaumi_prot_LH_FAM004211	NF
NFRAN_RS03355	NFRAN_0797	response regulator transcription factor	1.97	1.33e-69	46.32	17.33	5.52	4.1	76G-FAM035563	N	Y	Thaumi_prot_LH_FAM013146	NF
NFRAN_RS06150	NFRAN_1491	urease subunit gamma	1.97	4.76e-28	390.7	149.36	8.59	7.21	76G-FAM007858	N	Y	Thaumi_prot_LH_FAM000301	NF
NFRAN_RS12835	NFRAN_3087	hypothetical protein	1.97	1.35e-05	7896.84	3110.89	12.85	11.53	76G-FAM007544	N	Y	Thaumi_prot_LH_FAM001349	NF
NFRAN_RS05715	NFRAN_1398	helix-turn-helix transcriptional regulator	1.92	4.81e-05	142.26	55.09	6.93	5.72	76G-FAM008365	N	Y	Thaumi_prot_LH_FAM000679	NF
NFRAN_RS08915	NFRAN_2145	ATP cone domain-containing protein	1.9	1.93e-13	11.03	4.3	3.42	2.08	76G-FAM010405	N	Y	Thaumi_prot_LH_FAM004006	NF
NFRAN_RS02720	NFRAN_0659	glutamine--fructose-6-phosphate transaminase (isomerizing)	1.88	8.44e-28	949.72	389.58	9.87	8.6	76G-FAM000315	Y	N	Thaumi_prot_LH_FAM000886	NF
NFRAN_RS06145	NFRAN_1489	urease subunit alpha	1.87	6.59e-27	951.11	389.31	9.87	8.6	#N/A	#N/A	#N/A	Thaumi_prot_LH_FAM000303	NF
NFRAN_RS08950	NFRAN_2153	hypothetical protein	1.83	1.5e-35	28.13	11.57	4.79	3.53	76G-FAM035669	N	Y	Thaumi_prot_LH_FAM013293	NF
NFRAN_RS02675	NFRAN_0648	tetratricopeptide repeat protein	1.82	8.86e-22	265.17	110.71	8.01	6.76	76G-FAM011021	N	Y	Thaumi_prot_LH_FAM004599	NF
NFRAN_RS08360	NFRAN_1992	hypothetical protein	1.81	3.79e-14	178.29	77.8	7.42	6.26	76G-FAM010752	N	Y	Thaumi_prot_LH_FAM004336	NF
NFRAN_RS04600	NFRAN_1108	hypothetical protein	1.78	4.16e-08	589.02	250.41	9.1	7.92	76G-FAM035577	N	Y	Thaumi_prot_LH_FAM013166	NF
NFRAN_RS08865	NFRAN_2133	hypothetical protein	1.74	7.51e-22	493.01	216.24	8.89	7.73	76G-FAM011164	N	Y	Thaumi_prot_LH_FAM004869	NF
NFRAN_RS10910	NFRAN_2647	dodecin family protein	1.66	7.08e-18	126.26	59.12	6.96	5.84	76G-FAM004988	N	Y	Thaumi_prot_LH_FAM003091	NF
NFRAN_RS11720	NFRAN_2827	hypothetical protein	1.63	5.98e-11	172.07	82.12	7.37	6.28	76G-FAM010234	N	Y	Thaumi_prot_LH_FAM003106	NF
NFRAN_RS03525	NFRAN_0838	hypothetical protein	1.61	2.06e-14	24.46	11.6	4.56	3.51	76G-FAM010434	N	Y	Thaumi_prot_LH_FAM004033	NF
NFRAN_RS08305	NFRAN_1976	hypothetical protein	1.61	2.11e-09	39.67	18.99	5.21	4.2	76G-FAM011222	N	Y	Thaumi_prot_LH_FAM004925	NF
NFRAN_RS08125	NFRAN_1935	hypothetical protein	1.55	4.57e-10	27.56	13.92	4.74	3.79	76G-FAM010160	N	Y	Thaumi_prot_LH_FAM002866	NF
NFRAN_RS09990	NFRAN_2402	hypothetical protein	1.55	3.58e-17	55.94	28.43	5.78	4.82	76G-FAM009796	N	Y	Thaumi_prot_LH_FAM003750	NF
NFRAN_RS06580	NFRAN_1591	hypothetical protein	1.53	1.18e-14	461.97	234.78	8.78	7.84	76G-FAM011167	N	Y	Thaumi_prot_LH_FAM004872	NF
NFRAN_RS04985	NFRAN_1212	hypothetical protein	1.51	3.93e-14	37.4	19.38	5.19	4.27	76G-FAM009784	N	Y	Thaumi_prot_LH_FAM003200	NF
NFRAN_RS09800	NFRAN_2358	quinolinate synthase NadA	1.5	4.45e-07	563.29	304.98	9.08	8.25	76G-FAM003339	N	N	Thaumi_prot_LH_FAM000526	NF
NFRAN_RS05530	NFRAN_1357	hypothetical protein	1.49	2.93e-19	4556.94	2366.54	12.09	11.2	76G-FAM010519	N	Y	Thaumi_prot_LH_FAM004117	NF
NFRAN_RS04590	NFRAN_1104	hypothetical protein	1.48	3.44e-09	37.98	20.23	5.19	4.31	76G-FAM011149	N	Y	Thaumi_prot_LH_FAM004850	NF
NFRAN_RS07180	NFRAN_1737	tyrosine-type recombinase/integrase	1.46	7.06e-18	261.27	143.18	8.01	7.16	76G-FAM011193	N	Y	Thaumi_prot_LH_FAM002640	NF
NFRAN_RS10510	NFRAN_2543	DUF488 family protein	1.46	1.77e-14	207.84	113.98	7.67	6.83	76G-FAM001182	N	N	Thaumi_prot_LH_FAM002988	NF
NFRAN_RS08180	NFRAN_1949	hypothetical protein	1.44	4.48e-06	23.3	12.38	4.43	3.57	76G-FAM011556	N	Y	Thaumi_prot_LH_FAM013264	NF
NFRAN_RS01240	NFRAN_0303	hypothetical protein	1.43	5.97e-13	265.3	144.61	8	7.16	76G-FAM035520	N	Y	Thaumi_prot_LH_FAM013089	NF
NFRAN_RS06780	NFRAN_1642	winged helix-turn-helix transcriptional regulator	1.42	8.26e-12	237.87	134.64	7.85	7.07	76G-FAM007480	N	Y	Thaumi_prot_LH_FAM002053	NF
NFRAN_RS08405	NFRAN_2006	hypothetical protein	1.41	3.41e-11	22.07	12.31	4.45	3.58	76G-FAM009707	N	Y	Thaumi_prot_LH_FAM002696	NF
NFRAN_RS10010	NFRAN_2407	VOC family protein	1.41	8.92e-12	36.73	20.44	5.15	4.34	76G-FAM008554	N	Y	Thaumi_prot_LH_FAM001700	NF
NFRAN_RS08745	NFRAN_2094	glucose/sorbosone family PQQ-dependent dehydrogenase	1.4	3.58e-19	85.25	47.2	6.37	5.55	76G-FAM009903	N	Y	Thaumi_prot_LH_FAM003968	NF
NFRAN_RS05365	NFRAN_1316	hypothetical protein	1.39	2.77e-10	119.6	66.41	6.8	6.05	76G-FAM010623	N	Y	Thaumi_prot_LH_FAM004219	NF
NFRAN_RS04380	NFRAN_1049	hypothetical protein	1.37	0.000102	1301.37	729.14	10.27	9.43	76G-FAM010417	N	Y	Thaumi_prot_LH_FAM004009	NF
NFRAN_RS04575	NFRAN_1101	MarR family transcriptional regulator	1.37	1.77e-17	110.2	62.48	6.74	5.96	76G-FAM007518	N	Y	Thaumi_prot_LH_FAM000727	NF
NFRAN_RS01165	NFRAN_0284	hypothetical protein	1.35	8.29e-05	29.45	16.59	4.75	3.96	76G-FAM035512	N	Y	Thaumi_prot_LH_FAM013081	NF
NFRAN_RS06640	NFRAN_1607	response regulator	1.35	2.61e-10	28.12	16.14	4.75	3.98	76G-FAM009972	N	Y	Thaumi_prot_LH_FAM003538	NF
NFRAN_RS07600	NFRAN_1829	histidine phosphatase family protein	1.35	4.65e-09	18.49	10.91	4.18	3.43	76G-FAM010588	N	Y	Thaumi_prot_LH_FAM003874	NF
NFRAN_RS10980	NFRAN_2666	AN1-type zinc finger domain-containing protein	1.35	6.23e-15	169.78	98.75	7.37	6.62	76G-FAM001574	N	N	Thaumi_prot_LH_FAM002817	NF
NFRAN_RS01170	NFRAN_0285	hypothetical protein	1.34	3.06e-07	31.99	18.55	4.97	4.14	76G-FAM035513	N	Y	Thaumi_prot_LH_FAM013082	NF
NFRAN_RS06000	NFRAN_1458	threonine synthase	1.34	2.06e-21	2870.49	1683.83	11.47	10.72	76G-FAM000062_0	Y	N	Thaumi_prot_LH_FAM001188	NF
NFRAN_RS08680	NFRAN_2076	hypothetical protein	1.32	1.63e-15	31.7	18.66	4.98	4.19	76G-FAM007704	N	Y	Thaumi_prot_LH_FAM001237	NF
NFRAN_RS11730	NFRAN_2829	DUF2795 domain-containing protein	1.3	1.18e-10	120.71	72.8	6.89	6.13	76G-FAM011145	N	Y	Thaumi_prot_LH_FAM002615	NF
NFRAN_RS12630	NFRAN_3037	alpha/beta hydrolase	1.3	4.74e-09	107.97	66.54	6.71	6.04	76G-FAM003384	N	N	Thaumi_prot_LH_FAM000718	NF
NFRAN_RS00620	NFRAN_0153	hypothetical protein	1.29	4.03e-05	20.35	12.22	4.25	3.53	76G-FAM010894	N	Y	Thaumi_prot_LH_FAM004472	NF
NFRAN_RS06660	NFRAN_1612	response regulator	1.29	9.57e-10	14.75	9.02	3.88	3.15	76G-FAM011090	N	Y	Thaumi_prot_LH_FAM004666	NF
NFRAN_RS04290	NFRAN_1028	3,4-dihydroxy-2-butanone-4-phosphate synthase	1.28	7.06e-18	440.48	268.37	8.76	8.06	76G-FAM002822	N	N	Thaumi_prot_LH_FAM000982	NF
NFRAN_RS14040	NFRAN_2941	hypothetical protein	1.27	4.1e-08	79.99	48.76	6.27	5.57	#N/A	#N/A	#N/A	Thaumi_prot_LH_FAM003951	NF
NFRAN_RS12240	NFRAN_2954	HAD family phosphatase	1.27	4.53e-10	21.31	13.08	4.38	3.68	76G-FAM010311	N	Y	Thaumi_prot_LH_FAM002611	NF
NFRAN_RS00890	NFRAN_0223	PepSY domain-containing protein	1.24	6.39e-14	646.49	405.27	9.3	8.66	76G-FAM010909	N	Y	Thaumi_prot_LH_FAM004487	NF
NFRAN_RS01060	NFRAN_0261	thioredoxin	1.24	2.63e-16	2642.68	1648.7	11.34	10.69	76G-FAM000983_0	Y	N	Thaumi_prot_LH_FAM000017	NF
NFRAN_RS10030	NFRAN_2412	hypothetical protein	1.24	3.96e-12	213.3	133.3	7.69	7.05	76G-FAM011560	N	Y	Thaumi_prot_LH_FAM005658	NF
NFRAN_RS01600	NFRAN_0397	hypothetical protein	1.22	1.82e-13	483.93	304.94	8.87	8.25	76G-FAM035529	N	Y	Thaumi_prot_LH_FAM013101	NF
NFRAN_RS04315	NFRAN_1033	transcription factor	1.22	4.46e-19	1464.93	935.26	10.5	9.87	76G-FAM000184	N	N	Thaumi_prot_LH_FAM000987	NF
NFRAN_RS12205	NFRAN_2946	hypothetical protein	1.22	9.92e-14	69.24	44.29	6.1	5.46	76G-FAM003660	N	N	Thaumi_prot_LH_FAM003681	NF
NFRAN_RS05140	NFRAN_1252	DUF72 domain-containing protein	1.21	1.89e-15	78.72	50.06	6.27	5.64	76G-FAM001006	N	N	Thaumi_prot_LH_FAM001658	NF
NFRAN_RS08495	NFRAN_2027	hypothetical protein	1.19	5.55e-06	86.21	55.69	6.36	5.71	76G-FAM011150	N	Y	Thaumi_prot_LH_FAM004852	NF
NFRAN_RS03885	NFRAN_0921	hypothetical protein	1.18	0.000431	18.54	11.79	4.09	3.48	76G-FAM003660	N	N	Thaumi_prot_LH_FAM003681	NF
NFRAN_RS09995	NFRAN_2404	MarR family transcriptional regulator	1.17	2.91e-12	48.35	31.85	5.57	4.99	76G-FAM007518	N	Y	Thaumi_prot_LH_FAM000727	NF
NFRAN_RS11980	NFRAN_2898	hypothetical protein	1.16	4.47e-31	546.18	358.01	9.08	8.48	76G-FAM007437	N	Y	Thaumi_prot_LH_FAM001027	NF
NFRAN_RS04770	NFRAN_1153	LLM class flavin-dependent oxidoreductase	1.15	2.9e-09	12.7	8.39	3.65	3.04	76G-FAM000682	N	N	Thaumi_prot_LH_FAM002665	NF
NFRAN_RS10725	NFRAN_2603	hypothetical protein	1.15	3.49e-13	275.69	181.06	8.06	7.49	76G-FAM035733	N	Y	Thaumi_prot_LH_FAM013371	NF
NFRAN_RS13590	NFRAN_0919	hypothetical protein	1.14	0.000398	26.21	17.57	4.71	4.01	#N/A	#N/A	#N/A	Thaumi_prot_LH_FAM004351	NF
NFRAN_RS10860	NFRAN_2634	hypothetical protein	1.14	2e-14	246.37	163.69	7.91	7.35	76G-FAM010828	N	Y	Thaumi_prot_LH_FAM004408	NF
NFRAN_RS01135	NFRAN_0278	hypothetical protein	1.13	0.00052	11.71	7.99	3.51	2.95	76G-FAM010741	N	Y	Thaumi_prot_LH_FAM004322	NF
NFRAN_RS10555	NFRAN_2554	CHRD domain-containing protein	1.13	1.53e-09	43.61	29.19	5.42	4.84	76G-FAM001736	N	Y	Thaumi_prot_LH_FAM004342	NF
NFRAN_RS05665	NFRAN_1388	hypothetical protein	1.12	0.000814	246.74	166.91	7.83	7.36	76G-FAM010375	N	Y	Thaumi_prot_LH_FAM003013	NF
NFRAN_RS11610	NFRAN_2797	hypothetical protein	1.12	7.38e-14	76.39	51.6	6.23	5.68	76G-FAM009634	N	Y	Thaumi_prot_LH_FAM004535	NF
NFRAN_RS02840	NFRAN_0686	hypothetical protein	1.1	3.95e-22	283.99	195.19	8.14	7.61	76G-FAM010984	N	Y	Thaumi_prot_LH_FAM004559	NF
NFRAN_RS04540	NFRAN_1090	hypothetical protein	1.1	2.41e-05	34.77	23.63	5.04	4.5	76G-FAM010764	N	Y	Thaumi_prot_LH_FAM002779	NF
NFRAN_RS02455	NFRAN_0592	hypothetical protein	1.09	1.99e-10	117.5	81.87	6.84	6.35	76G-FAM035544	N	Y	Thaumi_prot_LH_FAM004875	NF
NFRAN_RS09080	NFRAN_2184	rhodanese-like domain-containing protein	1.09	3.02e-13	72.36	50.52	6.17	5.65	76G-FAM008383	N	Y	Thaumi_prot_LH_FAM004245	NF
NFRAN_RS13440	NFRAN_0067	hypothetical protein	1.07	2.59e-13	653.53	461.51	9.35	8.83	#N/A	#N/A	#N/A	Thaumi_prot_LH_FAM001341	NF
NFRAN_RS11685	NFRAN_2815	ribosomal protein S18-alanine N-acetyltransferase	1.07	1.2e-11	144.16	101.32	7.14	6.66	76G-FAM000651	Y	N	Thaumi_prot_LH_FAM000944	NF
NFRAN_RS14130	NFRAN_1631	hypothetical protein	1.05	1.81e-07	82.81	59.74	6.35	5.89	#N/A	#N/A	#N/A	Thaumi_prot_LH_FAM003080	NF
NFRAN_RS10520	0	CDGSH iron-sulfur domain-containing protein	1.05	3.08e-12	607.88	437.9	9.23	8.77	76G-FAM002015	N	N	Thaumi_prot_LH_FAM002400	NF
NFRAN_RS11585	NFRAN_2788	NADP-dependent oxidoreductase	1.05	3.8e-14	105.36	75.32	6.7	6.23	76G-FAM000733_0	Y	N	Thaumi_prot_LH_FAM003701	NF
NFRAN_RS11970	NFRAN_2896	hypothetical protein	1.05	0.000479	14.14	10	3.77	3.26	76G-FAM011182	N	Y	Thaumi_prot_LH_FAM004887	NF
NFRAN_RS00465	NFRAN_0115	cobalamin B12-binding domain-containing protein	1.04	1.13e-10	275.8	198.86	8.1	7.61	76G-FAM001823	N	N	Thaumi_prot_LH_FAM000321	NF
NFRAN_RS02965	NFRAN_0713	superoxide dismutase	1.03	1.67e-11	2200.16	1582.36	11.06	10.63	76G-FAM000589	Y	N	Thaumi_prot_LH_FAM000213	NF
NFRAN_RS03015	NFRAN_0724	4-hydroxyphenylacetate 3-hydroxylase N-terminal domain-containing protein	1.03	1.1e-12	864.67	625.61	9.73	9.29	76G-FAM002043	Y	Y	Thaumi_prot_LH_FAM000014	NF
NFRAN_RS06710	NFRAN_1623	hypothetical protein	1.03	9.59e-07	67.21	48.34	6.01	5.56	76G-FAM010234	N	Y	Thaumi_prot_LH_FAM003106	NF
NFRAN_RS08175	NFRAN_1948	hypothetical protein	1.03	2.81e-09	138.93	99.17	7.07	6.62	76G-FAM011112	N	Y	Thaumi_prot_LH_FAM004819	NF
NFRAN_RS09165	NFRAN_2205	hypothetical protein	1.03	1.34e-09	198.74	140.53	7.58	7.12	76G-FAM010623	N	Y	Thaumi_prot_LH_FAM004219	NF
NFRAN_RS04610	NFRAN_1110	hypothetical protein	1.02	1.01e-06	190.61	136.97	7.48	7.09	76G-FAM010559	N	Y	Thaumi_prot_LH_FAM004159	NF
NFRAN_RS07440	NFRAN_1792	methane monooxygenase/ammonia monooxygenase subunit C	1.02	9.98e-09	271.88	197.83	8.04	7.62	76G-FAM007583	N	Y	Thaumi_prot_LH_FAM000259	NF
NFRAN_RS06205	NFRAN_1504	MarR family transcriptional regulator	1.01	7.8e-07	64.51	47.46	5.95	5.56	76G-FAM007518	N	Y	Thaumi_prot_LH_FAM000727	NF
NFRAN_RS11985	NFRAN_2900	hypothetical protein	1	5.03e-12	977.39	711.35	9.88	9.47	76G-FAM010419_0	N	Y	Thaumi_prot_LH_FAM004011_0	NF
NMAR_RS02435	Nmar_0456	hypothetical protein	6.03904	3.46e-194	226.644	6.04676	7.78511	2.54461	76G-FAM028433	N	Y	Thaumi_prot_LH_FAM006547	NM
NMAR_RS06465	Nmar_1201	hypothetical protein	4.13258	1.31e-110	6628.65	578.223	12.6939	9.166	76G-FAM008115	N	Y	Thaumi_prot_LH_FAM000095	NM
NMAR_RS02450	Nmar_0459	hypothetical protein	4.10866	2.57e-25	26171.5	2135.29	14.635	10.9539	76G-FAM008891	N	Y	Thaumi_prot_LH_FAM000229	NM
NMAR_RS06690	Nmar_1246	hypothetical protein	3.62367	5.77e-78	8056.6	924.04	12.9107	9.79217	76G-FAM028481	N	Y	Thaumi_prot_LH_FAM006598	NM
NMAR_RS09750	0	hypothetical protein	3.41906	1.98e-17	59.6608	8.13643	5.78627	2.86213	#N/A	#N/A	#N/A	Thaumi_prot_LH_FAM002016	NM
NMAR_RS05750	Nmar_1073	fibronectin type III domain-containing protein	3.31144	2.25e-113	68.6081	11.6941	6.08807	3.53851	76G-FAM028459	N	Y	Thaumi_prot_LH_FAM006573	NM
NMAR_RS05400	0	hypothetical protein	3.14864	1.41e-57	428.641	69.8703	8.70551	6.04064	#N/A	#N/A	#N/A	Thaumi_prot_LH_FAM006569	NM
NMAR_RS02430	Nmar_0455	hypothetical protein	3.04569	1.19e-99	231.274	40.5977	7.77123	5.3207	76G-FAM008891	N	Y	Thaumi_prot_LH_FAM000229	NM
NMAR_RS07215	Nmar_1347	hypothetical protein	2.96283	4.62e-07	10.072	2.17825	3.03772	0.770965	76G-FAM008929	N	Y	Thaumi_prot_LH_FAM002100	NM
NMAR_RS02025	Nmar_0377	hypothetical protein	2.92353	1.32e-131	345.945	65.8129	8.41924	6.03013	76G-FAM008746	N	Y	Thaumi_prot_LH_FAM001871	NM
NMAR_RS07210	Nmar_1346	diaminobutyrate acetyltransferase	2.82251	1.79e-12	14.4205	3.1047	3.70369	1.28541	76G-FAM008928	N	Y	Thaumi_prot_LH_FAM002099	NM
NMAR_RS00175	Nmar_0033	winged helix-turn-helix domain-containing protein	2.72242	7.54e-66	7968.66	1665.25	12.9279	10.6748	76G-FAM001591_0	Y	N	Thaumi_prot_LH_FAM000595	NM
NMAR_RS00055	Nmar_0011	CDC48 family AAA ATPase	2.61869	1.02e-85	399.705	91.4056	8.60454	6.4999	76G-FAM000165_0	Y	N	Thaumi_prot_LH_FAM000348_0	NM
NMAR_RS07235	Nmar_1351	hypothetical protein	2.57153	4.3e-62	609.838	159.72	9.18501	7.30637	76G-FAM007651	N	Y	Thaumi_prot_LH_FAM002101	NM
NMAR_RS09755	0	hypothetical protein	2.5481	1.13e-36	238.95	57.7242	7.89498	5.83023	#N/A	#N/A	#N/A	Thaumi_prot_LH_FAM001602	NM
NMAR_RS05195	Nmar_0970	hypothetical protein	2.48833	2.37e-59	131.48	29.937	7.00581	4.76693	76G-FAM008394	N	Y	Thaumi_prot_LH_FAM000069	NM
NMAR_RS06245	Nmar_1163	hypothetical protein	2.40521	1.06e-60	2000.15	556.682	10.9278	9.09023	76G-FAM028467	N	Y	Thaumi_prot_LH_FAM006581	NM
NMAR_RS04835	Nmar_0905	hypothetical protein	2.3531	1.19e-33	75.5788	22.6407	6.18732	4.48011	76G-FAM028453	N	Y	Thaumi_prot_LH_FAM001992	NM
NMAR_RS04055	0	DUF1059 domain-containing protein	2.35058	2.51e-09	50.8116	13.8999	5.54439	3.60166	#N/A	#N/A	#N/A	Thaumi_prot_LH_FAM000922	NM
NMAR_RS00050	Nmar_0010	archaeal heat shock protein Hsp20	2.34293	2.7e-45	703.326	194.879	9.40242	7.56986	76G-FAM000963_0	Y	N	Thaumi_prot_LH_FAM001046	NM
NMAR_RS03920	Nmar_0731	hypothetical protein	2.24747	4.59e-37	152.762	45.9572	7.19677	5.50899	76G-FAM008686	N	Y	Thaumi_prot_LH_FAM000730	NM
NMAR_RS00180	Nmar_0034	TrmB family transcriptional regulator	2.20804	3.17e-34	2357.32	740.918	11.1507	9.49444	76G-FAM008171	N	Y	Thaumi_prot_LH_FAM001074	NM
NMAR_RS04615	Nmar_0864	hypothetical protein	2.17977	3.56e-35	202	63.54	7.63854	5.95678	76G-FAM008904	N	Y	Thaumi_prot_LH_FAM001971	NM
NMAR_RS07245	Nmar_1353	hemerythrin domain-containing protein	2.14705	1.42e-43	469.373	153.826	8.80826	7.23945	76G-FAM007537	Y	Y	Thaumi_prot_LH_FAM001069	NM
NMAR_RS09635	Nmar_0297	hypothetical protein	2.11816	1.48e-06	54.9514	20.1317	5.59182	4.14335	76G-FAM008191	N	Y	Thaumi_prot_LH_FAM001852	NM
NMAR_RS06250	0	hypothetical protein	2.10176	1.4e-21	1394.73	465.364	10.3952	8.75027	#N/A	#N/A	#N/A	Thaumi_prot_LH_FAM006582	NM
NMAR_RS01940	Nmar_0363	hypothetical protein	2.08523	5.59e-50	3717.19	1297.11	11.8459	10.3277	76G-FAM008887	N	Y	Thaumi_prot_LH_FAM001865	NM
NMAR_RS02615	Nmar_0488	arsenate reductase ArsC	1.97142	1.38e-08	12.0533	4.32496	3.53779	2.07531	76G-FAM002077	N	N	Thaumi_prot_LH_FAM001268	NM
NMAR_RS09810	0	hypothetical protein	1.92457	2.02e-13	90.3021	35.4433	6.35126	5.12736	#N/A	#N/A	#N/A	Thaumi_prot_LH_FAM006608	NM
NMAR_RS00185	Nmar_0035	hypothetical protein	1.92446	4.07e-44	627.393	237.489	9.24511	7.88114	76G-FAM008172	N	Y	Thaumi_prot_LH_FAM001819	NM
NMAR_RS09805	0	hypothetical protein	1.91971	3.62e-24	17235.4	6366.39	14.0132	12.5788	#N/A	#N/A	#N/A	Thaumi_prot_LH_FAM006606	NM
NMAR_RS04840	0	hypothetical protein	1.89012	1.58e-11	34.4813	18.2969	5.07873	4.14836	#N/A	#N/A	#N/A	Thaumi_prot_LH_FAM001993	NM
NMAR_RS02445	Nmar_0458	hypothetical protein	1.88892	9.34e-16	79.4294	31.049	6.26584	4.92987	76G-FAM008892	N	Y	Thaumi_prot_LH_FAM000159	NM
NMAR_RS03375	Nmar_0630	hypothetical protein	1.88012	2.91e-42	59.7329	22.686	5.8642	4.49822	76G-FAM008753	N	Y	Thaumi_prot_LH_FAM000712	NM
NMAR_RS00190	Nmar_0036	hypothetical protein	1.80256	0.000311025	13.9188	5.73886	3.70216	2.36149	76G-FAM008173	N	Y	Thaumi_prot_LH_FAM001075	NM
NMAR_RS03125	Nmar_0584	hypothetical protein	1.79563	1.81e-27	57.4057	25.6868	5.78578	4.67626	76G-FAM008570	N	Y	Thaumi_prot_LH_FAM001900	NM
NMAR_RS06255	Nmar_1164	hypothetical protein	1.76734	1.19e-15	1653.62	700.662	10.624	9.34969	76G-FAM028468	N	Y	Thaumi_prot_LH_FAM006583	NM
NMAR_RS04875	0	hypothetical protein	1.74549	2.72e-30	1239.25	539.095	10.2241	9.04514	#N/A	#N/A	#N/A	Thaumi_prot_LH_FAM001520	NM
NMAR_RS08650	Nmar_1618	tetratricopeptide repeat protein	1.741	3.5e-17	78.6721	31.831	6.16351	4.96299	76G-FAM008127	N	Y	Thaumi_prot_LH_FAM000980	NM
NMAR_RS07195	Nmar_1343	ectoine hydroxylase	1.72698	3.4e-19	32.3982	13.728	4.98936	3.76327	76G-FAM008925	N	Y	Thaumi_prot_LH_FAM002096	NM
NMAR_RS05395	Nmar_1008	M20/M25/M40 family metallo-hydrolase	1.72438	2.26e-46	243.083	105.578	7.89082	6.7051	76G-FAM008635	N	Y	Thaumi_prot_LH_FAM002021	NM
NMAR_RS08070	Nmar_1504	hypothetical protein	1.72399	3.99e-12	37.1116	14.7016	5.14294	3.82128	76G-FAM008497	N	Y	Thaumi_prot_LH_FAM000257	NM
NMAR_RS00170	Nmar_0032	hypothetical protein	1.69949	2.93e-13	395.41	171.469	8.58235	7.36027	76G-FAM008525	N	Y	Thaumi_prot_LH_FAM001818	NM
NMAR_RS04150	Nmar_0776	hypothetical protein	1.69899	0.000328553	15.5674	10.5731	3.75002	3.37014	76G-FAM008903	N	Y	Thaumi_prot_LH_FAM001953	NM
NMAR_RS09845	0	hypothetical protein	1.673	6.25e-05	12.9188	11.6715	3.44015	3.18369	#N/A	#N/A	#N/A	Thaumi_prot_LH_FAM002121	NM
NMAR_RS02455	Nmar_0460	CHASE3 domain-containing protein	1.66645	6.33e-25	19.5537	9.94698	4.23444	3.28888	76G-FAM028435	N	Y	Thaumi_prot_LH_FAM006549	NM
NMAR_RS05440	0	hypothetical protein	1.61725	1.81e-24	444.679	194.963	8.76713	7.59635	#N/A	#N/A	#N/A	Thaumi_prot_LH_FAM001677	NM
NMAR_RS00060	0	hypothetical protein	1.58737	2.38e-12	128.139	62.8476	6.91182	5.92621	#N/A	#N/A	#N/A	Thaumi_prot_LH_FAM001627	NM
NMAR_RS09740	0	hypothetical protein	1.54806	6.04e-05	41.2446	22.8592	5.29603	4.36801	#N/A	#N/A	#N/A	Thaumi_prot_LH_FAM001987	NM
NMAR_RS06240	Nmar_1162	hypothetical protein	1.49181	3.34e-15	688.319	364.848	9.36985	8.44879	76G-FAM028466	N	Y	Thaumi_prot_LH_FAM006580	NM
NMAR_RS07255	0	hypothetical protein	1.44937	4.72e-09	146.187	77.5745	7.11697	6.20728	#N/A	#N/A	#N/A	Thaumi_prot_LH_FAM006605	NM
NMAR_RS00670	Nmar_0128	hypothetical protein	1.44283	0.000358238	14.6224	7.82721	3.72978	2.83352	76G-FAM008873	N	Y	Thaumi_prot_LH_FAM001828	NM
NMAR_RS06850	Nmar_1278	hypothetical protein	1.4281	8.29e-07	58.3682	32.3297	5.76713	4.98221	76G-FAM007812	N	Y	Thaumi_prot_LH_FAM000271	NM
NMAR_RS02570	Nmar_0479	phosphate ABC transporter substrate-binding protein PstS	1.4239	9.79e-25	589.258	315.337	9.17078	8.28169	76G-FAM000599	N	N	Thaumi_prot_LH_FAM000377	NM
NMAR_RS06550	Nmar_1218	hypothetical protein	1.39631	9.83e-10	13.403	7.89505	3.69569	2.93761	76G-FAM008919	N	Y	Thaumi_prot_LH_FAM006597	NM
NMAR_RS02580	Nmar_0481	phosphate ABC transporter permease subunit PstC	1.39343	5.48e-14	250.698	135.685	7.92924	7.04545	76G-FAM000598	N	N	Thaumi_prot_LH_FAM000379	NM
NMAR_RS07495	Nmar_1399	biofilm-associated protein	1.3446	2.33e-21	146.89	84.0486	7.1527	6.37989	76G-FAM008089	N	Y	Thaumi_prot_LH_FAM000433	NM
NMAR_RS07810	Nmar_1458	hypothetical protein	1.33478	3.11e-12	2294.9	1282.6	11.0641	10.2958	76G-FAM028494	N	Y	Thaumi_prot_LH_FAM002119	NM
NMAR_RS07430	Nmar_1386	DNA repair and recombination protein RadA	1.30225	8.06e-27	2914.37	1682.06	11.4805	10.7084	76G-FAM000769	N	N	Thaumi_prot_LH_FAM000147	NM
NMAR_RS02565	Nmar_0478	hypothetical protein	1.28578	3.8e-15	183.059	105.534	7.47046	6.70473	76G-FAM008716	N	Y	Thaumi_prot_LH_FAM001886	NM
NMAR_RS07140	Nmar_1335	mechanosensitive ion channel family protein	1.27004	0.000597926	14.5177	8.03666	3.74959	2.95315	76G-FAM006044	N	Y	Thaumi_prot_LH_FAM002008	NM
NMAR_RS07145	Nmar_1336	DUF432 domain-containing protein	1.25797	4.71e-09	21.407	12.6604	4.38839	3.62743	76G-FAM028484	N	Y	Thaumi_prot_LH_FAM006604	NM
NMAR_RS06210	Nmar_1157	hypothetical protein	1.25229	1.01e-10	16.7623	10.8247	4.05034	3.43108	76G-FAM028464	N	Y	Thaumi_prot_LH_FAM006576	NM
NMAR_RS00045	Nmar_0009	ACT domain-containing protein	1.2453	8.8e-30	208.59	123.626	7.65831	6.94045	76G-FAM004849	N	N	Thaumi_prot_LH_FAM001045	NM
NMAR_RS08880	Nmar_1661	helix-turn-helix domain-containing protein	1.24397	0.000314296	22.807	14.7493	4.50397	3.85774	76G-FAM001357	N	N	Thaumi_prot_LH_FAM001380	NM
NMAR_RS09075	Nmar_1697	rhodanese-like domain-containing protein	1.23469	6.17e-11	61.2002	36.7758	5.8883	5.18082	76G-FAM001528_0	Y	N	Thaumi_prot_LH_FAM000233_0	NM
NMAR_RS07785	Nmar_1453	RtcB family protein	1.17634	1.91e-15	56.0282	35.2026	5.76653	5.13621	76G-FAM000491	Y	N	Thaumi_prot_LH_FAM000588	NM
NMAR_RS07500	Nmar_1400	adenine phosphoribosyltransferase	1.17563	1.29e-06	23.8891	14.8615	4.46676	3.82704	76G-FAM002671	Y	N	Thaumi_prot_LH_FAM000432	NM
NMAR_RS07425	Nmar_1385	23S rRNA (adenine(2503)-C(2))-methyltransferase RlmN	1.16497	4.45e-15	48.5872	31.2984	5.54546	4.94615	76G-FAM008086	N	Y	Thaumi_prot_LH_FAM001514	NM
NMAR_RS06695	Nmar_1247	PAS domain-containing sensor histidine kinase	1.16353	1.5e-07	15.8387	10.3257	3.97975	3.33307	76G-FAM008920	N	Y	Thaumi_prot_LH_FAM002074	NM
NMAR_RS03390	Nmar_0633	DUF99 family protein	1.15609	0.000208969	15.8658	7.34356	3.88789	2.79817	76G-FAM000101	N	N	Thaumi_prot_LH_FAM001910	NM
NMAR_RS04755	Nmar_0890	hypothetical protein	1.13407	6.72e-05	29.6717	19.5799	4.83813	4.23283	76G-FAM008818	N	Y	Thaumi_prot_LH_FAM001978	NM
NMAR_RS01280	Nmar_0243	DEAD/DEAH box helicase	1.11385	5.42e-08	14.9987	10.2712	3.85401	3.32806	76G-FAM000131	N	N	Thaumi_prot_LH_FAM000961	NM
NMAR_RS06170	Nmar_1148	DsbA family protein	1.09284	1.38e-05	30.6269	20.7004	4.86359	4.33701	76G-FAM004903_0	N	N	Thaumi_prot_LH_FAM000133_0	NM
NMAR_RS07755	Nmar_1447	phosphomannomutase	1.08894	5.29e-07	15.8938	11.5654	3.9851	3.50547	76G-FAM002304	Y	N	Thaumi_prot_LH_FAM000593	NM
NMAR_RS07760	Nmar_1448	thiamine-phosphate kinase	1.0653	5.5e-10	25.6854	17.5671	4.63976	4.11534	76G-FAM000825	Y	N	Thaumi_prot_LH_FAM000592	NM
NMAR_RS08570	Nmar_1602	nascent polypeptide-associated complex protein	1.06321	1.97e-11	515.867	346.244	8.94769	8.40072	76G-FAM000976	Y	N	Thaumi_prot_LH_FAM000975	NM
NMAR_RS02670	Nmar_0499	hypothetical protein	1.05086	0.000259341	26.6548	14.026	4.57634	3.80587	76G-FAM008229	N	Y	Thaumi_prot_LH_FAM000734	NM
NMAR_RS02555	Nmar_0476	ABC transporter permease	1.04071	0.000641659	15.2801	12.3256	3.91016	3.56214	76G-FAM000759	N	N	Thaumi_prot_LH_FAM001292	NM
NMAR_RS05725	Nmar_1068	hypothetical protein	1.03122	0.000463424	25.0781	20.2557	4.63912	4.2707	76G-FAM008428	N	Y	Thaumi_prot_LH_FAM001528	NM
NMAR_RS04355	Nmar_0815	plastocyanin/azurin family copper-binding protein	1.02526	1.13e-06	41.8278	29.6186	5.34397	4.87839	76G-FAM028451	N	Y	Thaumi_prot_LH_FAM006566	NM
NMAR_RS04165	Nmar_0779	phosphoribosylformylglycinamidine synthase subunit PurQ	1.02504	3.19e-06	28.9749	20.7614	4.83025	4.35912	76G-FAM002061	N	N	Thaumi_prot_LH_FAM001094	NM
NMAR_RS06965	Nmar_1301	DUF120 domain-containing protein	1.02302	0.000314296	22.298	15.4872	4.33587	3.90234	76G-FAM000831	Y	N	Thaumi_prot_LH_FAM000087	NM
NMAR_RS01770	Nmar_0333	peptidase	1.01884	9.7e-10	58.3811	42.1056	5.81507	5.38836	76G-FAM008576	N	Y	Thaumi_prot_LH_FAM000876	NM
