# Supplementary material for: Biofilm lifestyle across different lineages of ammonia-oxidizing archaea
Source: ISME J. 2025 Sep 9;19(1):wraf182. doi: 10.1093/ismejo/wraf182 (PMC12448741; doi:10.1093/ismejo/wraf182)
Supplement: Dataset_S6_figures_discussion_data_wraf182 [file dataset_s6_figures_discussion_data_wraf182.xlsx]

## Sheet: Legend
#Sheet	Content
Fig.5_MCOs	Expression data and phylogenetic grouping information as used in Figure5
Fig.6_BF_genes	bona fide biofilm genes as used in Figure6
conserved_upregulated_fams	all upregulated genes grouped by conservation of their assigned protein families
TFBs	expression data for TFBs
nitroreductases	expression data for nitroreductases
EPS_related_genes_CAZymes_NV	CAZymes (Kerou 2015) expression data NV
CAZymes_NF	CAZymes (Kerou 2015) expression data NF
species_used_for_prot_fam	species used to calculate protein families
species_used_for_genomic_analysis	species used for the genomic analysis of identified biofilm genes
all.arCOG_local_tag	all arCOGs
Nmar_0013_correlations	all genes correlated with the upregulation of TFB Nmar_0013
adhension_diamond_hits	all hits with diamond for adhesion
sialidase_diamond_hits

## Sheet: Fig.5_MCOs
Locus_Genbank	Locus_RefSeq	Info	log2FC		TPM_BF	TPM_Ctrl	log2TPM_BF	log2TPM_Ctrl
NVIE_000600	NVIE_RS00300	MCO1	1.28096		112.937	57.1247	6.81026	5.83515
NVIE_026950	NVIE_RS12885	MCO1	-1.34165		39.0964	121.958	5.25962	6.92543
NVIE_017730	NVIE_RS08635	MCO4a	1.79688		9967.56	3552.49	13.2783	11.7497
NVIE_019250	NVIE_RS09330	MCO4b	7.44662		5452.54	38.564	12.3885	5.22969
NFRAN_0604	NFRAN_RS02510	MCO1	1.00848		155.205	112.839	7.24224	6.81169
NFRAN_2432	NFRAN_RS10110	MCO2	0.130858		44.8024	60.2961	5.48063	5.91039
NFRAN_2427	NFRAN_RS10090	MCO2	-0.221586		32.8795	56.3132	5.0268	5.81328
NFRAN_2798	NFRAN_RS14000	MCO4a	0.296534		657.935	808.564	9.22559	9.60828
NFRAN_2792	NFRAN_RS11590	MCO4b	2.66138		16582.7	3802.54	13.9735	11.8466
NFRAN_2029	NFRAN_RS08505	MCO3	3.15769		14072.9	2296.32	13.7376	11.1523
NFRAN_2030	NFRAN_RS08510	MCO3	3.16944		9353.04	1514.44	13.1574	10.5543
Nmar_1131	NMAR_RS06065	MCO1	0.528835		2.424	2.23118	0.990314	1.13201
Nmar_1663	NMAR_RS08890	MCO1	0.904374		6.16541	4.43558	2.55649	2.1289
Nmar_1136	NMAR_RS06095	MCO2	0.109008		11.1958	14.1471	3.34729	3.81734
Nmar_1354	NMAR_RS07250	MCO4a	1.88202		7729.8	2979.58	12.868	11.5289

## Sheet: Fig.6_BF_genes
#Note: https://mage.genoscope.cns.fr/microscope/home/index.php			a web-based platform for microbial comparative genome analysis and manual functional annotation
Locus_Genbank	Locus_RefSeq	automatic RefSeq annotation	Info	source for annotation	log2FC	Region	TPM_BF	TPM_Ctrl	log2TPM_BF	log2TPM_Ctrl
NVIE_000940	NVIE_RS00460	cell surface protein with DUF11 domain	cell surface protein with DUF11 domain, putative aggregation protein	MaGe	5.88	adhesion	2255.24	47.01	11.1186	5.52557
NVIE_000970	NVIE_RS00475	hypothetical protein	putative serine rich protein involved in cell adhesion	MaGe	4.41		28590.3	1651.89	14.778	10.6809
NVIE_000990*	NVIE_RS00485	hypothetical protein	hypothetical protein, putative glycogen biosynthesis	MaGe	3.36		2405.08	287.42	11.2248	8.15845
NVIE_001000	NVIE_RS00490	putative surface-associated Ca2+-binding protein, Haemolysin-type	putative surface-associated Ca2+-binding protein, Haemolysin-type	/	4.98		1271.31	49.75	10.2907	5.59585
NVIE_001020*	NVIE_RS00500	putative cell wall surface anchor family protein	putative cell wall surface anchor family protein, large adhesion protein	Kerou et al. 2015	5.21516		805.868	26.7467	9.64188	4.73066
NVIE_001850	NVIE_RS00900	exported protein of unknown function	exported protein of unknown function	/	4.69		1318.19	63.07	10.3202	5.85216
NVIE_014250	NVIE_RS06920	exported protein of unknown function	exported protein of unknown function	/	3.3	copCD	9330.15	1174.35	13.14	10.13
NVIE_014290*	NVIE_RS06940	hypothetical protein	hypothetical protein, putative cation channel protein	MaGe	2.71842		2865.08	537.731	11.4577	9.02517
NVIE_014300	NVIE_RS06945	Copper resistance protein CopC/CopD	CopC/CopD	/	4.92		2601.13	107.07	11.2531	6.38105
NVIE_1457	NVIE_RS06950	exported protein of unknown function	exported protein of unknown function, inbetween copC/copD	/	4.94		6133.46	247.86	12.5229	7.54904
NVIE_014310*	NVIE_RS06955	Copper resistance protein CopC/CopD	CopC/CopD	/	2.23581		1352.05	355.059	10.3707	8.44203
NVIE_017730	NVIE_RS08635	multicopper oxidase type 3	MCO4a	this study	1.8	MCO4a	9967.56	3552.49	13.2783	11.7497
NVIE_017740*	NVIE_RS08640	Antibiotic biosynthesis monooxygenase	antibiotic biosynthesis monooxygenase	/	2.38216		1824.5	429.645	10.8271	8.74274
NVIE_019250	NVIE_RS09330	Multicopper oxidase type 3	MCO4b	this study	7.45	MCO4b	5452.54	38.56	12.3885	5.22969
NFRAN_1082*	NFRAN_RS04505	CopD family protein	CopD	/	3.00611	copCD	352.456	64.3301	8.38415	5.92808
NFRAN_1083	NFRAN_RS04510	hypothetical protein	exported protein of unknown function, inbetween copC/copD	MaGe	3.43		4457.3	601.34	11.9837	9.11751
NFRAN_1084	NFRAN_RS04515	copper resistance protein CopC	CopC	/	3.64		2444.16	286.98	11.1568	8.05651
NFRAN_2029	NFRAN_RS08505	multicopper oxidase domain-containing protein	MCO3	this study	3.16	MCO3	14072.9	2296.32	13.7376	11.1523
NFRAN_2030	NFRAN_RS08510	multicopper oxidase domain-containing protein	MCO3	this study	3.17		9353.04	1514.44	13.1574	10.5543
NFRAN_2032	NFRAN_RS08515	ferredoxin family protein	ferredoxin family protein	/	3.08		8886.17	1539.31	13.0871	10.5496
NFRAN_2033	NFRAN_RS08520	antibiotic biosynthesis monooxygenase	antibiotic biosynthesis monooxygenase	/	3.13		6995.19	1169.72	12.7327	10.1545
NFRAN_2077	NFRAN_RS08685	hypothetical protein	hypothetical protein	/	2.02		2333.14	836.89	11.13	9.7
NFRAN_2146	NFRAN_RS08920	sialidase family protein	sialidase family protein	/	4.58	Sialidase	1356.2	83.16	10.3256	5.9626
NFRAN_2154	NFRAN_RS08955	sialidase family protein	sialidase family protein	/	5.02		3649.11	164.8	11.728	6.82407
NFRAN_2155	NFRAN_RS08960	cytochrome c biogenesis protein CcdA	cytochrome c biogenesis protein CcdA	/	5.03		1447.71	64.93	10.3987	5.49372
NFRAN_2792	NFRAN_RS11590	multicopper oxidase domain-containing protein	MCO4b	this study	2.66138	MCO4b	16582.7	3802.54	13.9735	11.8466
0	NFRAN_RS13445	hypothetical protein	hypothetical protein	/	2.64		12044.8	2849.25	13.23	11.44
0	NFRAN_RS13965	hypothetical protein	hypothetical protein	/	3.19		4757.02	784.78	12.1474	9.60214
NFRAN_2798*	NFRAN_RS14000	multicopper oxidase MCO4	multicopper oxidase MCO4a	this study	0.296534	MCO4a	808.564	657.935	9.60828	9.22559
Nmar_0010	NMAR_RS00050	archaeal heat shock protein Hsp20	archaeal heat shock protein Hsp20	/	2.34		703.326	194.879	9.4	7.56986
Nmar_0013	NMAR_RS00070	transcription initiation factor TFIIB	TFB	/	2.44		1348.65	354.564	10.3648	8.45819
Nmar_0033	NMAR_RS00175	winged helix-turn-helix domain-containing protein	winged HTH domain-containing protein	/	2.72		7968.66	1665.25	12.9279	10.6748
Nmar_0034	NMAR_RS00180	TrmB family transcriptional regulator	TrmB family transcriptional regulator	/	2.21		2357.32	740.918	11.15	9.49444
Nmar_0363	NMAR_RS01940	hypothetical protein	hypothetical protein	/	2.09		3717.19	1297.11	11.85	10.3277
Nmar_0455*	NMAR_RS02430	hypothetical protein	hypothetical protein, putatively involved in adhesion	MaGe	3.05	adhesion	231.274	40.5977	7.77123	5.3207
Nmar_0456*	NMAR_RS02435	hypothetical protein	putative cell wall surface anchor family protein, large adhesion protein	MaGe	6.03904		226.644	6.04676	7.78511	2.54461
Nmar_0459	NMAR_RS02450	hypothetical protein	putative serine rich protein involved in cell adhesion	MaGe	4.11		26171.5	2135.29	14.635	10.9539
0	NMAR_RS05400	hypothetical protein	hypothetical protein	/	3.15		428.641	69.8703	8.70551	6.04064
Nmar_1201	NMAR_RS06465	hypothetical protein	S-Layer	von Kügelgen et al 2024	4.13		6628.65	578.223	12.6939	9.166
Nmar_1246	NMAR_RS06690	hypothetical protein	hypothetical protein	/	3.62		8056.6	924.04	12.9107	9.79217
Nmar_1340	NMAR_RS07175	TFIIB-type zinc ribbon-containing protein	TFB	/	1.83	MCO4a	445.16	184.1	8.77525	7.49624
Nmar_1351	NMAR_RS07235	hypothetical protein	hypothetical protein	/	2.57		609.838	159.72	9.18501	7.30637
Nmar_1353	NMAR_RS07245	hemerythrin domain-containing protein	hemerythrin domain-containing protein	/	1.88202		469.373	153.826	8.80826	7.23945
Nmar_1354	NMAR_RS07250	multicopper oxidase MCO4	MCO4a	this study	2.14705		7729.8	2979.58	12.868	11.5289

## Sheet: conserved_upregulated_fams
Locus_Genbank	Locus_RefSeq	Info	log2FC	padj	TPM BF	TPM Ctrl	log2 TPM BF	log2 TPM Ctrl	Protein family	Conserved in
NFRAN_0142	NFRAN_RS00585	nitroreductase family protein	1	1.28e-13	198.45	146.84	7.61	7.2	Thaumi_prot_LH_FAM001931	NV,NF,NM
NFRAN_0604	NFRAN_RS02510	multicopper oxidase domain-containing protein	1.01	1.35e-12	155.21	112.84	7.24	6.81	Thaumi_prot_LH_FAM000878	NV,NF,NM
NFRAN_0924	NFRAN_RS03900	transcription initiation factor IIB family protein	2.08	3.11e-24	169.66	59.05	7.37	5.81	Thaumi_prot_LH_FAM000723_0	NV,NF,NM
NFRAN_1611	NFRAN_RS06655	transcription initiation factor IIB family protein	2.76	1.36e-17	76.43	17	6.23	3.99	Thaumi_prot_LH_FAM000723_0	NV,NF,NM
NFRAN_2792	NFRAN_RS11590	multicopper oxidase domain-containing protein	2.66	5.84e-48	16582.7	3802.54	13.97	11.85	Thaumi_prot_LH_FAM000878	NV,NF,NM
NFRAN_2944	NFRAN_RS12195	TFIIB-type zinc ribbon-containing protein	1.98	9.79e-20	151.84	58.24	7.22	5.82	Thaumi_prot_LH_FAM000723_0	NV,NF,NM
Nmar_0013	NMAR_RS00070	transcription initiation factor TFIIB	2.44003	1e-79	1348.65	354.564	10.3648	8.45819	Thaumi_prot_LH_FAM000723_0	NV,NF,NM
Nmar_1340	NMAR_RS07175	TFIIB-type zinc ribbon-containing protein	1.82976	1.39e-33	445.16	184.1	8.77525	7.49624	Thaumi_prot_LH_FAM000723_0	NV,NF,NM
Nmar_1341	NMAR_RS07180	transcription factor TFIIB	2.42912	3.5e-52	68.0416	18.2906	6.04548	4.17609	Thaumi_prot_LH_FAM000723_0	NV,NF,NM
Nmar_1354	NMAR_RS07250	multicopper oxidase domain-containing protein	1.88202	7.64e-65	7729.8	2979.58	12.868	11.5289	Thaumi_prot_LH_FAM000878	NV,NF,NM
Nmar_1357	NMAR_RS07270	nitroreductase family protein	1.3514	2.09e-40	335.099	183.856	8.33447	7.50959	Thaumi_prot_LH_FAM001931	NV,NF,NM
NVIE_000110	NVIE_RS00050	nitroreductase-like protein	1.05823	4.59e-07	180.303	106.879	7.42667	6.73082	Thaumi_prot_LH_FAM001931	NV,NF,NM
NVIE_000600	NVIE_RS00300	multicopper oxidase type 3	1.28096	9.46e-31	112.937	57.1247	6.81026	5.83515	Thaumi_prot_LH_FAM000878	NV,NF,NM
NVIE_012290	NVIE_RS05950	transcription initiation factor IIB	1.62296	2.39e-33	4894.3	1954.05	12.2416	10.922	Thaumi_prot_LH_FAM000723_0	NV,NF,NM
NVIE_017730	NVIE_RS08635	multicopper oxidase type 3	1.79688	2.73e-31	9967.56	3552.49	13.2783	11.7497	Thaumi_prot_LH_FAM000878	NV,NF,NM
NVIE_019250	NVIE_RS09330	Multicopper oxidase type 3	7.44662	0	5452.54	38.564	12.3885	5.22969	Thaumi_prot_LH_FAM000878	NV,NF,NM
Nmar_0304	NMAR_RS01620	hypothetical protein	1.69716	1.22e-22	96.7965	43.9845	6.55843	5.44438	Thaumi_prot_LH_FAM000040_0	NV, NM
Nmar_1001	NMAR_RS05360	Lrp/AsnC ligand binding domain-containing protein	1.8649	3.01e-06	16.1013	6.27341	3.94174	2.55216	Thaumi_prot_LH_FAM000047_0	NV, NM
0	NMAR_RS05445	hypothetical protein	1.53036	1.31e-25	307.564	145.466	8.25073	7.15169	Thaumi_prot_LH_FAM000186_0	NV, NM
Nmar_1352	NMAR_RS07240	ArsR family transcriptional regulator	1.71423	2.83e-59	582.212	163.69	8.97215	7.34773	Thaumi_prot_LH_FAM001538	NV, NM
Nmar_1365	NMAR_RS07325	hypothetical protein	2.2576	8.38e-13	12.7578	3.84178	3.60322	1.84306	Thaumi_prot_LH_FAM002106	NV, NM
Nmar_1423	NMAR_RS07610	hypothetical protein	2.56217	1.67e-75	271.671	65.6911	8.02783	6.00582	Thaumi_prot_LH_FAM000040_0	NV, NM
Nmar_1464	NMAR_RS07840	hypothetical protein	2.30453	2.01e-18	47.1768	13.6068	5.39301	3.74803	Thaumi_prot_LH_FAM000040_0	NV, NM
NVIE_003470	NVIE_RS01695	protein of unknown function	1.65792	7.6e-09	19.4595	7.54568	4.18212	2.87453	Thaumi_prot_LH_FAM000040_0	NV, NM
NVIE_004200	NVIE_RS02020	putative cupredoxin	1.91932	1.39e-09	19.3055	6.23652	4.06024	2.63769	Thaumi_prot_LH_FAM002106	NV, NM
NVIE_007270	NVIE_RS03535	protein of unknown function	1.49013	1.96e-30	60.4209	26.4152	5.91431	4.71816	Thaumi_prot_LH_FAM000040_0	NV, NM
NVIE_012150	NVIE_RS05875	Regulatory protein, AsnC/Lrp family	1.03728	6.04e-08	45.8916	27.5458	5.48544	4.77548	Thaumi_prot_LH_FAM000047_0	NV, NM
NVIE_014200	NVIE_RS06895	putative Transcriptional regulator	1.41475	4.77e-35	237.477	109.888	7.88605	6.77235	Thaumi_prot_LH_FAM001538	NV, NM
NVIE_017760	NVIE_RS08650	protein of unknown function	1.54593	2.05e-20	326.608	136.543	8.30537	7.07453	Thaumi_prot_LH_FAM000186_0	NV, NM
0	NFRAN_RS02310	hypothetical protein	4.16	5.65e-22	392.85	31.83	8.46	4.84	Thaumi_prot_LH_FAM001004	NV, NF
NFRAN_0560	NFRAN_RS02315	winged helix-turn-helix transcriptional regulator	2.26	4.21e-45	604.35	184.63	9.18	7.53	Thaumi_prot_LH_FAM001003	NV, NF
NFRAN_0591	NFRAN_RS02450	alpha/beta fold hydrolase	1.36	5.31e-18	378.89	219.59	8.54	7.78	Thaumi_prot_LH_FAM001635	NV, NF
NFRAN_1083	NFRAN_RS04510	hypothetical protein	3.43	2.29e-19	4457.3	601.34	11.98	9.12	Thaumi_prot_LH_FAM003660	NV, NF
NFRAN_1109	NFRAN_RS04605	SPFH domain-containing protein	1.44	1.57e-18	30.77	16.87	4.93	4.06	Thaumi_prot_LH_FAM001422	NV, NF
NFRAN_1142	NFRAN_RS04730	hypothetical protein	7.8	9.76e-43	1090.29	7.2	9.75	2.73	Thaumi_prot_LH_FAM001304	NV, NF
NFRAN_1493	NFRAN_RS06160	urea transporter	1.44	2.65e-15	123.76	67.74	6.93	6.06	Thaumi_prot_LH_FAM002659	NV, NF
NFRAN_1496	NFRAN_RS06175	ParB/RepB/Spo0J family partition protein	1.04	1.91e-10	125.49	90.95	6.96	6.49	Thaumi_prot_LH_FAM000296	NV, NF
NFRAN_1499	NFRAN_RS06190	hypothetical protein	1.83	4.4e-24	2653.84	1102.43	11.32	10.1	Thaumi_prot_LH_FAM002857	NV, NF
NFRAN_2032	NFRAN_RS08515	ferredoxin family protein	3.08	2.31e-64	8886.17	1539.31	13.09	10.55	Thaumi_prot_LH_FAM000965	NV, NF
NFRAN_2058	NFRAN_RS08615	response regulator	3.85	3.4e-27	24.72	2.52	4.55	1.11	Thaumi_prot_LH_FAM001253_0	NV, NF
NFRAN_2088	NFRAN_RS08725	ferredoxin family protein	1.46	5.4e-14	44.04	23.35	5.4	4.52	Thaumi_prot_LH_FAM000965	NV, NF
NFRAN_2146	NFRAN_RS08920	sialidase family protein	4.58	5.02e-15	1356.2	83.16	10.33	5.96	Thaumi_prot_LH_FAM003657	NV, NF
NFRAN_2155	NFRAN_RS08960	cytochrome c biogenesis protein CcdA	5.03	3.43e-14	1447.71	64.93	10.4	5.49	Thaumi_prot_LH_FAM000033	NV, NF
NFRAN_2188	NFRAN_RS09095	4Fe-4S dicluster domain-containing protein	1.12	1.21e-09	62.04	41.51	5.9	5.36	Thaumi_prot_LH_FAM000965	NV, NF
NFRAN_2658	NFRAN_RS10955	DNA starvation/stationary phase protection protein	2.09	1.05e-09	178.64	61.86	7.4	5.88	Thaumi_prot_LH_FAM002225	NV, NF
NFRAN_3051	NFRAN_RS12690	P-II family nitrogen regulator	1.4	8.51e-06	10.42	6	3.34	2.57	Thaumi_prot_LH_FAM001030_0	NV, NF
NFRAN_1490	NFRAN_RS13410	urease subunit beta	1.82	2.74e-29	799.07	337.59	9.63	8.39	Thaumi_prot_LH_FAM000302	NV, NF
NVIE_003920	NVIE_RS01900	Nitrogen regulatory protein P-II	3.39514	4.59e-12	85.9216	10.021	6.11459	3.31228	Thaumi_prot_LH_FAM001030_0	NV, NF
NVIE_009850	NVIE_RS04790	chemotaxis response regulator CheY	1.87992	3.5e-18	22.508	7.5288	4.44474	2.89159	Thaumi_prot_LH_FAM001253_0	NV, NF
NVIE_014050	NVIE_RS06815	stomatin-like protein	1.05214	5.36e-13	112.652	66.6931	6.78575	6.05539	Thaumi_prot_LH_FAM001422	NV, NF
NVIE_014170	NVIE_RS06875	putative sialidase - neuraminidase family protein	4.79662	1.78e-36	155.965	6.93742	7.22728	2.67549	Thaumi_prot_LH_FAM003657	NV, NF
NVIE_014280	NVIE_RS06935	transcriptional regulator, ArsR family	2.19172	8.27e-34	1044.44	282.093	9.98614	8.11173	Thaumi_prot_LH_FAM001003	NV, NF
NVIE_014290	NVIE_RS06940	hypothetical protein	2.71842	5.65e-45	2865.08	537.731	11.4577	9.02517	Thaumi_prot_LH_FAM001004	NV, NF
NVIE_1457	NVIE_RS06950	exported protein of unknown function	4.94453	3.76e-16	6133.46	247.862	12.5229	7.54904	Thaumi_prot_LH_FAM003660	NV, NF
NVIE_014550	NVIE_RS07075	Nitrogen regulatory protein P-II	1.05305	1.3e-21	531.636	313.933	9.04988	8.29144	Thaumi_prot_LH_FAM001030_0	NV, NF
NVIE_014750	NVIE_RS07165	urease subunit beta	1.09816	3.28e-10	93.8917	53.7267	6.50537	5.73596	Thaumi_prot_LH_FAM000302	NV, NF
NVIE_014780	NVIE_RS07180	putative urea transporter	1.26384	3.03e-20	40.2738	20.7415	5.32139	4.36824	Thaumi_prot_LH_FAM002659	NV, NF
NVIE_019310	NVIE_RS09355	putative 4Fe-4S ferredoxin iron-sulfur binding domain protein	1.65781	9.69e-22	16.4122	6.3733	4.0102	2.66485	Thaumi_prot_LH_FAM000965	NV, NF
NVIE_019480	NVIE_RS09405	exported protein of unknown function	1.01423	6.24e-18	64.8129	39.5087	6.012	5.299	Thaumi_prot_LH_FAM001304	NV, NF
NVIE_021320	NVIE_RS10245	putative Polar-differentiation response regulator divK	1.25988	1.61e-33	90.2226	46.051	6.48703	5.51925	Thaumi_prot_LH_FAM001253_0	NV, NF
NVIE_021840	NVIE_RS10495	putative Transcriptional regulator	1.23727	2.83e-18	154.521	79.9944	7.25348	6.31084	Thaumi_prot_LH_FAM000296	NV, NF
NVIE_024180	NVIE_RS11585	putative dienelactone hydrolase family	1.43157	9.52e-19	193.425	88.6111	7.57603	6.44112	Thaumi_prot_LH_FAM001635	NV, NF
NVIE_028750	NVIE_RS13730	ferritin, Dps family protein	1.61306	1.31e-15	155.084	61.9774	7.21077	5.93273	Thaumi_prot_LH_FAM002225	NV, NF
NVIE_029950	NVIE_RS14330	conserved protein of unknown function	2.90289	1.05e-59	774.441	126.712	9.54025	6.98089	Thaumi_prot_LH_FAM002857	NV, NF
NVIE_014160	NVIE_RS14560	Disulfide bond oxidoreductase D family protein	3.81693	1.63e-28	50.3864	4.46636	5.5787	2.08066	Thaumi_prot_LH_FAM000033	NV, NF
NVIE_000590	NVIE_RS00295	putative Zinc/iron permease	1.34844	1.64e-17	134.923	65.1685	7.04862	6.0035	Thaumi_prot_LH_FAM000877	NV
NVIE_000840	NVIE_RS00415	hypothetical protein	1.04534	6.43e-31	876.455	522.535	9.77419	9.02893	Thaumi_prot_LH_FAM001281	NV
NVIE_000850	NVIE_RS00420	hypothetical protein	1.00984	6.18e-14	1674.53	1025.11	10.7	9.99916	Thaumi_prot_LH_FAM001280	NV
NVIE_000940	NVIE_RS00460	cell surface protein with DUF11 domain	5.87593	2.17e-287	2255.24	47.0129	11.1186	5.52557	Thaumi_prot_LH_FAM003474	NV
NVIE_000950	NVIE_RS00465	hypothetical protein with HTH ARSR and V4R signature	2.41946	4.25e-61	563.729	128.975	9.11904	6.9862	Thaumi_prot_LH_FAM002725	NV
NVIE_000970	NVIE_RS00475	hypothetical protein	4.40553	9.44e-213	28590.3	1651.89	14.778	10.6809	Thaumi_prot_LH_FAM002293	NV
NVIE_000990	NVIE_RS00485	hypothetical protein	3.36145	1.25e-139	2405.08	287.421	11.2248	8.15845	Thaumi_prot_LH_FAM002293	NV
NVIE_001000	NVIE_RS00490	putative surface-associated Ca2+-binding protein, Haemolysin-type	4.9776	1.37e-168	1271.31	49.7531	10.2907	5.59585	Thaumi_prot_LH_FAM003477	NV
NVIE_001010	NVIE_RS00495	putative surface-associated Ca2+-binding protein, Haemolysin-type	1.64003	9.84e-25	240.211	95.2886	7.88318	6.55379	Thaumi_prot_LH_FAM003478	NV
NVIE_001020	NVIE_RS00500	putative cell wall surface anchor family protein	5.21516	0	805.868	26.7467	9.64188	4.73066	Thaumi_prot_LH_FAM003479	NV
NVIE_001030	NVIE_RS00505	protein of unknown function	2.06276	1.16e-57	207.903	61.1895	7.68231	5.92863	Thaumi_prot_LH_FAM003480	NV
NVIE_001180	NVIE_RS00580	protein of unknown function	1.2974	9.86e-34	159.759	79.3331	7.30519	6.30841	Thaumi_prot_LH_FAM003487	NV
NVIE_001850	NVIE_RS00900	exported protein of unknown function	4.69286	9.23e-37	1318.19	63.0711	10.3202	5.85216	Thaumi_prot_LH_FAM003501	NV
NVIE_001890	NVIE_RS00920	protein of unknown function	1.31102	6.12e-13	52.5475	26.2155	5.67916	4.70796	Thaumi_prot_LH_FAM002622	NV
NVIE_001900	NVIE_RS00925	putative Zinc/iron permease	1.50645	2.08e-22	32.5285	14.0766	5.00178	3.81103	Thaumi_prot_LH_FAM003504	NV
NVIE_0221	NVIE_RS01075	protein of unknown function	1.20376	4.15e-05	14.6666	7.68267	3.78788	2.91357	Thaumi_prot_LH_FAM003067	NV
NVIE_002230	NVIE_RS01090	protein of unknown function	1.25818	1.24e-14	20.6206	10.6038	4.33896	3.40052	Thaumi_prot_LH_FAM003511	NV
NVIE_002530	NVIE_RS01230	hypothetical protein	2.06468	6.3e-15	28.6811	8.33646	4.77017	3.01387	Thaumi_prot_LH_FAM002844	NV
NVIE_002850	NVIE_RS01385	putative heat-shock protein Hsp20	2.27733	1.08e-12	255.46	64.7286	7.85797	6.00963	Thaumi_prot_LH_FAM002176	NV
NVIE_003140	NVIE_RS01525	Toprim (topoisomerase-primase) domain - containing protein	1.19849	5.73e-16	226.208	120.716	7.79721	6.90949	Thaumi_prot_LH_FAM001737	NV
NVIE_003580	NVIE_RS01750	hypothetical protein	1.35637	1.11e-18	1327.52	639.676	10.3529	9.31061	Thaumi_prot_LH_FAM002556	NV
NVIE_003880	NVIE_RS01880	hypothetical protein	3.41943	2.29e-10	70.1827	8.06997	5.75264	3.00661	Thaumi_prot_LH_FAM002982	NV
NVIE_003890	NVIE_RS01885	protein of unknown function	5.01907	3.1e-16	102.627	3.90504	6.2146	1.92459	Thaumi_prot_LH_FAM008451	NV
NVIE_003900	NVIE_RS01890	heat-shock protein Hsp20	6.20635	1.12e-24	383.286	6.36314	8.07458	2.6598	Thaumi_prot_LH_FAM002176	NV
NVIE_003910	NVIE_RS01895	putative cupredoxin	4.97485	1.62e-17	747.982	29.1698	9.07866	4.86593	Thaumi_prot_LH_FAM003534	NV
NVIE_003930	NVIE_RS01905	hypothetical protein	2.65131	2.88e-13	94.7534	18.4922	6.40133	4.19344	Thaumi_prot_LH_FAM002992	NV
NVIE_003940	NVIE_RS01910	protein of unknown function	2.74174	5.57e-56	357.841	65.7136	8.44265	6.03109	Thaumi_prot_LH_FAM001413_0	NV
NVIE_003960	NVIE_RS01915	putative universal stress family protein	3.51436	9.04e-12	167.059	17.9507	7.04343	4.16209	Thaumi_prot_LH_FAM000499_1	NV
NVIE_003990	NVIE_RS01930	UspA domain containing protein	4.1615	1.02e-15	94.4154	6.49319	6.23246	2.66867	Thaumi_prot_LH_FAM000499_1	NV
NVIE_004000	NVIE_RS01935	CBS and zinc finger C2H2 domain-containing protein	4.45778	2.94e-15	119.478	6.64002	6.46603	2.72906	Thaumi_prot_LH_FAM001413_0	NV
NVIE_004010	NVIE_RS01940	CBS domain-containing protein (modular protein)	4.5102	2.97e-17	156.844	8.44768	6.91196	3.07158	Thaumi_prot_LH_FAM001413_0	NV
NVIE_004020	NVIE_RS01945	Universal stress protein YxiE	4.74124	1.44e-15	73.1112	3.36445	5.81021	1.64915	Thaumi_prot_LH_FAM000499_0	NV
NVIE_004030	NVIE_RS01950	putative amino acid transporter	3.8087	3.01e-13	55.6781	4.90664	5.45116	2.28285	Thaumi_prot_LH_FAM002151	NV
NVIE_004060	NVIE_RS01955	protein of unknown function	3.88105	4.07e-17	41.0901	3.42846	5.09516	1.76722	Thaumi_prot_LH_FAM002984	NV
NVIE_004070	NVIE_RS01960	NAD-dependent alcohol dehydrogenase	3.21045	1.97e-11	123.058	16.2865	6.65249	4.01972	Thaumi_prot_LH_FAM000338	NV
NVIE_004100	NVIE_RS01970	protein of unknown function	1.74166	6.99e-07	23.5394	8.5915	4.3394	3.0657	Thaumi_prot_LH_FAM008453	NV
NVIE_004110	NVIE_RS01975	putative signal transduction protein with CBS domains	1.53841	1.63e-10	40.6277	17.1634	5.23303	4.08681	Thaumi_prot_LH_FAM002440	NV
NVIE_004140	NVIE_RS01990	hypothetical protein	4.01107	3.61e-17	932.195	71.3634	9.58074	6.14405	Thaumi_prot_LH_FAM002979	NV
NVIE_004150	NVIE_RS01995	protein of unknown function	2.05636	1.35e-15	39.7493	11.74	5.17923	3.54764	Thaumi_prot_LH_FAM002987	NV
NVIE_004160	NVIE_RS02000	RDD family protein	4.51638	1.59e-13	90.2259	4.84538	6.02284	2.2292	Thaumi_prot_LH_FAM002228	NV
NVIE_004170	NVIE_RS02005	hypothetical protein	4.35191	2.23e-15	124.208	7.43139	6.55245	2.88696	Thaumi_prot_LH_FAM002981	NV
NVIE_004180	NVIE_RS02010	protein of unknown function	4.21579	1.77e-12	45.3539	2.96969	5.04965	1.547	Thaumi_prot_LH_FAM003535	NV
NVIE_004190	NVIE_RS02015	hypothetical protein	3.50994	1.66e-11	67.2779	7.26237	5.74483	2.83532	Thaumi_prot_LH_FAM002980	NV
NVIE_005310	NVIE_RS02595	Transcriptional regulator, Lrp family	3.76253	1.36e-123	321.392	28.9774	8.30151	4.83693	Thaumi_prot_LH_FAM003543	NV
NVIE_005590	NVIE_RS02745	putative membrane associated signal transduction histidine kinase, with phosphoacceptor and ATP binding domain	1.12743	3.47e-27	44.3302	24.9294	5.46408	4.63769	Thaumi_prot_LH_FAM003009	NV
NVIE_005600	NVIE_RS02750	putative quinoprotein glucose/ sorbosone dehydrogenase	1.10548	2.1e-17	211.031	121.253	7.70995	6.91746	Thaumi_prot_LH_FAM001362	NV
NVIE_005860	NVIE_RS02875	protein of unknown function	1.37269	5.72e-09	11.0467	5.26602	3.42325	2.37229	Thaumi_prot_LH_FAM003001	NV
NVIE_0609	NVIE_RS02925	hypothetical protein	1.22591	5.06e-22	189.115	100.008	7.56111	6.62673	Thaumi_prot_LH_FAM002879	NV
NVIE_005980	NVIE_RS02930	hypothetical protein	1.36578	2.52e-14	107.432	51.6068	6.73651	5.63561	Thaumi_prot_LH_FAM002396	NV
NVIE_006230	NVIE_RS03050	protein of unknown function	1.68159	4.97e-15	28.073	10.7096	4.75773	3.40251	Thaumi_prot_LH_FAM003225	NV
NVIE_006250	NVIE_RS03060	protein of unknown function	1.04458	1.31e-13	28.3194	16.7582	4.80663	4.0587	Thaumi_prot_LH_FAM003552	NV
NVIE_007130	NVIE_RS03465	putative FMN-binding pyridoxamine 5'-phosphate oxidase	1.05372	5.83e-17	119.848	70.8136	6.89267	6.14139	Thaumi_prot_LH_FAM000394	NV
NVIE_007280	NVIE_RS03540	protein of unknown function	1.47852	2.24e-10	18.1995	7.95342	4.17492	2.92549	Thaumi_prot_LH_FAM003575	NV
NVIE_007530	NVIE_RS03655	hypothetical protein	1.97137	1.62e-30	337.943	106.862	8.37221	6.73193	Thaumi_prot_LH_FAM002848	NV
NVIE_007890	NVIE_RS03845	putative menaquinone biosynthesis methyltransferase UbiE	1.17454	8.19e-14	63.3826	34.5937	5.96428	5.09071	Thaumi_prot_LH_FAM002357	NV
NVIE_007900	NVIE_RS03850	hypothetical protein	1.48251	5.44e-12	126.638	56.305	6.9379	5.76476	Thaumi_prot_LH_FAM002356	NV
NVIE_008190	NVIE_RS03995	Alpha/beta hydrolase fold protein	1.3085	1.62e-23	45.9866	22.885	5.51573	4.5106	Thaumi_prot_LH_FAM003425	NV
NVIE_008820	NVIE_RS04310	protein of unknown function	1.01412	2.51e-07	12.9979	7.9823	3.68912	2.9755	Thaumi_prot_LH_FAM002860	NV
NVIE_008830	NVIE_RS04315	putative Polyketide cyclase/dehydrase	1.28358	1.72e-08	12.2053	6.13863	3.57035	2.60061	Thaumi_prot_LH_FAM000665	NV
NVIE_009240	NVIE_RS04515	hypothetical protein	1.3557	5.64e-13	121.836	58.1118	6.89422	5.83238	Thaumi_prot_LH_FAM002974	NV
NVIE_009270	NVIE_RS04530	UpsA-like archaeal pilin	1.38264	6.24e-24	617.404	288.533	9.23728	8.1686	Thaumi_prot_LH_FAM002971	NV
NVIE_009280	NVIE_RS04535	putative BasA-like protein	1.98212	1.1e-36	102.492	31.7921	6.66256	4.97824	Thaumi_prot_LH_FAM002970	NV
NVIE_009290	NVIE_RS04540	putative cell surface uncharacterised protein related to type IV pili	1.95276	6.38e-38	86.8188	27.5276	6.41513	4.77671	Thaumi_prot_LH_FAM002969	NV
NVIE_009360	NVIE_RS04570	putative membrane bound type IV pili protein	1.25664	2.22e-21	20.8911	10.7306	4.37857	3.4187	Thaumi_prot_LH_FAM002968	NV
NVIE_009370	NVIE_RS04575	hypothetical protein	1.61063	6.84e-29	13.414	5.36477	3.72935	2.41491	Thaumi_prot_LH_FAM002967	NV
NVIE_009420	NVIE_RS04600	hypothetical protein	1.23134	7.01e-22	15.8906	8.32827	3.98947	3.05249	Thaumi_prot_LH_FAM002669	NV
NVIE_009440	NVIE_RS04610	hypothetical protein	1.26359	1.97e-17	193.657	99.2124	7.57668	6.63018	Thaumi_prot_LH_FAM002957	NV
NVIE_009450	NVIE_RS04615	hypothetical protein	1.25227	1.97e-11	17.0389	8.80702	4.07246	3.12182	Thaumi_prot_LH_FAM002956	NV
NVIE_009480	NVIE_RS04630	hypothetical protein	3.70788	5.1e-35	26.8946	2.53237	4.65889	1.21556	Thaumi_prot_LH_FAM002951	NV
NVIE_009490	NVIE_RS04635	conserved protein of unknown function	1.61178	3.78e-13	38.8811	15.3657	5.18025	3.93901	Thaumi_prot_LH_FAM002950	NV
NVIE_009500	NVIE_RS04640	hypothetical protein	2.24433	1.38e-51	141.382	36.4319	7.10883	5.18109	Thaumi_prot_LH_FAM002949	NV
NVIE_009510	NVIE_RS04645	hypothetical protein	4.24807	1.52e-121	47.9428	3.09198	5.54587	1.61507	Thaumi_prot_LH_FAM002948	NV
NVIE_009520	NVIE_RS04650	hypothetical protein	3.94992	1.86e-124	142.675	11.2609	7.12366	3.48335	Thaumi_prot_LH_FAM002947	NV
NVIE_009530	NVIE_RS04655	molecular chaperone HSP90 family	4.28569	0	80.0611	5.02114	6.31151	2.32616	Thaumi_prot_LH_FAM002946	NV
NVIE_009540	NVIE_RS04660	putative Hsp90 domain protein	4.13158	3.43e-142	83.7978	5.86485	6.36674	2.52782	Thaumi_prot_LH_FAM002945	NV
NVIE_009550	NVIE_RS04665	hypothetical protein	2.38441	1.09e-31	55.9838	13.146	5.75912	3.6837	Thaumi_prot_LH_FAM002944	NV
NVIE_009600	NVIE_RS04685	putative archaeal preflagellin peptidase FlaK	2.17092	6.72e-21	14.8906	4.03241	3.87632	1.94136	Thaumi_prot_LH_FAM001463	NV
NVIE_009770	NVIE_RS04760	archaeal flagellin	1.17496	9.58e-12	29.2979	15.9742	4.84175	3.99453	Thaumi_prot_LH_FAM001471	NV
NVIE_009790	NVIE_RS04770	putative Methyl-accepting chemotaxis sensory transducer	2.44004	1.34e-51	59.9116	13.5317	5.86671	3.75086	Thaumi_prot_LH_FAM001475	NV
NVIE_009820	NVIE_RS04780	putative methyl-accepting chemotaxis protein	1.39755	2.25e-16	16.7503	7.76779	4.03565	2.9499	Thaumi_prot_LH_FAM001473	NV
NVIE_009840	NVIE_RS04785	chemotaxis protein CheW	1.35584	1.16e-19	37.3777	17.8238	5.20084	4.15227	Thaumi_prot_LH_FAM001476	NV
NVIE_009860	NVIE_RS04795	Chemotaxis response regulator protein-glutamate methylesterase	1.737	4.99e-20	30.2745	11.1557	4.86852	3.46158	Thaumi_prot_LH_FAM001477	NV
NVIE_009920	NVIE_RS04825	putative transcriptional regulator, TrmB	1.41867	3.97e-27	106.172	48.9967	6.72063	5.61257	Thaumi_prot_LH_FAM002745	NV
NVIE_009950	NVIE_RS04835	archaeal flagellin	2.22556	4.19e-44	302.041	78.6769	8.19765	6.29294	Thaumi_prot_LH_FAM001471	NV
NVIE_009970	NVIE_RS04845	putative Archaeal flagellar protein FlaG	1.19443	1.61e-07	14.7577	7.877	3.82673	2.96672	Thaumi_prot_LH_FAM001469	NV
NVIE_009980	NVIE_RS04850	putative flagellar protein FlaF	1.22704	1.58e-08	13.0157	6.83615	3.68738	2.73499	Thaumi_prot_LH_FAM001468	NV
NVIE_010000	NVIE_RS04860	putative archaeal flagella assembly protein J	1.11778	2.57e-12	10.7639	6.10774	3.41872	2.59642	Thaumi_prot_LH_FAM001465	NV
NVIE_010010	NVIE_RS04865	protein of unknown function	2.43943	6.37e-20	22.4316	5.06562	4.39287	2.32694	Thaumi_prot_LH_FAM003607	NV
NVIE_010020	NVIE_RS04870	protein of unknown function	2.75802	4.28e-36	32.6244	5.87158	4.98129	2.52283	Thaumi_prot_LH_FAM003608	NV
NVIE_010030	NVIE_RS04875	putative KaiC family protein kinase	2.72392	4.75e-50	84.9416	15.8025	6.35584	3.97825	Thaumi_prot_LH_FAM003609	NV
NVIE_010040	NVIE_RS04880	protein of unknown function	2.31062	6.56e-32	14.5859	3.6298	3.8336	1.84086	Thaumi_prot_LH_FAM003610	NV
NVIE_010050	NVIE_RS04885	protein of unknown function	6.39789	0	785.434	11.4302	9.6069	3.4784	Thaumi_prot_LH_FAM003611	NV
NVIE_010060	NVIE_RS04890	putative transcriptional regulator, TrmB	1.86367	2.8e-47	102.652	34.6496	6.66572	5.11425	Thaumi_prot_LH_FAM002745	NV
NVIE_010090	NVIE_RS04905	Dehydrogenase	1.0383	4.03e-18	26.57	15.8985	4.72487	3.99056	Thaumi_prot_LH_FAM000957	NV
NVIE_010630	NVIE_RS05145	hypothetical protein	1.02376	1.03e-11	47.0805	28.5107	5.54647	4.82277	Thaumi_prot_LH_FAM003215	NV
NVIE_010730	NVIE_RS05190	hypothetical protein	2.30606	1.2e-37	80.9208	20.2705	6.29943	4.33605	Thaumi_prot_LH_FAM002803	NV
NVIE_010740	NVIE_RS05195	protein of unknown function	3.1877	9.05e-18	88.8989	12.1753	6.32821	3.57896	Thaumi_prot_LH_FAM002804	NV
NVIE_1096	NVIE_RS05210	hypothetical protein	2.35291	7.27e-53	431.465	104.288	8.7284	6.69969	Thaumi_prot_LH_FAM002807	NV
NVIE_011060	NVIE_RS05350	putative electron transfer flavoprotein, subunit beta	1.01814	1.3e-06	251.323	152.983	7.91022	7.22853	Thaumi_prot_LH_FAM002788	NV
NVIE_011220	NVIE_RS05420	protein of unknown function	1.75549	5.97e-21	24.8193	9.06649	4.59028	3.16414	Thaumi_prot_LH_FAM008521	NV
NVIE_011690	NVIE_RS05650	exported protein of unknown function	1.15751	1.64e-19	50.9104	27.9747	5.65445	4.80021	Thaumi_prot_LH_FAM003633	NV
NVIE_012010	NVIE_RS05805	exported protein of unknown function	1.18101	1.05e-11	168.395	90.4325	7.34062	6.49605	Thaumi_prot_LH_FAM008531	NV
NVIE_012020	NVIE_RS05810	protein of unknown function	1.30664	4.41e-15	381.181	188.147	8.53445	7.54933	Thaumi_prot_LH_FAM008532	NV
NVIE_012160	NVIE_RS05880	glutamate-ammonia ligase / Glutamine synthetase	1.30565	1.35e-17	109.769	54.8691	6.75482	5.76973	Thaumi_prot_LH_FAM001050	NV
NVIE_012190	NVIE_RS05900	protein of unknown function	1.36996	1.09e-14	138.367	65.3325	7.05623	6.02393	Thaumi_prot_LH_FAM008538	NV
NVIE_012360	NVIE_RS05985	protein of unknown function	1.1788	3.83e-23	256.553	139.295	7.99203	7.12025	Thaumi_prot_LH_FAM003641	NV
NVIE_012370	NVIE_RS05990	putative glucose-methanol-choline oxidoreductase	1.29563	2.24e-21	64.0927	31.9969	5.97504	4.99641	Thaumi_prot_LH_FAM008539	NV
NVIE_012890	NVIE_RS06260	protein of unknown function	4.34598	2.37e-13	76.5104	4.64916	5.86791	2.12573	Thaumi_prot_LH_FAM003647	NV
NVIE_012900	NVIE_RS06265	copper-exporting P-type ATPase A	1.22164	6.74e-13	45.7598	24.1994	5.47557	4.59292	Thaumi_prot_LH_FAM002248	NV
NVIE_012950	NVIE_RS06285	protein of unknown function	3.29525	3.98e-10	52.3208	6.61505	5.52022	2.51385	Thaumi_prot_LH_FAM008548	NV
NVIE_012960	NVIE_RS06290	putative radical SAM domain protein	2.64134	2.25e-41	248.049	48.7218	7.87347	5.59669	Thaumi_prot_LH_FAM008549	NV
NVIE_012970	NVIE_RS06295	protein of unknown function	2.84889	4.62e-37	125.322	21.3279	6.86524	4.40823	Thaumi_prot_LH_FAM008550	NV
NVIE_012980	NVIE_RS06300	Radical SAM	2.94539	1.15e-46	659.677	105.392	9.27852	6.71214	Thaumi_prot_LH_FAM008551	NV
NVIE_013000	NVIE_RS06305	protein of unknown function	2.68044	4.38e-13	549.764	104.053	8.89054	6.69563	Thaumi_prot_LH_FAM008553	NV
NVIE_014210	NVIE_RS06900	protein of unknown function	3.33448	1.55e-67	97.8085	11.8123	6.5343	3.55515	Thaumi_prot_LH_FAM003658	NV
NVIE_014220	NVIE_RS06905	membrane protein of unknown function	3.61394	1.27e-53	42.9477	4.26128	5.37395	2.01857	Thaumi_prot_LH_FAM001734	NV
NVIE_014250	NVIE_RS06920	exported protein of unknown function	3.30344	8.44e-28	9330.15	1174.35	13.1362	10.1286	Thaumi_prot_LH_FAM001593	NV
NVIE_014300	NVIE_RS06945	Copper resistance protein CopC/CopD	4.92329	6.99e-16	2601.13	107.074	11.2531	6.38105	Thaumi_prot_LH_FAM003659	NV
NVIE_014310	NVIE_RS06955	Copper resistance protein CopC/CopD	2.23581	2.9e-35	1352.05	355.059	10.3707	8.44203	Thaumi_prot_LH_FAM001011	NV
NVIE_014340	NVIE_RS06970	exported protein of unknown function	1.65367	5.21e-23	2002.22	786.309	10.9523	9.59178	Thaumi_prot_LH_FAM001010	NV
NVIE_014580	NVIE_RS07085	putative Outer membrane autotransporter barrel domain-containing protein	1.21252	0.000137845	171.48	90.1198	7.29868	6.48176	Thaumi_prot_LH_FAM003663	NV
NVIE_014720	NVIE_RS07150	hypothetical protein	1.26044	3.48e-17	76.2893	39.2302	6.23244	5.28728	Thaumi_prot_LH_FAM002662	NV
NVIE_014730	NVIE_RS07155	putative chaperonin Hsp60/Cpn60/TCP-1	1.327	1.16e-36	96.4406	47.386	6.58909	5.55842	Thaumi_prot_LH_FAM002661	NV
NVIE_014770	NVIE_RS07175	hypothetical protein	1.24628	1.76e-11	13.6088	7.10327	3.74736	2.81415	Thaumi_prot_LH_FAM002660	NV
NVIE_014790	NVIE_RS07185	urea active transporter, urea/sodium symporter	1.8151	4.28e-40	42.136	14.768	5.38397	3.88232	Thaumi_prot_LH_FAM000304	NV
NVIE_015270	NVIE_RS07430	protein of unknown function	1.56404	2.48e-45	85.2067	35.3523	6.40929	5.13942	Thaumi_prot_LH_FAM003070	NV
NVIE_015280	NVIE_RS07435	protein of unknown function	1.02326	1.23e-08	17.2548	10.405	4.10101	3.34754	Thaumi_prot_LH_FAM003677	NV
NVIE_015330	NVIE_RS07460	archaeal thermosome subunit	1.93733	7.28e-25	35.0882	11.1898	5.06297	3.47775	Thaumi_prot_LH_FAM001048	NV
NVIE_015430	NVIE_RS07510	protein of unknown function	1.01971	4.58e-14	54.126	32.9605	5.74946	5.0413	Thaumi_prot_LH_FAM008566	NV
NVIE_015480	NVIE_RS07545	conserved protein of unknown function	1.22843	3.29e-15	70.6412	36.928	6.11795	5.20345	Thaumi_prot_LH_FAM001756	NV
NVIE_015860	NVIE_RS07705	putative nucleobase-cation symporter family protein	1.3999	2.5e-22	36.2331	16.9955	5.16726	4.07918	Thaumi_prot_LH_FAM003692	NV
NVIE_016640	NVIE_RS08095	protein of unknown function	3.35774	1.71e-44	115.771	13.9427	6.77187	3.75589	Thaumi_prot_LH_FAM003143	NV
NVIE_016650	NVIE_RS08100	protein of unknown function	2.80494	3.5e-69	139.308	24.5701	7.09505	4.61675	Thaumi_prot_LH_FAM003704	NV
NVIE_017000	NVIE_RS08265	conserved protein of unknown function	1.05567	4.23e-11	41.8698	24.6442	5.37418	4.59559	Thaumi_prot_LH_FAM002637	NV
NVIE_017740	NVIE_RS08640	Antibiotic biosynthesis monooxygenase	2.38216	1.57e-129	1824.5	429.645	10.8271	8.74274	Thaumi_prot_LH_FAM001540	NV
NVIE_017810	NVIE_RS08670	putative flavin/deazaflavin oxidoreductase superfamily protein	1.33038	1.26e-19	21.0139	10.2517	4.38946	3.35184	Thaumi_prot_LH_FAM003232	NV
NVIE_017960	NVIE_RS08740	Carbonate dehydratase	1.34452	1.32e-38	2140.47	1037.1	11.0571	10.0141	Thaumi_prot_LH_FAM001503	NV
NVIE_1898	NVIE_RS09010	conserved membrane protein of unknown function	3.04715	3.5e-69	62.1201	9.24886	5.93151	3.18291	Thaumi_prot_LH_FAM003226	NV
NVIE_018560	NVIE_RS09030	protein of unknown function	4.46585	3.86e-45	844.16	47.7329	9.65016	5.51011	Thaumi_prot_LH_FAM002828	NV
NVIE_019280	NVIE_RS09345	putative cytochrome P450 YjiB	1.03879	1.06e-12	57.5785	34.567	5.82877	5.10607	Thaumi_prot_LH_FAM003748	NV
NVIE_019730	NVIE_RS09505	protein of unknown function	6.08699	1.61e-71	575.347	10.3173	9.1174	3.25298	Thaumi_prot_LH_FAM003752	NV
NVIE_019920	NVIE_RS09585	conserved protein of unknown function	1.16551	6.61e-11	36.4634	20.0987	5.15384	4.32228	Thaumi_prot_LH_FAM002773	NV
NVIE_020180	NVIE_RS09700	ferritin, Dps family protein	1.17021	1.52e-16	937.335	512.024	9.85704	8.9828	Thaumi_prot_LH_FAM000324	NV
NVIE_020470	NVIE_RS09830	protein of unknown function	2.71494	3.22e-77	273.291	51.0625	8.0724	5.66494	Thaumi_prot_LH_FAM003543	NV
NVIE_020950	NVIE_RS10065	protein of unknown function	1.14489	2.18e-11	78.6766	43.2876	6.25172	5.43446	Thaumi_prot_LH_FAM003275	NV
NVIE_021160	NVIE_RS10165	exported protein of unknown function	1.64352	1.77e-13	326.964	129.342	8.29076	6.95661	Thaumi_prot_LH_FAM003774	NV
NVIE_021340	NVIE_RS10255	putative membrane associated signal transduction histidine kinase, with HAMP linker, ATP binding domain	1.21147	9.85e-36	68.0669	35.9908	6.08519	5.16627	Thaumi_prot_LH_FAM008632	NV
NVIE_021410	NVIE_RS10285	putative integrase family protein	2.90037	3.61e-100	18.7485	3.08856	4.22274	1.60559	Thaumi_prot_LH_FAM001759	NV
NVIE_021810	NVIE_RS10485	protein of unknown function	1.39582	8.35e-21	19588.5	9110.75	14.2282	13.1493	Thaumi_prot_LH_FAM003783	NV
NVIE_021820	NVIE_RS10490	Endonuclease/exonuclease/phosphatase	2.1208	1.12e-55	1203.94	341.087	10.2214	8.40912	Thaumi_prot_LH_FAM008649	NV
NVIE_022030	NVIE_RS10595	protein of unknown function	1.09943	5.11e-21	60.9248	34.8222	5.91396	5.12124	Thaumi_prot_LH_FAM003785	NV
NVIE_022040	NVIE_RS10600	protein of unknown function	1.10654	2.78e-22	74.7415	42.6746	6.2147	5.4145	Thaumi_prot_LH_FAM003786	NV
NVIE_022090	NVIE_RS10625	protein of unknown function	1.90254	4.72e-34	26.0833	8.62004	4.69311	3.09775	Thaumi_prot_LH_FAM003229	NV
NVIE_022130	NVIE_RS10640	exported protein of unknown function	1.08399	4.05e-24	115.004	66.7863	6.84055	6.0608	Thaumi_prot_LH_FAM003787	NV
NVIE_022700	NVIE_RS10900	protein of unknown function	1.16837	1.55e-08	17.3541	9.49758	4.08853	3.21844	Thaumi_prot_LH_FAM008661	NV
NVIE_023020	NVIE_RS11035	hypothetical protein	3.74777	1.03e-143	534.906	49.0418	9.04355	5.6105	Thaumi_prot_LH_FAM003207	NV
NVIE_2359	NVIE_RS11055	protein of unknown function	2.3669	7.38e-11	22.0546	5.22526	4.42265	2.15297	Thaumi_prot_LH_FAM003793	NV
NVIE_023290	NVIE_RS11170	protein of unknown function	1.41904	8.36e-16	16.7443	7.71335	4.04878	2.94155	Thaumi_prot_LH_FAM008665	NV
NVIE_023360	NVIE_RS11195	exported protein of unknown function	2.47108	3.73e-42	337.547	74.9261	8.35633	6.2148	Thaumi_prot_LH_FAM008668	NV
NVIE_023840	NVIE_RS11415	ammonium transporter	1.20694	1.73e-17	385.743	207.181	8.58061	7.68058	Thaumi_prot_LH_FAM000351	NV
NVIE_023990	NVIE_RS11485	hypothetical protein	1.23792	2.19e-10	347.366	178.743	8.35543	7.47312	Thaumi_prot_LH_FAM001776	NV
NVIE_024190	NVIE_RS11590	protein of unknown function with C-terminal blue (Type 1) copper domain	1.67176	8.7e-32	853.227	329.741	9.711	8.35829	Thaumi_prot_LH_FAM003132	NV
NVIE_024530	NVIE_RS11760	phosphate ABC transporter, periplasmic phosphate-binding protein	1.06415	2.48e-12	110.967	65.8013	6.78259	6.01954	Thaumi_prot_LH_FAM003269	NV
NVIE_024540	NVIE_RS11765	putative Glycosyl transferase, group 1	1.22286	3.81e-08	203.722	108.111	7.593	6.74413	Thaumi_prot_LH_FAM002641	NV
NVIE_024630	NVIE_RS11805	conserved protein of unknown function	1.06465	8.86e-09	110.446	65.097	6.75542	5.99653	Thaumi_prot_LH_FAM002617	NV
NVIE_024830	NVIE_RS11890	putative integrase family protein	1.41002	1.4e-29	24.0227	11.0862	4.58474	3.45731	Thaumi_prot_LH_FAM001759	NV
NVIE_024950	NVIE_RS11935	putative integrase family protein	1.06715	2.37e-18	24.0672	14.0674	4.58308	3.80687	Thaumi_prot_LH_FAM001759	NV
NVIE_025380	NVIE_RS12140	conserved protein of unknown function	1.37707	7.95e-10	291.696	139.199	8.10547	7.09863	Thaumi_prot_LH_FAM003822	NV
NVIE_025610	NVIE_RS12250	hypothetical protein	2.48352	1.51e-28	57.1246	12.526	5.74707	3.61974	Thaumi_prot_LH_FAM002648	NV
NVIE_025870	NVIE_RS12375	exported protein of unknown function	1.68924	8.57e-16	13.4666	5.10169	3.74293	2.31819	Thaumi_prot_LH_FAM003830	NV
NVIE_026060	NVIE_RS12460	hypothetical protein	1.01882	1.49e-12	109.53	66.4762	6.7524	6.04549	Thaumi_prot_LH_FAM002634	NV
NVIE_026100	NVIE_RS12480	protein of unknown function	1.15341	1.92e-11	1841.3	1021.39	10.8225	9.98032	Thaumi_prot_LH_FAM003730	NV
NVIE_026130	NVIE_RS12495	protein of unknown function	1.7022	4.41e-22	28.7924	10.9203	4.83482	3.43821	Thaumi_prot_LH_FAM002795	NV
NVIE_026140	NVIE_RS12500	exported protein of unknown function	1.13957	6.94e-18	177.254	98.6968	7.45025	6.61586	Thaumi_prot_LH_FAM003708	NV
NVIE_026210	NVIE_RS12525	protein of unknown function	1.49286	1.78e-18	110.921	48.1674	6.74958	5.58039	Thaumi_prot_LH_FAM003630	NV
NVIE_026500	NVIE_RS12665	hypothetical protein	2.13749	7.68e-30	111.097	30.9514	6.74562	4.93998	Thaumi_prot_LH_FAM003065	NV
NVIE_026540	NVIE_RS12685	protein of unknown function	1.16264	1.98e-05	33.5843	18.2485	4.93535	4.17037	Thaumi_prot_LH_FAM008728	NV
NVIE_026590	NVIE_RS12705	protein of unknown function	1.60903	5.83e-17	62.5206	25.1547	5.90102	4.64163	Thaumi_prot_LH_FAM003841	NV
NVIE_026600	NVIE_RS12710	protein of unknown function	2.45871	2.19e-10	258.107	57.149	7.81445	5.83158	Thaumi_prot_LH_FAM008731	NV
NVIE_026610	NVIE_RS12715	conserved exported protein of unknown function	2.36289	1.31e-09	384.419	90.7611	8.39172	6.49515	Thaumi_prot_LH_FAM003695	NV
NVIE_027210	NVIE_RS13020	exported protein of unknown function	2.50331	1.1e-06	399.468	85.6316	8.30005	6.4045	Thaumi_prot_LH_FAM008764	NV
NVIE_028770	NVIE_RS13740	putative spermine synthase	1.14067	1.73e-16	13.1115	7.34298	3.7033	2.86812	Thaumi_prot_LH_FAM003158	NV
NVIE_028780	NVIE_RS13745	exported protein of unknown function	2.11736	7.29e-24	39.679	11.2513	5.24494	3.47593	Thaumi_prot_LH_FAM003862	NV
NVIE_028800	NVIE_RS13755	hypothetical protein	1.28632	3.05e-08	14.5759	7.31402	3.83653	2.84967	Thaumi_prot_LH_FAM003270	NV
NVIE_028840	NVIE_RS13775	Rieske (2Fe-2S) domain protein	1.67522	1.1e-24	55.1006	21.2742	5.77239	4.38433	Thaumi_prot_LH_FAM003853	NV
NVIE_029090	NVIE_RS13900	protein of unknown function	1.48496	4.77e-41	70.5368	31.0308	6.13434	4.95199	Thaumi_prot_LH_FAM008791	NV
NVIE_029390	NVIE_RS14065	putative ferritin, Dps family protein	1.64308	1.45e-10	38.9802	15.2723	5.17556	3.87768	Thaumi_prot_LH_FAM003015	NV
NVIE_029640	NVIE_RS14170	voltage-gated potassium channel beta subunit family protein	1.18318	3.04e-21	1508.29	820.002	10.5513	9.66284	Thaumi_prot_LH_FAM000700	NV
NVIE_029810	NVIE_RS14260	stomatin-like protein, putative protease	1.51134	2.62e-13	13.017	5.64584	3.67322	2.47059	Thaumi_prot_LH_FAM003235	NV
NVIE_029910	NVIE_RS14310	conserved protein of unknown function	1.21538	7.07e-18	62.1237	32.9546	5.9395	5.03273	Thaumi_prot_LH_FAM008799	NV
NVIE_030040	NVIE_RS14375	putative signal transduction response regulator, receiver domain/putative CopR	1.46975	2.22e-23	99.1613	44.0838	6.61296	5.45745	Thaumi_prot_LH_FAM003880	NV
NVIE_018260	NVIE_RS14590	hypothetical protein	1.02214	5.92e-22	216.975	131.01	7.75159	7.02927	Thaumi_prot_LH_FAM000977	NV
NVIE_021310	NVIE_RS14620	putative membrane associated signal transduction histidine kinase, with phosphoacceptor and ATP binding domain	1.23806	6.21e-44	125.06	65.1111	6.9654	6.0228	Thaumi_prot_LH_FAM003349	NV
NVIE_003590	NVIE_RS14695	protein of unknown function	1.19588	1.61e-14	606.848	327.201	9.22435	8.35023	Thaumi_prot_LH_FAM002997	NV
NVIE_004050	NVIE_RS14710	protein of unknown function	3.15322	6.25e-10	11.2627	1.55692	3.19417	0.476871	Thaumi_prot_LH_FAM002985	NV
NVIE_0733	NVIE_RS14740	hypothetical protein	1.17703	8.62e-07	38.0301	20.6436	5.17786	4.35812	Thaumi_prot_LH_FAM003571	NV
NVIE_009560	NVIE_RS14765	hypothetical protein	2.99919	1.22e-49	68.7372	10.4812	6.06184	3.35962	Thaumi_prot_LH_FAM002943	NV
NVIE_020100	NVIE_RS14880	protein of unknown function	1.68715	6.59e-21	250.793	95.972	7.92852	6.57486	Thaumi_prot_LH_FAM008622	NV
NVIE_020550	NVIE_RS14895	exported protein of unknown function	1.12787	1.31e-23	124.1	69.759	6.94652	6.11932	Thaumi_prot_LH_FAM003766	NV
NVIE_022800	NVIE_RS14930	exported protein of unknown function	1.60118	3.9e-06	74.3309	29.8587	6.06873	4.89093	Thaumi_prot_LH_FAM008662	NV
NVIE_003870	NVIE_RS15135	protein of unknown function	3.69897	6.97e-08	45.8323	4.3091	5.09433	1.92735	Thaumi_prot_LH_FAM008450	NV
NVIE_007220	NVIE_RS15230	hypothetical protein	1.59472	1.88e-12	73.1517	29.6138	6.11062	4.88165	Thaumi_prot_LH_FAM003572	NV
NVIE_019740	NVIE_RS15475	protein of unknown function	5.82213	6.07e-66	946.012	20.3801	9.84248	4.22635	Thaumi_prot_LH_FAM003559	NV
NVIE_023350	NVIE_RS15570	exported protein of unknown function	2.20381	1.12e-43	375.972	100.36	8.52258	6.6426	Thaumi_prot_LH_FAM008667	NV
NVIE_023650	NVIE_RS15580	protein of unknown function	2.81097	8.8e-24	27.2571	4.8072	4.74664	2.15861	Thaumi_prot_LH_FAM003802	NV
Nmar_0009	NMAR_RS00045	ACT domain-containing protein	1.2453	8.8e-30	208.59	123.626	7.65831	6.94045	Thaumi_prot_LH_FAM001045	NM
Nmar_0010	NMAR_RS00050	archaeal heat shock protein Hsp20	2.34293	2.7e-45	703.326	194.879	9.40242	7.56986	Thaumi_prot_LH_FAM001046	NM
Nmar_0011	NMAR_RS00055	CDC48 family AAA ATPase	2.61869	1.02e-85	399.705	91.4056	8.60454	6.4999	Thaumi_prot_LH_FAM000348_0	NM
0	NMAR_RS00060	hypothetical protein	1.58737	2.38e-12	128.139	62.8476	6.91182	5.92621	Thaumi_prot_LH_FAM001627	NM
Nmar_0032	NMAR_RS00170	hypothetical protein	1.69949	2.93e-13	395.41	171.469	8.58235	7.36027	Thaumi_prot_LH_FAM001818	NM
Nmar_0033	NMAR_RS00175	winged helix-turn-helix domain-containing protein	2.72242	7.54e-66	7968.66	1665.25	12.9279	10.6748	Thaumi_prot_LH_FAM000595	NM
Nmar_0034	NMAR_RS00180	TrmB family transcriptional regulator	2.20804	3.17e-34	2357.32	740.918	11.1507	9.49444	Thaumi_prot_LH_FAM001074	NM
Nmar_0035	NMAR_RS00185	hypothetical protein	1.92446	4.07e-44	627.393	237.489	9.24511	7.88114	Thaumi_prot_LH_FAM001819	NM
Nmar_0036	NMAR_RS00190	hypothetical protein	1.80256	0.000311025	13.9188	5.73886	3.70216	2.36149	Thaumi_prot_LH_FAM001075	NM
Nmar_0128	NMAR_RS00670	hypothetical protein	1.44283	0.000358238	14.6224	7.82721	3.72978	2.83352	Thaumi_prot_LH_FAM001828	NM
Nmar_0243	NMAR_RS01280	DEAD/DEAH box helicase	1.11385	5.42e-08	14.9987	10.2712	3.85401	3.32806	Thaumi_prot_LH_FAM000961	NM
Nmar_0333	NMAR_RS01770	peptidase	1.01884	9.7e-10	58.3811	42.1056	5.81507	5.38836	Thaumi_prot_LH_FAM000876	NM
Nmar_0363	NMAR_RS01940	hypothetical protein	2.08523	5.59e-50	3717.19	1297.11	11.8459	10.3277	Thaumi_prot_LH_FAM001865	NM
Nmar_0377	NMAR_RS02025	hypothetical protein	2.92353	1.32e-131	345.945	65.8129	8.41924	6.03013	Thaumi_prot_LH_FAM001871	NM
Nmar_0455	NMAR_RS02430	hypothetical protein	3.04569	1.19e-99	231.274	40.5977	7.77123	5.3207	Thaumi_prot_LH_FAM000229	NM
Nmar_0456	NMAR_RS02435	hypothetical protein	6.03904	3.46e-194	226.644	6.04676	7.78511	2.54461	Thaumi_prot_LH_FAM006547	NM
Nmar_0458	NMAR_RS02445	hypothetical protein	1.88892	9.34e-16	79.4294	31.049	6.26584	4.92987	Thaumi_prot_LH_FAM000159	NM
Nmar_0459	NMAR_RS02450	hypothetical protein	4.10866	2.57e-25	26171.5	2135.29	14.635	10.9539	Thaumi_prot_LH_FAM000229	NM
Nmar_0460	NMAR_RS02455	CHASE3 domain-containing protein	1.66645	6.33e-25	19.5537	9.94698	4.23444	3.28888	Thaumi_prot_LH_FAM006549	NM
Nmar_0476	NMAR_RS02555	ABC transporter permease	1.04071	0.000641659	15.2801	12.3256	3.91016	3.56214	Thaumi_prot_LH_FAM001292	NM
Nmar_0478	NMAR_RS02565	hypothetical protein	1.28578	3.8e-15	183.059	105.534	7.47046	6.70473	Thaumi_prot_LH_FAM001886	NM
Nmar_0479	NMAR_RS02570	phosphate ABC transporter substrate-binding protein PstS	1.4239	9.79e-25	589.258	315.337	9.17078	8.28169	Thaumi_prot_LH_FAM000377	NM
Nmar_0481	NMAR_RS02580	phosphate ABC transporter permease subunit PstC	1.39343	5.48e-14	250.698	135.685	7.92924	7.04545	Thaumi_prot_LH_FAM000379	NM
Nmar_0488	NMAR_RS02615	arsenate reductase ArsC	1.97142	1.38e-08	12.0533	4.32496	3.53779	2.07531	Thaumi_prot_LH_FAM001268	NM
Nmar_0499	NMAR_RS02670	hypothetical protein	1.05086	0.000259341	26.6548	14.026	4.57634	3.80587	Thaumi_prot_LH_FAM000734	NM
Nmar_0584	NMAR_RS03125	hypothetical protein	1.79563	1.81e-27	57.4057	25.6868	5.78578	4.67626	Thaumi_prot_LH_FAM001900	NM
Nmar_0630	NMAR_RS03375	hypothetical protein	1.88012	2.91e-42	59.7329	22.686	5.8642	4.49822	Thaumi_prot_LH_FAM000712	NM
Nmar_0633	NMAR_RS03390	DUF99 family protein	1.15609	0.000208969	15.8658	7.34356	3.88789	2.79817	Thaumi_prot_LH_FAM001910	NM
Nmar_0731	NMAR_RS03920	hypothetical protein	2.24747	4.59e-37	152.762	45.9572	7.19677	5.50899	Thaumi_prot_LH_FAM000730	NM
0	NMAR_RS04055	DUF1059 domain-containing protein	2.35058	2.51e-09	50.8116	13.8999	5.54439	3.60166	Thaumi_prot_LH_FAM000922	NM
Nmar_0776	NMAR_RS04150	hypothetical protein	1.69899	0.000328553	15.5674	10.5731	3.75002	3.37014	Thaumi_prot_LH_FAM001953	NM
Nmar_0779	NMAR_RS04165	phosphoribosylformylglycinamidine synthase subunit PurQ	1.02504	3.19e-06	28.9749	20.7614	4.83025	4.35912	Thaumi_prot_LH_FAM001094	NM
Nmar_0815	NMAR_RS04355	plastocyanin/azurin family copper-binding protein	1.02526	1.13e-06	41.8278	29.6186	5.34397	4.87839	Thaumi_prot_LH_FAM006566	NM
Nmar_0864	NMAR_RS04615	hypothetical protein	2.17977	3.56e-35	202	63.54	7.63854	5.95678	Thaumi_prot_LH_FAM001971	NM
Nmar_0890	NMAR_RS04755	hypothetical protein	1.13407	6.72e-05	29.6717	19.5799	4.83813	4.23283	Thaumi_prot_LH_FAM001978	NM
Nmar_0905	NMAR_RS04835	hypothetical protein	2.3531	1.19e-33	75.5788	22.6407	6.18732	4.48011	Thaumi_prot_LH_FAM001992	NM
0	NMAR_RS04840	hypothetical protein	1.89012	1.58e-11	34.4813	18.2969	5.07873	4.14836	Thaumi_prot_LH_FAM001993	NM
0	NMAR_RS04875	hypothetical protein	1.74549	2.72e-30	1239.25	539.095	10.2241	9.04514	Thaumi_prot_LH_FAM001520	NM
Nmar_0970	NMAR_RS05195	hypothetical protein	2.48833	2.37e-59	131.48	29.937	7.00581	4.76693	Thaumi_prot_LH_FAM000069	NM
Nmar_1008	NMAR_RS05395	M20/M25/M40 family metallo-hydrolase	1.72438	2.26e-46	243.083	105.578	7.89082	6.7051	Thaumi_prot_LH_FAM002021	NM
0	NMAR_RS05400	hypothetical protein	3.14864	1.41e-57	428.641	69.8703	8.70551	6.04064	Thaumi_prot_LH_FAM006569	NM
0	NMAR_RS05440	hypothetical protein	1.61725	1.81e-24	444.679	194.963	8.76713	7.59635	Thaumi_prot_LH_FAM001677	NM
Nmar_1068	NMAR_RS05725	hypothetical protein	1.03122	0.000463424	25.0781	20.2557	4.63912	4.2707	Thaumi_prot_LH_FAM001528	NM
Nmar_1073	NMAR_RS05750	fibronectin type III domain-containing protein	3.31144	2.25e-113	68.6081	11.6941	6.08807	3.53851	Thaumi_prot_LH_FAM006573	NM
Nmar_1148	NMAR_RS06170	DsbA family protein	1.09284	1.38e-05	30.6269	20.7004	4.86359	4.33701	Thaumi_prot_LH_FAM000133_0	NM
Nmar_1157	NMAR_RS06210	hypothetical protein	1.25229	1.01e-10	16.7623	10.8247	4.05034	3.43108	Thaumi_prot_LH_FAM006576	NM
Nmar_1162	NMAR_RS06240	hypothetical protein	1.49181	3.34e-15	688.319	364.848	9.36985	8.44879	Thaumi_prot_LH_FAM006580	NM
Nmar_1163	NMAR_RS06245	hypothetical protein	2.40521	1.06e-60	2000.15	556.682	10.9278	9.09023	Thaumi_prot_LH_FAM006581	NM
0	NMAR_RS06250	hypothetical protein	2.10176	1.4e-21	1394.73	465.364	10.3952	8.75027	Thaumi_prot_LH_FAM006582	NM
Nmar_1164	NMAR_RS06255	hypothetical protein	1.76734	1.19e-15	1653.62	700.662	10.624	9.34969	Thaumi_prot_LH_FAM006583	NM
Nmar_1201	NMAR_RS06465	hypothetical protein	4.13258	1.31e-110	6628.65	578.223	12.6939	9.166	Thaumi_prot_LH_FAM000095	NM
Nmar_1218	NMAR_RS06550	hypothetical protein	1.39631	9.83e-10	13.403	7.89505	3.69569	2.93761	Thaumi_prot_LH_FAM006597	NM
Nmar_1246	NMAR_RS06690	hypothetical protein	3.62367	5.77e-78	8056.6	924.04	12.9107	9.79217	Thaumi_prot_LH_FAM006598	NM
Nmar_1247	NMAR_RS06695	PAS domain-containing sensor histidine kinase	1.16353	1.5e-07	15.8387	10.3257	3.97975	3.33307	Thaumi_prot_LH_FAM002074	NM
Nmar_1278	NMAR_RS06850	hypothetical protein	1.4281	8.29e-07	58.3682	32.3297	5.76713	4.98221	Thaumi_prot_LH_FAM000271	NM
Nmar_1301	NMAR_RS06965	DUF120 domain-containing protein	1.02302	0.000314296	22.298	15.4872	4.33587	3.90234	Thaumi_prot_LH_FAM000087	NM
Nmar_1335	NMAR_RS07140	mechanosensitive ion channel family protein	1.27004	0.000597926	14.5177	8.03666	3.74959	2.95315	Thaumi_prot_LH_FAM002008	NM
Nmar_1336	NMAR_RS07145	DUF432 domain-containing protein	1.25797	4.71e-09	21.407	12.6604	4.38839	3.62743	Thaumi_prot_LH_FAM006604	NM
Nmar_1343	NMAR_RS07195	ectoine hydroxylase	1.72698	3.4e-19	32.3982	13.728	4.98936	3.76327	Thaumi_prot_LH_FAM002096	NM
Nmar_1346	NMAR_RS07210	diaminobutyrate acetyltransferase	2.82251	1.79e-12	14.4205	3.1047	3.70369	1.28541	Thaumi_prot_LH_FAM002099	NM
Nmar_1347	NMAR_RS07215	hypothetical protein	2.96283	4.62e-07	10.072	2.17825	3.03772	0.770965	Thaumi_prot_LH_FAM002100	NM
Nmar_1351	NMAR_RS07235	hypothetical protein	2.57153	4.3e-62	609.838	159.72	9.18501	7.30637	Thaumi_prot_LH_FAM002101	NM
Nmar_1353	NMAR_RS07245	hemerythrin domain-containing protein	2.14705	1.42e-43	469.373	153.826	8.80826	7.23945	Thaumi_prot_LH_FAM001069	NM
0	NMAR_RS07255	hypothetical protein	1.44937	4.72e-09	146.187	77.5745	7.11697	6.20728	Thaumi_prot_LH_FAM006605	NM
Nmar_1385	NMAR_RS07425	23S rRNA (adenine(2503)-C(2))-methyltransferase RlmN	1.16497	4.45e-15	48.5872	31.2984	5.54546	4.94615	Thaumi_prot_LH_FAM001514	NM
Nmar_1386	NMAR_RS07430	DNA repair and recombination protein RadA	1.30225	8.06e-27	2914.37	1682.06	11.4805	10.7084	Thaumi_prot_LH_FAM000147	NM
Nmar_1399	NMAR_RS07495	biofilm-associated protein	1.3446	2.33e-21	146.89	84.0486	7.1527	6.37989	Thaumi_prot_LH_FAM000433	NM
Nmar_1400	NMAR_RS07500	adenine phosphoribosyltransferase	1.17563	1.29e-06	23.8891	14.8615	4.46676	3.82704	Thaumi_prot_LH_FAM000432	NM
Nmar_1447	NMAR_RS07755	phosphomannomutase	1.08894	5.29e-07	15.8938	11.5654	3.9851	3.50547	Thaumi_prot_LH_FAM000593	NM
Nmar_1448	NMAR_RS07760	thiamine-phosphate kinase	1.0653	5.5e-10	25.6854	17.5671	4.63976	4.11534	Thaumi_prot_LH_FAM000592	NM
Nmar_1453	NMAR_RS07785	RtcB family protein	1.17634	1.91e-15	56.0282	35.2026	5.76653	5.13621	Thaumi_prot_LH_FAM000588	NM
Nmar_1458	NMAR_RS07810	hypothetical protein	1.33478	3.11e-12	2294.9	1282.6	11.0641	10.2958	Thaumi_prot_LH_FAM002119	NM
Nmar_1504	NMAR_RS08070	hypothetical protein	1.72399	3.99e-12	37.1116	14.7016	5.14294	3.82128	Thaumi_prot_LH_FAM000257	NM
Nmar_1602	NMAR_RS08570	nascent polypeptide-associated complex protein	1.06321	1.97e-11	515.867	346.244	8.94769	8.40072	Thaumi_prot_LH_FAM000975	NM
Nmar_1618	NMAR_RS08650	tetratricopeptide repeat protein	1.741	3.5e-17	78.6721	31.831	6.16351	4.96299	Thaumi_prot_LH_FAM000980	NM
Nmar_1661	NMAR_RS08880	helix-turn-helix domain-containing protein	1.24397	0.000314296	22.807	14.7493	4.50397	3.85774	Thaumi_prot_LH_FAM001380	NM
Nmar_1697	NMAR_RS09075	rhodanese-like domain-containing protein	1.23469	6.17e-11	61.2002	36.7758	5.8883	5.18082	Thaumi_prot_LH_FAM000233_0	NM
Nmar_0297	NMAR_RS09635	hypothetical protein	2.11816	1.48e-06	54.9514	20.1317	5.59182	4.14335	Thaumi_prot_LH_FAM001852	NM
0	NMAR_RS09740	hypothetical protein	1.54806	6.04e-05	41.2446	22.8592	5.29603	4.36801	Thaumi_prot_LH_FAM001987	NM
0	NMAR_RS09750	hypothetical protein	3.41906	1.98e-17	59.6608	8.13643	5.78627	2.86213	Thaumi_prot_LH_FAM002016	NM
0	NMAR_RS09755	hypothetical protein	2.5481	1.13e-36	238.95	57.7242	7.89498	5.83023	Thaumi_prot_LH_FAM001602	NM
0	NMAR_RS09805	hypothetical protein	1.91971	3.62e-24	17235.4	6366.39	14.0132	12.5788	Thaumi_prot_LH_FAM006606	NM
0	NMAR_RS09810	hypothetical protein	1.92457	2.02e-13	90.3021	35.4433	6.35126	5.12736	Thaumi_prot_LH_FAM006608	NM
0	NMAR_RS09845	hypothetical protein	1.673	6.25e-05	12.9188	11.6715	3.44015	3.18369	Thaumi_prot_LH_FAM002121	NM
NFRAN_0115	NFRAN_RS00465	cobalamin B12-binding domain-containing protein	1.04	1.13e-10	275.8	198.86	8.1	7.61	Thaumi_prot_LH_FAM000321	NF
NFRAN_0153	NFRAN_RS00620	hypothetical protein	1.29	4.03e-05	20.35	12.22	4.25	3.53	Thaumi_prot_LH_FAM004472	NF
NFRAN_0223	NFRAN_RS00890	PepSY domain-containing protein	1.24	6.39e-14	646.49	405.27	9.3	8.66	Thaumi_prot_LH_FAM004487	NF
NFRAN_0261	NFRAN_RS01060	thioredoxin	1.24	2.63e-16	2642.68	1648.7	11.34	10.69	Thaumi_prot_LH_FAM000017	NF
NFRAN_0278	NFRAN_RS01135	hypothetical protein	1.13	0.00052	11.71	7.99	3.51	2.95	Thaumi_prot_LH_FAM004322	NF
NFRAN_0284	NFRAN_RS01165	hypothetical protein	1.35	8.29e-05	29.45	16.59	4.75	3.96	Thaumi_prot_LH_FAM013081	NF
NFRAN_0285	NFRAN_RS01170	hypothetical protein	1.34	3.06e-07	31.99	18.55	4.97	4.14	Thaumi_prot_LH_FAM013082	NF
NFRAN_0303	NFRAN_RS01240	hypothetical protein	1.43	5.97e-13	265.3	144.61	8	7.16	Thaumi_prot_LH_FAM013089	NF
NFRAN_0397	NFRAN_RS01600	hypothetical protein	1.22	1.82e-13	483.93	304.94	8.87	8.25	Thaumi_prot_LH_FAM013101	NF
NFRAN_0592	NFRAN_RS02455	hypothetical protein	1.09	1.99e-10	117.5	81.87	6.84	6.35	Thaumi_prot_LH_FAM004875	NF
NFRAN_0648	NFRAN_RS02675	tetratricopeptide repeat protein	1.82	8.86e-22	265.17	110.71	8.01	6.76	Thaumi_prot_LH_FAM004599	NF
NFRAN_0659	NFRAN_RS02720	glutamine--fructose-6-phosphate transaminase (isomerizing)	1.88	8.44e-28	949.72	389.58	9.87	8.6	Thaumi_prot_LH_FAM000886	NF
NFRAN_0686	NFRAN_RS02840	hypothetical protein	1.1	3.95e-22	283.99	195.19	8.14	7.61	Thaumi_prot_LH_FAM004559	NF
NFRAN_0713	NFRAN_RS02965	superoxide dismutase	1.03	1.67e-11	2200.16	1582.36	11.06	10.63	Thaumi_prot_LH_FAM000213	NF
NFRAN_0724	NFRAN_RS03015	4-hydroxyphenylacetate 3-hydroxylase N-terminal domain-containing protein	1.03	1.1e-12	864.67	625.61	9.73	9.29	Thaumi_prot_LH_FAM000014	NF
NFRAN_0797	NFRAN_RS03355	response regulator transcription factor	1.97	1.33e-69	46.32	17.33	5.52	4.1	Thaumi_prot_LH_FAM013146	NF
NFRAN_0838	NFRAN_RS03525	hypothetical protein	1.61	2.06e-14	24.46	11.6	4.56	3.51	Thaumi_prot_LH_FAM004033	NF
NFRAN_0921	NFRAN_RS03885	hypothetical protein	1.18	0.000431	18.54	11.79	4.09	3.48	Thaumi_prot_LH_FAM003681	NF
NFRAN_1028	NFRAN_RS04290	3,4-dihydroxy-2-butanone-4-phosphate synthase	1.28	7.06e-18	440.48	268.37	8.76	8.06	Thaumi_prot_LH_FAM000982	NF
NFRAN_1033	NFRAN_RS04315	transcription factor	1.22	4.46e-19	1464.93	935.26	10.5	9.87	Thaumi_prot_LH_FAM000987	NF
NFRAN_1049	NFRAN_RS04380	hypothetical protein	1.37	0.000102	1301.37	729.14	10.27	9.43	Thaumi_prot_LH_FAM004009	NF
NFRAN_1070	NFRAN_RS04470	anti-sigma factor	2.15	2.67e-08	449.91	148.25	8.69	7.14	Thaumi_prot_LH_FAM004418	NF
NFRAN_1082	NFRAN_RS04505	CopD family protein	3.01	3.46e-20	352.46	64.33	8.38	5.93	Thaumi_prot_LH_FAM004213	NF
NFRAN_1084	NFRAN_RS04515	copper resistance protein CopC	3.64	6.28e-24	2444.16	286.98	11.16	8.06	Thaumi_prot_LH_FAM004042	NF
NFRAN_1090	NFRAN_RS04540	hypothetical protein	1.1	2.41e-05	34.77	23.63	5.04	4.5	Thaumi_prot_LH_FAM002779	NF
NFRAN_1101	NFRAN_RS04575	MarR family transcriptional regulator	1.37	1.77e-17	110.2	62.48	6.74	5.96	Thaumi_prot_LH_FAM000727	NF
NFRAN_1104	NFRAN_RS04590	hypothetical protein	1.48	3.44e-09	37.98	20.23	5.19	4.31	Thaumi_prot_LH_FAM004850	NF
NFRAN_1108	NFRAN_RS04600	hypothetical protein	1.78	4.16e-08	589.02	250.41	9.1	7.92	Thaumi_prot_LH_FAM013166	NF
NFRAN_1110	NFRAN_RS04610	hypothetical protein	1.02	1.01e-06	190.61	136.97	7.48	7.09	Thaumi_prot_LH_FAM004159	NF
NFRAN_1143	NFRAN_RS04735	hypothetical protein	3.01	1e-18	309.64	56.95	8.13	5.83	Thaumi_prot_LH_FAM002859	NF
NFRAN_1144	NFRAN_RS04740	winged helix-turn-helix domain-containing protein	2.95	1.2e-15	385.14	72.89	8.42	6.17	Thaumi_prot_LH_FAM001303	NF
NFRAN_1153	NFRAN_RS04770	LLM class flavin-dependent oxidoreductase	1.15	2.9e-09	12.7	8.39	3.65	3.04	Thaumi_prot_LH_FAM002665	NF
NFRAN_1212	NFRAN_RS04985	hypothetical protein	1.51	3.93e-14	37.4	19.38	5.19	4.27	Thaumi_prot_LH_FAM003200	NF
NFRAN_1218	NFRAN_RS05005	SRPBCC family protein	5.18	4.06e-32	638.01	26.1	9.08	4.67	Thaumi_prot_LH_FAM004047	NF
NFRAN_1224	NFRAN_RS05020	hypothetical protein	2.11	2.99e-31	745.14	260.58	9.51	8.02	Thaumi_prot_LH_FAM013177	NF
NFRAN_1252	NFRAN_RS05140	DUF72 domain-containing protein	1.21	1.89e-15	78.72	50.06	6.27	5.64	Thaumi_prot_LH_FAM001658	NF
NFRAN_1303	NFRAN_RS05315	hypothetical protein	2.45	1.96e-17	96.89	26.37	6.52	4.64	Thaumi_prot_LH_FAM001421	NF
NFRAN_1316	NFRAN_RS05365	hypothetical protein	1.39	2.77e-10	119.6	66.41	6.8	6.05	Thaumi_prot_LH_FAM004219	NF
NFRAN_1357	NFRAN_RS05530	hypothetical protein	1.49	2.93e-19	4556.94	2366.54	12.09	11.2	Thaumi_prot_LH_FAM004117	NF
NFRAN_1388	NFRAN_RS05665	hypothetical protein	1.12	0.000814	246.74	166.91	7.83	7.36	Thaumi_prot_LH_FAM003013	NF
NFRAN_1398	NFRAN_RS05715	helix-turn-helix transcriptional regulator	1.92	4.81e-05	142.26	55.09	6.93	5.72	Thaumi_prot_LH_FAM000679	NF
NFRAN_1458	NFRAN_RS06000	threonine synthase	1.34	2.06e-21	2870.49	1683.83	11.47	10.72	Thaumi_prot_LH_FAM001188	NF
NFRAN_1489	NFRAN_RS06145	urease subunit alpha	1.87	6.59e-27	951.11	389.31	9.87	8.6	Thaumi_prot_LH_FAM000303	NF
NFRAN_1491	NFRAN_RS06150	urease subunit gamma	1.97	4.76e-28	390.7	149.36	8.59	7.21	Thaumi_prot_LH_FAM000301	NF
NFRAN_1504	NFRAN_RS06205	MarR family transcriptional regulator	1.01	7.8e-07	64.51	47.46	5.95	5.56	Thaumi_prot_LH_FAM000727	NF
NFRAN_1591	NFRAN_RS06580	hypothetical protein	1.53	1.18e-14	461.97	234.78	8.78	7.84	Thaumi_prot_LH_FAM004872	NF
NFRAN_1607	NFRAN_RS06640	response regulator	1.35	2.61e-10	28.12	16.14	4.75	3.98	Thaumi_prot_LH_FAM003538	NF
NFRAN_1609	NFRAN_RS06650	hypothetical protein	3.9	4.14e-23	539.33	52.91	8.98	5.57	Thaumi_prot_LH_FAM001423	NF
NFRAN_1612	NFRAN_RS06660	response regulator	1.29	9.57e-10	14.75	9.02	3.88	3.15	Thaumi_prot_LH_FAM004666	NF
NFRAN_1623	NFRAN_RS06710	hypothetical protein	1.03	9.59e-07	67.21	48.34	6.01	5.56	Thaumi_prot_LH_FAM003106	NF
NFRAN_1642	NFRAN_RS06780	winged helix-turn-helix transcriptional regulator	1.42	8.26e-12	237.87	134.64	7.85	7.07	Thaumi_prot_LH_FAM002053	NF
NFRAN_1737	NFRAN_RS07180	tyrosine-type recombinase/integrase	1.46	7.06e-18	261.27	143.18	8.01	7.16	Thaumi_prot_LH_FAM002640	NF
NFRAN_1792	NFRAN_RS07440	methane monooxygenase/ammonia monooxygenase subunit C	1.02	9.98e-09	271.88	197.83	8.04	7.62	Thaumi_prot_LH_FAM000259	NF
NFRAN_1829	NFRAN_RS07600	histidine phosphatase family protein	1.35	4.65e-09	18.49	10.91	4.18	3.43	Thaumi_prot_LH_FAM003874	NF
NFRAN_1935	NFRAN_RS08125	hypothetical protein	1.55	4.57e-10	27.56	13.92	4.74	3.79	Thaumi_prot_LH_FAM002866	NF
NFRAN_1948	NFRAN_RS08175	hypothetical protein	1.03	2.81e-09	138.93	99.17	7.07	6.62	Thaumi_prot_LH_FAM004819	NF
NFRAN_1949	NFRAN_RS08180	hypothetical protein	1.44	4.48e-06	23.3	12.38	4.43	3.57	Thaumi_prot_LH_FAM013264	NF
NFRAN_1976	NFRAN_RS08305	hypothetical protein	1.61	2.11e-09	39.67	18.99	5.21	4.2	Thaumi_prot_LH_FAM004925	NF
NFRAN_1992	NFRAN_RS08360	hypothetical protein	1.81	3.79e-14	178.29	77.8	7.42	6.26	Thaumi_prot_LH_FAM004336	NF
NFRAN_2006	NFRAN_RS08405	hypothetical protein	1.41	3.41e-11	22.07	12.31	4.45	3.58	Thaumi_prot_LH_FAM002696	NF
NFRAN_2008	NFRAN_RS08415	hypothetical protein	2.3	3.34e-33	22.73	6.8	4.48	2.73	Thaumi_prot_LH_FAM002772	NF
NFRAN_2027	NFRAN_RS08495	hypothetical protein	1.19	5.55e-06	86.21	55.69	6.36	5.71	Thaumi_prot_LH_FAM004852	NF
NFRAN_2029	NFRAN_RS08505	multicopper oxidase domain-containing protein	3.16	6.12e-96	14072.9	2296.32	13.74	11.15	Thaumi_prot_LH_FAM002477	NF
NFRAN_2030	NFRAN_RS08510	multicopper oxidase domain-containing protein	3.17	1.63e-116	9353.04	1514.44	13.16	10.55	Thaumi_prot_LH_FAM004264	NF
NFRAN_2033	NFRAN_RS08520	antibiotic biosynthesis monooxygenase	3.13	5.1e-63	6995.19	1169.72	12.73	10.15	Thaumi_prot_LH_FAM013279	NF
NFRAN_2036	NFRAN_RS08535	hypothetical protein	2.66	1.51e-28	199.52	45.64	7.52	5.48	Thaumi_prot_LH_FAM003681	NF
NFRAN_2076	NFRAN_RS08680	hypothetical protein	1.32	1.63e-15	31.7	18.66	4.98	4.19	Thaumi_prot_LH_FAM001237	NF
NFRAN_2077	NFRAN_RS08685	hypothetical protein	2.02	5.1e-36	2333.14	836.89	11.13	9.7	Thaumi_prot_LH_FAM004211	NF
NFRAN_2094	NFRAN_RS08745	glucose/sorbosone family PQQ-dependent dehydrogenase	1.4	3.58e-19	85.25	47.2	6.37	5.55	Thaumi_prot_LH_FAM003968	NF
NFRAN_2133	NFRAN_RS08865	hypothetical protein	1.74	7.51e-22	493.01	216.24	8.89	7.73	Thaumi_prot_LH_FAM004869	NF
NFRAN_2145	NFRAN_RS08915	ATP cone domain-containing protein	1.9	1.93e-13	11.03	4.3	3.42	2.08	Thaumi_prot_LH_FAM004006	NF
0	NFRAN_RS08925	IS5 family transposase	4.46	1.72e-10	28.4	1.89	4.71	0.3	Thaumi_prot_LH_FAM005650	NF
NFRAN_2152	NFRAN_RS08945	sialidase family protein	3.93	5.68e-16	23.38	2.24	4.41	0.93	Thaumi_prot_LH_FAM004854	NF
NFRAN_2153	NFRAN_RS08950	hypothetical protein	1.83	1.5e-35	28.13	11.57	4.79	3.53	Thaumi_prot_LH_FAM013293	NF
NFRAN_2154	NFRAN_RS08955	sialidase family protein	5.02	3.04e-14	3649.11	164.8	11.73	6.82	Thaumi_prot_LH_FAM004880	NF
NFRAN_2184	NFRAN_RS09080	rhodanese-like domain-containing protein	1.09	3.02e-13	72.36	50.52	6.17	5.65	Thaumi_prot_LH_FAM004245	NF
NFRAN_2205	NFRAN_RS09165	hypothetical protein	1.03	1.34e-09	198.74	140.53	7.58	7.12	Thaumi_prot_LH_FAM004219	NF
NFRAN_2358	NFRAN_RS09800	quinolinate synthase NadA	1.5	4.45e-07	563.29	304.98	9.08	8.25	Thaumi_prot_LH_FAM000526	NF
NFRAN_2402	NFRAN_RS09990	hypothetical protein	1.55	3.58e-17	55.94	28.43	5.78	4.82	Thaumi_prot_LH_FAM003750	NF
NFRAN_2404	NFRAN_RS09995	MarR family transcriptional regulator	1.17	2.91e-12	48.35	31.85	5.57	4.99	Thaumi_prot_LH_FAM000727	NF
NFRAN_2407	NFRAN_RS10010	VOC family protein	1.41	8.92e-12	36.73	20.44	5.15	4.34	Thaumi_prot_LH_FAM001700	NF
NFRAN_2412	NFRAN_RS10030	hypothetical protein	1.24	3.96e-12	213.3	133.3	7.69	7.05	Thaumi_prot_LH_FAM005658	NF
0	NFRAN_RS10270	IS5 family transposase	3.28	3.95e-57	63.16	9.56	5.95	3.18	Thaumi_prot_LH_FAM005650	NF
NFRAN_2543	NFRAN_RS10510	DUF488 family protein	1.46	1.77e-14	207.84	113.98	7.67	6.83	Thaumi_prot_LH_FAM002988	NF
0	NFRAN_RS10520	CDGSH iron-sulfur domain-containing protein	1.05	3.08e-12	607.88	437.9	9.23	8.77	Thaumi_prot_LH_FAM002400	NF
NFRAN_2554	NFRAN_RS10555	CHRD domain-containing protein	1.13	1.53e-09	43.61	29.19	5.42	4.84	Thaumi_prot_LH_FAM004342	NF
NFRAN_2603	NFRAN_RS10725	hypothetical protein	1.15	3.49e-13	275.69	181.06	8.06	7.49	Thaumi_prot_LH_FAM013371	NF
NFRAN_2634	NFRAN_RS10860	hypothetical protein	1.14	2e-14	246.37	163.69	7.91	7.35	Thaumi_prot_LH_FAM004408	NF
NFRAN_2647	NFRAN_RS10910	dodecin family protein	1.66	7.08e-18	126.26	59.12	6.96	5.84	Thaumi_prot_LH_FAM003091	NF
NFRAN_2666	NFRAN_RS10980	AN1-type zinc finger domain-containing protein	1.35	6.23e-15	169.78	98.75	7.37	6.62	Thaumi_prot_LH_FAM002817	NF
NFRAN_2788	NFRAN_RS11585	NADP-dependent oxidoreductase	1.05	3.8e-14	105.36	75.32	6.7	6.23	Thaumi_prot_LH_FAM003701	NF
NFRAN_2797	NFRAN_RS11610	hypothetical protein	1.12	7.38e-14	76.39	51.6	6.23	5.68	Thaumi_prot_LH_FAM004535	NF
NFRAN_2815	NFRAN_RS11685	ribosomal protein S18-alanine N-acetyltransferase	1.07	1.2e-11	144.16	101.32	7.14	6.66	Thaumi_prot_LH_FAM000944	NF
NFRAN_2827	NFRAN_RS11720	hypothetical protein	1.63	5.98e-11	172.07	82.12	7.37	6.28	Thaumi_prot_LH_FAM003106	NF
NFRAN_2829	NFRAN_RS11730	DUF2795 domain-containing protein	1.3	1.18e-10	120.71	72.8	6.89	6.13	Thaumi_prot_LH_FAM002615	NF
NFRAN_2896	NFRAN_RS11970	hypothetical protein	1.05	0.000479	14.14	10	3.77	3.26	Thaumi_prot_LH_FAM004887	NF
NFRAN_2898	NFRAN_RS11980	hypothetical protein	1.16	4.47e-31	546.18	358.01	9.08	8.48	Thaumi_prot_LH_FAM001027	NF
NFRAN_2900	NFRAN_RS11985	hypothetical protein	1	5.03e-12	977.39	711.35	9.88	9.47	Thaumi_prot_LH_FAM004011_0	NF
NFRAN_2946	NFRAN_RS12205	hypothetical protein	1.22	9.92e-14	69.24	44.29	6.1	5.46	Thaumi_prot_LH_FAM003681	NF
NFRAN_2954	NFRAN_RS12240	HAD family phosphatase	1.27	4.53e-10	21.31	13.08	4.38	3.68	Thaumi_prot_LH_FAM002611	NF
NFRAN_3037	NFRAN_RS12630	alpha/beta hydrolase	1.3	4.74e-09	107.97	66.54	6.71	6.04	Thaumi_prot_LH_FAM000718	NF
NFRAN_3087	NFRAN_RS12835	hypothetical protein	1.97	1.35e-05	7896.84	3110.89	12.85	11.53	Thaumi_prot_LH_FAM001349	NF
NFRAN_0067	NFRAN_RS13440	hypothetical protein	1.07	2.59e-13	653.53	461.51	9.35	8.83	Thaumi_prot_LH_FAM001341	NF
0	NFRAN_RS13445	hypothetical protein	2.64	1.51e-07	12044.8	2849.25	13.23	11.44	Thaumi_prot_LH_FAM013064	NF
NFRAN_0919	NFRAN_RS13590	hypothetical protein	1.14	0.000398	26.21	17.57	4.71	4.01	Thaumi_prot_LH_FAM004351	NF
0	NFRAN_RS13830	hypothetical protein	2.4	6.01e-12	28.97	8.03	4.71	2.96	Thaumi_prot_LH_FAM004358	NF
0	NFRAN_RS13965	hypothetical protein	3.19	2.38e-30	4757.02	784.78	12.15	9.6	Thaumi_prot_LH_FAM013369	NF
NFRAN_2941	NFRAN_RS14040	hypothetical protein	1.27	4.1e-08	79.99	48.76	6.27	5.57	Thaumi_prot_LH_FAM003951	NF
NFRAN_1631	NFRAN_RS14130	hypothetical protein	1.05	1.81e-07	82.81	59.74	6.35	5.89	Thaumi_prot_LH_FAM003080	NF

## Sheet: TFBs
Locus_Genbank	Locus_RefSeq	Info	log2FC	TPM_Ctrl	TPM_BF	log2TPM_Ctrl	log2TPM_BF		Rank TPM BF	Rank BF Ctrl
NVIE_012290	NVIE_RS05950	TFB	1.62296	1954.05	4894.3	10.922	12.2416		22
NVIE_006950	NVIE_RS03370	TFB	0.449824	655.468	728.153	9.35545	9.50107		185
NVIE_001590	NVIE_RS00785	TFB	0.0504745	808.278	678.77	9.6477	9.40616		197
NVIE_019910	NVIE_RS09580	TFB	-0.0444362	10.3838	8.25696	3.36821	3.02277		2732
NVIE_019580	NVIE_RS09445	TFB	0.524787	5.95105	6.97164	2.53999	2.78791		2794
NFRAN_RS13105	NFRAN_3143	TFB	-0.43852	954.237	475.003	9.89553	8.8866		280
NFRAN_RS12435	NFRAN_2995	TFB	0.214839	567.838	447.11	9.14413	8.79968		302
NFRAN_RS12510	NFRAN_3010	TFB	0.0237961	528.652	366.827	9.0372	8.49905		369
NFRAN_RS03900	NFRAN_0924	TFB	2.08494	59.0482	169.663	5.81485	7.37086		727
NFRAN_RS12195	NFRAN_2944	TFB	1.98358	58.2405	151.843	5.81568	7.21666		781
NFRAN_RS06655	NFRAN_1611	TFB	2.75831	17.0046	76.4333	3.98695	6.23168		1192
NMAR_RS00070	Nmar_0013	TFB	2.44003	354.564	1348.65	8.45819	10.3648		44
NMAR_RS02765	Nmar_0517	TFB	-0.0401026	1747.3	1203.01	10.77	10.1993		46
NMAR_RS07175	Nmar_1340	TFB	1.82976	184.1	445.16	7.49624	8.77525		93
NMAR_RS05285	Nmar_0987	TFB	0.420599	159.627	159.203	7.2268	7.28236		218
NMAR_RS07180	Nmar_1341	TFB	2.42912	18.2906	68.0416	4.17609	6.04548		427
NMAR_RS00110	Nmar_0020	TFB	0.195365	66.4248	52.7487	6.04375	5.68428		513
NMAR_RS03340	Nmar_0624	TFB	-0.367688	79.6818	43.4235	6.29145	5.42209		582
NMAR_RS05240	Nmar_0979	TFB	-2.35939	138.672	19.2351	6.93253	4.23413		921

## Sheet: nitroreductases
Locus_Genbank	Locus_RefSeq	Info	log2FC	TPM_BF	TPM_Ctrl	log2TPM_BF	log2TPM_Ctrl
NVIE_000110	NVIE_RS00050	nitroreductase-like protein	1.05823	180.303	106.879	7.42667	6.73082
NFRAN_RS00585	NFRAN_0142	nitroreductase family protein	1	198.45	146.84	7.61	7.2
NMAR_RS07270	Nmar_1357	nitroreductase family protein	1.3514	335.099	183.856	8.33447	7.50959

## Sheet: EPS_related_genes_CAZymes_NV
Locus_Genbank	Locus_RefSeq	Info	log2FC	TPM_BF	TPM_Ctrl	log2TPM_BF	log2TPM_Ctrl
NVIE_001020	NVIE_RS00500	putative cell wall surface anchor family protein	5.21516	805.868	26.7467	9.64188	4.73066
NVIE_001000	NVIE_RS00490	putative surface-associated Ca2+-binding protein, Haemolysin-type	4.9776	1271.31	49.7531	10.2907	5.59585
NVIE_014170	NVIE_RS06875	putative sialidase - neuraminidase family protein	4.79662	155.965	6.93742	7.22728	2.67549
NVIE_009960	NVIE_RS04840	protein of unknown function	2.61093	8.08899	1.60763	2.89263	0.645762
NVIE_009950	NVIE_RS04835	archaeal flagellin	2.22556	302.041	78.6769	8.19765	6.29294
NVIE_009280	NVIE_RS04535	putative BasA-like protein	1.98212	102.492	31.7921	6.66256	4.97824
NVIE_009290	NVIE_RS04540	putative cell surface uncharacterised protein related to type IV pili	1.95276	86.8188	27.5276	6.41513	4.77671
NVIE_001010	NVIE_RS00495	putative surface-associated Ca2+-binding protein, Haemolysin-type	1.64003	240.211	95.2886	7.88318	6.55379
NVIE_009910	NVIE_RS04820	archaeal flagella protein FlaI	1.51081	9.03755	3.86506	3.15201	1.93937
NVIE_009920	NVIE_RS04825	putative transcriptional regulator, TrmB	1.41867	106.172	48.9967	6.72063	5.61257
NVIE_009270	NVIE_RS04530	UpsA-like archaeal pilin	1.38264	617.404	288.533	9.23728	8.1686
NVIE_008830	NVIE_RS04315	putative Polyketide cyclase/dehydrase	1.28358	12.2053	6.13863	3.57035	2.60061
NVIE_009360	NVIE_RS04570	putative membrane bound type IV pili protein	1.25664	20.8911	10.7306	4.37857	3.4187
NVIE_009980	NVIE_RS04850	putative flagellar protein FlaF	1.22704	13.0157	6.83615	3.68738	2.73499
NVIE_024540	NVIE_RS11765	putative Glycosyl transferase, group 1	1.22286	203.722	108.111	7.593	6.74413
NVIE_014580	NVIE_RS07085	putative Outer membrane autotransporter barrel domain-containing protein	1.21252	171.48	90.1198	7.29868	6.48176
NVIE_009970	NVIE_RS04845	putative Archaeal flagellar protein FlaG	1.19443	14.7577	7.877	3.82673	2.96672
NVIE_010000	NVIE_RS04860	putative archaeal flagella assembly protein J	1.11778	10.7639	6.10774	3.41872	2.59642
NVIE_009990	NVIE_RS04855	flagella protein FlaH	0.897157	14.6382	9.65088	3.86799	3.25968
NVIE_023900	NVIE_RS11440	putative UDP-glucose/GDP-mannose dehydrogenase	0.888917	15.2983	10.0907	3.84791	3.31595
NVIE_010470	NVIE_RS05070	putative Glycosyl transferase, family 2	0.887342	9.77753	6.4999	3.28548	2.69944
NVIE_010850	NVIE_RS05245	exported protein of unknown function	0.883975	76.9747	51.3811	6.26103	5.67944
NVIE_026980	NVIE_RS12900	exported protein of unknown function	0.834255	210.216	145.466	7.70678	7.17344
NVIE_018080	NVIE_RS08790	protein of unknown function	0.820117	269.554	187.839	8.06203	7.54555
NVIE_008870	NVIE_RS04335	Uncharacterized HTH-type transcriptional regulator yvaP (modular protein)	0.802775	1.67283	1.13855	0.400229	0.112309
NVIE_018010	NVIE_RS14575	putative archaeal serine protease	0.795548	19.6346	13.8647	4.25977	3.7588
NVIE_009330	NVIE_RS04560	putative type IV pilus assembly ATPase of Type II secretion system protein family	0.756684	30.4494	22.1806	4.91381	4.46736
NVIE_023910	NVIE_RS11445	putative exported polysaccharide deacetylase family protein	0.747697	13.1193	9.51937	3.61853	3.2416
NVIE_018130	NVIE_RS08810	putative Glycosyl transferase, family 2	0.720862	24.5494	18.3067	4.61385	4.19322
NVIE_010360	NVIE_RS05025	protein of unknown function	0.671139	63.0218	48.6138	5.9741	5.60179
NVIE_010350	NVIE_RS05020	protein of unknown function	0.662343	293.747	228.562	8.19397	7.83276
NVIE_023850	NVIE_RS11420	putative PLP-dependent glutamine-scyllo-inositol transaminase	0.582102	248.756	205.043	7.94145	7.67069
NVIE_029250	NVIE_RS13990	putative subtilase family protein	0.54145	364.03	308.488	8.49718	8.26064
NVIE_024510	NVIE_RS11750	putative glycosyl transferase, group 2 family	0.533623	130.933	111.705	7.02957	6.79475
NVIE_023750	NVIE_RS11370	protein of unknown function	0.525108	33.6539	28.6358	5.064	4.83131
NVIE_022460	NVIE_RS10800	protein of unknown function	0.515614	64.475	55.4426	6.00952	5.789
NVIE_027040	NVIE_RS12935	exported protein of unknown function	0.515112	64.6751	55.71	6.01391	5.7961
NVIE_008700	NVIE_RS04250	putative glycosyl transferase, family 2	0.513193	189.585	163.879	7.55937	7.35483
NVIE_009350	NVIE_RS04565	protein of unknown function	0.512597	3.22604	2.77885	1.6811	1.425
NVIE_008270	NVIE_RS04035	glucosamine-fructose-6-phosphate aminotransferase	0.503787	360.281	312.927	8.49129	8.28488
NVIE_023920	NVIE_RS11450	putative glycosyl transferase family 2	0.5009	14.9845	12.9008	3.84665	3.68853
NVIE_009930	NVIE_RS04830	Archaeal flagellin	0.469425	173.127	153.484	7.42855	7.25209
NVIE_008880	NVIE_RS04340	putative glycosyl transferase	0.463112	66.5699	59.4753	6.05321	5.88179
NVIE_008860	NVIE_RS04330	putative protein of unknown function DUF2078	0.449374	5.93591	5.26012	2.51245	2.35672
NVIE_027390	NVIE_RS13115	protein of unknown function	0.436011	18.0214	16.3343	4.15929	4.0129
NVIE_009320	NVIE_RS04555	protein of unknown function	0.43426	12.9361	11.7417	3.6774	3.54951
NVIE_023860	NVIE_RS11425	putative putative UDP-glucose/GDP-mannose dehydrogenase	0.43314	35.8964	32.8862	5.13587	5.02312
NVIE_027030	NVIE_RS12930	ABC efflux transporter, ATP-binding protein	0.428937	33.7108	30.8805	5.06818	4.94849
NVIE_024570	NVIE_RS11780	Six-hairpin glycosidase-like protein	0.42396	80.917	74.5509	6.33544	6.20862
NVIE_015310	NVIE_RS07445	alpha-D-phosphohexomutase	0.421576	142.894	131.355	7.13996	7.03143
NVIE_023870	NVIE_RS11430	putative exported polysaccharide deacetylase family protein	0.402706	19.9066	18.5397	4.29393	4.20533
NVIE_028570	NVIE_RS13635	exported protein of unknown function	0.370374	1106.54	1056.52	9.96003	10.0227
NVIE_027050	NVIE_RS12940	ABC efflux transporter, FtsX-domain permease protein	0.345792	19.3038	18.6423	4.26943	4.21649
NVIE_023880	NVIE_RS11435	putative glycosyl transferase family 2	0.342035	8.11003	7.88557	2.99997	2.9736
NVIE_002920	NVIE_RS01415	hypothetical protein	0.340631	356.555	345.728	8.47724	8.43082
NVIE_004350	NVIE_RS02105	putative Glycosyl transferase, family 39	0.340413	56.6781	55.1432	5.8172	5.7832
NVIE_008890	NVIE_RS04345	protein of unknown function	0.321229	25.1004	24.6273	4.64527	4.62094
NVIE_001730	NVIE_RS00840	putative polysaccharide deacetylase domain containing protein	0.316493	3.36134	3.28383	1.70747	1.7085
NVIE_010460	NVIE_RS05065	putative Poly(beta-D-mannuronate) C5 epimerase	0.314563	12.7154	12.5085	3.66159	3.63932
NVIE_016680	NVIE_RS08115	putative exported polysaccharide deacetylase family protein	0.30962	12.6266	12.4521	3.6531	3.63377
NVIE_027330	NVIE_RS13085	UDP-glucose/GDP-mannose family dehydrogenase	0.29321	449.352	452.1	8.79907	8.81476
NVIE_021690	NVIE_RS10425	hypothetical protein	0.291178	8.62646	8.61613	3.09514	3.08638
NVIE_018020	NVIE_RS08765	Sialidase domain containing protein	0.278793	24.8591	25.061	4.62785	4.64627
NVIE_018780	NVIE_RS09140	exported protein of unknown function	0.240883	41.6599	43.3452	5.37618	5.43629
NVIE_021780	#N/A	exported protein of unknown function	0.238136	3272.85	3406.85	11.6744	11.733
NVIE_010450	NVIE_RS05060	exported or cell surface associated protein of unknown function containing glycoside hydrolase/deacetylase and HYR-domains	0.236982	27.3433	28.5723	4.76682	4.8319
NVIE_004280	NVIE_RS02070	dolichol-phosphate mannosyltransferase	0.232481	310.203	324.282	8.27203	8.33901
NVIE_010410	NVIE_RS05040	Glucosamine-fructose-6-phosphate aminotransferase	0.220023	2.65503	2.79494	1.39367	1.46949
NVIE_025530	NVIE_RS12210	exported or cell surface associated protein of unknown function containing glycoside hydrolase/deacetylase and HYR-domains	0.219658	8.12409	8.57097	3.01961	3.0991
NVIE_010480	NVIE_RS05075	putative endoribonuclease L-PSP	0.203049	119.327	128.31	6.87132	6.97323
NVIE_018090	NVIE_RS08795	putative Glycoside hydrolase, family 5	0.18821	16.03	17.2777	4.00197	4.101
NVIE_029320	NVIE_RS14025	phosphoglucosamine mutase	0.186629	65.1964	70.7438	6.02253	6.13435
NVIE_011080	NVIE_RS05360	mannose-6-phosphate isomerase, type II	0.176101	428.086	463.881	8.73827	8.85601
NVIE_000880	NVIE_RS00430	putative glycosyl transferase family 2	0.113573	327.679	372.984	8.3525	8.53452
NVIE_008300	NVIE_RS04050	putative Lysylphosphatidylglycerol synthetase/glycosyltransferase AglD	0.110024	288.179	329.147	8.15752	8.35783
NVIE_012200	NVIE_RS05905	exported protein of unknown function	0.107381	225.745	257.116	7.79824	7.9967
NVIE_008900	NVIE_RS04350	putative methyltransferase	0.10697	12.5326	14.2896	3.63792	3.83589
NVIE_016690	NVIE_RS08120	putative glycosyl transferase, family 2	0.100242	118.397	135.528	6.88245	7.08101
NVIE_016110	NVIE_RS07825	putative D-glucuronyl C5-epimerase	0.0973002	21.907	25.0761	4.44718	4.6421
NVIE_003500	NVIE_RS01710	putative exosortase/archaeosortase family protein	0.071227	294.654	344.737	8.19577	8.42821
NVIE_010440	NVIE_RS14540	protein of unknown function	0.0642731	9.78073	11.4706	3.28622	3.51546
NVIE_009300	NVIE_RS04545	protein of unknown function	0.0458543	37.2904	44.2013	5.20744	5.46439
NVIE_019470	NVIE_RS09400	exported or cell surface associated protein of unknown function containing glycoside hydrolase/deacetylase, fibronectin and HYR-domains	0.0282142	3.71098	4.46985	1.887	2.15598
NVIE_010340	NVIE_RS05015	protein of unknown function	0.012413	13.0953	15.8217	3.65732	3.94116
NVIE_000510	NVIE_RS00260	protein of unknown function	0.00434689	124.368	151.622	6.94979	7.24252
NVIE_021740	NVIE_RS10450	N-Acyltransferase superfamily enzyme	-0.00060289	21.5038	26.3326	4.41691	4.71702
NVIE_006100	NVIE_RS02990	putative glycogen debranching enzyme	-0.00142051	154.638	190.514	7.26617	7.5729
NVIE_026530	NVIE_RS12680	exported protein of unknown function	-0.010674	21.6909	26.7891	4.43274	4.74279
NVIE_017850	NVIE_RS08695	putative polysaccharide deacetylase	-0.0163353	2.96166	3.62914	1.51808	1.83572
NVIE_008910	NVIE_RS04355	UDP-N-acetylglucosamine 2-epimerase	-0.0171405	65.4214	81.2253	6.0277	6.34052
NVIE_005360	NVIE_RS02625	Undecaprenyl-diphosphatase	-0.0201617	16.8881	21.0737	4.07626	4.39633
NVIE_024290	NVIE_RS11640	putative nucleotidyltransferase	-0.0388211	26.5388	33.5565	4.72001	5.06617
NVIE_016700	NVIE_RS08125	putative UDP-3-O-acylglucosamine N-acyltransferase	-0.0484475	133.922	169.845	7.06039	7.40791
NVIE_016710	NVIE_RS08130	putative glycoside hydrolase/deacetylase family protein	-0.0557221	165.974	211.071	7.36678	7.72024
NVIE_004670	NVIE_RS02265	putative polysaccharide deacetylase	-0.0579646	8.13989	10.397	3.01549	3.37202
NVIE_007170	NVIE_RS03485	putative FkbM family methyltransferase	-0.067586	1.81691	2.35117	0.841864	1.21785
NVIE_016730	NVIE_RS08140	Surface associated S-layer protein	-0.0775251	223.465	289.115	7.79851	8.17432
NVIE_008520	NVIE_RS14535	Putative lipoprotein (modular protein)	-0.113992	20.3642	26.913	4.32719	4.74489
NVIE_010510	NVIE_RS05100	Six-hairpin glycosidase-like protein	-0.115322	76.5453	101.71	6.2546	6.66757
NVIE_007750	NVIE_RS03775	putative phosphosugar isomerase	-0.11848	70.4755	94.0661	6.07286	6.5154
NVIE_018050	NVIE_RS08780	D-glucuronyl C5-epimerase	-0.12265	3.08213	4.07583	1.59438	2.0194
NVIE_025270	NVIE_RS12080	oligosaccharyl transferase STT3	-0.138441	532.858	719.016	9.04948	9.48942
NVIE_006890	NVIE_RS03340	putative UDP-N-acetylglucosamine 2-epimerase	-0.157906	60.6054	82.7524	5.91147	6.37015
NVIE_006900	NVIE_RS03350	putative UDP-glucose-hexose-1-phosphate uridylyltransferase	-0.159033	276.115	380.399	8.10119	8.56545
NVIE_006800	NVIE_RS03290	nucleotidyl-transferase	-0.165526	213.046	293.815	7.7277	8.19747
NVIE_021760	NVIE_RS10460	Putative polysaccharide transporter	-0.167085	22.1359	30.5601	4.45167	4.9308
NVIE_006810	NVIE_RS03295	putative glucosamine-1-phosphate N-acetyltransferase	-0.16869	86.3956	119.607	6.42271	6.89719
NVIE_004920	NVIE_RS02395	putative mannose-1-phosphate guanyltransferase	-0.18885	123.18	172.055	6.92638	7.41577
NVIE_010320	NVIE_RS05010	putative UDP-glucose/GDP-mannose dehydrogenase	-0.195195	15.133	21.2799	3.91784	4.40897
NVIE_016740	NVIE_RS08145	surface associated S-layer protein	-0.219527	22693.6	32375.8	14.4582	14.9782
NVIE_021060	NVIE_RS10120	putative UDP-glucuronosyltransferase	-0.228723	35.3932	51.185	5.13531	5.67197
NVIE_026000	NVIE_RS12430	exported protein of unknown function	-0.23066	16.5868	23.9993	4.04872	4.58063
NVIE_013370	NVIE_RS06465	putative glycosyl transferase, family 4	-0.24478	112.24	164.103	6.77574	7.33154
NVIE_021750	NVIE_RS10455	putative xylanase/chitin deacetylase	-0.292202	18.7951	28.1565	4.20568	4.80691
NVIE_007600	NVIE_RS03695	protein of unknown function DUF354	-0.298656	168.572	255.142	7.37189	7.96128
NVIE_021770	NVIE_RS10465	Glycosyltransferase	-0.308233	93.1994	141.277	6.53465	7.13958
NVIE_003000	NVIE_RS01450	exported or cell surface associated protein of unknown function containing glycoside hydrolase/deacetylase and HYR-domains	-0.34315	28.2842	44.1298	4.81606	5.46305
NVIE_002720	NVIE_RS01320	putative sialidase (neuraminidase) family protein	-0.343586	7.99324	12.5044	2.99691	3.63912
NVIE_026880	NVIE_RS12850	conserved protein of unknown function	-0.366685	3.6594	5.76835	1.85273	2.52347
NVIE_021680	NVIE_RS10420	NAD-dependent epimerase/dehydratase family, includes UDP-galactose 4-epimerase-like proteins	-0.403256	50.3019	81.5908	5.64677	6.34881
NVIE_004520	NVIE_RS02190	putative glycosyltransferase	-0.417085	157.208	257.725	7.28121	8.00612
NVIE_015380	NVIE_RS07475	exported protein of unknown function	-0.462383	9.09329	15.2653	3.16692	3.91272
NVIE_017840	NVIE_RS08690	xylose isomerase domain-containing protein, TIM barrel	-0.520828	197.135	346.803	7.60842	8.43379
NVIE_009310	NVIE_RS04550	protein of unknown function	-0.566995	30.6455	55.4957	4.92657	5.78378
NVIE_011320	NVIE_RS05475	putative glycosyltransferase family 2	-0.660628	142.922	277.71	7.14359	8.1084
NVIE_021730	NVIE_RS10445	putative Dolichyl-phosphate-mannose-protein mannosyltransferase	-0.667209	19.7577	38.5018	4.28786	5.26148
NVIE_010490	NVIE_RS05085	putative phosphoesterase, DHHA1	-0.692485	275.877	545.687	8.1012	9.09159
NVIE_011430	NVIE_RS05530	peptidoglycan-binding lysin domain and 3D domain protein	-0.722153	19.0364	38.5788	4.23037	5.26236
NVIE_023950	NVIE_RS11465	protein of unknown function	-0.758677	6.52755	13.5194	2.55282	3.75139
NVIE_021670	NVIE_RS10415	Mannose-6-phosphate isomerase	-0.808053	23.421	49.4796	4.47534	5.62236
NVIE_021710	NVIE_RS10435	putative Glycosyl transferase, group 1	-0.839455	39.617	86.9372	5.29078	6.43893
NVIE_001520	NVIE_RS00740	2-phospho-L-lactate guanylyltransferase	-0.93535	190.899	448.565	7.55422	8.79651
NVIE_009340	#N/A	protein of unknown function	-2.35684	0.233034	1.38649	0	-0.0889647

## Sheet: CAZymes_NF
Locus_Genbank	Locus_RefSeq		Info	log2FC	TPM BF	TPM Ctrl	log2 TPM BF	log2 TPM Ctrl
NFRAN_2154	NFRAN_RS08955	GH33	putative sialidase-neuraminidase family protein [Candidatus Nitrosocosmicus franklandus NFRAN1]	5.02112	3649.11	164.797	11.728	6.82407
NFRAN_2146	NFRAN_RS08920	GH33	putative sialidase-neuraminidase family protein [Candidatus Nitrosocosmicus franklandus NFRAN1]	4.57884	1356.2	83.1642	10.3256	5.9626
NFRAN_2152	NFRAN_RS08945	GH33	putative sialidase-neuraminidase family protein [Candidatus Nitrosocosmicus franklandus NFRAN1]	3.92892	23.3759	2.24154	4.41404	0.933882
NFRAN_2030	NFRAN_RS08510	AA1	Multicopper oxidase [Candidatus Nitrosocosmicus franklandus NFRAN1]	3.16944	9353.04	1514.44	13.1574	10.5543
NFRAN_2029	NFRAN_RS08505	AA1	Multicopper oxidase [Candidatus Nitrosocosmicus franklandus NFRAN1]	3.15769	14072.9	2296.32	13.7376	11.1523
NFRAN_2792	NFRAN_RS11590	AA1	Multicopper oxidase, type 3 [Candidatus Nitrosocosmicus franklandus NFRAN1]	2.66138	16582.7	3802.54	13.9735	11.8466
NFRAN_2016	NFRAN_RS08445	GT4	conserved protein of unknown function [Candidatus Nitrosocosmicus franklandus NFRAN1]	2.02155	5.0727	1.8681	2.29391	0.824154
NFRAN_1489	NFRAN_RS06145	CE9	Urease subunit alpha [Candidatus Nitrosocosmicus franklandus NFRAN1]	1.87163	951.11	389.312	9.86805	8.59626
NFRAN_0648	NFRAN_RS02675	GT41	TPR repeat-containing protein YrrB [Candidatus Nitrosocosmicus franklandus NFRAN1]	1.82185	265.166	110.714	8.01278	6.75904
NFRAN_0591	NFRAN_RS02450	CE7	conserved exported protein of unknown function [Candidatus Nitrosocosmicus franklandus NFRAN1]	1.35709	378.892	219.593	8.53581	7.77693
NFRAN_3037	NFRAN_RS12630	CE1	2-hydroxy-6-oxo-6-(2'-aminophenyl)hexa-2, 4-dienoic acid hydrolase [Candidatus Nitrosocosmicus franklandus NFRAN1]	1.30236	107.969	66.5356	6.70769	6.04253
NFRAN_0604	NFRAN_RS02510	AA1	Multicopper oxidase type 3 [Candidatus Nitrosocosmicus franklandus NFRAN1]	1.00848	155.205	112.839	7.24224	6.81169
NFRAN_2035	NFRAN_RS08530	AA6	putative enzyme [Candidatus Nitrosocosmicus franklandus NFRAN1]	0.978098	22.593	16.8825	4.48485	4.06911
NFRAN_1195	NFRAN_RS04920	AA12	Putative quinoprotein glucose/ sorbosone dehydrogenase (modular protein) [Candidatus Nitrosocosmicus franklandus NFRAN1]	0.698037	67.0731	60.9652	6.0608	5.92874
NFRAN_0842	NFRAN_RS03535	CBM32	protein of unknown function [Candidatus Nitrosocosmicus franklandus NFRAN1]	0.644931	35.8779	33.8973	5.15815	5.08057
NFRAN_0189	NFRAN_RS00770	GT2_Glycos_transf_2	conserved protein of unknown function [Candidatus Nitrosocosmicus franklandus NFRAN1]	0.635699	631.107	603.067	9.29826	9.23484
NFRAN_2600	NFRAN_RS10710	GT4	conserved protein of unknown function [Candidatus Nitrosocosmicus franklandus NFRAN1]	0.612085	32.0577	30.749	4.98434	4.93101
NFRAN_1563	NFRAN_RS06445	CE1	Alpha beta hydrolase [Candidatus Nitrosocosmicus franklandus NFRAN1]	0.5448	26.0592	26.4213	4.69989	4.71664
NFRAN_0193	NFRAN_RS00785	CBM66	conserved exported protein of unknown function [Candidatus Nitrosocosmicus franklandus NFRAN1]	0.508359	1277.28	1322.34	10.3112	10.3662
NFRAN_1601	NFRAN_RS06610	GH3	Glycoside hydrolase family 3 protein [Candidatus Nitrosocosmicus franklandus NFRAN1]	0.501452	182.435	189.63	7.50815	7.5613
NFRAN_2396	NFRAN_RS09965	GT4	D-inositol-3-phosphate glycosyltransferase [Candidatus Nitrosocosmicus franklandus NFRAN1]	0.422943	13.1038	14.4944	3.70473	3.85475
NFRAN_2996	NFRAN_RS12440	GT2_Glyco_trans_2_3	conserved membrane protein of unknown function [Candidatus Nitrosocosmicus franklandus NFRAN1]	0.416206	169.995	187.297	7.3931	7.54423
NFRAN_2569	NFRAN_RS10610	CE10	Alpha/beta hydrolase family protein [Candidatus Nitrosocosmicus franklandus NFRAN1]	0.413914	60.4286	66.4492	5.89419	6.04896
NFRAN_2682	NFRAN_RS11055	GT2_Glycos_transf_2	Poly-beta-1,6-N-acetyl-D-glucosamine synthase [Candidatus Nitrosocosmicus franklandus NFRAN1]	0.407031	320.88	355.209	8.31668	8.46612
NFRAN_2397	NFRAN_RS09970	GH130	Beta-1,4-mannooligosaccharide phosphorylase [Candidatus Nitrosocosmicus franklandus NFRAN1]	0.389955	2.46077	2.71383	1.18757	1.40332
NFRAN_1646	NFRAN_RS06800	GH74	Ycf48-like protein [Candidatus Nitrosocosmicus franklandus NFRAN1]	0.384687	55.1609	62.4731	5.78394	5.96147
NFRAN_2065	NFRAN_RS08645	CE1	putative hydrolase MhqD [Candidatus Nitrosocosmicus franklandus NFRAN1]	0.363461	14.725	16.8079	3.83066	4.0679
NFRAN_2560	NFRAN_RS10575	CE7	Alpha/beta hydrolase family protein [Candidatus Nitrosocosmicus franklandus NFRAN1]	0.360988	59.5784	68.0598	5.88625	6.08546
NFRAN_2575	NFRAN_RS10625	GH63	conserved protein of unknown function [Candidatus Nitrosocosmicus franklandus NFRAN1]	0.33471	336.992	393.689	8.3897	8.61878
NFRAN_2019	NFRAN_RS08460	GT41	protein of unknown function [Candidatus Nitrosocosmicus franklandus NFRAN1]	0.325268	83.3942	98.2705	6.36862	6.61576
NFRAN_1242	NFRAN_RS05095	AA3	Phytoene desaturase (Neurosporene-forming) [Candidatus Nitrosocosmicus franklandus NFRAN1]	0.308383	99.3059	117.929	6.6246	6.87999
NFRAN_3133	NFRAN_RS13060	GT41	Lipoprotein NlpI [Candidatus Nitrosocosmicus franklandus NFRAN1]	0.302175	323.353	385.762	8.32594	8.5882
NFRAN_2798	NFRAN_RS14000	AA1	Multicopper oxidase type 3 [Candidatus Nitrosocosmicus franklandus NFRAN1]	0.296534	657.935	808.564	9.22559	9.60828
NFRAN_2123	NFRAN_RS08840	GT4	D-inositol-3-phosphate glycosyltransferase [Candidatus Nitrosocosmicus franklandus NFRAN1]	0.294248	8.66685	10.4327	3.09603	3.37183
NFRAN_2345	NFRAN_RS09740	CE9	L-hydantoinase [Candidatus Nitrosocosmicus franklandus NFRAN1]	0.267589	94.5903	115.18	6.54703	6.84567
NFRAN_2927	NFRAN_RS12115	AA3	Geranylgeranyl reductase family protein [Candidatus Nitrosocosmicus franklandus NFRAN1]	0.259616	176.188	216.573	7.45583	7.7553
NFRAN_0414	NFRAN_RS01685	AA3	Thiamine thiazole synthase [Candidatus Nitrosocosmicus franklandus NFRAN1]	0.232234	466.409	583.759	8.85926	9.18608
NFRAN_0974	NFRAN_RS04080	AA3	Thioredoxin reductase [Candidatus Nitrosocosmicus franklandus NFRAN1]	0.22629	22.9163	28.7523	4.50682	4.84299
NFRAN_0601	NFRAN_RS02495	AA6	NADPH azoreductase [Candidatus Nitrosocosmicus franklandus NFRAN1]	0.175656	74.9234	97.811	6.21172	6.60434
NFRAN_2596	NFRAN_RS10690	CE10	Alpha/beta hydrolase family protein [Candidatus Nitrosocosmicus franklandus NFRAN1]	0.168128	16.8873	22.1265	4.06032	4.46471
NFRAN_1264	NFRAN_RS05190	CE1	putative alpha/beta hydrolase fold-1 [Candidatus Nitrosocosmicus franklandus NFRAN1]	0.165596	24.6399	32.1323	4.59782	4.9957
NFRAN_0771	NFRAN_RS03250	CE1	putative esterase [Candidatus Nitrosocosmicus franklandus NFRAN1]	0.143208	173.924	230.58	7.4249	7.847
NFRAN_2432	NFRAN_RS10110	AA1	Multicopper oxidase mco [Candidatus Nitrosocosmicus franklandus NFRAN1]	0.130858	44.8024	60.2961	5.48063	5.91039
NFRAN_0027	NFRAN_RS00115	GT2_Glycos_transf_2	Poly-beta-1,6-N-acetyl-D-glucosamine synthase [Candidatus Nitrosocosmicus franklandus NFRAN1]	0.125189	149.882	202.031	7.2219	7.65577
NFRAN_1957	NFRAN_RS08220	GT2_Glycos_transf_2	Undecaprenyl-phosphate mannosyltransferase [Candidatus Nitrosocosmicus franklandus NFRAN1]	0.104395	162.875	221.631	7.32368	7.78896
NFRAN_1962	NFRAN_RS08245	AA5	N-acetylneuraminate epimerase [Candidatus Nitrosocosmicus franklandus NFRAN1]	0.0527257	73.0053	104.793	6.1791	6.6972
NFRAN_1097	NFRAN_RS04560	CE7	Carboxymethylenebutenolidase [Candidatus Nitrosocosmicus franklandus NFRAN1]	0.0436797	33.7396	47.5962	5.03478	5.55863
NFRAN_1031	NFRAN_RS04305	CE9	Putative amidohydrolase [Candidatus Nitrosocosmicus franklandus NFRAN1]	0.0392863	89.971	128.122	6.47654	6.99876
NFRAN_0176	NFRAN_RS00715	GT4	Glycosyl transferases group 1 [Candidatus Nitrosocosmicus franklandus NFRAN1]	0.0363694	27.7402	39.8455	4.78896	5.30986
NFRAN_0350	NFRAN_RS01435	GT55	Mannosyl-3-phosphoglycerate synthase [Candidatus Nitrosocosmicus franklandus NFRAN1]	0.0307092	122.525	176.274	6.92841	7.46136
NFRAN_1967	NFRAN_RS08265	AA5	N-acetylneuraminate epimerase [Candidatus Nitrosocosmicus franklandus NFRAN1]	-0.00333104	5.66666	8.37154	2.48685	3.05396
NFRAN_1963	NFRAN_RS08250	AA5	conserved exported protein of unknown function [Candidatus Nitrosocosmicus franklandus NFRAN1]	-0.0170367	71.721	105.957	6.14055	6.72527
NFRAN_1324	NFRAN_RS05405	AA3	Dehydrosqualene desaturase [Candidatus Nitrosocosmicus franklandus NFRAN1]	-0.0173074	12.9471	19.2319	3.67555	4.25092
NFRAN_0811	NFRAN_RS03415	CE1	2-hydroxy-6-oxo-6-(2'-aminophenyl)hexa-2, 4-dienoic acid hydrolase [Candidatus Nitrosocosmicus franklandus NFRAN1]	-0.0251268	46.3777	69.2083	5.51948	6.10539
NFRAN_1965	NFRAN_RS08260	GT55	Mannosyl-3-phosphoglycerate synthase [Candidatus Nitrosocosmicus franklandus NFRAN1]	-0.0291523	314.7	470.492	8.28288	8.86969
NFRAN_1365	NFRAN_RS05565	AA6	NADPH azoreductase [Candidatus Nitrosocosmicus franklandus NFRAN1]	-0.0370826	99.7178	149.935	6.62824	7.2191
NFRAN_1917	NFRAN_RS08035	GT28	conserved protein of unknown function [Candidatus Nitrosocosmicus franklandus NFRAN1]	-0.0372407	78.1108	117.331	6.27392	6.87291
NFRAN_1426	NFRAN_RS05845	GH76	conserved protein of unknown function [Candidatus Nitrosocosmicus franklandus NFRAN1]	-0.037241	53.1678	80.014	5.7216	6.31988
NFRAN_0075	NFRAN_RS00275	GT2_Glycos_transf_2	Undecaprenyl-phosphate mannosyltransferase [Candidatus Nitrosocosmicus franklandus NFRAN1]	-0.0535805	84.9597	128.863	6.38573	7.00393
NFRAN_2878	NFRAN_RS11905	GT1	UDP-N-acetylglucosamine--N-acetylmuramyl- (Pentapeptide) pyrophosphoryl-undecaprenol N-acetylglucosamine transferase [Candidatus Nitrosocosmicus franklandus NFRAN1]	-0.0556411	52.4998	79.4698	5.67839	6.30803
NFRAN_2636	NFRAN_RS10865	GH116	conserved protein of unknown function [Candidatus Nitrosocosmicus franklandus NFRAN1]	-0.0712691	251.699	387.626	7.9582	8.59616
NFRAN_3190	NFRAN_RS13345	GT2_Glycos_transf_2	N-glycosyltransferase [Candidatus Nitrosocosmicus franklandus NFRAN1]	-0.0801125	62.4991	96.8947	5.95145	6.59462
NFRAN_1376	NFRAN_RS05610	GT66	Peptidyl-prolyl cis-trans isomerase B [Candidatus Nitrosocosmicus franklandus NFRAN1]	-0.0821414	201.17	313.294	7.64575	8.28726
NFRAN_0784	NFRAN_RS03310	GH26	conserved protein of unknown function [Candidatus Nitrosocosmicus franklandus NFRAN1]	-0.0888293	61.2166	96.0048	5.93237	6.58212
NFRAN_0187	NFRAN_RS00765	AA12	Soluble aldose sugar dehydrogenase YliI [Candidatus Nitrosocosmicus franklandus NFRAN1]	-0.0924831	154.451	241.142	7.25491	7.91333
NFRAN_1179	NFRAN_RS04855	CE1	putative non-heme bromoperoxidase BpoC [Candidatus Nitrosocosmicus franklandus NFRAN1]	-0.161885	34.805	56.8045	5.09908	5.82737
NFRAN_0211	NFRAN_RS00850	CE14	conserved protein of unknown function [Candidatus Nitrosocosmicus franklandus NFRAN1]	-0.17917	38.2261	63.8768	5.24968	5.99541
NFRAN_0790	NFRAN_RS03335	CBM40	conserved exported protein of unknown function [Candidatus Nitrosocosmicus franklandus NFRAN1]	-0.192382	115.476	193.946	6.8368	7.59409
NFRAN_1544	NFRAN_RS06365	GT4	Glycosyl transferase group 1 [Candidatus Nitrosocosmicus franklandus NFRAN1]	-0.206104	45.4705	76.3518	5.47162	6.24819
NFRAN_2427	NFRAN_RS10090	AA1	Multicopper oxidase mco [Candidatus Nitrosocosmicus franklandus NFRAN1]	-0.221586	32.8795	56.3132	5.0268	5.81328
NFRAN_1913	NFRAN_RS08020	GH109	Inositol 2-dehydrogenase/D-chiro-inositol 3-dehydrogenase [Candidatus Nitrosocosmicus franklandus NFRAN1]	-0.221682	321.057	549.217	8.3081	9.09912
NFRAN_1645	NFRAN_RS06795	GH33	BNR/Asp-box repeats-containing protein [Candidatus Nitrosocosmicus franklandus NFRAN1]	-0.22259	191.188	327.168	7.56248	8.34744
NFRAN_1542	NFRAN_RS06355	GH130	Beta-1,4-mannooligosaccharide phosphorylase [Candidatus Nitrosocosmicus franklandus NFRAN1]	-0.239197	30.4549	52.8521	4.92025	5.71885
NFRAN_0408	NFRAN_RS01650	GT2_Glycos_transf_2	putative glycosyltransferase family 2 [Candidatus Nitrosocosmicus franklandus NFRAN1]	-0.251403	46.3018	81.6594	5.52403	6.34809
NFRAN_0857	NFRAN_RS03605	GH38	Mannosylglycerate hydrolase [Candidatus Nitrosocosmicus franklandus NFRAN1]	-0.289512	51.6602	92.0608	5.6699	6.52328
NFRAN_1422	NFRAN_RS05825	CBM32	F5/8 type C domain protein [Candidatus Nitrosocosmicus franklandus NFRAN1]	-0.299266	261.626	476.697	8.01175	8.89337
NFRAN_1667	NFRAN_RS06905	PL6	conserved protein of unknown function [Candidatus Nitrosocosmicus franklandus NFRAN1]	-0.322695	10.6165	19.1335	3.34113	4.25213
NFRAN_2876	NFRAN_RS11895	GT41	Tetratricopeptide repeat protein [Candidatus Nitrosocosmicus franklandus NFRAN1]	-0.374006	55.2156	105.214	5.77315	6.70882
NFRAN_1958	NFRAN_RS08225	GT83	Quinoprotein glucose dehydrogenase (modular protein) [Candidatus Nitrosocosmicus franklandus NFRAN1]	-0.382819	18.8406	35.7414	4.21103	5.15849
NFRAN_1409	NFRAN_RS05765	AA1	Copper-containing nitrite reductase [Candidatus Nitrosocosmicus franklandus NFRAN1]	-0.384355	6826.97	12981.6	12.713	13.6598
NFRAN_0022	NFRAN_RS00090	CE14	Glucosamine-6-phosphate deaminase-like protein [Candidatus Nitrosocosmicus franklandus NFRAN1]	-0.39382	867.174	1670.58	9.73384	10.7024
NFRAN_0701	NFRAN_RS02900	GT41	protein of unknown function [Candidatus Nitrosocosmicus franklandus NFRAN1]	-0.420092	27.0799	53.0568	4.74535	5.72487
NFRAN_1960	NFRAN_RS08235	GT83	conserved membrane protein of unknown function [Candidatus Nitrosocosmicus franklandus NFRAN1]	-0.445347	5.72379	11.3208	2.47386	3.48858
NFRAN_2783	NFRAN_RS11565	AA3	Adenylylsulfate reductase subunit alpha [Candidatus Nitrosocosmicus franklandus NFRAN1]	-0.47089	155.688	314.754	7.26051	8.29634
NFRAN_0800	NFRAN_RS03370	GH106	conserved protein of unknown function [Candidatus Nitrosocosmicus franklandus NFRAN1]	-0.497331	116.442	241.205	6.84512	7.90873
NFRAN_0183	NFRAN_RS00750	GT4	conserved protein of unknown function [Candidatus Nitrosocosmicus franklandus NFRAN1]	-0.520107	40.7244	86.0716	5.31937	6.42504
NFRAN_0774	NFRAN_RS03265	GT28	Undecaprenyldiphospho-muramoylpentapeptide beta-N-acetylglucosaminyltransferase [Candidatus Nitrosocosmicus franklandus NFRAN1]	-0.532219	7.82716	16.6596	2.95941	4.04826
NFRAN_2436	NFRAN_RS10120	GH88	Serine/threonine-protein kinase PknD [Candidatus Nitrosocosmicus franklandus NFRAN1]	-0.538413	68.0236	146.95	6.05946	7.19793
NFRAN_0782	NFRAN_RS03300	GT2_Glyco_tranf_2_3	Glycosyl transferase, family 2 [Candidatus Nitrosocosmicus franklandus NFRAN1]	-0.560202	26.2318	57.9601	4.6812	5.85257
NFRAN_1443	NFRAN_RS05925	AA7	putative FAD-linked oxidoreductase [Candidatus Nitrosocosmicus franklandus NFRAN1]	-0.565143	13.73	29.7103	3.75746	4.889
NFRAN_0175	NFRAN_RS00710	GT4	putative teichuronic acid biosynthesis glycosyltransferase TuaC [Candidatus Nitrosocosmicus franklandus NFRAN1]	-0.571574	10.4263	22.7528	3.35572	4.4985
NFRAN_2449	NFRAN_RS10160	GH120	Poly(Beta-D-mannuronate) C5 epimerase [Candidatus Nitrosocosmicus franklandus NFRAN1]	-0.573985	78.1006	171.954	6.26402	7.4211
NFRAN_1230	NFRAN_RS05045	GH116	conserved protein of unknown function [Candidatus Nitrosocosmicus franklandus NFRAN1]	-0.584487	71.8141	157.637	6.14599	7.29945
NFRAN_0040	NFRAN_RS00170	AA6	FMN-dependent NADPH-azoreductase [Candidatus Nitrosocosmicus franklandus NFRAN1]	-0.614663	67.9519	151.16	6.05618	7.23724
NFRAN_2498	NFRAN_RS10345	CE7	Fermentation/respiration switch protein [Candidatus Nitrosocosmicus franklandus NFRAN1]	-0.705328	30.6049	73.1005	4.91229	6.18451
NFRAN_0798	NFRAN_RS03360	CE14	conserved protein of unknown function [Candidatus Nitrosocosmicus franklandus NFRAN1]	-0.775495	98.9742	247.765	6.61196	7.95043
NFRAN_1986	NFRAN_RS08335	AA12	putative quinoprotein glucose/ sorbosone dehydrogenase [Candidatus Nitrosocosmicus franklandus NFRAN1]	-1.01023	6.85996	20.1142	2.73917	4.30894

## Sheet: Species_used_for_prot_fams
CENSYa	GCA_000200715.1_ASM20071v1	Cenarchaeum symbiosum A
NDEV	GCA_900065925.1_NDEV.embl.gz	Candidatus Nitrosotalea devanaterra
NMAR	GCF_000018465.1_ASM1846v1	Nitrosopumilus maritimus SCM1
BD31	GCF_000242875.2_ASM24287v3	Candidatus Nitrosopumilus salaria BD31
NKOR	GCF_000299365.1_ASM29936v1	Candidatus Nitrosopumilus koreensis AR1
NSED	GCF_000299395.1_ASM29939v1	Candidatus Nitrosopumilus sediminis
NGAR	GCF_000303155.1_ASM30315v1	Candidatus Nitrososphaera gargensis Ga9.2
NKMY2	GCF_000685395.1_NKMY2	Candidatus Nitrosotenuis chungbukensis
NVIE	GCF_000698785.1_ASM69878v1	Nitrososphaera viennensis EN76
NITUZ	GCF_000723185.1_APF_1883_PRJEB4650	Candidatus Nitrosotenuis uzonensis
NTE	GCF_000730285.1_ASM73028v1	Candidatus Nitrososphaera evergladensis SR1
NMY3	GCF_000802205.1_ASM80220v2	Candidatus Nitrosocosmicus oleophilus
T478	GCF_000812185.1_ASM81218v1	Candidatus Nitrosopelagicus brevis
NPIRD3C	GCF_000875775.1_ASM87577v1	Nitrosopumilus piranensis
SU86	GCF_000955905.1_ASM95590v3	Candidatus Nitrosotenuis cloacae
NADRNF5	GCF_000956175.1_ASM95617v1	Nitrosopumilus adriaticus
A4241	GCF_001870125.1_ASM187012v1	Candidatus Nitrosocosmicus hydrocola
NMSP	GCF_002156965.1_ASM215696v1	Candidatus Nitrosomarinus catalina
NAQ	GCF_002787055.1_ASM278705v1	Candidatus Nitrosotenuis aquarius
CRG89	GCF_002906215.1_ASM290621v1	Candidatus Nitrosocaldus islandicus
Nisw	GCF_006740685.1_ASM674068v1	Candidatus Nitrosopumilus sp. SW
NARC	GCF_007826885.1_ASM782688v1	Candidatus Nitrosocosmicus arcticus
C5F47	GCF_013407145.1_ASM1340714v1	Nitrosopumilus cobalaminigenes
C5F49	GCF_013407165.1_ASM1340716v1	Nitrosopumilus oxyclinae
C5F50	GCF_013407185.1_ASM1340718v1	Nitrosopumilus ureiphilus
DSQ19	GCF_013407275.1_ASM1340727v1	Candidatus Nitrosotenuis sp. DW1
DSQ20	GCF_013407385.1_ASM1340738v1	Nitrosarchaeum sp. AC2
C0Q33	GCF_900167955.1_ASM90016795v1	Candidatus Nitrosotalea bavarica
BQ3481	GCF_900177045.1_Candidatus_Nitrosotalea_koreensis_CS_whole_genome	Candidatus Nitrosotalea okcheonensis
NCAV	GCF_900248165.1_Nitrosocaldus_cavascurensis_SCU2_chromosome	Candidatus Nitrosocaldus cavascurensis
NFRAN	GCF_900696045.1_Nitrosocosmicus_franklandus_C13	Candidatus Nitrosocosmicus franklandus

## Sheet: Species_used_for_genomic_analys
Accession number	Organism name
GCA_033271445	Nitrososphaeraceae B06P4-2018_bin.1
GCA_033272685	Nitrososphaeraceae B03P2-2017_bin.16
3300019458_25	Ca. Nitrosomirales sp. BLC1
3300036852_12	Ca. Nitrosomirales sp. DSS1
3300043178_97	Ca. Nitrosomirales sp. CS1
GCA_000200715	Cenarchaeum symbiosum A
GCA_000204585	Ca. Nitrosarchaeum limnium SFB1
GCA_000402075	Thaumarchaeota SCGC AAA007-O23
GCA_001437625	Nitrosopumilus sp. BACL13 MAG-121220-bin23
GCA_001443365	Thaumarchaeota CSP1-1
GCA_001510275	Thaumarchaeota casp-thauma3
GCA_001543015	Nitrosopumilus sp. LS_AOA
GCA_002737445	Nitrosarchaeum sp. Baikal-G1
GCA_003176995	Ca. Nitrosopolaris wilkensis RRmetagenome_bin19
GCA_003331425	Nitrosopumilus sp. MED-G94
GCA_003352285	Thermoproteota MA_CRA_1
GCA_005798405	Nitrosopumilaceae F1-80-MAGs016
GCA_005877205	Nitrososphaerota TA_9
GCA_007280335	Nitrosopumilales PowLak16_MAG10
GCA_009377575	Nitrososphaeraceae Dino_bin45
GCA_009840065	Cenarchaeum sp. SB0662_bin_33
GCA_009843815	Cenarchaeum sp. SB0675_bin_21
GCA_013215285	Nitrosopumilus sp. DT_77
GCA_013390905	Marine Group I thaumarchaeote L19a
GCA_013538715	Ca. Nitrosothermus koennekii QQ.bins.88
GCA_013538805	Ca. Nitrosocaldus schleperae JZ-1.bins.77
GCA_013911135	Nitrosopumilus sp. HM_N
GCA_014075315	Nitrosopumilus sp. MH-Pat-all_metabat2_16
GCA_014384555	Nitrosopumilus sp. NIOZ-UU107
GCA_016125975	Nitrosopumilus sp. PfA
GCA_016126025	Nitrososphaerota TS
GCA_016215465	Nitrososphaerota NC_groundwater_1836_Pr3_B-0.1um_40_14
GCA_016782225	Nitrososphaeraceae LB3_1
GCA_016782315	Nitrososphaeraceae YB3_2
GCA_016838845	Nitrosopumilales NPMR_NP_theta_1
GCA_016872055	Nitrososphaerota K_DeepCast_100m_mx_034
GCA_018263505	Nitrosopumilus sp. SuakinDeep_MAG45_8
GCA_019246625	Nitrososphaeraceae CP_BM_ER_53
GCA_020431985	Nitrosarchaeum sp. HKST03
GCA_020431995	Nitrosopumilus sp. HKST02
GCA_021268355	Nitrosopumilus sp. SFB3
GCA_021323705	Nitrososphaerota Centralia_MAG_78
GCA_021325295	Nitrososphaeraceae Centralia_MAG_167
GCA_021325595	Nitrososphaerota Centralia_MAG_119
GCA_021325615	Nitrososphaerota Centralia_MAG_109
GCA_021414365	Nitrosarchaeum sp. LakeFargette_0920_ALND_MAG_33_41
GCA_022117465	Ca. Nitrosopumilus limneticus AOA-LC4
GCA_022450565	Ca. Nitrosopelagicus sp. ALOHA_A2.0_36
GCA_022562615	Nitrososphaerota B6T1L6
GCA_022564515	Nitrososphaerota B51T1B5
GCA_022573895	Nitrososphaerota B12T1B11
GCA_023250885	Nitrososphaera sp. Nzgw16
GCA_023252335	Ca. Nitrosotalea sp. t3.48
GCA_023264875	Nitrosarchaeum sp. Nzgw9
GCA_023265135	Nitrosarchaeum sp. Nzgw8
GCA_024276695	archaeon Dive96_bin2.279
GCA_024644385	Nitrosopumilaceae Ww602
GCA_025054855	Ca. Nitrosocaldus sp. Ww602
GCA_025699025	Nitrosarchaeum sp. ECS25A1
GCA_025923455	Nitrososphaeraceae bin_OS2.4
GCA_025930495	Nitrososphaeraceae SCK_bin.6
GCA_025934495	Ca. Nitrosocosmicus sp. LS_FP_2_bin.144
GCA_026708305	Nitrososphaerota COS1_bin_11 COS1_bin_11
GCA_026712925	Nitrososphaerota APA_bin_56
GCA_027315065	Nitrososphaerota clean277
GCA_027619455	Thermoproteota casp40-mb.158
GCA_028279545	Nitrosopumilaceae PL23a_bin.18
GCA_028343855	Nitrosopumilus sp. AH-558-J19
GCA_028866895	Nitrososphaerota REEA70
GCA_028867275	Nitrososphaerota REEA57
GCA_028867595	Nitrososphaerota REEA25
GCA_028867675	Nitrososphaerota REEA23
GCA_028867755	Nitrososphaerota REEA16
GCA_028867785	Nitrososphaerota REEA14
GCA_029237505	Nitrososphaerales plot3_rep3_bin8
GCA_029250275	Nitrosopumilus sp. LakeHoare18m_MBin21
GCA_029782475	Nitrososphaerota OTU3
GCA_029850515	Ca. Nitrosotalea sp. Martin2
GCA_029861345	Nitrosopumilus sp. 21_July_SF_Bin12
GCA_029862745	Nitrosopumilus sp. 13_May_SF_Bin89
GCA_029863275	Nitrosopumilus sp. 13_May_SF_Bin54
GCA_029864235	Nitrosopumilus sp. 13_July_SF_Bin33
GCA_029864335	Nitrosopumilus sp. 13_July_SF_Bin28
GCA_029881195	Nitrosopumilus sp. 8_1_July_SF_Bin59
GCA_029948415	Cenarchaeum symbiont of Oopsacas minuta
GCA_030041535	Nitrosopumilaceae JOPF002
GCA_030452275	Ca. Nitrosocosmicus sp. 48_S62
GCA_031177355	Ca. Nitrosocosmicus sp. RS_bin.003
GCA_031316115	Nitrososphaeraceae RBC_AOA1
GCA_900065925	Ca. Nitrosotalea devanaterra NDEV1
GCA_900620265	Nitrosopumilaceae IBTHAUMO2
GCA_905479565	uncultured Ca. Nitrosopumilus sp. 10_20180412_Bin_MAXBIN_028_sub_1
GCA_938030895	uncultured Nitrososphaerales S1_Bin_METABAT__108_1
GCA_938049695	uncultured Ca. Nitrosoarchaeum sp. LH-05nov19-164
GCA_946480575	uncultured Nitrososphaera sp. bin.1
GCA_951812655	uncultured Ca. Nitrosopumilus sp. a9bb1b8d-3405-4f78-8bb0-675615731146
GCA_958295735	uncultured Cenarchaeum sp.
GCF_000018465	Nitrosopumilus maritimus SCM1
GCF_000220175	Nitrosarchaeum koreense MY1
GCF_000299365	Ca. Nitrosopumilus koreensis AR1
GCF_000299395	Ca. Nitrosopumilus sediminis AR2
GCF_000303155	Ca. Nitrososphaera gargensis Ga9.2
GCF_000685395	Ca. Nitrosotenuis chungbukensis MY2
GCF_000698785	Nitrososphaera viennensis EN76
GCF_000723185	Ca. Nitrosotenuis uzonensis N4
GCF_000730285	Ca. Nitrososphaera evergladensis SR1
GCF_000802205	Ca. Nitrosocosmicus oleophilus MY3
GCF_000812185	Ca. Nitrosopelagicus brevis CN25
GCF_000875775	Nitrosopumilus piranensis D3C
GCF_000955905	Ca. Nitrosotenuis cloacae SAT1
GCF_000956175	Nitrosopumilus adriaticus NF5
GCF_001541925	Nitrosopumilus sp. Nsub Nsub
GCF_001870125	Ca. Nitrosocosmicus hydrocola G61
GCF_002156965	Ca. Nitrosomarinus catalina SPOT01
GCF_002787055	Ca. Nitrosotenuis aquarius AQ6F
GCF_006740685	Ca. Nitrosopumilus sp. SW SW
GCF_007826885	Ca. Nitrosocosmicus arcticus kfb
GCF_008389435	Ca. Nitrosocosmicus sp. SS
GCF_013388945	Nitrososphaera sp. L.E.AR.1
GCF_013407145	Nitrosopumilus cobalaminigenes HCA1
GCF_013407165	Nitrosopumilus oxyclinae HCE1
GCF_013407185	Nitrosopumilus ureiphilus PS0
GCF_013407275	Ca. Nitrosotenuis sp. DW1
GCF_014078525	Nitrosopumilus sp. b3
GCF_018128925	Nitrosopumilus sp. K4
GCF_025698945	Nitrosopumilus sp. ECS31A1
GCF_025699065	Nitrosarchaeum sp. ECS24A1
GCF_025699255	Nitrosopumilus sp. ECS22A1
GCF_025998175	Nitrosopumilus zosterae NM25
GCF_026768455	Ca. Nitrosotenuis cloacae LSM1
GCF_028278985	Nitrosopumilus sp. IP29b_bin.65
GCF_029882185	Nitrosopumilus sp. 8_1_Jan_SF_Bin66
GCF_900143675	Ca. Nitrosotalea sinensis NSIN
GCF_900167955	Ca. Nitrosotalea bavarica SBT1
GCF_900177045	Ca. Nitrosotalea okcheonensis NCS1
GCF_900248165	Ca. Nitrosocaldus cavascurensis SCU2
GCF_900696045	Ca. Nitrosocosmicus franklandus NFRAN1
GCF_946478925	uncultured Nitrososphaera sp. bin.7

[truncated: 4 more sheets: all.arCOG_local_tag, Nmar_0013_correlations, adhension_diamond_hits, sialidase_diamond_hits]
